# Supplementary material for: The Long Noncoding RNA Transcriptome of Dictyostelium discoideum Development
Source: G3 (Bethesda). 2016 Dec 6;7(2):387–98. doi: 10.1534/g3.116.037150 (PMC5295588; doi:10.1534/g3.116.037150)
Supplement: Supplementary file 9 [file 387FileS1.xlsx]

## Sheet: Custom InDAC oligos
OligoNumber_GeneTarget_Position	5'-Seq-3'
001_DDB0237470|DDB_G0295647_0	ACTGGTTGATCCTGCCAGTAGT
002_DDB0237470|DDB_G0295647_70	CTGCAGACGGCTCATTACAA
003_DDB0237470|DDB_G0295647_140	CGCAGTAAATCGGGGCTAAT
004_DDB0237470|DDB_G0295647_210	CTACCAATGCCTTCGGGTTT
005_DDB0237470|DDB_G0295647_280	CGACAAGTCTACTGTGTCACTGC
006_DDB0237470|DDB_G0295647_350	AACGGGTAACGGGGAATTAG
007_DDB0237470|DDB_G0295647_420	GGCTACCACTTCTACGGAAGG
008_DDB0237470|DDB_G0295647_490	CTTTTTGGAGGGCAATTGAA
009_DDB0237470|DDB_G0295647_560	ACAATTGGAGGGCAAGTCTG
010_DDB0237470|DDB_G0295647_630	GGTTTACCGGGTTTATGTCATTT
011_DDB0237470|DDB_G0295647_700	TCGACACCGGTATCTCTTTCTT
012_DDB0237470|DDB_G0295647_770	AGGCGTCTCGCTGATCTTT
013_DDB0237470|DDB_G0295647_840	ATAGGGATGGATGGGGGTGT
014_DDB0237470|DDB_G0295647_910	GCGAGAGGTGAAATTCGTTG
015_DDB0237470|DDB_G0295647_980	AGTTTGGGGATCGAAGACG
016_DDB0237470|DDB_G0295647_1050	AATCGGCACCTTGTGAGAAA
017_DDB0237470|DDB_G0295647_1120	GGAGTATGGTCGCAAGTCTGA
018_DDB0237470|DDB_G0295647_1190	GCCTGCGGCTTAATTTGACT
019_DDB0237470|DDB_G0295647_1260	TGGTCGTTCTTAGTTGGTGGA
020_DDB0237470|DDB_G0295647_1330	CGAGACCTCGACCTGCTAAC
021_DDB0237470|DDB_G0295647_1400	TTTTCTGGGGTTTGGAATGA
022_DDB0237470|DDB_G0295647_1470	GGAAGTCCGAGGCAATAACA
023_DDB0237470|DDB_G0295647_1540	GAAACAAAAAGGCTCCTGGTC
024_DDB0237470|DDB_G0295647_1610	TTCCTACGTAACTGGGCTTGAT
025_DDB0237470|DDB_G0295647_1680	GAATATGTCCCTGCCCTTTGT
026_DDB0237470|DDB_G0295647_1750	GTCGCTCCTACCGATCGAAT
027_DDB0237470|DDB_G0295647_1820	GGAAGGAGAAGTCGTAACAAGGT
028_DDB0237470|DDB_G0295647_1890	TTGGATAATGGAACTGCTTGC
029_DDB0237470|DDB_G0295647_1960	GGCTTGTCAGATTTATTGTCTCG
030_DDB0237473|DDB_G0295653_0	AGCATATCAGTAAGCGGAGGAA
030m_DDB0237470|DDB_G0295647_2030	AAAAAGTCAATTGGGTAACACC
031_DDB0237473|DDB_G0295653_70	TGAAGACGGAATAGCCCAAG
032_DDB0237473|DDB_G0295653_140	TCCGTTTGGAATTTCGAGTC
033_DDB0237473|DDB_G0295653_210	GGACTTTGCCATTAGCTCCA
034_DDB0237473|DDB_G0295653_280	TCGATAGCATACAAGTACCGTGAG
035_DDB0237473|DDB_G0295653_350	CCGTTTATGTGGAAGCGTTTA
036_DDB0237473|DDB_G0295653_420	CCGATTAATGACGTCGGTTTAG
037_DDB0237473|DDB_G0295653_490	TTGGTTATCGACGAGGAAGG
038_DDB0237473|DDB_G0295653_560	AAAATGGGGGATGAGGCTTA
039_DDB0237473|DDB_G0295653_630	GAGTGCAAAATGGTGGCAAT
040_DDB0237473|DDB_G0295653_700	CGGATGGCTTGTAGCTTTGT
041_DDB0237473|DDB_G0295653_770	CCGTCTTGAAACACGGATCA
042_DDB0237473|DDB_G0295653_840	TGACGCGTATTGAAAGAAAGAAT
043_DDB0237473|DDB_G0295653_910	GTGCCCGAATCATGAGAACT
044_DDB0237473|DDB_G0295653_980	TAGAATGGGACCCGAAAGGT
045_DDB0237473|DDB_G0295653_1050	CGTGCAAATCGCTTGTCTAA
046_DDB0237473|DDB_G0295653_1120	CCTCAGGATAGCTGGAGCAG
047_DDB0237473|DDB_G0295653_1190	AGTTTCGGGGGCGTAATG
048_DDB0237473|DDB_G0295653_1260	CACATGTGCAATGAAAAATAGGAG
049_DDB0237473|DDB_G0295653_1330	TAAGCAGAACTGGCGATGTG
050_DDB0237473|DDB_G0295653_1400	GTGGCCATGGAAGTCGGTAT
051_DDB0237473|DDB_G0295653_1470	TGGACTAGCCCTGAAAATGG
052_DDB0237473|DDB_G0295653_1540	ACGTGTAGGAAGGCGTGAAG
053_DDB0237473|DDB_G0295653_1610	TTGAATGTGAATTCGAGTGGAG
054_DDB0237473|DDB_G0295653_1680	TACTTTGAAGGCCGAAGTGG
055_DDB0237473|DDB_G0295653_1750	TCATTGGATCGAAAGTGAAGG
056_DDB0237473|DDB_G0295653_1820	GAAAGGGAAGCGGGTTAAAA
057_DDB0237473|DDB_G0295653_1890	TCGTAATCCGGGACATCAAT
058_DDB0237473|DDB_G0295653_1960	ACGAGGATTCATCGCACAAT
059_DDB0237473|DDB_G0295653_2030	CCGCTAAATGGTCCTTGAAA
060_DDB0237473|DDB_G0295653_2100	CCAAGGTGAATAGCCTCTGGT
061_DDB0237473|DDB_G0295653_2170	TAAAGGCTGGTGGAGTGGAC
062_DDB0237473|DDB_G0295653_2240	AGGATGGGCAACTGTTTTGA
063_DDB0237473|DDB_G0295653_2310	GGCTTGCTCGTTCTGCTTTA
064_DDB0237473|DDB_G0295653_2380	TGACGCAATGTGATTTCTGC
065_DDB0237473|DDB_G0295653_2450	CAACCTAGCACGGGTAAACG
066_DDB0237473|DDB_G0295653_2520	GCCAAATGCCTCGTCATCTA
067_DDB0237473|DDB_G0295653_2590	TACAGCGAAACCACTGCAAG
068_DDB0237473|DDB_G0295653_2660	AATAGGTGGGAGGGGCAAC
069_DDB0237473|DDB_G0295653_2730	CACCCCTTTTGGCGTTACTT
070_DDB0237473|DDB_G0295653_2800	GATCAACCACGGGTGAAATC
071_DDB0237473|DDB_G0295653_2870	AGTAGTCCCTCTGGTCCCGTA
072_DDB0237473|DDB_G0295653_2940	AAAGGCAGGCTCAGTGAGAA
073_DDB0237473|DDB_G0295653_3010	TAATCGGAACTGGGAAACCA
074_DDB0237473|DDB_G0295653_3080	CAGGGATAACTGGCTTGTGG
075_DDB0237473|DDB_G0295653_3150	CTCATAGCGACGCTGCTTTT
076_DDB0237472|DDB_G0295651_0	ACGGTGAATACCTCGACTCCT
077_DDB0237472|DDB_G0295651_70	ATCGGTCCTTTCGGATTAGG
078_DDB0237467|DDB_G0295641_70	ATGACGATGATGAGTGGTGGT
079_DDB0237467|DDB_G0295641_140	ACGGCCATACTAGGTTGGAAA
081_DDB0237467|DDB_G0295641_280	GGGGAACATAGGGTGCTGTAT
082_gi|7524970:25522-27076_0	ATTCTGGCTCCGAATGAATG
083_gi|7524970:25522-27076_210	TAGGCAGTTGGTGGGGTAAA
084_gi|7524970:25522-27076_280	TGAAGAGGCTGCAGTAAGGAA
084m_DDB0237467|DDB_G0295641_560	GCCTATTTCATTAAATTTGAAGGTT
085_gi|7524970:25522-27076_350	CAGCTACACTGAGTGAGGGAAGA
086_gi|7524970:25522-27076_420	GAAGTCCCGGCTAATTTCGT
086m_gi|7524970:25522-27076_70	GAGTAGCAAAAAGGTGAGTAATGC
087_gi|7524970:25522-27076_490	GCGTAGGCTGGTTCTCAAAG
087m_gi|7524970:25522-27076_140	GGAACTTGAAAAACAGTAAGACTCG
088_gi|7524970:25522-27076_560	GAGGTGTGGGTATAAAAACAAACAA
089_gi|7524970:25522-27076_630	TTGACTGACAGTTGGCGAAG
090_gi|7524970:25522-27076_700	AGGTTCAGGGAGCAAATCG
091_gi|7524970:25522-27076_770	ACGTTAAACACTCCGCCTGA
092_gi|7524970:25522-27076_840	GCGCAAGCAGTGGATTATGT
093_gi|7524970:25522-27076_910	ATGTGAAGAATAGAAGCAGACAAGG
094_gi|7524970:25522-27076_980	CTGTCGTCAGTTCGTGCTGT
095_gi|7524970:25522-27076_1050	TCGAGAAATGGACAGAAGAGTGT
096_gi|7524970:25522-27076_1120	CCCTTATAGGAGGGGCTTGA
097_gi|7524970:25522-27076_1190	GCAAGCTGGAGCAAAACCTA
097m_DDB0237467|DDB_G0295641_300	GCTTTTTGAACTATAATGTCATCCA
098_gi|7524970:25522-27076_1260	CGAAATAATGAAAGCGGAATTG
099_gi|7524970:25522-27076_1330	GTCACACCACGGAAATCAATC
100_gi|7524970:25522-27076_1400	TGAAGAGCAATTAGAATGGAGGA
101_gi|7524970:25522-27076_1470	GGTAGCTGTTGGGGAACCAG
102_gi|7524970:18580-21997_0	AAAAAGGACGTACGAATGAACG
103_gi|7524970:18580-21997_70	AAATATCCGAAGGGAGACCAAG
104_gi|7524970:18580-21997_140	AAACGCAGTGAAGTGAAACATCT
105_gi|7524970:18580-21997_210	AGCGAAAGCCGAGGAGAGTA
106_gi|7524970:18580-21997_280	CCAAGGCAGAATAAGGTGAAAG
107_gi|7524970:18580-21997_350	CCCACCCCCAAACTCAATA
108_gi|7524970:18580-21997_420	TGTGAAGGAAAGATGAAAAGGAA
109_gi|7524970:18580-21997_490	ATGAGCAGTTGGAGTTAAGTGACA
110_gi|7524970:18580-21997_560	CGCAGCGAAAGCGTATCTTA
111_gi|7524970:18580-21997_630	ACCCGAAACCAAGCGATCTA
112_gi|7524970:18580-21997_700	CTGTTGCAAAAGTTTGGGATG
113_gi|7524970:18580-21997_840	AGGTAGAGCACTGAATGGTTCAA
114_gi|7524970:18580-21997_910	GGCAGACTATGAGCGCTAAGG
115_gi|7524970:18580-21997_980	AGGGAAACAGCCCAGATTGT
116_gi|7524970:18580-21997_1050	AGGATTGGAAGCGACCATCT
117_gi|7524970:18580-21997_1120	AGGCGTTCTCTAGCCAACAA
118_gi|7524970:18580-21997_1330	CGCGATCGCTAAGATTAATATGACA
118m_gi|7524970:18580-21997_770	GGTAGAACGGTGGTATATTGTTT
119_gi|7524970:18580-21997_1540	ATCGTACTTAAACCGACACTGGTT
120_gi|7524970:18580-21997_1610	GGAGAAGGAGAGCCTTTGTTG
121_gi|7524970:18580-21997_1680	GGATTCTGCAAAATGGCAAC
122_gi|7524970:18580-21997_1750	AGGAAGAGGAGAACTGCAAGG
123_gi|7524970:18580-21997_1820	AGGTAGCGAAATTCCTTGTCG
124_gi|7524970:18580-21997_1890	TCCCCACTGTCTCCAGAATC
124m_gi|7524970:18580-21997_1190	GAAGAGATAATGGAGTTATCGGAAT
125_gi|7524970:18580-21997_1960	CGGAAAGACCCTATGCACCT
126_gi|7524970:18580-21997_2030	AATTTAAAGGAGGCGCTGGT
127_gi|7524970:18580-21997_2100	TAGTTTGACTGGGGCGGTAA
128_gi|7524970:18580-21997_2170	ATTTGGTGAGTGTAATGGCATAAGT
129_gi|7524970:18580-21997_2240	TCAGAGACGCAAGTCGATCA
130_gi|7524970:18580-21997_2310	TGCTAACGGATAAAAGGTACGC
131_gi|7524970:18580-21997_2380	CGGCACCTCGATAAACAAAA
132_gi|7524970:18580-21997_2450	AAGACAACTTGCAGCGAAGC
133_gi|7524970:18580-21997_2520	CGACTAGATCTTGAGGTGTGTAACC
134_gi|7524970:18580-21997_2730	TCCTACACAATGGCTTACAACG
135_gi|7524970:18580-21997_2940	ACACATCCCGGAGTTGAAAA
136_gi|7524970:18580-21997_3010	GCTGGGTTTAAAACGTCGTG
137_gi|7524970:18580-21997_3080	TGGGTCGATCACTGGTGTATT
141m_gi|7524970:18580-21997_2590	TGAGATTGAGATAAAAATAAAAAGG
143m_gi|7524970:18580-21997_2800	TTGATATTCGAGTAGGAAAGCAAA
144m_gi|7524970:18580-21997_2870	AAAAATTGAAGACATAGTCTGAACA
148m_gi|7524970:18580-21997_3150	CCGTTAAGTAGCTACATCGAAA
