# Supplementary material for: The Long Noncoding RNA Transcriptome of Dictyostelium discoideum Development
Source: G3 (Bethesda). 2016 Dec 6;7(2):387–98. doi: 10.1534/g3.116.037150 (PMC5295588; doi:10.1534/g3.116.037150)
Supplement: Supplementary file 11 [file 387FileS2.xlsx]

## Sheet: nugen_cuffmerge_08-05-2016.gtf
Chromosome	Program	Unit	Position	Position	Strand	Output
chr1	Cufflinks	exon	1890	3287	+	gene_id "XLOC_000001"; transcript_id "DDB_G0267178"; exon_number "1"; oId "DDB_G0267178"; nearest_ref "DDB_G0267178"; class_code "="; tss_id "TSS1";
chr1	Cufflinks	exon	3848	4855	+	gene_id "XLOC_000002"; transcript_id "DDB_G0267180"; exon_number "1"; oId "DDB_G0267180"; nearest_ref "DDB_G0267180"; class_code "="; tss_id "TSS2";
chr1	Cufflinks	exon	5505	7769	+	gene_id "XLOC_000003"; transcript_id "DDB_G0267182"; exon_number "1"; oId "DDB_G0267182"; nearest_ref "DDB_G0267182"; class_code "="; tss_id "TSS3";
chr1	Cufflinks	exon	10033	11199	+	gene_id "XLOC_000004"; transcript_id "DDB_G0267188"; exon_number "1"; oId "DDB_G0267188"; nearest_ref "DDB_G0267188"; class_code "="; tss_id "TSS4";
chr1	Cufflinks	exon	11264	11952	+	gene_id "XLOC_000004"; transcript_id "DDB_G0267188"; exon_number "2"; oId "DDB_G0267188"; nearest_ref "DDB_G0267188"; class_code "="; tss_id "TSS4";
chr1	Cufflinks	exon	12069	12183	+	gene_id "XLOC_000004"; transcript_id "DDB_G0267188"; exon_number "3"; oId "DDB_G0267188"; nearest_ref "DDB_G0267188"; class_code "="; tss_id "TSS4";
chr1	Cufflinks	exon	17379	17386	+	gene_id "XLOC_000005"; transcript_id "DDB_G0267194"; exon_number "1"; oId "DDB_G0267194"; nearest_ref "DDB_G0267194"; class_code "="; tss_id "TSS5";
chr1	Cufflinks	exon	17572	17833	+	gene_id "XLOC_000005"; transcript_id "DDB_G0267194"; exon_number "2"; oId "DDB_G0267194"; nearest_ref "DDB_G0267194"; class_code "="; tss_id "TSS5";
chr1	Cufflinks	exon	17928	18299	+	gene_id "XLOC_000006"; transcript_id "DDB_G0267196"; exon_number "1"; oId "DDB_G0267196"; nearest_ref "DDB_G0267196"; class_code "="; tss_id "TSS6";
chr1	Cufflinks	exon	18497	18694	+	gene_id "XLOC_000007"; transcript_id "DDB_G0267198"; exon_number "1"; oId "DDB_G0267198"; nearest_ref "DDB_G0267198"; class_code "="; tss_id "TSS7";
chr1	Cufflinks	exon	20869	21249	+	gene_id "XLOC_000008"; transcript_id "DDB_G0267202"; exon_number "1"; oId "DDB_G0267202"; nearest_ref "DDB_G0267202"; class_code "="; tss_id "TSS8";
chr1	Cufflinks	exon	21490	21637	+	gene_id "XLOC_000009"; transcript_id "DDB_G0267204"; exon_number "1"; oId "DDB_G0267204"; nearest_ref "DDB_G0267204"; class_code "="; tss_id "TSS9";
chr1	Cufflinks	exon	22405	22548	+	gene_id "XLOC_000009"; transcript_id "DDB_G0267204"; exon_number "2"; oId "DDB_G0267204"; nearest_ref "DDB_G0267204"; class_code "="; tss_id "TSS9";
chr1	Cufflinks	exon	23353	23468	+	gene_id "XLOC_000009"; transcript_id "DDB_G0267204"; exon_number "3"; oId "DDB_G0267204"; nearest_ref "DDB_G0267204"; class_code "="; tss_id "TSS9";
chr1	Cufflinks	exon	23929	24105	+	gene_id "XLOC_000010"; transcript_id "DDB_G0267206"; exon_number "1"; oId "DDB_G0267206"; nearest_ref "DDB_G0267206"; class_code "="; tss_id "TSS10";
chr1	Cufflinks	exon	24236	24669	+	gene_id "XLOC_000010"; transcript_id "DDB_G0267206"; exon_number "2"; oId "DDB_G0267206"; nearest_ref "DDB_G0267206"; class_code "="; tss_id "TSS10";
chr1	Cufflinks	exon	24795	25654	+	gene_id "XLOC_000010"; transcript_id "DDB_G0267206"; exon_number "3"; oId "DDB_G0267206"; nearest_ref "DDB_G0267206"; class_code "="; tss_id "TSS10";
chr1	Cufflinks	exon	25716	25886	+	gene_id "XLOC_000010"; transcript_id "DDB_G0267206"; exon_number "4"; oId "DDB_G0267206"; nearest_ref "DDB_G0267206"; class_code "="; tss_id "TSS10";
chr1	Cufflinks	exon	25955	26133	+	gene_id "XLOC_000010"; transcript_id "DDB_G0267206"; exon_number "5"; oId "DDB_G0267206"; nearest_ref "DDB_G0267206"; class_code "="; tss_id "TSS10";
chr1	Cufflinks	exon	26213	26416	+	gene_id "XLOC_000010"; transcript_id "DDB_G0267206"; exon_number "6"; oId "DDB_G0267206"; nearest_ref "DDB_G0267206"; class_code "="; tss_id "TSS10";
chr1	Cufflinks	exon	28333	28920	+	gene_id "XLOC_000011"; transcript_id "DDB_G0267208"; exon_number "1"; oId "DDB_G0267208"; nearest_ref "DDB_G0267208"; class_code "="; tss_id "TSS11";
chr1	Cufflinks	exon	29137	29404	+	gene_id "XLOC_000012"; transcript_id "DDB_G0267210"; exon_number "1"; oId "DDB_G0267210"; nearest_ref "DDB_G0267210"; class_code "="; tss_id "TSS12";
chr1	Cufflinks	exon	29478	30273	+	gene_id "XLOC_000012"; transcript_id "DDB_G0267210"; exon_number "2"; oId "DDB_G0267210"; nearest_ref "DDB_G0267210"; class_code "="; tss_id "TSS12";
chr1	Cufflinks	exon	30396	32238	+	gene_id "XLOC_000012"; transcript_id "DDB_G0267210"; exon_number "3"; oId "DDB_G0267210"; nearest_ref "DDB_G0267210"; class_code "="; tss_id "TSS12";
chr1	Cufflinks	exon	39890	42049	+	gene_id "XLOC_000013"; transcript_id "DDB_G0267228"; exon_number "1"; oId "DDB_G0267228"; nearest_ref "DDB_G0267228"; class_code "="; tss_id "TSS13";
chr1	Cufflinks	exon	42193	42474	+	gene_id "XLOC_000014"; transcript_id "DDB_G0267230"; exon_number "1"; oId "DDB_G0267230"; nearest_ref "DDB_G0267230"; class_code "="; tss_id "TSS14";
chr1	Cufflinks	exon	42568	42786	+	gene_id "XLOC_000014"; transcript_id "DDB_G0267230"; exon_number "2"; oId "DDB_G0267230"; nearest_ref "DDB_G0267230"; class_code "="; tss_id "TSS14";
chr1	Cufflinks	exon	42910	43179	+	gene_id "XLOC_000014"; transcript_id "DDB_G0267230"; exon_number "3"; oId "DDB_G0267230"; nearest_ref "DDB_G0267230"; class_code "="; tss_id "TSS14";
chr1	Cufflinks	exon	62780	63290	+	gene_id "XLOC_000015"; transcript_id "CUFF_3_1"; exon_number "1"; oId "CUFF_3_1"; class_code "u"; tss_id "TSS15";
chr1	Cufflinks	exon	63591	66041	+	gene_id "XLOC_000016"; transcript_id "DDB_G0267250"; exon_number "1"; oId "DDB_G0267250"; contained_in "CUFF_4_1"; nearest_ref "DDB_G0267250"; class_code "="; tss_id "TSS16";
chr1	Cufflinks	exon	63591	66041	+	gene_id "XLOC_000016"; transcript_id "CUFF_4_1"; exon_number "1"; oId "CUFF_4_1"; nearest_ref "DDB_G0267250"; class_code "="; tss_id "TSS16";
chr1	Cufflinks	exon	66189	66470	+	gene_id "XLOC_000017"; transcript_id "DDB_G0267252"; exon_number "1"; oId "DDB_G0267252"; nearest_ref "DDB_G0267252"; class_code "="; tss_id "TSS17";
chr1	Cufflinks	exon	66585	66803	+	gene_id "XLOC_000017"; transcript_id "DDB_G0267252"; exon_number "2"; oId "DDB_G0267252"; nearest_ref "DDB_G0267252"; class_code "="; tss_id "TSS17";
chr1	Cufflinks	exon	66922	67191	+	gene_id "XLOC_000017"; transcript_id "DDB_G0267252"; exon_number "3"; oId "DDB_G0267252"; nearest_ref "DDB_G0267252"; class_code "="; tss_id "TSS17";
chr1	Cufflinks	exon	68992	70966	+	gene_id "XLOC_000018"; transcript_id "DDB_G0267254"; exon_number "1"; oId "DDB_G0267254"; nearest_ref "DDB_G0267254"; class_code "="; tss_id "TSS18";
chr1	Cufflinks	exon	71111	71289	+	gene_id "XLOC_000018"; transcript_id "DDB_G0267254"; exon_number "2"; oId "DDB_G0267254"; nearest_ref "DDB_G0267254"; class_code "="; tss_id "TSS18";
chr1	Cufflinks	exon	83278	83780	+	gene_id "XLOC_000019"; transcript_id "CUFF_6_1"; exon_number "1"; oId "CUFF_6_1"; class_code "u"; tss_id "TSS19";
chr1	Cufflinks	exon	89316	89337	+	gene_id "XLOC_000020"; transcript_id "DDB_G0267272"; exon_number "1"; oId "DDB_G0267272"; nearest_ref "DDB_G0267272"; class_code "="; tss_id "TSS20";
chr1	Cufflinks	exon	89399	90119	+	gene_id "XLOC_000020"; transcript_id "DDB_G0267272"; exon_number "2"; oId "DDB_G0267272"; nearest_ref "DDB_G0267272"; class_code "="; tss_id "TSS20";
chr1	Cufflinks	exon	90304	90391	+	gene_id "XLOC_000020"; transcript_id "DDB_G0267272"; exon_number "3"; oId "DDB_G0267272"; nearest_ref "DDB_G0267272"; class_code "="; tss_id "TSS20";
chr1	Cufflinks	exon	90719	90731	+	gene_id "XLOC_000021"; transcript_id "DDB_G0267274"; exon_number "1"; oId "DDB_G0267274"; nearest_ref "DDB_G0267274"; class_code "="; tss_id "TSS21";
chr1	Cufflinks	exon	90800	91438	+	gene_id "XLOC_000021"; transcript_id "DDB_G0267274"; exon_number "2"; oId "DDB_G0267274"; nearest_ref "DDB_G0267274"; class_code "="; tss_id "TSS21";
chr1	Cufflinks	exon	91538	91891	+	gene_id "XLOC_000021"; transcript_id "DDB_G0267274"; exon_number "3"; oId "DDB_G0267274"; nearest_ref "DDB_G0267274"; class_code "="; tss_id "TSS21";
chr1	Cufflinks	exon	92216	92290	+	gene_id "XLOC_000021"; transcript_id "DDB_G0267274"; exon_number "4"; oId "DDB_G0267274"; nearest_ref "DDB_G0267274"; class_code "="; tss_id "TSS21";
chr1	Cufflinks	exon	92367	92488	+	gene_id "XLOC_000021"; transcript_id "DDB_G0267274"; exon_number "5"; oId "DDB_G0267274"; nearest_ref "DDB_G0267274"; class_code "="; tss_id "TSS21";
chr1	Cufflinks	exon	92572	92580	+	gene_id "XLOC_000021"; transcript_id "DDB_G0267274"; exon_number "6"; oId "DDB_G0267274"; nearest_ref "DDB_G0267274"; class_code "="; tss_id "TSS21";
chr1	Cufflinks	exon	103846	104080	+	gene_id "XLOC_000022"; transcript_id "CUFF_8_1"; exon_number "1"; oId "CUFF_8_1"; class_code "u"; tss_id "TSS22";
chr1	Cufflinks	exon	104223	105230	+	gene_id "XLOC_000023"; transcript_id "DDB_G0267292"; exon_number "1"; oId "DDB_G0267292"; contained_in "CUFF_9_2"; nearest_ref "DDB_G0267292"; class_code "="; tss_id "TSS23";
chr1	Cufflinks	exon	104223	105230	+	gene_id "XLOC_000023"; transcript_id "CUFF_9_2"; exon_number "1"; oId "CUFF_9_2"; nearest_ref "DDB_G0267292"; class_code "="; tss_id "TSS23";
chr1	Cufflinks	exon	105880	108144	+	gene_id "XLOC_000024"; transcript_id "DDB_G0267294"; exon_number "1"; oId "DDB_G0267294"; contained_in "CUFF_10_1"; nearest_ref "DDB_G0267294"; class_code "="; tss_id "TSS24";
chr1	Cufflinks	exon	105880	108144	+	gene_id "XLOC_000024"; transcript_id "CUFF_10_1"; exon_number "1"; oId "CUFF_10_1"; nearest_ref "DDB_G0267294"; class_code "="; tss_id "TSS24";
chr1	Cufflinks	exon	110783	112804	+	gene_id "XLOC_000025"; transcript_id "DDB_G0267300"; exon_number "1"; oId "DDB_G0267300"; nearest_ref "DDB_G0267300"; class_code "="; tss_id "TSS25";
chr1	Cufflinks	exon	114394	116592	+	gene_id "XLOC_000026"; transcript_id "DDB_G0267304"; exon_number "1"; oId "DDB_G0267304"; nearest_ref "DDB_G0267304"; class_code "="; tss_id "TSS26";
chr1	Cufflinks	exon	116671	116973	+	gene_id "XLOC_000026"; transcript_id "DDB_G0267304"; exon_number "2"; oId "DDB_G0267304"; nearest_ref "DDB_G0267304"; class_code "="; tss_id "TSS26";
chr1	Cufflinks	exon	122460	123301	+	gene_id "XLOC_000027"; transcript_id "CUFF_12_1"; exon_number "1"; oId "CUFF_12_1"; class_code "u"; tss_id "TSS27";
chr1	Cufflinks	exon	127462	127661	+	gene_id "XLOC_000028"; transcript_id "CUFF_13_1"; exon_number "1"; oId "CUFF_13_1"; nearest_ref "DDB_G0267322"; class_code "x"; tss_id "TSS28";
chr1	Cufflinks	exon	128570	129577	+	gene_id "XLOC_000029"; transcript_id "DDB_G0267324"; exon_number "1"; oId "DDB_G0267324"; nearest_ref "DDB_G0267324"; class_code "="; tss_id "TSS29";
chr1	Cufflinks	exon	129934	130325	+	gene_id "XLOC_000030"; transcript_id "DDB_G0267326"; exon_number "1"; oId "DDB_G0267326"; nearest_ref "DDB_G0267326"; class_code "="; tss_id "TSS30";
chr1	Cufflinks	exon	130427	132491	+	gene_id "XLOC_000030"; transcript_id "DDB_G0267326"; exon_number "2"; oId "DDB_G0267326"; nearest_ref "DDB_G0267326"; class_code "="; tss_id "TSS30";
chr1	Cufflinks	exon	139298	139765	+	gene_id "XLOC_000031"; transcript_id "DDB_G0267334"; exon_number "1"; oId "DDB_G0267334"; nearest_ref "DDB_G0267334"; class_code "="; tss_id "TSS31";
chr1	Cufflinks	exon	145444	146156	+	gene_id "XLOC_000032"; transcript_id "DDB_G0267342"; exon_number "1"; oId "DDB_G0267342"; nearest_ref "DDB_G0267342"; class_code "="; tss_id "TSS32";
chr1	Cufflinks	exon	146258	148322	+	gene_id "XLOC_000032"; transcript_id "DDB_G0267342"; exon_number "2"; oId "DDB_G0267342"; nearest_ref "DDB_G0267342"; class_code "="; tss_id "TSS32";
chr1	Cufflinks	exon	149314	149461	+	gene_id "XLOC_000033"; transcript_id "DDB_G0267344"; exon_number "1"; oId "DDB_G0267344"; nearest_ref "DDB_G0267344"; class_code "="; tss_id "TSS33";
chr1	Cufflinks	exon	149510	149685	+	gene_id "XLOC_000033"; transcript_id "DDB_G0267344"; exon_number "2"; oId "DDB_G0267344"; nearest_ref "DDB_G0267344"; class_code "="; tss_id "TSS33";
chr1	Cufflinks	exon	150442	150894	+	gene_id "XLOC_000033"; transcript_id "DDB_G0267344"; exon_number "3"; oId "DDB_G0267344"; nearest_ref "DDB_G0267344"; class_code "="; tss_id "TSS33";
chr1	Cufflinks	exon	150927	151160	+	gene_id "XLOC_000033"; transcript_id "DDB_G0267344"; exon_number "4"; oId "DDB_G0267344"; nearest_ref "DDB_G0267344"; class_code "="; tss_id "TSS33";
chr1	Cufflinks	exon	151286	151316	+	gene_id "XLOC_000034"; transcript_id "DDB_G0267346"; exon_number "1"; oId "DDB_G0267346"; nearest_ref "DDB_G0267346"; class_code "="; tss_id "TSS34";
chr1	Cufflinks	exon	151738	151968	+	gene_id "XLOC_000034"; transcript_id "DDB_G0267346"; exon_number "2"; oId "DDB_G0267346"; nearest_ref "DDB_G0267346"; class_code "="; tss_id "TSS34";
chr1	Cufflinks	exon	152163	152502	+	gene_id "XLOC_000034"; transcript_id "DDB_G0267346"; exon_number "3"; oId "DDB_G0267346"; nearest_ref "DDB_G0267346"; class_code "="; tss_id "TSS34";
chr1	Cufflinks	exon	152870	152888	+	gene_id "XLOC_000034"; transcript_id "DDB_G0267346"; exon_number "4"; oId "DDB_G0267346"; nearest_ref "DDB_G0267346"; class_code "="; tss_id "TSS34";
chr1	Cufflinks	exon	158583	161024	+	gene_id "XLOC_000035"; transcript_id "DDB_G0267352"; exon_number "1"; oId "DDB_G0267352"; contained_in "CUFF_16_2"; nearest_ref "DDB_G0267352"; class_code "="; tss_id "TSS35";
chr1	Cufflinks	exon	158583	161334	+	gene_id "XLOC_000035"; transcript_id "CUFF_16_2"; exon_number "1"; oId "CUFF_16_2"; nearest_ref "DDB_G0267354"; class_code "j"; tss_id "TSS35";
chr1	Cufflinks	exon	161536	161760	+	gene_id "XLOC_000035"; transcript_id "CUFF_16_2"; exon_number "2"; oId "CUFF_16_2"; nearest_ref "DDB_G0267354"; class_code "j"; tss_id "TSS35";
chr1	Cufflinks	exon	161846	162543	+	gene_id "XLOC_000035"; transcript_id "CUFF_16_2"; exon_number "3"; oId "CUFF_16_2"; nearest_ref "DDB_G0267354"; class_code "j"; tss_id "TSS35";
chr1	Cufflinks	exon	161143	161334	+	gene_id "XLOC_000035"; transcript_id "DDB_G0267354"; exon_number "1"; oId "DDB_G0267354"; nearest_ref "DDB_G0267354"; class_code "="; tss_id "TSS36";
chr1	Cufflinks	exon	161536	161739	+	gene_id "XLOC_000035"; transcript_id "DDB_G0267354"; exon_number "2"; oId "DDB_G0267354"; nearest_ref "DDB_G0267354"; class_code "="; tss_id "TSS36";
chr1	Cufflinks	exon	161846	162112	+	gene_id "XLOC_000035"; transcript_id "DDB_G0267354"; exon_number "3"; oId "DDB_G0267354"; nearest_ref "DDB_G0267354"; class_code "="; tss_id "TSS36";
chr1	Cufflinks	exon	161436	161463	+	gene_id "XLOC_000035"; transcript_id "CUFF_16_4"; exon_number "1"; oId "CUFF_16_4"; nearest_ref "DDB_G0267354"; class_code "j"; tss_id "TSS37";
chr1	Cufflinks	exon	161573	161760	+	gene_id "XLOC_000035"; transcript_id "CUFF_16_4"; exon_number "2"; oId "CUFF_16_4"; nearest_ref "DDB_G0267354"; class_code "j"; tss_id "TSS37";
chr1	Cufflinks	exon	161846	162543	+	gene_id "XLOC_000035"; transcript_id "CUFF_16_4"; exon_number "3"; oId "CUFF_16_4"; nearest_ref "DDB_G0267354"; class_code "j"; tss_id "TSS37";
chr1	Cufflinks	exon	184608	185832	+	gene_id "XLOC_000036"; transcript_id "DDB_G0305706"; exon_number "1"; oId "DDB_G0305706"; nearest_ref "DDB_G0305706"; class_code "="; tss_id "TSS38";
chr1	Cufflinks	exon	185907	186454	+	gene_id "XLOC_000036"; transcript_id "DDB_G0305706"; exon_number "2"; oId "DDB_G0305706"; nearest_ref "DDB_G0305706"; class_code "="; tss_id "TSS38";
chr1	Cufflinks	exon	190271	191296	+	gene_id "XLOC_000037"; transcript_id "CUFF_19_1"; exon_number "1"; oId "CUFF_19_1"; nearest_ref "DDB_G0267366"; class_code "x"; tss_id "TSS39";
chr1	Cufflinks	exon	193516	194159	+	gene_id "XLOC_000038"; transcript_id "DDB_G0267372"; exon_number "1"; oId "DDB_G0267372"; nearest_ref "DDB_G0267372"; class_code "="; tss_id "TSS40";
chr1	Cufflinks	exon	194176	194850	+	gene_id "XLOC_000039"; transcript_id "DDB_G0268474"; exon_number "1"; oId "DDB_G0268474"; nearest_ref "DDB_G0268474"; class_code "="; tss_id "TSS41";
chr1	Cufflinks	exon	198378	199622	+	gene_id "XLOC_000040"; transcript_id "CUFF_20_1"; exon_number "1"; oId "CUFF_20_1"; nearest_ref "DDB_G0268260"; class_code "x"; tss_id "TSS42";
chr1	Cufflinks	exon	200464	200643	+	gene_id "XLOC_000041"; transcript_id "CUFF_21_1"; exon_number "1"; oId "CUFF_21_1"; nearest_ref "DDB_G0268260"; class_code "x"; tss_id "TSS43";
chr1	Cufflinks	exon	201217	203254	+	gene_id "XLOC_000042"; transcript_id "DDB_G0267458"; exon_number "1"; oId "DDB_G0267458"; nearest_ref "DDB_G0267458"; class_code "="; tss_id "TSS44";
chr1	Cufflinks	exon	206837	206968	+	gene_id "XLOC_000043"; transcript_id "DDB_G0267482"; exon_number "1"; oId "DDB_G0267482"; nearest_ref "DDB_G0267482"; class_code "="; tss_id "TSS45";
chr1	Cufflinks	exon	207064	207171	+	gene_id "XLOC_000043"; transcript_id "DDB_G0267482"; exon_number "2"; oId "DDB_G0267482"; nearest_ref "DDB_G0267482"; class_code "="; tss_id "TSS45";
chr1	Cufflinks	exon	208100	208153	+	gene_id "XLOC_000044"; transcript_id "DDB_G0267484"; exon_number "1"; oId "DDB_G0267484"; nearest_ref "DDB_G0267484"; class_code "="; tss_id "TSS46";
chr1	Cufflinks	exon	208232	208364	+	gene_id "XLOC_000044"; transcript_id "DDB_G0267484"; exon_number "2"; oId "DDB_G0267484"; nearest_ref "DDB_G0267484"; class_code "="; tss_id "TSS46";
chr1	Cufflinks	exon	208490	208842	+	gene_id "XLOC_000044"; transcript_id "DDB_G0267484"; exon_number "3"; oId "DDB_G0267484"; nearest_ref "DDB_G0267484"; class_code "="; tss_id "TSS46";
chr1	Cufflinks	exon	210136	210166	+	gene_id "XLOC_000045"; transcript_id "CUFF_24_1"; exon_number "1"; oId "CUFF_24_1"; nearest_ref "DDB_G0267488"; class_code "j"; tss_id "TSS47";
chr1	Cufflinks	exon	210341	211460	+	gene_id "XLOC_000045"; transcript_id "CUFF_24_1"; exon_number "2"; oId "CUFF_24_1"; nearest_ref "DDB_G0267488"; class_code "j"; tss_id "TSS47";
chr1	Cufflinks	exon	211620	212554	+	gene_id "XLOC_000045"; transcript_id "CUFF_24_1"; exon_number "3"; oId "CUFF_24_1"; nearest_ref "DDB_G0267488"; class_code "j"; tss_id "TSS47";
chr1	Cufflinks	exon	210356	211460	+	gene_id "XLOC_000045"; transcript_id "DDB_G0267488"; exon_number "1"; oId "DDB_G0267488"; contained_in "CUFF_24_1"; nearest_ref "DDB_G0267488"; class_code "="; tss_id "TSS48";
chr1	Cufflinks	exon	211620	212554	+	gene_id "XLOC_000045"; transcript_id "DDB_G0267488"; exon_number "2"; oId "DDB_G0267488"; contained_in "CUFF_24_1"; nearest_ref "DDB_G0267488"; class_code "="; tss_id "TSS48";
chr1	Cufflinks	exon	217763	218365	+	gene_id "XLOC_000046"; transcript_id "DDB_G0267494"; exon_number "1"; oId "DDB_G0267494"; nearest_ref "DDB_G0267494"; class_code "="; tss_id "TSS49";
chr1	Cufflinks	exon	218913	222108	+	gene_id "XLOC_000047"; transcript_id "DDB_G0267496"; exon_number "1"; oId "DDB_G0267496"; nearest_ref "DDB_G0267496"; class_code "="; tss_id "TSS50";
chr1	Cufflinks	exon	222333	225973	+	gene_id "XLOC_000047"; transcript_id "DDB_G0267496"; exon_number "2"; oId "DDB_G0267496"; nearest_ref "DDB_G0267496"; class_code "="; tss_id "TSS50";
chr1	Cufflinks	exon	226283	226402	+	gene_id "XLOC_000048"; transcript_id "DDB_G0267498"; exon_number "1"; oId "DDB_G0267498"; nearest_ref "DDB_G0267498"; class_code "="; tss_id "TSS51";
chr1	Cufflinks	exon	226496	226866	+	gene_id "XLOC_000048"; transcript_id "DDB_G0267498"; exon_number "2"; oId "DDB_G0267498"; nearest_ref "DDB_G0267498"; class_code "="; tss_id "TSS51";
chr1	Cufflinks	exon	226953	227085	+	gene_id "XLOC_000048"; transcript_id "DDB_G0267498"; exon_number "3"; oId "DDB_G0267498"; nearest_ref "DDB_G0267498"; class_code "="; tss_id "TSS51";
chr1	Cufflinks	exon	231092	231592	+	gene_id "XLOC_000049"; transcript_id "CUFF_26_1"; exon_number "1"; oId "CUFF_26_1"; nearest_ref "DDB_G0268264"; class_code "x"; tss_id "TSS52";
chr1	Cufflinks	exon	231698	232136	+	gene_id "XLOC_000049"; transcript_id "CUFF_26_1"; exon_number "2"; oId "CUFF_26_1"; nearest_ref "DDB_G0268264"; class_code "x"; tss_id "TSS52";
chr1	Cufflinks	exon	233560	234322	+	gene_id "XLOC_000050"; transcript_id "CUFF_27_1"; exon_number "1"; oId "CUFF_27_1"; nearest_ref "DDB_G0268266"; class_code "j"; tss_id "TSS53";
chr1	Cufflinks	exon	234839	235002	+	gene_id "XLOC_000050"; transcript_id "CUFF_27_1"; exon_number "2"; oId "CUFF_27_1"; nearest_ref "DDB_G0268266"; class_code "j"; tss_id "TSS53";
chr1	Cufflinks	exon	235122	235348	+	gene_id "XLOC_000050"; transcript_id "CUFF_27_1"; exon_number "3"; oId "CUFF_27_1"; nearest_ref "DDB_G0268266"; class_code "j"; tss_id "TSS53";
chr1	Cufflinks	exon	235444	235919	+	gene_id "XLOC_000050"; transcript_id "CUFF_27_1"; exon_number "4"; oId "CUFF_27_1"; nearest_ref "DDB_G0268266"; class_code "j"; tss_id "TSS53";
chr1	Cufflinks	exon	236044	236505	+	gene_id "XLOC_000050"; transcript_id "CUFF_27_1"; exon_number "5"; oId "CUFF_27_1"; nearest_ref "DDB_G0268266"; class_code "j"; tss_id "TSS53";
chr1	Cufflinks	exon	236596	237084	+	gene_id "XLOC_000050"; transcript_id "CUFF_27_1"; exon_number "6"; oId "CUFF_27_1"; nearest_ref "DDB_G0268266"; class_code "j"; tss_id "TSS53";
chr1	Cufflinks	exon	233595	234322	+	gene_id "XLOC_000050"; transcript_id "CUFF_27_2"; exon_number "1"; oId "CUFF_27_2"; nearest_ref "DDB_G0268266"; class_code "j"; tss_id "TSS53";
chr1	Cufflinks	exon	234839	235002	+	gene_id "XLOC_000050"; transcript_id "CUFF_27_2"; exon_number "2"; oId "CUFF_27_2"; nearest_ref "DDB_G0268266"; class_code "j"; tss_id "TSS53";
chr1	Cufflinks	exon	235122	235348	+	gene_id "XLOC_000050"; transcript_id "CUFF_27_2"; exon_number "3"; oId "CUFF_27_2"; nearest_ref "DDB_G0268266"; class_code "j"; tss_id "TSS53";
chr1	Cufflinks	exon	235444	235883	+	gene_id "XLOC_000050"; transcript_id "CUFF_27_2"; exon_number "4"; oId "CUFF_27_2"; nearest_ref "DDB_G0268266"; class_code "j"; tss_id "TSS53";
chr1	Cufflinks	exon	236044	237084	+	gene_id "XLOC_000050"; transcript_id "CUFF_27_2"; exon_number "5"; oId "CUFF_27_2"; nearest_ref "DDB_G0268266"; class_code "j"; tss_id "TSS53";
chr1	Cufflinks	exon	233800	234322	+	gene_id "XLOC_000050"; transcript_id "DDB_G0268266"; exon_number "1"; oId "DDB_G0268266"; nearest_ref "DDB_G0268266"; class_code "="; tss_id "TSS54";
chr1	Cufflinks	exon	234839	235002	+	gene_id "XLOC_000050"; transcript_id "DDB_G0268266"; exon_number "2"; oId "DDB_G0268266"; nearest_ref "DDB_G0268266"; class_code "="; tss_id "TSS54";
chr1	Cufflinks	exon	235122	235348	+	gene_id "XLOC_000050"; transcript_id "DDB_G0268266"; exon_number "3"; oId "DDB_G0268266"; nearest_ref "DDB_G0268266"; class_code "="; tss_id "TSS54";
chr1	Cufflinks	exon	235444	235919	+	gene_id "XLOC_000050"; transcript_id "DDB_G0268266"; exon_number "4"; oId "DDB_G0268266"; nearest_ref "DDB_G0268266"; class_code "="; tss_id "TSS54";
chr1	Cufflinks	exon	236044	236723	+	gene_id "XLOC_000050"; transcript_id "DDB_G0268266"; exon_number "5"; oId "DDB_G0268266"; nearest_ref "DDB_G0268266"; class_code "="; tss_id "TSS54";
chr1	Cufflinks	exon	233800	234322	+	gene_id "XLOC_000050"; transcript_id "CUFF_27_4"; exon_number "1"; oId "CUFF_27_4"; nearest_ref "DDB_G0268266"; class_code "j"; tss_id "TSS54";
chr1	Cufflinks	exon	234839	234982	+	gene_id "XLOC_000050"; transcript_id "CUFF_27_4"; exon_number "2"; oId "CUFF_27_4"; nearest_ref "DDB_G0268266"; class_code "j"; tss_id "TSS54";
chr1	Cufflinks	exon	235122	235348	+	gene_id "XLOC_000050"; transcript_id "CUFF_27_4"; exon_number "3"; oId "CUFF_27_4"; nearest_ref "DDB_G0268266"; class_code "j"; tss_id "TSS54";
chr1	Cufflinks	exon	235444	235883	+	gene_id "XLOC_000050"; transcript_id "CUFF_27_4"; exon_number "4"; oId "CUFF_27_4"; nearest_ref "DDB_G0268266"; class_code "j"; tss_id "TSS54";
chr1	Cufflinks	exon	236044	237084	+	gene_id "XLOC_000050"; transcript_id "CUFF_27_4"; exon_number "5"; oId "CUFF_27_4"; nearest_ref "DDB_G0268266"; class_code "j"; tss_id "TSS54";
chr1	Cufflinks	exon	238722	238799	+	gene_id "XLOC_000051"; transcript_id "DDB_G0268614"; exon_number "1"; oId "DDB_G0268614"; nearest_ref "DDB_G0268614"; class_code "="; tss_id "TSS55";
chr1	Cufflinks	exon	238890	241895	+	gene_id "XLOC_000051"; transcript_id "DDB_G0268614"; exon_number "2"; oId "DDB_G0268614"; nearest_ref "DDB_G0268614"; class_code "="; tss_id "TSS55";
chr1	Cufflinks	exon	241965	242663	+	gene_id "XLOC_000051"; transcript_id "DDB_G0268614"; exon_number "3"; oId "DDB_G0268614"; nearest_ref "DDB_G0268614"; class_code "="; tss_id "TSS55";
chr1	Cufflinks	exon	243053	243580	+	gene_id "XLOC_000052"; transcript_id "DDB_G0267468"; exon_number "1"; oId "DDB_G0267468"; nearest_ref "DDB_G0267468"; class_code "="; tss_id "TSS56";
chr1	Cufflinks	exon	243662	245068	+	gene_id "XLOC_000052"; transcript_id "DDB_G0267468"; exon_number "2"; oId "DDB_G0267468"; nearest_ref "DDB_G0267468"; class_code "="; tss_id "TSS56";
chr1	Cufflinks	exon	248894	248997	+	gene_id "XLOC_000053"; transcript_id "DDB_G0267506"; exon_number "1"; oId "DDB_G0267506"; nearest_ref "DDB_G0267506"; class_code "="; tss_id "TSS57";
chr1	Cufflinks	exon	249093	251043	+	gene_id "XLOC_000053"; transcript_id "DDB_G0267506"; exon_number "2"; oId "DDB_G0267506"; nearest_ref "DDB_G0267506"; class_code "="; tss_id "TSS57";
chr1	Cufflinks	exon	254165	254798	+	gene_id "XLOC_000054"; transcript_id "CUFF_29_1"; exon_number "1"; oId "CUFF_29_1"; nearest_ref "DDB_G0267508"; class_code "x"; tss_id "TSS58";
chr1	Cufflinks	exon	255654	255768	+	gene_id "XLOC_000055"; transcript_id "DDB_G0268478"; exon_number "1"; oId "DDB_G0268478"; nearest_ref "DDB_G0268478"; class_code "="; tss_id "TSS59";
chr1	Cufflinks	exon	255875	255891	+	gene_id "XLOC_000055"; transcript_id "DDB_G0268478"; exon_number "2"; oId "DDB_G0268478"; nearest_ref "DDB_G0268478"; class_code "="; tss_id "TSS59";
chr1	Cufflinks	exon	256002	256271	+	gene_id "XLOC_000055"; transcript_id "DDB_G0268478"; exon_number "3"; oId "DDB_G0268478"; nearest_ref "DDB_G0268478"; class_code "="; tss_id "TSS59";
chr1	Cufflinks	exon	272469	272527	+	gene_id "XLOC_000056"; transcript_id "CUFF_31_1"; exon_number "1"; oId "CUFF_31_1"; nearest_ref "DDB_G0267526"; class_code "j"; tss_id "TSS60";
chr1	Cufflinks	exon	272849	273137	+	gene_id "XLOC_000056"; transcript_id "CUFF_31_1"; exon_number "2"; oId "CUFF_31_1"; nearest_ref "DDB_G0267526"; class_code "j"; tss_id "TSS60";
chr1	Cufflinks	exon	273238	273441	+	gene_id "XLOC_000056"; transcript_id "CUFF_31_1"; exon_number "3"; oId "CUFF_31_1"; nearest_ref "DDB_G0267526"; class_code "j"; tss_id "TSS60";
chr1	Cufflinks	exon	273550	274215	+	gene_id "XLOC_000056"; transcript_id "CUFF_31_1"; exon_number "4"; oId "CUFF_31_1"; nearest_ref "DDB_G0267526"; class_code "j"; tss_id "TSS60";
chr1	Cufflinks	exon	272779	273137	+	gene_id "XLOC_000056"; transcript_id "DDB_G0267526"; exon_number "1"; oId "DDB_G0267526"; nearest_ref "DDB_G0267526"; class_code "="; tss_id "TSS61";
chr1	Cufflinks	exon	273238	273441	+	gene_id "XLOC_000056"; transcript_id "DDB_G0267526"; exon_number "2"; oId "DDB_G0267526"; nearest_ref "DDB_G0267526"; class_code "="; tss_id "TSS61";
chr1	Cufflinks	exon	273550	273967	+	gene_id "XLOC_000056"; transcript_id "DDB_G0267526"; exon_number "3"; oId "DDB_G0267526"; nearest_ref "DDB_G0267526"; class_code "="; tss_id "TSS61";
chr1	Cufflinks	exon	276695	277327	+	gene_id "XLOC_000057"; transcript_id "DDB_G0267530"; exon_number "1"; oId "DDB_G0267530"; nearest_ref "DDB_G0267530"; class_code "="; tss_id "TSS62";
chr1	Cufflinks	exon	283495	286152	+	gene_id "XLOC_000058"; transcript_id "DDB_G0267532"; exon_number "1"; oId "DDB_G0267532"; nearest_ref "DDB_G0267532"; class_code "="; tss_id "TSS63";
chr1	Cufflinks	exon	289882	289950	+	gene_id "XLOC_000059"; transcript_id "DDB_G0267536"; exon_number "1"; oId "DDB_G0267536"; nearest_ref "DDB_G0267536"; class_code "="; tss_id "TSS64";
chr1	Cufflinks	exon	290058	291134	+	gene_id "XLOC_000059"; transcript_id "DDB_G0267536"; exon_number "2"; oId "DDB_G0267536"; nearest_ref "DDB_G0267536"; class_code "="; tss_id "TSS64";
chr1	Cufflinks	exon	291771	291910	+	gene_id "XLOC_000060"; transcript_id "DDB_G0267538"; exon_number "1"; oId "DDB_G0267538"; nearest_ref "DDB_G0267538"; class_code "="; tss_id "TSS65";
chr1	Cufflinks	exon	292051	292138	+	gene_id "XLOC_000060"; transcript_id "DDB_G0267538"; exon_number "2"; oId "DDB_G0267538"; nearest_ref "DDB_G0267538"; class_code "="; tss_id "TSS65";
chr1	Cufflinks	exon	292225	293820	+	gene_id "XLOC_000060"; transcript_id "DDB_G0267538"; exon_number "3"; oId "DDB_G0267538"; nearest_ref "DDB_G0267538"; class_code "="; tss_id "TSS65";
chr1	Cufflinks	exon	298527	300350	+	gene_id "XLOC_000061"; transcript_id "DDB_G0267470"; exon_number "1"; oId "DDB_G0267470"; nearest_ref "DDB_G0267470"; class_code "="; tss_id "TSS66";
chr1	Cufflinks	exon	303809	304036	+	gene_id "XLOC_000062"; transcript_id "DDB_G0267542"; exon_number "1"; oId "DDB_G0267542"; nearest_ref "DDB_G0267542"; class_code "="; tss_id "TSS67";
chr1	Cufflinks	exon	311255	311663	+	gene_id "XLOC_000063"; transcript_id "DDB_G0267546"; exon_number "1"; oId "DDB_G0267546"; nearest_ref "DDB_G0267546"; class_code "="; tss_id "TSS68";
chr1	Cufflinks	exon	311756	312000	+	gene_id "XLOC_000063"; transcript_id "DDB_G0267546"; exon_number "2"; oId "DDB_G0267546"; nearest_ref "DDB_G0267546"; class_code "="; tss_id "TSS68";
chr1	Cufflinks	exon	312197	312440	+	gene_id "XLOC_000063"; transcript_id "DDB_G0267546"; exon_number "3"; oId "DDB_G0267546"; nearest_ref "DDB_G0267546"; class_code "="; tss_id "TSS68";
chr1	Cufflinks	exon	312555	312670	+	gene_id "XLOC_000063"; transcript_id "DDB_G0267546"; exon_number "4"; oId "DDB_G0267546"; nearest_ref "DDB_G0267546"; class_code "="; tss_id "TSS68";
chr1	Cufflinks	exon	316889	316903	+	gene_id "XLOC_000064"; transcript_id "DDB_G0268482"; exon_number "1"; oId "DDB_G0268482"; nearest_ref "DDB_G0268482"; class_code "="; tss_id "TSS69";
chr1	Cufflinks	exon	318266	319134	+	gene_id "XLOC_000064"; transcript_id "DDB_G0268482"; exon_number "2"; oId "DDB_G0268482"; nearest_ref "DDB_G0268482"; class_code "="; tss_id "TSS69";
chr1	Cufflinks	exon	319899	320193	+	gene_id "XLOC_000064"; transcript_id "DDB_G0268482"; exon_number "3"; oId "DDB_G0268482"; nearest_ref "DDB_G0268482"; class_code "="; tss_id "TSS69";
chr1	Cufflinks	exon	320689	320830	+	gene_id "XLOC_000065"; transcript_id "DDB_G0268274"; exon_number "1"; oId "DDB_G0268274"; nearest_ref "DDB_G0268274"; class_code "="; tss_id "TSS70";
chr1	Cufflinks	exon	321032	321165	+	gene_id "XLOC_000065"; transcript_id "DDB_G0268274"; exon_number "2"; oId "DDB_G0268274"; nearest_ref "DDB_G0268274"; class_code "="; tss_id "TSS70";
chr1	Cufflinks	exon	322112	322168	+	gene_id "XLOC_000066"; transcript_id "DDB_G0268278"; exon_number "1"; oId "DDB_G0268278"; nearest_ref "DDB_G0268278"; class_code "="; tss_id "TSS71";
chr1	Cufflinks	exon	322262	322810	+	gene_id "XLOC_000066"; transcript_id "DDB_G0268278"; exon_number "2"; oId "DDB_G0268278"; nearest_ref "DDB_G0268278"; class_code "="; tss_id "TSS71";
chr1	Cufflinks	exon	323194	324597	+	gene_id "XLOC_000067"; transcript_id "DDB_G0267550"; exon_number "1"; oId "DDB_G0267550"; nearest_ref "DDB_G0267550"; class_code "="; tss_id "TSS72";
chr1	Cufflinks	exon	324713	325137	+	gene_id "XLOC_000068"; transcript_id "CUFF_39_1"; exon_number "1"; oId "CUFF_39_1"; nearest_ref "DDB_G0267552"; class_code "x"; tss_id "TSS73";
chr1	Cufflinks	exon	325873	326286	+	gene_id "XLOC_000069"; transcript_id "DDB_G0267554"; exon_number "1"; oId "DDB_G0267554"; nearest_ref "DDB_G0267554"; class_code "="; tss_id "TSS74";
chr1	Cufflinks	exon	326378	326929	+	gene_id "XLOC_000069"; transcript_id "DDB_G0267554"; exon_number "2"; oId "DDB_G0267554"; nearest_ref "DDB_G0267554"; class_code "="; tss_id "TSS74";
chr1	Cufflinks	exon	331477	331896	+	gene_id "XLOC_000070"; transcript_id "DDB_G0268280"; exon_number "1"; oId "DDB_G0268280"; nearest_ref "DDB_G0268280"; class_code "="; tss_id "TSS75";
chr1	Cufflinks	exon	331952	332323	+	gene_id "XLOC_000070"; transcript_id "DDB_G0268280"; exon_number "2"; oId "DDB_G0268280"; nearest_ref "DDB_G0268280"; class_code "="; tss_id "TSS75";
chr1	Cufflinks	exon	332399	332513	+	gene_id "XLOC_000070"; transcript_id "DDB_G0268280"; exon_number "3"; oId "DDB_G0268280"; nearest_ref "DDB_G0268280"; class_code "="; tss_id "TSS75";
chr1	Cufflinks	exon	332776	336050	+	gene_id "XLOC_000070"; transcript_id "DDB_G0268280"; exon_number "4"; oId "DDB_G0268280"; nearest_ref "DDB_G0268280"; class_code "="; tss_id "TSS75";
chr1	Cufflinks	exon	332606	332656	+	gene_id "XLOC_000070"; transcript_id "CUFF_40_2"; exon_number "1"; oId "CUFF_40_2"; nearest_ref "DDB_G0268280"; class_code "o"; tss_id "TSS76";
chr1	Cufflinks	exon	332738	336050	+	gene_id "XLOC_000070"; transcript_id "CUFF_40_2"; exon_number "2"; oId "CUFF_40_2"; nearest_ref "DDB_G0268280"; class_code "o"; tss_id "TSS76";
chr1	Cufflinks	exon	336383	336400	+	gene_id "XLOC_000071"; transcript_id "DDB_G0267560"; exon_number "1"; oId "DDB_G0267560"; nearest_ref "DDB_G0267560"; class_code "="; tss_id "TSS77";
chr1	Cufflinks	exon	336615	336944	+	gene_id "XLOC_000071"; transcript_id "DDB_G0267560"; exon_number "2"; oId "DDB_G0267560"; nearest_ref "DDB_G0267560"; class_code "="; tss_id "TSS77";
chr1	Cufflinks	exon	337153	337455	+	gene_id "XLOC_000071"; transcript_id "DDB_G0267560"; exon_number "3"; oId "DDB_G0267560"; nearest_ref "DDB_G0267560"; class_code "="; tss_id "TSS77";
chr1	Cufflinks	exon	338074	338227	+	gene_id "XLOC_000072"; transcript_id "CUFF_42_1"; exon_number "1"; oId "CUFF_42_1"; nearest_ref "DDB_G0267420"; class_code "j"; tss_id "TSS78";
chr1	Cufflinks	exon	338585	338728	+	gene_id "XLOC_000072"; transcript_id "CUFF_42_1"; exon_number "2"; oId "CUFF_42_1"; nearest_ref "DDB_G0267420"; class_code "j"; tss_id "TSS78";
chr1	Cufflinks	exon	338850	338946	+	gene_id "XLOC_000072"; transcript_id "CUFF_42_1"; exon_number "3"; oId "CUFF_42_1"; nearest_ref "DDB_G0267420"; class_code "j"; tss_id "TSS78";
chr1	Cufflinks	exon	338107	338227	+	gene_id "XLOC_000072"; transcript_id "DDB_G0267420"; exon_number "1"; oId "DDB_G0267420"; nearest_ref "DDB_G0267420"; class_code "="; tss_id "TSS78";
chr1	Cufflinks	exon	338417	338728	+	gene_id "XLOC_000072"; transcript_id "DDB_G0267420"; exon_number "2"; oId "DDB_G0267420"; nearest_ref "DDB_G0267420"; class_code "="; tss_id "TSS78";
chr1	Cufflinks	exon	338850	338878	+	gene_id "XLOC_000072"; transcript_id "DDB_G0267420"; exon_number "3"; oId "DDB_G0267420"; nearest_ref "DDB_G0267420"; class_code "="; tss_id "TSS78";
chr1	Cufflinks	exon	338107	338227	+	gene_id "XLOC_000072"; transcript_id "CUFF_42_4"; exon_number "1"; oId "CUFF_42_4"; nearest_ref "DDB_G0267420"; class_code "j"; tss_id "TSS78";
chr1	Cufflinks	exon	338417	338511	+	gene_id "XLOC_000072"; transcript_id "CUFF_42_4"; exon_number "2"; oId "CUFF_42_4"; nearest_ref "DDB_G0267420"; class_code "j"; tss_id "TSS78";
chr1	Cufflinks	exon	338585	338728	+	gene_id "XLOC_000072"; transcript_id "CUFF_42_4"; exon_number "3"; oId "CUFF_42_4"; nearest_ref "DDB_G0267420"; class_code "j"; tss_id "TSS78";
chr1	Cufflinks	exon	338850	338946	+	gene_id "XLOC_000072"; transcript_id "CUFF_42_4"; exon_number "4"; oId "CUFF_42_4"; nearest_ref "DDB_G0267420"; class_code "j"; tss_id "TSS78";
chr1	Cufflinks	exon	338107	338227	+	gene_id "XLOC_000072"; transcript_id "CUFF_42_3"; exon_number "1"; oId "CUFF_42_3"; nearest_ref "DDB_G0267420"; class_code "j"; tss_id "TSS78";
chr1	Cufflinks	exon	338417	338461	+	gene_id "XLOC_000072"; transcript_id "CUFF_42_3"; exon_number "2"; oId "CUFF_42_3"; nearest_ref "DDB_G0267420"; class_code "j"; tss_id "TSS78";
chr1	Cufflinks	exon	338585	338728	+	gene_id "XLOC_000072"; transcript_id "CUFF_42_3"; exon_number "3"; oId "CUFF_42_3"; nearest_ref "DDB_G0267420"; class_code "j"; tss_id "TSS78";
chr1	Cufflinks	exon	338850	338946	+	gene_id "XLOC_000072"; transcript_id "CUFF_42_3"; exon_number "4"; oId "CUFF_42_3"; nearest_ref "DDB_G0267420"; class_code "j"; tss_id "TSS78";
chr1	Cufflinks	exon	339546	339895	+	gene_id "XLOC_000073"; transcript_id "DDB_G0267562"; exon_number "1"; oId "DDB_G0267562"; nearest_ref "DDB_G0267562"; class_code "="; tss_id "TSS79";
chr1	Cufflinks	exon	340018	341341	+	gene_id "XLOC_000073"; transcript_id "DDB_G0267562"; exon_number "2"; oId "DDB_G0267562"; nearest_ref "DDB_G0267562"; class_code "="; tss_id "TSS79";
chr1	Cufflinks	exon	341837	342192	+	gene_id "XLOC_000074"; transcript_id "DDB_G0267564"; exon_number "1"; oId "DDB_G0267564"; nearest_ref "DDB_G0267564"; class_code "="; tss_id "TSS80";
chr1	Cufflinks	exon	342290	343496	+	gene_id "XLOC_000074"; transcript_id "DDB_G0267564"; exon_number "2"; oId "DDB_G0267564"; nearest_ref "DDB_G0267564"; class_code "="; tss_id "TSS80";
chr1	Cufflinks	exon	348371	348449	+	gene_id "XLOC_000075"; transcript_id "DDB_G0268284"; exon_number "1"; oId "DDB_G0268284"; nearest_ref "DDB_G0268284"; class_code "="; tss_id "TSS81";
chr1	Cufflinks	exon	348526	351563	+	gene_id "XLOC_000075"; transcript_id "DDB_G0268284"; exon_number "2"; oId "DDB_G0268284"; nearest_ref "DDB_G0268284"; class_code "="; tss_id "TSS81";
chr1	Cufflinks	exon	348371	348449	+	gene_id "XLOC_000075"; transcript_id "CUFF_45_2"; exon_number "1"; oId "CUFF_45_2"; nearest_ref "DDB_G0268284"; class_code "j"; tss_id "TSS81";
chr1	Cufflinks	exon	348577	351563	+	gene_id "XLOC_000075"; transcript_id "CUFF_45_2"; exon_number "2"; oId "CUFF_45_2"; nearest_ref "DDB_G0268284"; class_code "j"; tss_id "TSS81";
chr1	Cufflinks	exon	363410	363463	+	gene_id "XLOC_000076"; transcript_id "DDB_G0268286"; exon_number "1"; oId "DDB_G0268286"; nearest_ref "DDB_G0268286"; class_code "="; tss_id "TSS82";
chr1	Cufflinks	exon	363570	364574	+	gene_id "XLOC_000076"; transcript_id "DDB_G0268286"; exon_number "2"; oId "DDB_G0268286"; nearest_ref "DDB_G0268286"; class_code "="; tss_id "TSS82";
chr1	Cufflinks	exon	363410	363463	+	gene_id "XLOC_000076"; transcript_id "CUFF_48_2"; exon_number "1"; oId "CUFF_48_2"; nearest_ref "DDB_G0268286"; class_code "="; tss_id "TSS82";
chr1	Cufflinks	exon	363570	365346	+	gene_id "XLOC_000076"; transcript_id "CUFF_48_2"; exon_number "2"; oId "CUFF_48_2"; nearest_ref "DDB_G0268286"; class_code "="; tss_id "TSS82";
chr1	Cufflinks	exon	365942	366248	+	gene_id "XLOC_000077"; transcript_id "DDB_G0267574"; exon_number "1"; oId "DDB_G0267574"; nearest_ref "DDB_G0267574"; class_code "="; tss_id "TSS83";
chr1	Cufflinks	exon	366377	366747	+	gene_id "XLOC_000077"; transcript_id "DDB_G0267574"; exon_number "2"; oId "DDB_G0267574"; nearest_ref "DDB_G0267574"; class_code "="; tss_id "TSS83";
chr1	Cufflinks	exon	366936	367100	+	gene_id "XLOC_000078"; transcript_id "DDB_G0267576"; exon_number "1"; oId "DDB_G0267576"; nearest_ref "DDB_G0267576"; class_code "="; tss_id "TSS84";
chr1	Cufflinks	exon	367259	367540	+	gene_id "XLOC_000078"; transcript_id "DDB_G0267576"; exon_number "2"; oId "DDB_G0267576"; nearest_ref "DDB_G0267576"; class_code "="; tss_id "TSS84";
chr1	Cufflinks	exon	368155	368388	+	gene_id "XLOC_000079"; transcript_id "DDB_G0267578"; exon_number "1"; oId "DDB_G0267578"; nearest_ref "DDB_G0267578"; class_code "="; tss_id "TSS85";
chr1	Cufflinks	exon	368460	368696	+	gene_id "XLOC_000079"; transcript_id "DDB_G0267578"; exon_number "2"; oId "DDB_G0267578"; nearest_ref "DDB_G0267578"; class_code "="; tss_id "TSS85";
chr1	Cufflinks	exon	368823	368942	+	gene_id "XLOC_000079"; transcript_id "DDB_G0267578"; exon_number "3"; oId "DDB_G0267578"; nearest_ref "DDB_G0267578"; class_code "="; tss_id "TSS85";
chr1	Cufflinks	exon	369407	369637	+	gene_id "XLOC_000080"; transcript_id "DDB_G0267580"; exon_number "1"; oId "DDB_G0267580"; nearest_ref "DDB_G0267580"; class_code "="; tss_id "TSS86";
chr1	Cufflinks	exon	369729	369950	+	gene_id "XLOC_000080"; transcript_id "DDB_G0267580"; exon_number "2"; oId "DDB_G0267580"; nearest_ref "DDB_G0267580"; class_code "="; tss_id "TSS86";
chr1	Cufflinks	exon	370065	370211	+	gene_id "XLOC_000080"; transcript_id "DDB_G0267580"; exon_number "3"; oId "DDB_G0267580"; nearest_ref "DDB_G0267580"; class_code "="; tss_id "TSS86";
chr1	Cufflinks	exon	371018	371234	+	gene_id "XLOC_000081"; transcript_id "DDB_G0267582"; exon_number "1"; oId "DDB_G0267582"; nearest_ref "DDB_G0267582"; class_code "="; tss_id "TSS87";
chr1	Cufflinks	exon	371491	371691	+	gene_id "XLOC_000081"; transcript_id "DDB_G0267582"; exon_number "2"; oId "DDB_G0267582"; nearest_ref "DDB_G0267582"; class_code "="; tss_id "TSS87";
chr1	Cufflinks	exon	371861	372169	+	gene_id "XLOC_000081"; transcript_id "DDB_G0267582"; exon_number "3"; oId "DDB_G0267582"; nearest_ref "DDB_G0267582"; class_code "="; tss_id "TSS87";
chr1	Cufflinks	exon	372267	373018	+	gene_id "XLOC_000081"; transcript_id "DDB_G0267582"; exon_number "4"; oId "DDB_G0267582"; nearest_ref "DDB_G0267582"; class_code "="; tss_id "TSS87";
chr1	Cufflinks	exon	375348	376736	+	gene_id "XLOC_000082"; transcript_id "DDB_G0267586"; exon_number "1"; oId "DDB_G0267586"; nearest_ref "DDB_G0267586"; class_code "="; tss_id "TSS88";
chr1	Cufflinks	exon	383616	385211	+	gene_id "XLOC_000083"; transcript_id "DDB_G0267592"; exon_number "1"; oId "DDB_G0267592"; nearest_ref "DDB_G0267592"; class_code "="; tss_id "TSS89";
chr1	Cufflinks	exon	385503	385751	+	gene_id "XLOC_000084"; transcript_id "DDB_G0267594"; exon_number "1"; oId "DDB_G0267594"; nearest_ref "DDB_G0267594"; class_code "="; tss_id "TSS90";
chr1	Cufflinks	exon	385840	385941	+	gene_id "XLOC_000084"; transcript_id "DDB_G0267594"; exon_number "2"; oId "DDB_G0267594"; nearest_ref "DDB_G0267594"; class_code "="; tss_id "TSS90";
chr1	Cufflinks	exon	408722	408786	+	gene_id "XLOC_000085"; transcript_id "DDB_G0267606"; exon_number "1"; oId "DDB_G0267606"; nearest_ref "DDB_G0267606"; class_code "="; tss_id "TSS91";
chr1	Cufflinks	exon	408866	408940	+	gene_id "XLOC_000085"; transcript_id "DDB_G0267606"; exon_number "2"; oId "DDB_G0267606"; nearest_ref "DDB_G0267606"; class_code "="; tss_id "TSS91";
chr1	Cufflinks	exon	409037	409261	+	gene_id "XLOC_000085"; transcript_id "DDB_G0267606"; exon_number "3"; oId "DDB_G0267606"; nearest_ref "DDB_G0267606"; class_code "="; tss_id "TSS91";
chr1	Cufflinks	exon	409363	409582	+	gene_id "XLOC_000085"; transcript_id "DDB_G0267606"; exon_number "4"; oId "DDB_G0267606"; nearest_ref "DDB_G0267606"; class_code "="; tss_id "TSS91";
chr1	Cufflinks	exon	413651	414280	+	gene_id "XLOC_000086"; transcript_id "DDB_G0267612"; exon_number "1"; oId "DDB_G0267612"; nearest_ref "DDB_G0267612"; class_code "="; tss_id "TSS92";
chr1	Cufflinks	exon	414980	415126	+	gene_id "XLOC_000087"; transcript_id "DDB_G0267380"; exon_number "1"; oId "DDB_G0267380"; nearest_ref "DDB_G0267380"; class_code "="; tss_id "TSS93";
chr1	Cufflinks	exon	415268	415469	+	gene_id "XLOC_000087"; transcript_id "DDB_G0267380"; exon_number "2"; oId "DDB_G0267380"; nearest_ref "DDB_G0267380"; class_code "="; tss_id "TSS93";
chr1	Cufflinks	exon	415544	416538	+	gene_id "XLOC_000087"; transcript_id "DDB_G0267380"; exon_number "3"; oId "DDB_G0267380"; nearest_ref "DDB_G0267380"; class_code "="; tss_id "TSS93";
chr1	Cufflinks	exon	424007	424038	+	gene_id "XLOC_000088"; transcript_id "DDB_G0267454"; exon_number "1"; oId "DDB_G0267454"; nearest_ref "DDB_G0267454"; class_code "="; tss_id "TSS94";
chr1	Cufflinks	exon	424216	424226	+	gene_id "XLOC_000088"; transcript_id "DDB_G0267454"; exon_number "2"; oId "DDB_G0267454"; nearest_ref "DDB_G0267454"; class_code "="; tss_id "TSS94";
chr1	Cufflinks	exon	424454	425173	+	gene_id "XLOC_000088"; transcript_id "DDB_G0267454"; exon_number "3"; oId "DDB_G0267454"; nearest_ref "DDB_G0267454"; class_code "="; tss_id "TSS94";
chr1	Cufflinks	exon	425352	425518	+	gene_id "XLOC_000088"; transcript_id "DDB_G0267454"; exon_number "4"; oId "DDB_G0267454"; nearest_ref "DDB_G0267454"; class_code "="; tss_id "TSS94";
chr1	Cufflinks	exon	427853	428650	+	gene_id "XLOC_000089"; transcript_id "DDB_G0267616"; exon_number "1"; oId "DDB_G0267616"; nearest_ref "DDB_G0267616"; class_code "="; tss_id "TSS95";
chr1	Cufflinks	exon	428735	429176	+	gene_id "XLOC_000089"; transcript_id "DDB_G0267616"; exon_number "2"; oId "DDB_G0267616"; nearest_ref "DDB_G0267616"; class_code "="; tss_id "TSS95";
chr1	Cufflinks	exon	429366	430240	+	gene_id "XLOC_000089"; transcript_id "DDB_G0267616"; exon_number "3"; oId "DDB_G0267616"; nearest_ref "DDB_G0267616"; class_code "="; tss_id "TSS95";
chr1	Cufflinks	exon	430327	430458	+	gene_id "XLOC_000089"; transcript_id "DDB_G0267616"; exon_number "4"; oId "DDB_G0267616"; nearest_ref "DDB_G0267616"; class_code "="; tss_id "TSS95";
chr1	Cufflinks	exon	434296	434578	+	gene_id "XLOC_000090"; transcript_id "DDB_G0267618"; exon_number "1"; oId "DDB_G0267618"; nearest_ref "DDB_G0267618"; class_code "="; tss_id "TSS96";
chr1	Cufflinks	exon	434598	435171	+	gene_id "XLOC_000090"; transcript_id "DDB_G0267618"; exon_number "2"; oId "DDB_G0267618"; nearest_ref "DDB_G0267618"; class_code "="; tss_id "TSS96";
chr1	Cufflinks	exon	435211	435419	+	gene_id "XLOC_000090"; transcript_id "DDB_G0267618"; exon_number "3"; oId "DDB_G0267618"; nearest_ref "DDB_G0267618"; class_code "="; tss_id "TSS96";
chr1	Cufflinks	exon	435661	435920	+	gene_id "XLOC_000090"; transcript_id "DDB_G0267618"; exon_number "4"; oId "DDB_G0267618"; nearest_ref "DDB_G0267618"; class_code "="; tss_id "TSS96";
chr1	Cufflinks	exon	437995	438333	+	gene_id "XLOC_000091"; transcript_id "CUFF_52_1"; exon_number "1"; oId "CUFF_52_1"; nearest_ref "DDB_G0267622"; class_code "x"; tss_id "TSS97";
chr1	Cufflinks	exon	439137	439355	+	gene_id "XLOC_000092"; transcript_id "DDB_G0267624"; exon_number "1"; oId "DDB_G0267624"; nearest_ref "DDB_G0267624"; class_code "="; tss_id "TSS98";
chr1	Cufflinks	exon	439495	440790	+	gene_id "XLOC_000092"; transcript_id "DDB_G0267624"; exon_number "2"; oId "DDB_G0267624"; nearest_ref "DDB_G0267624"; class_code "="; tss_id "TSS98";
chr1	Cufflinks	exon	443514	444929	+	gene_id "XLOC_000093"; transcript_id "DDB_G0267630"; exon_number "1"; oId "DDB_G0267630"; nearest_ref "DDB_G0267630"; class_code "="; tss_id "TSS99";
chr1	Cufflinks	exon	448541	448611	+	gene_id "XLOC_000094"; transcript_id "CUFF_53_1"; exon_number "1"; oId "CUFF_53_1"; class_code "u"; tss_id "TSS100";
chr1	Cufflinks	exon	448892	451792	+	gene_id "XLOC_000095"; transcript_id "DDB_G0267634"; exon_number "1"; oId "DDB_G0267634"; nearest_ref "DDB_G0267634"; class_code "="; tss_id "TSS101";
chr1	Cufflinks	exon	454357	457415	+	gene_id "XLOC_000096"; transcript_id "CUFF_54_1"; exon_number "1"; oId "CUFF_54_1"; class_code "u"; tss_id "TSS102";
chr1	Cufflinks	exon	458591	459854	+	gene_id "XLOC_000097"; transcript_id "CUFF_55_1"; exon_number "1"; oId "CUFF_55_1"; class_code "u"; tss_id "TSS103";
chr1	Cufflinks	exon	462396	462657	+	gene_id "XLOC_000098"; transcript_id "CUFF_56_1"; exon_number "1"; oId "CUFF_56_1"; class_code "u"; tss_id "TSS104";
chr1	Cufflinks	exon	464549	464586	+	gene_id "XLOC_000099"; transcript_id "CUFF_57_1"; exon_number "1"; oId "CUFF_57_1"; nearest_ref "DDB_G0267638"; class_code "j"; tss_id "TSS105";
chr1	Cufflinks	exon	464836	470548	+	gene_id "XLOC_000099"; transcript_id "CUFF_57_1"; exon_number "2"; oId "CUFF_57_1"; nearest_ref "DDB_G0267638"; class_code "j"; tss_id "TSS105";
chr1	Cufflinks	exon	470738	474179	+	gene_id "XLOC_000099"; transcript_id "CUFF_57_1"; exon_number "3"; oId "CUFF_57_1"; nearest_ref "DDB_G0267638"; class_code "j"; tss_id "TSS105";
chr1	Cufflinks	exon	474485	474583	+	gene_id "XLOC_000099"; transcript_id "CUFF_57_1"; exon_number "4"; oId "CUFF_57_1"; nearest_ref "DDB_G0267638"; class_code "j"; tss_id "TSS105";
chr1	Cufflinks	exon	464992	474179	+	gene_id "XLOC_000099"; transcript_id "DDB_G0267638"; exon_number "1"; oId "DDB_G0267638"; nearest_ref "DDB_G0267638"; class_code "="; tss_id "TSS106";
chr1	Cufflinks	exon	474485	474506	+	gene_id "XLOC_000099"; transcript_id "DDB_G0267638"; exon_number "2"; oId "DDB_G0267638"; nearest_ref "DDB_G0267638"; class_code "="; tss_id "TSS106";
chr1	Cufflinks	exon	475634	475646	+	gene_id "XLOC_000100"; transcript_id "DDB_G0268300"; exon_number "1"; oId "DDB_G0268300"; nearest_ref "DDB_G0268300"; class_code "="; tss_id "TSS107";
chr1	Cufflinks	exon	475745	475923	+	gene_id "XLOC_000100"; transcript_id "DDB_G0268300"; exon_number "2"; oId "DDB_G0268300"; nearest_ref "DDB_G0268300"; class_code "="; tss_id "TSS107";
chr1	Cufflinks	exon	484012	484472	+	gene_id "XLOC_000101"; transcript_id "DDB_G0267642"; exon_number "1"; oId "DDB_G0267642"; nearest_ref "DDB_G0267642"; class_code "="; tss_id "TSS108";
chr1	Cufflinks	exon	484558	485144	+	gene_id "XLOC_000101"; transcript_id "DDB_G0267642"; exon_number "2"; oId "DDB_G0267642"; nearest_ref "DDB_G0267642"; class_code "="; tss_id "TSS108";
chr1	Cufflinks	exon	485206	485380	+	gene_id "XLOC_000101"; transcript_id "DDB_G0267642"; exon_number "3"; oId "DDB_G0267642"; nearest_ref "DDB_G0267642"; class_code "="; tss_id "TSS108";
chr1	Cufflinks	exon	485489	485684	+	gene_id "XLOC_000101"; transcript_id "DDB_G0267642"; exon_number "4"; oId "DDB_G0267642"; nearest_ref "DDB_G0267642"; class_code "="; tss_id "TSS108";
chr1	Cufflinks	exon	490625	490866	+	gene_id "XLOC_000102"; transcript_id "DDB_G0267646"; exon_number "1"; oId "DDB_G0267646"; nearest_ref "DDB_G0267646"; class_code "="; tss_id "TSS109";
chr1	Cufflinks	exon	490977	491111	+	gene_id "XLOC_000102"; transcript_id "DDB_G0267646"; exon_number "2"; oId "DDB_G0267646"; nearest_ref "DDB_G0267646"; class_code "="; tss_id "TSS109";
chr1	Cufflinks	exon	491203	491315	+	gene_id "XLOC_000102"; transcript_id "DDB_G0267646"; exon_number "3"; oId "DDB_G0267646"; nearest_ref "DDB_G0267646"; class_code "="; tss_id "TSS109";
chr1	Cufflinks	exon	491420	491661	+	gene_id "XLOC_000102"; transcript_id "DDB_G0267646"; exon_number "4"; oId "DDB_G0267646"; nearest_ref "DDB_G0267646"; class_code "="; tss_id "TSS109";
chr1	Cufflinks	exon	491895	494666	+	gene_id "XLOC_000103"; transcript_id "DDB_G0267648"; exon_number "1"; oId "DDB_G0267648"; nearest_ref "DDB_G0267648"; class_code "="; tss_id "TSS110";
chr1	Cufflinks	exon	495110	495216	+	gene_id "XLOC_000104"; transcript_id "DDB_G0267650"; exon_number "1"; oId "DDB_G0267650"; nearest_ref "DDB_G0267650"; class_code "="; tss_id "TSS111";
chr1	Cufflinks	exon	495380	496005	+	gene_id "XLOC_000104"; transcript_id "DDB_G0267650"; exon_number "2"; oId "DDB_G0267650"; nearest_ref "DDB_G0267650"; class_code "="; tss_id "TSS111";
chr1	Cufflinks	exon	496096	498317	+	gene_id "XLOC_000104"; transcript_id "DDB_G0267650"; exon_number "3"; oId "DDB_G0267650"; nearest_ref "DDB_G0267650"; class_code "="; tss_id "TSS111";
chr1	Cufflinks	exon	504172	504200	+	gene_id "XLOC_000105"; transcript_id "DDB_G0268488"; exon_number "1"; oId "DDB_G0268488"; nearest_ref "DDB_G0268488"; class_code "="; tss_id "TSS112";
chr1	Cufflinks	exon	504290	504459	+	gene_id "XLOC_000105"; transcript_id "DDB_G0268488"; exon_number "2"; oId "DDB_G0268488"; nearest_ref "DDB_G0268488"; class_code "="; tss_id "TSS112";
chr1	Cufflinks	exon	504574	506744	+	gene_id "XLOC_000105"; transcript_id "DDB_G0268488"; exon_number "3"; oId "DDB_G0268488"; nearest_ref "DDB_G0268488"; class_code "="; tss_id "TSS112";
chr1	Cufflinks	exon	507666	507741	+	gene_id "XLOC_000106"; transcript_id "DDB_G0268490"; exon_number "1"; oId "DDB_G0268490"; nearest_ref "DDB_G0268490"; class_code "="; tss_id "TSS113";
chr1	Cufflinks	exon	507827	510414	+	gene_id "XLOC_000106"; transcript_id "DDB_G0268490"; exon_number "2"; oId "DDB_G0268490"; nearest_ref "DDB_G0268490"; class_code "="; tss_id "TSS113";
chr1	Cufflinks	exon	511341	511416	+	gene_id "XLOC_000107"; transcript_id "DDB_G0267654"; exon_number "1"; oId "DDB_G0267654"; nearest_ref "DDB_G0267654"; class_code "="; tss_id "TSS114";
chr1	Cufflinks	exon	511502	514098	+	gene_id "XLOC_000107"; transcript_id "DDB_G0267654"; exon_number "2"; oId "DDB_G0267654"; nearest_ref "DDB_G0267654"; class_code "="; tss_id "TSS114";
chr1	Cufflinks	exon	515177	515252	+	gene_id "XLOC_000108"; transcript_id "DDB_G0268304"; exon_number "1"; oId "DDB_G0268304"; nearest_ref "DDB_G0268304"; class_code "="; tss_id "TSS115";
chr1	Cufflinks	exon	515337	518377	+	gene_id "XLOC_000108"; transcript_id "DDB_G0268304"; exon_number "2"; oId "DDB_G0268304"; nearest_ref "DDB_G0268304"; class_code "="; tss_id "TSS115";
chr1	Cufflinks	exon	518710	520050	+	gene_id "XLOC_000109"; transcript_id "DDB_G0267656"; exon_number "1"; oId "DDB_G0267656"; nearest_ref "DDB_G0267656"; class_code "="; tss_id "TSS116";
chr1	Cufflinks	exon	523164	526205	+	gene_id "XLOC_000110"; transcript_id "DDB_G0267658"; exon_number "1"; oId "DDB_G0267658"; nearest_ref "DDB_G0267658"; class_code "="; tss_id "TSS117";
chr1	Cufflinks	exon	527773	528777	+	gene_id "XLOC_000111"; transcript_id "DDB_G0267662"; exon_number "1"; oId "DDB_G0267662"; nearest_ref "DDB_G0267662"; class_code "="; tss_id "TSS118";
chr1	Cufflinks	exon	528885	529602	+	gene_id "XLOC_000112"; transcript_id "CUFF_62_1"; exon_number "1"; oId "CUFF_62_1"; nearest_ref "DDB_G0349281"; class_code "x"; tss_id "TSS119";
chr1	Cufflinks	exon	533108	534718	+	gene_id "XLOC_000113"; transcript_id "DDB_G0267666"; exon_number "1"; oId "DDB_G0267666"; nearest_ref "DDB_G0267666"; class_code "="; tss_id "TSS120";
chr1	Cufflinks	exon	534800	536707	+	gene_id "XLOC_000113"; transcript_id "DDB_G0267666"; exon_number "2"; oId "DDB_G0267666"; nearest_ref "DDB_G0267666"; class_code "="; tss_id "TSS120";
chr1	Cufflinks	exon	537016	537139	+	gene_id "XLOC_000114"; transcript_id "DDB_G0267668"; exon_number "1"; oId "DDB_G0267668"; nearest_ref "DDB_G0267668"; class_code "="; tss_id "TSS121";
chr1	Cufflinks	exon	537286	537560	+	gene_id "XLOC_000114"; transcript_id "DDB_G0267668"; exon_number "2"; oId "DDB_G0267668"; nearest_ref "DDB_G0267668"; class_code "="; tss_id "TSS121";
chr1	Cufflinks	exon	539176	541233	+	gene_id "XLOC_000115"; transcript_id "DDB_G0267672"; exon_number "1"; oId "DDB_G0267672"; nearest_ref "DDB_G0267672"; class_code "="; tss_id "TSS122";
chr1	Cufflinks	exon	542006	544264	+	gene_id "XLOC_000116"; transcript_id "DDB_G0268494"; exon_number "1"; oId "DDB_G0268494"; nearest_ref "DDB_G0268494"; class_code "="; tss_id "TSS123";
chr1	Cufflinks	exon	545194	545472	+	gene_id "XLOC_000117"; transcript_id "DDB_G0267674"; exon_number "1"; oId "DDB_G0267674"; nearest_ref "DDB_G0267674"; class_code "="; tss_id "TSS124";
chr1	Cufflinks	exon	545552	545869	+	gene_id "XLOC_000117"; transcript_id "DDB_G0267674"; exon_number "2"; oId "DDB_G0267674"; nearest_ref "DDB_G0267674"; class_code "="; tss_id "TSS124";
chr1	Cufflinks	exon	546009	546368	+	gene_id "XLOC_000117"; transcript_id "DDB_G0267674"; exon_number "3"; oId "DDB_G0267674"; nearest_ref "DDB_G0267674"; class_code "="; tss_id "TSS124";
chr1	Cufflinks	exon	546470	548149	+	gene_id "XLOC_000117"; transcript_id "DDB_G0267674"; exon_number "4"; oId "DDB_G0267674"; nearest_ref "DDB_G0267674"; class_code "="; tss_id "TSS124";
chr1	Cufflinks	exon	556942	557274	+	gene_id "XLOC_000118"; transcript_id "DDB_G0267678"; exon_number "1"; oId "DDB_G0267678"; nearest_ref "DDB_G0267678"; class_code "="; tss_id "TSS125";
chr1	Cufflinks	exon	557566	557684	+	gene_id "XLOC_000119"; transcript_id "DDB_G0267680"; exon_number "1"; oId "DDB_G0267680"; nearest_ref "DDB_G0267680"; class_code "="; tss_id "TSS126";
chr1	Cufflinks	exon	557798	558026	+	gene_id "XLOC_000119"; transcript_id "DDB_G0267680"; exon_number "2"; oId "DDB_G0267680"; nearest_ref "DDB_G0267680"; class_code "="; tss_id "TSS126";
chr1	Cufflinks	exon	558155	558286	+	gene_id "XLOC_000119"; transcript_id "DDB_G0267680"; exon_number "3"; oId "DDB_G0267680"; nearest_ref "DDB_G0267680"; class_code "="; tss_id "TSS126";
chr1	Cufflinks	exon	557566	557684	+	gene_id "XLOC_000119"; transcript_id "CUFF_65_2"; exon_number "1"; oId "CUFF_65_2"; nearest_ref "DDB_G0267680"; class_code "j"; tss_id "TSS126";
chr1	Cufflinks	exon	557798	558026	+	gene_id "XLOC_000119"; transcript_id "CUFF_65_2"; exon_number "2"; oId "CUFF_65_2"; nearest_ref "DDB_G0267680"; class_code "j"; tss_id "TSS126";
chr1	Cufflinks	exon	558182	558825	+	gene_id "XLOC_000119"; transcript_id "CUFF_65_2"; exon_number "3"; oId "CUFF_65_2"; nearest_ref "DDB_G0267680"; class_code "j"; tss_id "TSS126";
chr1	Cufflinks	exon	559492	561036	+	gene_id "XLOC_000120"; transcript_id "DDB_G0267682"; exon_number "1"; oId "DDB_G0267682"; nearest_ref "DDB_G0267682"; class_code "="; tss_id "TSS127";
chr1	Cufflinks	exon	561516	561883	+	gene_id "XLOC_000121"; transcript_id "DDB_G0267684"; exon_number "1"; oId "DDB_G0267684"; nearest_ref "DDB_G0267684"; class_code "="; tss_id "TSS128";
chr1	Cufflinks	exon	561969	562484	+	gene_id "XLOC_000121"; transcript_id "DDB_G0267684"; exon_number "2"; oId "DDB_G0267684"; nearest_ref "DDB_G0267684"; class_code "="; tss_id "TSS128";
chr1	Cufflinks	exon	562560	562619	+	gene_id "XLOC_000121"; transcript_id "DDB_G0267684"; exon_number "3"; oId "DDB_G0267684"; nearest_ref "DDB_G0267684"; class_code "="; tss_id "TSS128";
chr1	Cufflinks	exon	562736	564086	+	gene_id "XLOC_000121"; transcript_id "DDB_G0267684"; exon_number "4"; oId "DDB_G0267684"; nearest_ref "DDB_G0267684"; class_code "="; tss_id "TSS128";
chr1	Cufflinks	exon	577816	578044	+	gene_id "XLOC_000122"; transcript_id "DDB_G0268310"; exon_number "1"; oId "DDB_G0268310"; nearest_ref "DDB_G0268310"; class_code "="; tss_id "TSS129";
chr1	Cufflinks	exon	578144	578337	+	gene_id "XLOC_000122"; transcript_id "DDB_G0268310"; exon_number "2"; oId "DDB_G0268310"; nearest_ref "DDB_G0268310"; class_code "="; tss_id "TSS129";
chr1	Cufflinks	exon	581198	581604	+	gene_id "XLOC_000123"; transcript_id "DDB_G0267690"; exon_number "1"; oId "DDB_G0267690"; nearest_ref "DDB_G0267690"; class_code "="; tss_id "TSS130";
chr1	Cufflinks	exon	581763	585318	+	gene_id "XLOC_000123"; transcript_id "DDB_G0267690"; exon_number "2"; oId "DDB_G0267690"; nearest_ref "DDB_G0267690"; class_code "="; tss_id "TSS130";
chr1	Cufflinks	exon	600250	600437	+	gene_id "XLOC_000124"; transcript_id "DDB_G0267692"; exon_number "1"; oId "DDB_G0267692"; nearest_ref "DDB_G0267692"; class_code "="; tss_id "TSS131";
chr1	Cufflinks	exon	600530	600745	+	gene_id "XLOC_000124"; transcript_id "DDB_G0267692"; exon_number "2"; oId "DDB_G0267692"; nearest_ref "DDB_G0267692"; class_code "="; tss_id "TSS131";
chr1	Cufflinks	exon	600829	601536	+	gene_id "XLOC_000124"; transcript_id "DDB_G0267692"; exon_number "3"; oId "DDB_G0267692"; nearest_ref "DDB_G0267692"; class_code "="; tss_id "TSS131";
chr1	Cufflinks	exon	601710	603940	+	gene_id "XLOC_000124"; transcript_id "DDB_G0267692"; exon_number "4"; oId "DDB_G0267692"; nearest_ref "DDB_G0267692"; class_code "="; tss_id "TSS131";
chr1	Cufflinks	exon	604086	604291	+	gene_id "XLOC_000124"; transcript_id "DDB_G0267692"; exon_number "5"; oId "DDB_G0267692"; nearest_ref "DDB_G0267692"; class_code "="; tss_id "TSS131";
chr1	Cufflinks	exon	600250	600437	+	gene_id "XLOC_000124"; transcript_id "CUFF_68_2"; exon_number "1"; oId "CUFF_68_2"; nearest_ref "DDB_G0267692"; class_code "j"; tss_id "TSS131";
chr1	Cufflinks	exon	600530	600745	+	gene_id "XLOC_000124"; transcript_id "CUFF_68_2"; exon_number "2"; oId "CUFF_68_2"; nearest_ref "DDB_G0267692"; class_code "j"; tss_id "TSS131";
chr1	Cufflinks	exon	600829	601536	+	gene_id "XLOC_000124"; transcript_id "CUFF_68_2"; exon_number "3"; oId "CUFF_68_2"; nearest_ref "DDB_G0267692"; class_code "j"; tss_id "TSS131";
chr1	Cufflinks	exon	601609	601620	+	gene_id "XLOC_000124"; transcript_id "CUFF_68_2"; exon_number "4"; oId "CUFF_68_2"; nearest_ref "DDB_G0267692"; class_code "j"; tss_id "TSS131";
chr1	Cufflinks	exon	601710	603940	+	gene_id "XLOC_000124"; transcript_id "CUFF_68_2"; exon_number "5"; oId "CUFF_68_2"; nearest_ref "DDB_G0267692"; class_code "j"; tss_id "TSS131";
chr1	Cufflinks	exon	604086	604291	+	gene_id "XLOC_000124"; transcript_id "CUFF_68_2"; exon_number "6"; oId "CUFF_68_2"; nearest_ref "DDB_G0267692"; class_code "j"; tss_id "TSS131";
chr1	Cufflinks	exon	604725	604936	+	gene_id "XLOC_000125"; transcript_id "DDB_G0268314"; exon_number "1"; oId "DDB_G0268314"; nearest_ref "DDB_G0268314"; class_code "="; tss_id "TSS132";
chr1	Cufflinks	exon	605031	605249	+	gene_id "XLOC_000125"; transcript_id "DDB_G0268314"; exon_number "2"; oId "DDB_G0268314"; nearest_ref "DDB_G0268314"; class_code "="; tss_id "TSS132";
chr1	Cufflinks	exon	605361	606086	+	gene_id "XLOC_000125"; transcript_id "DDB_G0268314"; exon_number "3"; oId "DDB_G0268314"; nearest_ref "DDB_G0268314"; class_code "="; tss_id "TSS132";
chr1	Cufflinks	exon	606202	606213	+	gene_id "XLOC_000125"; transcript_id "DDB_G0268314"; exon_number "4"; oId "DDB_G0268314"; nearest_ref "DDB_G0268314"; class_code "="; tss_id "TSS132";
chr1	Cufflinks	exon	606302	608553	+	gene_id "XLOC_000125"; transcript_id "DDB_G0268314"; exon_number "5"; oId "DDB_G0268314"; nearest_ref "DDB_G0268314"; class_code "="; tss_id "TSS132";
chr1	Cufflinks	exon	608647	608840	+	gene_id "XLOC_000125"; transcript_id "DDB_G0268314"; exon_number "6"; oId "DDB_G0268314"; nearest_ref "DDB_G0268314"; class_code "="; tss_id "TSS132";
chr1	Cufflinks	exon	609146	609657	+	gene_id "XLOC_000126"; transcript_id "DDB_G0267430"; exon_number "1"; oId "DDB_G0267430"; nearest_ref "DDB_G0267430"; class_code "="; tss_id "TSS133";
chr1	Cufflinks	exon	609736	611416	+	gene_id "XLOC_000126"; transcript_id "DDB_G0267430"; exon_number "2"; oId "DDB_G0267430"; nearest_ref "DDB_G0267430"; class_code "="; tss_id "TSS133";
chr1	Cufflinks	exon	617950	618777	+	gene_id "XLOC_000127"; transcript_id "CUFF_70_1"; exon_number "1"; oId "CUFF_70_1"; class_code "u"; tss_id "TSS134";
chr1	Cufflinks	exon	618984	619451	+	gene_id "XLOC_000128"; transcript_id "CUFF_71_1"; exon_number "1"; oId "CUFF_71_1"; class_code "u"; tss_id "TSS135";
chr1	Cufflinks	exon	620042	620549	+	gene_id "XLOC_000129"; transcript_id "CUFF_72_1"; exon_number "1"; oId "CUFF_72_1"; class_code "u"; tss_id "TSS136";
chr1	Cufflinks	exon	622013	622327	+	gene_id "XLOC_000130"; transcript_id "CUFF_73_1"; exon_number "1"; oId "CUFF_73_1"; class_code "u"; tss_id "TSS137";
chr1	Cufflinks	exon	622586	623057	+	gene_id "XLOC_000131"; transcript_id "CUFF_74_1"; exon_number "1"; oId "CUFF_74_1"; nearest_ref "DDB_G0267696"; class_code "x"; tss_id "TSS138";
chr1	Cufflinks	exon	625728	626083	+	gene_id "XLOC_000132"; transcript_id "CUFF_78_1"; exon_number "1"; oId "CUFF_78_1"; nearest_ref "DDB_G0267702"; class_code "x"; tss_id "TSS139";
chr1	Cufflinks	exon	627395	628219	+	gene_id "XLOC_000133"; transcript_id "DDB_G0268318"; exon_number "1"; oId "DDB_G0268318"; nearest_ref "DDB_G0268318"; class_code "="; tss_id "TSS140";
chr1	Cufflinks	exon	642853	644069	+	gene_id "XLOC_000134"; transcript_id "DDB_G0268504"; exon_number "1"; oId "DDB_G0268504"; nearest_ref "DDB_G0268504"; class_code "="; tss_id "TSS141";
chr1	Cufflinks	exon	644141	644821	+	gene_id "XLOC_000134"; transcript_id "DDB_G0268504"; exon_number "2"; oId "DDB_G0268504"; nearest_ref "DDB_G0268504"; class_code "="; tss_id "TSS141";
chr1	Cufflinks	exon	644923	658167	+	gene_id "XLOC_000134"; transcript_id "DDB_G0268504"; exon_number "3"; oId "DDB_G0268504"; nearest_ref "DDB_G0268504"; class_code "="; tss_id "TSS141";
chr1	Cufflinks	exon	658244	658436	+	gene_id "XLOC_000134"; transcript_id "DDB_G0268504"; exon_number "4"; oId "DDB_G0268504"; nearest_ref "DDB_G0268504"; class_code "="; tss_id "TSS141";
chr1	Cufflinks	exon	658523	659065	+	gene_id "XLOC_000134"; transcript_id "DDB_G0268504"; exon_number "5"; oId "DDB_G0268504"; nearest_ref "DDB_G0268504"; class_code "="; tss_id "TSS141";
chr1	Cufflinks	exon	661668	661998	+	gene_id "XLOC_000135"; transcript_id "DDB_G0267704"; exon_number "1"; oId "DDB_G0267704"; nearest_ref "DDB_G0267704"; class_code "="; tss_id "TSS142";
chr1	Cufflinks	exon	662144	662715	+	gene_id "XLOC_000135"; transcript_id "DDB_G0267704"; exon_number "2"; oId "DDB_G0267704"; nearest_ref "DDB_G0267704"; class_code "="; tss_id "TSS142";
chr1	Cufflinks	exon	666364	667140	+	gene_id "XLOC_000136"; transcript_id "CUFF_80_1"; exon_number "1"; oId "CUFF_80_1"; nearest_ref "DDB_G0268506"; class_code "x"; tss_id "TSS143";
chr1	Cufflinks	exon	667469	667862	+	gene_id "XLOC_000137"; transcript_id "CUFF_81_1"; exon_number "1"; oId "CUFF_81_1"; class_code "u"; tss_id "TSS144";
chr1	Cufflinks	exon	670002	670095	+	gene_id "XLOC_000138"; transcript_id "DDB_G0267706"; exon_number "1"; oId "DDB_G0267706"; nearest_ref "DDB_G0267706"; class_code "="; tss_id "TSS145";
chr1	Cufflinks	exon	670193	670854	+	gene_id "XLOC_000138"; transcript_id "DDB_G0267706"; exon_number "2"; oId "DDB_G0267706"; nearest_ref "DDB_G0267706"; class_code "="; tss_id "TSS145";
chr1	Cufflinks	exon	673242	673485	+	gene_id "XLOC_000139"; transcript_id "DDB_G0267710"; exon_number "1"; oId "DDB_G0267710"; nearest_ref "DDB_G0267710"; class_code "="; tss_id "TSS146";
chr1	Cufflinks	exon	673570	674981	+	gene_id "XLOC_000139"; transcript_id "DDB_G0267710"; exon_number "2"; oId "DDB_G0267710"; nearest_ref "DDB_G0267710"; class_code "="; tss_id "TSS146";
chr1	Cufflinks	exon	675419	675555	+	gene_id "XLOC_000140"; transcript_id "DDB_G0267712"; exon_number "1"; oId "DDB_G0267712"; nearest_ref "DDB_G0267712"; class_code "="; tss_id "TSS147";
chr1	Cufflinks	exon	675664	675964	+	gene_id "XLOC_000140"; transcript_id "DDB_G0267712"; exon_number "2"; oId "DDB_G0267712"; nearest_ref "DDB_G0267712"; class_code "="; tss_id "TSS147";
chr1	Cufflinks	exon	680810	681857	+	gene_id "XLOC_000141"; transcript_id "CUFF_83_1"; exon_number "1"; oId "CUFF_83_1"; nearest_ref "DDB_G0268324"; class_code "x"; tss_id "TSS148";
chr1	Cufflinks	exon	695658	697436	+	gene_id "XLOC_000142"; transcript_id "DDB_G0267718"; exon_number "1"; oId "DDB_G0267718"; nearest_ref "DDB_G0267718"; class_code "="; tss_id "TSS149";
chr1	Cufflinks	exon	698211	698465	+	gene_id "XLOC_000143"; transcript_id "DDB_G0267720"; exon_number "1"; oId "DDB_G0267720"; nearest_ref "DDB_G0267720"; class_code "="; tss_id "TSS150";
chr1	Cufflinks	exon	698549	699346	+	gene_id "XLOC_000143"; transcript_id "DDB_G0267720"; exon_number "2"; oId "DDB_G0267720"; nearest_ref "DDB_G0267720"; class_code "="; tss_id "TSS150";
chr1	Cufflinks	exon	700627	703356	+	gene_id "XLOC_000144"; transcript_id "DDB_G0267724"; exon_number "1"; oId "DDB_G0267724"; nearest_ref "DDB_G0267724"; class_code "="; tss_id "TSS151";
chr1	Cufflinks	exon	707841	707876	+	gene_id "XLOC_000145"; transcript_id "CUFF_84_1"; exon_number "1"; oId "CUFF_84_1"; nearest_ref "DDB_G0268332"; class_code "j"; tss_id "TSS152";
chr1	Cufflinks	exon	708041	708158	+	gene_id "XLOC_000145"; transcript_id "CUFF_84_1"; exon_number "2"; oId "CUFF_84_1"; nearest_ref "DDB_G0268332"; class_code "j"; tss_id "TSS152";
chr1	Cufflinks	exon	708269	708359	+	gene_id "XLOC_000145"; transcript_id "CUFF_84_1"; exon_number "3"; oId "CUFF_84_1"; nearest_ref "DDB_G0268332"; class_code "j"; tss_id "TSS152";
chr1	Cufflinks	exon	708454	708687	+	gene_id "XLOC_000145"; transcript_id "CUFF_84_1"; exon_number "4"; oId "CUFF_84_1"; nearest_ref "DDB_G0268332"; class_code "j"; tss_id "TSS152";
chr1	Cufflinks	exon	708798	708896	+	gene_id "XLOC_000145"; transcript_id "CUFF_84_1"; exon_number "5"; oId "CUFF_84_1"; nearest_ref "DDB_G0268332"; class_code "j"; tss_id "TSS152";
chr1	Cufflinks	exon	708045	708158	+	gene_id "XLOC_000145"; transcript_id "DDB_G0268332"; exon_number "1"; oId "DDB_G0268332"; contained_in "CUFF_84_1"; nearest_ref "DDB_G0268332"; class_code "="; tss_id "TSS153";
chr1	Cufflinks	exon	708269	708359	+	gene_id "XLOC_000145"; transcript_id "DDB_G0268332"; exon_number "2"; oId "DDB_G0268332"; contained_in "CUFF_84_1"; nearest_ref "DDB_G0268332"; class_code "="; tss_id "TSS153";
chr1	Cufflinks	exon	708454	708687	+	gene_id "XLOC_000145"; transcript_id "DDB_G0268332"; exon_number "3"; oId "DDB_G0268332"; contained_in "CUFF_84_1"; nearest_ref "DDB_G0268332"; class_code "="; tss_id "TSS153";
chr1	Cufflinks	exon	708798	708883	+	gene_id "XLOC_000145"; transcript_id "DDB_G0268332"; exon_number "4"; oId "DDB_G0268332"; contained_in "CUFF_84_1"; nearest_ref "DDB_G0268332"; class_code "="; tss_id "TSS153";
chr1	Cufflinks	exon	708045	708158	+	gene_id "XLOC_000145"; transcript_id "CUFF_84_3"; exon_number "1"; oId "CUFF_84_3"; nearest_ref "DDB_G0268332"; class_code "j"; tss_id "TSS153";
chr1	Cufflinks	exon	708269	708359	+	gene_id "XLOC_000145"; transcript_id "CUFF_84_3"; exon_number "2"; oId "CUFF_84_3"; nearest_ref "DDB_G0268332"; class_code "j"; tss_id "TSS153";
chr1	Cufflinks	exon	708458	708687	+	gene_id "XLOC_000145"; transcript_id "CUFF_84_3"; exon_number "3"; oId "CUFF_84_3"; nearest_ref "DDB_G0268332"; class_code "j"; tss_id "TSS153";
chr1	Cufflinks	exon	708798	708896	+	gene_id "XLOC_000145"; transcript_id "CUFF_84_3"; exon_number "4"; oId "CUFF_84_3"; nearest_ref "DDB_G0268332"; class_code "j"; tss_id "TSS153";
chr1	Cufflinks	exon	711088	711201	+	gene_id "XLOC_000146"; transcript_id "DDB_G0267726"; exon_number "1"; oId "DDB_G0267726"; nearest_ref "DDB_G0267726"; class_code "="; tss_id "TSS154";
chr1	Cufflinks	exon	711287	711377	+	gene_id "XLOC_000146"; transcript_id "DDB_G0267726"; exon_number "2"; oId "DDB_G0267726"; nearest_ref "DDB_G0267726"; class_code "="; tss_id "TSS154";
chr1	Cufflinks	exon	711536	711769	+	gene_id "XLOC_000146"; transcript_id "DDB_G0267726"; exon_number "3"; oId "DDB_G0267726"; nearest_ref "DDB_G0267726"; class_code "="; tss_id "TSS154";
chr1	Cufflinks	exon	711866	711951	+	gene_id "XLOC_000146"; transcript_id "DDB_G0267726"; exon_number "4"; oId "DDB_G0267726"; nearest_ref "DDB_G0267726"; class_code "="; tss_id "TSS154";
chr1	Cufflinks	exon	711088	711201	+	gene_id "XLOC_000146"; transcript_id "CUFF_85_2"; exon_number "1"; oId "CUFF_85_2"; nearest_ref "DDB_G0267726"; class_code "j"; tss_id "TSS154";
chr1	Cufflinks	exon	711287	711377	+	gene_id "XLOC_000146"; transcript_id "CUFF_85_2"; exon_number "2"; oId "CUFF_85_2"; nearest_ref "DDB_G0267726"; class_code "j"; tss_id "TSS154";
chr1	Cufflinks	exon	711540	711769	+	gene_id "XLOC_000146"; transcript_id "CUFF_85_2"; exon_number "3"; oId "CUFF_85_2"; nearest_ref "DDB_G0267726"; class_code "j"; tss_id "TSS154";
chr1	Cufflinks	exon	711866	711964	+	gene_id "XLOC_000146"; transcript_id "CUFF_85_2"; exon_number "4"; oId "CUFF_85_2"; nearest_ref "DDB_G0267726"; class_code "j"; tss_id "TSS154";
chr1	Cufflinks	exon	713027	713140	+	gene_id "XLOC_000147"; transcript_id "DDB_G0267728"; exon_number "1"; oId "DDB_G0267728"; nearest_ref "DDB_G0267728"; class_code "="; tss_id "TSS155";
chr1	Cufflinks	exon	713233	713323	+	gene_id "XLOC_000147"; transcript_id "DDB_G0267728"; exon_number "2"; oId "DDB_G0267728"; nearest_ref "DDB_G0267728"; class_code "="; tss_id "TSS155";
chr1	Cufflinks	exon	713423	713659	+	gene_id "XLOC_000147"; transcript_id "DDB_G0267728"; exon_number "3"; oId "DDB_G0267728"; nearest_ref "DDB_G0267728"; class_code "="; tss_id "TSS155";
chr1	Cufflinks	exon	713736	713821	+	gene_id "XLOC_000147"; transcript_id "DDB_G0267728"; exon_number "4"; oId "DDB_G0267728"; nearest_ref "DDB_G0267728"; class_code "="; tss_id "TSS155";
chr1	Cufflinks	exon	716462	716857	+	gene_id "XLOC_000148"; transcript_id "CUFF_86_1"; exon_number "1"; oId "CUFF_86_1"; class_code "u"; tss_id "TSS156";
chr1	Cufflinks	exon	719427	719699	+	gene_id "XLOC_000149"; transcript_id "DDB_G0267730"; exon_number "1"; oId "DDB_G0267730"; nearest_ref "DDB_G0267730"; class_code "="; tss_id "TSS157";
chr1	Cufflinks	exon	719832	722987	+	gene_id "XLOC_000149"; transcript_id "DDB_G0267730"; exon_number "2"; oId "DDB_G0267730"; nearest_ref "DDB_G0267730"; class_code "="; tss_id "TSS157";
chr1	Cufflinks	exon	730241	731113	+	gene_id "XLOC_000150"; transcript_id "DDB_G0267734"; exon_number "1"; oId "DDB_G0267734"; nearest_ref "DDB_G0267734"; class_code "="; tss_id "TSS158";
chr1	Cufflinks	exon	733269	733982	+	gene_id "XLOC_000151"; transcript_id "DDB_G0268338"; exon_number "1"; oId "DDB_G0268338"; nearest_ref "DDB_G0268338"; class_code "="; tss_id "TSS159";
chr1	Cufflinks	exon	735632	735645	+	gene_id "XLOC_000152"; transcript_id "DDB_G0268508"; exon_number "1"; oId "DDB_G0268508"; nearest_ref "DDB_G0268508"; class_code "="; tss_id "TSS160";
chr1	Cufflinks	exon	736221	737122	+	gene_id "XLOC_000152"; transcript_id "DDB_G0268508"; exon_number "2"; oId "DDB_G0268508"; nearest_ref "DDB_G0268508"; class_code "="; tss_id "TSS160";
chr1	Cufflinks	exon	737365	741152	+	gene_id "XLOC_000152"; transcript_id "DDB_G0268508"; exon_number "3"; oId "DDB_G0268508"; nearest_ref "DDB_G0268508"; class_code "="; tss_id "TSS160";
chr1	Cufflinks	exon	741690	742766	+	gene_id "XLOC_000153"; transcript_id "DDB_G0268510"; exon_number "1"; oId "DDB_G0268510"; nearest_ref "DDB_G0268510"; class_code "="; tss_id "TSS161";
chr1	Cufflinks	exon	743291	745330	+	gene_id "XLOC_000154"; transcript_id "DDB_G0268340"; exon_number "1"; oId "DDB_G0268340"; nearest_ref "DDB_G0268340"; class_code "="; tss_id "TSS162";
chr1	Cufflinks	exon	745411	746469	+	gene_id "XLOC_000154"; transcript_id "DDB_G0268340"; exon_number "2"; oId "DDB_G0268340"; nearest_ref "DDB_G0268340"; class_code "="; tss_id "TSS162";
chr1	Cufflinks	exon	752355	752833	+	gene_id "XLOC_000155"; transcript_id "DDB_G0267432"; exon_number "1"; oId "DDB_G0267432"; nearest_ref "DDB_G0267432"; class_code "="; tss_id "TSS163";
chr1	Cufflinks	exon	752929	756877	+	gene_id "XLOC_000155"; transcript_id "DDB_G0267432"; exon_number "2"; oId "DDB_G0267432"; nearest_ref "DDB_G0267432"; class_code "="; tss_id "TSS163";
chr1	Cufflinks	exon	758875	759007	+	gene_id "XLOC_000156"; transcript_id "DDB_G0267438"; exon_number "1"; oId "DDB_G0267438"; nearest_ref "DDB_G0267438"; class_code "="; tss_id "TSS164";
chr1	Cufflinks	exon	759157	760237	+	gene_id "XLOC_000156"; transcript_id "DDB_G0267438"; exon_number "2"; oId "DDB_G0267438"; nearest_ref "DDB_G0267438"; class_code "="; tss_id "TSS164";
chr1	Cufflinks	exon	760328	763979	+	gene_id "XLOC_000156"; transcript_id "DDB_G0267438"; exon_number "3"; oId "DDB_G0267438"; nearest_ref "DDB_G0267438"; class_code "="; tss_id "TSS164";
chr1	Cufflinks	exon	764516	764906	+	gene_id "XLOC_000157"; transcript_id "DDB_G0267742"; exon_number "1"; oId "DDB_G0267742"; nearest_ref "DDB_G0267742"; class_code "="; tss_id "TSS165";
chr1	Cufflinks	exon	765034	766873	+	gene_id "XLOC_000157"; transcript_id "DDB_G0267742"; exon_number "2"; oId "DDB_G0267742"; nearest_ref "DDB_G0267742"; class_code "="; tss_id "TSS165";
chr1	Cufflinks	exon	766949	767051	+	gene_id "XLOC_000157"; transcript_id "DDB_G0267742"; exon_number "3"; oId "DDB_G0267742"; nearest_ref "DDB_G0267742"; class_code "="; tss_id "TSS165";
chr1	Cufflinks	exon	772634	772959	+	gene_id "XLOC_000158"; transcript_id "CUFF_89_1"; exon_number "1"; oId "CUFF_89_1"; nearest_ref "DDB_G0268512"; class_code "x"; tss_id "TSS166";
chr1	Cufflinks	exon	774330	775937	+	gene_id "XLOC_000159"; transcript_id "DDB_G0267746"; exon_number "1"; oId "DDB_G0267746"; nearest_ref "DDB_G0267746"; class_code "="; tss_id "TSS167";
chr1	Cufflinks	exon	778920	779021	+	gene_id "XLOC_000160"; transcript_id "DDB_G0268342"; exon_number "1"; oId "DDB_G0268342"; nearest_ref "DDB_G0268342"; class_code "="; tss_id "TSS168";
chr1	Cufflinks	exon	779139	779642	+	gene_id "XLOC_000160"; transcript_id "DDB_G0268342"; exon_number "2"; oId "DDB_G0268342"; nearest_ref "DDB_G0268342"; class_code "="; tss_id "TSS168";
chr1	Cufflinks	exon	779695	779964	+	gene_id "XLOC_000160"; transcript_id "DDB_G0268342"; exon_number "3"; oId "DDB_G0268342"; nearest_ref "DDB_G0268342"; class_code "="; tss_id "TSS168";
chr1	Cufflinks	exon	780178	780564	+	gene_id "XLOC_000161"; transcript_id "DDB_G0267750"; exon_number "1"; oId "DDB_G0267750"; nearest_ref "DDB_G0267750"; class_code "="; tss_id "TSS169";
chr1	Cufflinks	exon	780688	783237	+	gene_id "XLOC_000161"; transcript_id "DDB_G0267750"; exon_number "2"; oId "DDB_G0267750"; nearest_ref "DDB_G0267750"; class_code "="; tss_id "TSS169";
chr1	Cufflinks	exon	783552	783982	+	gene_id "XLOC_000162"; transcript_id "DDB_G0267752"; exon_number "1"; oId "DDB_G0267752"; nearest_ref "DDB_G0267752"; class_code "="; tss_id "TSS170";
chr1	Cufflinks	exon	784073	784368	+	gene_id "XLOC_000162"; transcript_id "DDB_G0267752"; exon_number "2"; oId "DDB_G0267752"; nearest_ref "DDB_G0267752"; class_code "="; tss_id "TSS170";
chr1	Cufflinks	exon	784456	785299	+	gene_id "XLOC_000162"; transcript_id "DDB_G0267752"; exon_number "3"; oId "DDB_G0267752"; nearest_ref "DDB_G0267752"; class_code "="; tss_id "TSS170";
chr1	Cufflinks	exon	785388	785637	+	gene_id "XLOC_000162"; transcript_id "DDB_G0267752"; exon_number "4"; oId "DDB_G0267752"; nearest_ref "DDB_G0267752"; class_code "="; tss_id "TSS170";
chr1	Cufflinks	exon	785730	786233	+	gene_id "XLOC_000162"; transcript_id "DDB_G0267752"; exon_number "5"; oId "DDB_G0267752"; nearest_ref "DDB_G0267752"; class_code "="; tss_id "TSS170";
chr1	Cufflinks	exon	788167	788381	+	gene_id "XLOC_000163"; transcript_id "CUFF_90_1"; exon_number "1"; oId "CUFF_90_1"; nearest_ref "DDB_G0267756"; class_code "x"; tss_id "TSS171";
chr1	Cufflinks	exon	792299	792749	+	gene_id "XLOC_000164"; transcript_id "DDB_G0267760"; exon_number "1"; oId "DDB_G0267760"; nearest_ref "DDB_G0267760"; class_code "="; tss_id "TSS172";
chr1	Cufflinks	exon	792884	793083	+	gene_id "XLOC_000164"; transcript_id "DDB_G0267760"; exon_number "2"; oId "DDB_G0267760"; nearest_ref "DDB_G0267760"; class_code "="; tss_id "TSS172";
chr1	Cufflinks	exon	793196	795646	+	gene_id "XLOC_000164"; transcript_id "DDB_G0267760"; exon_number "3"; oId "DDB_G0267760"; nearest_ref "DDB_G0267760"; class_code "="; tss_id "TSS172";
chr1	Cufflinks	exon	798097	799005	+	gene_id "XLOC_000165"; transcript_id "DDB_G0268344"; exon_number "1"; oId "DDB_G0268344"; nearest_ref "DDB_G0268344"; class_code "="; tss_id "TSS173";
chr1	Cufflinks	exon	799255	799444	+	gene_id "XLOC_000166"; transcript_id "CUFF_91_1"; exon_number "1"; oId "CUFF_91_1"; nearest_ref "DDB_G0267764"; class_code "x"; tss_id "TSS174";
chr1	Cufflinks	exon	802089	804413	+	gene_id "XLOC_000167"; transcript_id "DDB_G0268516"; exon_number "1"; oId "DDB_G0268516"; nearest_ref "DDB_G0268516"; class_code "="; tss_id "TSS175";
chr1	Cufflinks	exon	804493	806096	+	gene_id "XLOC_000167"; transcript_id "DDB_G0268516"; exon_number "2"; oId "DDB_G0268516"; nearest_ref "DDB_G0268516"; class_code "="; tss_id "TSS175";
chr1	Cufflinks	exon	806190	806703	+	gene_id "XLOC_000167"; transcript_id "DDB_G0268516"; exon_number "3"; oId "DDB_G0268516"; nearest_ref "DDB_G0268516"; class_code "="; tss_id "TSS175";
chr1	Cufflinks	exon	802089	804413	+	gene_id "XLOC_000167"; transcript_id "CUFF_92_2"; exon_number "1"; oId "CUFF_92_2"; nearest_ref "DDB_G0268516"; class_code "j"; tss_id "TSS175";
chr1	Cufflinks	exon	804493	804689	+	gene_id "XLOC_000167"; transcript_id "CUFF_92_2"; exon_number "2"; oId "CUFF_92_2"; nearest_ref "DDB_G0268516"; class_code "j"; tss_id "TSS175";
chr1	Cufflinks	exon	804993	806096	+	gene_id "XLOC_000167"; transcript_id "CUFF_92_2"; exon_number "3"; oId "CUFF_92_2"; nearest_ref "DDB_G0268516"; class_code "j"; tss_id "TSS175";
chr1	Cufflinks	exon	806190	806703	+	gene_id "XLOC_000167"; transcript_id "CUFF_92_2"; exon_number "4"; oId "CUFF_92_2"; nearest_ref "DDB_G0268516"; class_code "j"; tss_id "TSS175";
chr1	Cufflinks	exon	809267	809366	+	gene_id "XLOC_000168"; transcript_id "DDB_G0267768"; exon_number "1"; oId "DDB_G0267768"; nearest_ref "DDB_G0267768"; class_code "="; tss_id "TSS176";
chr1	Cufflinks	exon	809470	809945	+	gene_id "XLOC_000168"; transcript_id "DDB_G0267768"; exon_number "2"; oId "DDB_G0267768"; nearest_ref "DDB_G0267768"; class_code "="; tss_id "TSS176";
chr1	Cufflinks	exon	810042	810455	+	gene_id "XLOC_000168"; transcript_id "DDB_G0267768"; exon_number "3"; oId "DDB_G0267768"; nearest_ref "DDB_G0267768"; class_code "="; tss_id "TSS176";
chr1	Cufflinks	exon	816236	816442	+	gene_id "XLOC_000169"; transcript_id "DDB_G0268522"; exon_number "1"; oId "DDB_G0268522"; nearest_ref "DDB_G0268522"; class_code "="; tss_id "TSS177";
chr1	Cufflinks	exon	816561	816791	+	gene_id "XLOC_000169"; transcript_id "DDB_G0268522"; exon_number "2"; oId "DDB_G0268522"; nearest_ref "DDB_G0268522"; class_code "="; tss_id "TSS177";
chr1	Cufflinks	exon	818921	818992	+	gene_id "XLOC_000170"; transcript_id "CUFF_95_1"; exon_number "1"; oId "CUFF_95_1"; class_code "u"; tss_id "TSS178";
chr1	Cufflinks	exon	820114	821706	+	gene_id "XLOC_000171"; transcript_id "DDB_G0267770"; exon_number "1"; oId "DDB_G0267770"; nearest_ref "DDB_G0267770"; class_code "="; tss_id "TSS179";
chr1	Cufflinks	exon	824718	824730	+	gene_id "XLOC_000172"; transcript_id "DDB_G0267772"; exon_number "1"; oId "DDB_G0267772"; nearest_ref "DDB_G0267772"; class_code "="; tss_id "TSS180";
chr1	Cufflinks	exon	824834	825057	+	gene_id "XLOC_000172"; transcript_id "DDB_G0267772"; exon_number "2"; oId "DDB_G0267772"; nearest_ref "DDB_G0267772"; class_code "="; tss_id "TSS180";
chr1	Cufflinks	exon	835755	835825	+	gene_id "XLOC_000173"; transcript_id "CUFF_97_1"; exon_number "1"; oId "CUFF_97_1"; class_code "u"; tss_id "TSS181";
chr1	Cufflinks	exon	835920	836792	+	gene_id "XLOC_000174"; transcript_id "DDB_G0267778"; exon_number "1"; oId "DDB_G0267778"; nearest_ref "DDB_G0267778"; class_code "="; tss_id "TSS182";
chr1	Cufflinks	exon	836942	840235	+	gene_id "XLOC_000175"; transcript_id "DDB_G0267780"; exon_number "1"; oId "DDB_G0267780"; nearest_ref "DDB_G0267780"; class_code "="; tss_id "TSS183";
chr1	Cufflinks	exon	842918	842980	+	gene_id "XLOC_000176"; transcript_id "DDB_G0268524"; exon_number "1"; oId "DDB_G0268524"; nearest_ref "DDB_G0268524"; class_code "="; tss_id "TSS184";
chr1	Cufflinks	exon	843445	844417	+	gene_id "XLOC_000176"; transcript_id "DDB_G0268524"; exon_number "2"; oId "DDB_G0268524"; nearest_ref "DDB_G0268524"; class_code "="; tss_id "TSS184";
chr1	Cufflinks	exon	844660	848447	+	gene_id "XLOC_000176"; transcript_id "DDB_G0268524"; exon_number "3"; oId "DDB_G0268524"; nearest_ref "DDB_G0268524"; class_code "="; tss_id "TSS184";
chr1	Cufflinks	exon	854383	855060	+	gene_id "XLOC_000177"; transcript_id "CUFF_98_1"; exon_number "1"; oId "CUFF_98_1"; nearest_ref "DDB_G0267788"; class_code "x"; tss_id "TSS185";
chr1	Cufflinks	exon	855609	856214	+	gene_id "XLOC_000178"; transcript_id "CUFF_99_1"; exon_number "1"; oId "CUFF_99_1"; nearest_ref "DDB_G0267788"; class_code "x"; tss_id "TSS186";
chr1	Cufflinks	exon	857737	858033	+	gene_id "XLOC_000179"; transcript_id "DDB_G0267790"; exon_number "1"; oId "DDB_G0267790"; nearest_ref "DDB_G0267790"; class_code "="; tss_id "TSS187";
chr1	Cufflinks	exon	858123	858188	+	gene_id "XLOC_000179"; transcript_id "DDB_G0267790"; exon_number "2"; oId "DDB_G0267790"; nearest_ref "DDB_G0267790"; class_code "="; tss_id "TSS187";
chr1	Cufflinks	exon	863148	865925	+	gene_id "XLOC_000180"; transcript_id "DDB_G0267796"; exon_number "1"; oId "DDB_G0267796"; nearest_ref "DDB_G0267796"; class_code "="; tss_id "TSS188";
chr1	Cufflinks	exon	866636	867904	+	gene_id "XLOC_000181"; transcript_id "DDB_G0268346"; exon_number "1"; oId "DDB_G0268346"; nearest_ref "DDB_G0268346"; class_code "="; tss_id "TSS189";
chr1	Cufflinks	exon	868196	872344	+	gene_id "XLOC_000182"; transcript_id "DDB_G0268348"; exon_number "1"; oId "DDB_G0268348"; contained_in "CUFF_100_2"; nearest_ref "DDB_G0268348"; class_code "="; tss_id "TSS190";
chr1	Cufflinks	exon	868196	873329	+	gene_id "XLOC_000182"; transcript_id "CUFF_100_2"; exon_number "1"; oId "CUFF_100_2"; nearest_ref "DDB_G0268348"; class_code "="; tss_id "TSS190";
chr1	Cufflinks	exon	874156	874532	+	gene_id "XLOC_000183"; transcript_id "DDB_G0268526"; exon_number "1"; oId "DDB_G0268526"; nearest_ref "DDB_G0268526"; class_code "="; tss_id "TSS191";
chr1	Cufflinks	exon	874629	876283	+	gene_id "XLOC_000183"; transcript_id "DDB_G0268526"; exon_number "2"; oId "DDB_G0268526"; nearest_ref "DDB_G0268526"; class_code "="; tss_id "TSS191";
chr1	Cufflinks	exon	876365	876609	+	gene_id "XLOC_000183"; transcript_id "DDB_G0268526"; exon_number "3"; oId "DDB_G0268526"; nearest_ref "DDB_G0268526"; class_code "="; tss_id "TSS191";
chr1	Cufflinks	exon	877260	880427	+	gene_id "XLOC_000184"; transcript_id "DDB_G0267798"; exon_number "1"; oId "DDB_G0267798"; nearest_ref "DDB_G0267798"; class_code "="; tss_id "TSS192";
chr1	Cufflinks	exon	881664	884690	+	gene_id "XLOC_000185"; transcript_id "DDB_G0268350"; exon_number "1"; oId "DDB_G0268350"; nearest_ref "DDB_G0268350"; class_code "="; tss_id "TSS193";
chr1	Cufflinks	exon	885149	885224	+	gene_id "XLOC_000186"; transcript_id "DDB_G0268352"; exon_number "1"; oId "DDB_G0268352"; nearest_ref "DDB_G0268352"; class_code "="; tss_id "TSS194";
chr1	Cufflinks	exon	885364	885496	+	gene_id "XLOC_000186"; transcript_id "DDB_G0268352"; exon_number "2"; oId "DDB_G0268352"; nearest_ref "DDB_G0268352"; class_code "="; tss_id "TSS194";
chr1	Cufflinks	exon	885610	885870	+	gene_id "XLOC_000186"; transcript_id "DDB_G0268352"; exon_number "3"; oId "DDB_G0268352"; nearest_ref "DDB_G0268352"; class_code "="; tss_id "TSS194";
chr1	Cufflinks	exon	885997	886131	+	gene_id "XLOC_000186"; transcript_id "DDB_G0268352"; exon_number "4"; oId "DDB_G0268352"; nearest_ref "DDB_G0268352"; class_code "="; tss_id "TSS194";
chr1	Cufflinks	exon	886221	886520	+	gene_id "XLOC_000186"; transcript_id "DDB_G0268352"; exon_number "5"; oId "DDB_G0268352"; nearest_ref "DDB_G0268352"; class_code "="; tss_id "TSS194";
chr1	Cufflinks	exon	886591	889039	+	gene_id "XLOC_000186"; transcript_id "DDB_G0268352"; exon_number "6"; oId "DDB_G0268352"; nearest_ref "DDB_G0268352"; class_code "="; tss_id "TSS194";
chr1	Cufflinks	exon	889672	891537	+	gene_id "XLOC_000187"; transcript_id "DDB_G0267800"; exon_number "1"; oId "DDB_G0267800"; nearest_ref "DDB_G0267800"; class_code "="; tss_id "TSS195";
chr1	Cufflinks	exon	894756	895835	+	gene_id "XLOC_000188"; transcript_id "CUFF_103_1"; exon_number "1"; oId "CUFF_103_1"; class_code "u"; tss_id "TSS196";
chr1	Cufflinks	exon	895910	897211	+	gene_id "XLOC_000189"; transcript_id "CUFF_104_1"; exon_number "1"; oId "CUFF_104_1"; class_code "u"; tss_id "TSS197";
chr1	Cufflinks	exon	899153	901915	+	gene_id "XLOC_000190"; transcript_id "DDB_G0267804"; exon_number "1"; oId "DDB_G0267804"; nearest_ref "DDB_G0267804"; class_code "="; tss_id "TSS198";
chr1	Cufflinks	exon	902024	902230	+	gene_id "XLOC_000190"; transcript_id "DDB_G0267804"; exon_number "2"; oId "DDB_G0267804"; nearest_ref "DDB_G0267804"; class_code "="; tss_id "TSS198";
chr1	Cufflinks	exon	903471	905468	+	gene_id "XLOC_000191"; transcript_id "DDB_G0267808"; exon_number "1"; oId "DDB_G0267808"; nearest_ref "DDB_G0267808"; class_code "="; tss_id "TSS199";
chr1	Cufflinks	exon	908533	909085	+	gene_id "XLOC_000192"; transcript_id "CUFF_105_1"; exon_number "1"; oId "CUFF_105_1"; class_code "u"; tss_id "TSS200";
chr1	Cufflinks	exon	909280	910089	+	gene_id "XLOC_000193"; transcript_id "DDB_G0267812"; exon_number "1"; oId "DDB_G0267812"; nearest_ref "DDB_G0267812"; class_code "="; tss_id "TSS201";
chr1	Cufflinks	exon	910680	912284	+	gene_id "XLOC_000194"; transcript_id "DDB_G0267814"; exon_number "1"; oId "DDB_G0267814"; nearest_ref "DDB_G0267814"; class_code "="; tss_id "TSS202";
chr1	Cufflinks	exon	913536	914612	+	gene_id "XLOC_000195"; transcript_id "DDB_G0267816"; exon_number "1"; oId "DDB_G0267816"; nearest_ref "DDB_G0267816"; class_code "="; tss_id "TSS203";
chr1	Cufflinks	exon	920878	921188	+	gene_id "XLOC_000196"; transcript_id "DDB_G0267822"; exon_number "1"; oId "DDB_G0267822"; nearest_ref "DDB_G0267822"; class_code "="; tss_id "TSS204";
chr1	Cufflinks	exon	921292	922078	+	gene_id "XLOC_000196"; transcript_id "DDB_G0267822"; exon_number "2"; oId "DDB_G0267822"; nearest_ref "DDB_G0267822"; class_code "="; tss_id "TSS204";
chr1	Cufflinks	exon	926752	928892	+	gene_id "XLOC_000197"; transcript_id "DDB_G0267828"; exon_number "1"; oId "DDB_G0267828"; nearest_ref "DDB_G0267828"; class_code "="; tss_id "TSS205";
chr1	Cufflinks	exon	929063	929405	+	gene_id "XLOC_000197"; transcript_id "DDB_G0267828"; exon_number "2"; oId "DDB_G0267828"; nearest_ref "DDB_G0267828"; class_code "="; tss_id "TSS205";
chr1	Cufflinks	exon	936050	936668	+	gene_id "XLOC_000198"; transcript_id "CUFF_106_1"; exon_number "1"; oId "CUFF_106_1"; nearest_ref "DDB_G0268358"; class_code "j"; tss_id "TSS206";
chr1	Cufflinks	exon	937030	937576	+	gene_id "XLOC_000198"; transcript_id "CUFF_106_1"; exon_number "2"; oId "CUFF_106_1"; nearest_ref "DDB_G0268358"; class_code "j"; tss_id "TSS206";
chr1	Cufflinks	exon	937905	938060	+	gene_id "XLOC_000198"; transcript_id "CUFF_106_1"; exon_number "3"; oId "CUFF_106_1"; nearest_ref "DDB_G0268358"; class_code "j"; tss_id "TSS206";
chr1	Cufflinks	exon	936052	936668	+	gene_id "XLOC_000198"; transcript_id "DDB_G0268358"; exon_number "1"; oId "DDB_G0268358"; nearest_ref "DDB_G0268358"; class_code "="; tss_id "TSS206";
chr1	Cufflinks	exon	937030	937770	+	gene_id "XLOC_000198"; transcript_id "DDB_G0268358"; exon_number "2"; oId "DDB_G0268358"; nearest_ref "DDB_G0268358"; class_code "="; tss_id "TSS206";
chr1	Cufflinks	exon	937937	938060	+	gene_id "XLOC_000198"; transcript_id "DDB_G0268358"; exon_number "3"; oId "DDB_G0268358"; nearest_ref "DDB_G0268358"; class_code "="; tss_id "TSS206";
chr1	Cufflinks	exon	939089	940152	+	gene_id "XLOC_000199"; transcript_id "DDB_G0267834"; exon_number "1"; oId "DDB_G0267834"; nearest_ref "DDB_G0267834"; class_code "="; tss_id "TSS207";
chr1	Cufflinks	exon	940220	940508	+	gene_id "XLOC_000199"; transcript_id "DDB_G0267834"; exon_number "2"; oId "DDB_G0267834"; nearest_ref "DDB_G0267834"; class_code "="; tss_id "TSS207";
chr1	Cufflinks	exon	940974	942334	+	gene_id "XLOC_000200"; transcript_id "DDB_G0267836"; exon_number "1"; oId "DDB_G0267836"; nearest_ref "DDB_G0267836"; class_code "="; tss_id "TSS208";
chr1	Cufflinks	exon	942457	942790	+	gene_id "XLOC_000200"; transcript_id "DDB_G0267836"; exon_number "2"; oId "DDB_G0267836"; nearest_ref "DDB_G0267836"; class_code "="; tss_id "TSS208";
chr1	Cufflinks	exon	945806	945880	+	gene_id "XLOC_000201"; transcript_id "DDB_G0268528"; exon_number "1"; oId "DDB_G0268528"; nearest_ref "DDB_G0268528"; class_code "="; tss_id "TSS209";
chr1	Cufflinks	exon	946257	946853	+	gene_id "XLOC_000201"; transcript_id "DDB_G0268528"; exon_number "2"; oId "DDB_G0268528"; nearest_ref "DDB_G0268528"; class_code "="; tss_id "TSS209";
chr1	Cufflinks	exon	946892	947605	+	gene_id "XLOC_000201"; transcript_id "DDB_G0268528"; exon_number "3"; oId "DDB_G0268528"; nearest_ref "DDB_G0268528"; class_code "="; tss_id "TSS209";
chr1	Cufflinks	exon	947929	948666	+	gene_id "XLOC_000202"; transcript_id "CUFF_109_1"; exon_number "1"; oId "CUFF_109_1"; nearest_ref "DDB_G0268360"; class_code "x"; tss_id "TSS210";
chr1	Cufflinks	exon	949001	949273	+	gene_id "XLOC_000203"; transcript_id "DDB_G0267838"; exon_number "1"; oId "DDB_G0267838"; nearest_ref "DDB_G0267838"; class_code "="; tss_id "TSS211";
chr1	Cufflinks	exon	949382	949753	+	gene_id "XLOC_000203"; transcript_id "DDB_G0267838"; exon_number "2"; oId "DDB_G0267838"; nearest_ref "DDB_G0267838"; class_code "="; tss_id "TSS211";
chr1	Cufflinks	exon	954390	957936	+	gene_id "XLOC_000204"; transcript_id "DDB_G0267840"; exon_number "1"; oId "DDB_G0267840"; nearest_ref "DDB_G0267840"; class_code "="; tss_id "TSS212";
chr1	Cufflinks	exon	958017	958768	+	gene_id "XLOC_000204"; transcript_id "DDB_G0267840"; exon_number "2"; oId "DDB_G0267840"; nearest_ref "DDB_G0267840"; class_code "="; tss_id "TSS212";
chr1	Cufflinks	exon	959377	959421	+	gene_id "XLOC_000205"; transcript_id "DDB_G0267842"; exon_number "1"; oId "DDB_G0267842"; nearest_ref "DDB_G0267842"; class_code "="; tss_id "TSS213";
chr1	Cufflinks	exon	959528	960403	+	gene_id "XLOC_000205"; transcript_id "DDB_G0267842"; exon_number "2"; oId "DDB_G0267842"; nearest_ref "DDB_G0267842"; class_code "="; tss_id "TSS213";
chr1	Cufflinks	exon	961152	961380	+	gene_id "XLOC_000206"; transcript_id "DDB_G0267844"; exon_number "1"; oId "DDB_G0267844"; nearest_ref "DDB_G0267844"; class_code "="; tss_id "TSS214";
chr1	Cufflinks	exon	961483	961549	+	gene_id "XLOC_000206"; transcript_id "DDB_G0267844"; exon_number "2"; oId "DDB_G0267844"; nearest_ref "DDB_G0267844"; class_code "="; tss_id "TSS214";
chr1	Cufflinks	exon	961637	961661	+	gene_id "XLOC_000206"; transcript_id "DDB_G0267844"; exon_number "3"; oId "DDB_G0267844"; nearest_ref "DDB_G0267844"; class_code "="; tss_id "TSS214";
chr1	Cufflinks	exon	961752	962309	+	gene_id "XLOC_000206"; transcript_id "DDB_G0267844"; exon_number "4"; oId "DDB_G0267844"; nearest_ref "DDB_G0267844"; class_code "="; tss_id "TSS214";
chr1	Cufflinks	exon	962846	963065	+	gene_id "XLOC_000207"; transcript_id "DDB_G0267846"; exon_number "1"; oId "DDB_G0267846"; nearest_ref "DDB_G0267846"; class_code "="; tss_id "TSS215";
chr1	Cufflinks	exon	963180	963246	+	gene_id "XLOC_000207"; transcript_id "DDB_G0267846"; exon_number "2"; oId "DDB_G0267846"; nearest_ref "DDB_G0267846"; class_code "="; tss_id "TSS215";
chr1	Cufflinks	exon	963353	963926	+	gene_id "XLOC_000207"; transcript_id "DDB_G0267846"; exon_number "3"; oId "DDB_G0267846"; nearest_ref "DDB_G0267846"; class_code "="; tss_id "TSS215";
chr1	Cufflinks	exon	964384	964827	+	gene_id "XLOC_000208"; transcript_id "DDB_G0267848"; exon_number "1"; oId "DDB_G0267848"; nearest_ref "DDB_G0267848"; class_code "="; tss_id "TSS216";
chr1	Cufflinks	exon	964913	965467	+	gene_id "XLOC_000208"; transcript_id "DDB_G0267848"; exon_number "2"; oId "DDB_G0267848"; nearest_ref "DDB_G0267848"; class_code "="; tss_id "TSS216";
chr1	Cufflinks	exon	965758	966014	+	gene_id "XLOC_000209"; transcript_id "DDB_G0267850"; exon_number "1"; oId "DDB_G0267850"; nearest_ref "DDB_G0267850"; class_code "="; tss_id "TSS217";
chr1	Cufflinks	exon	966116	966391	+	gene_id "XLOC_000209"; transcript_id "DDB_G0267850"; exon_number "2"; oId "DDB_G0267850"; nearest_ref "DDB_G0267850"; class_code "="; tss_id "TSS217";
chr1	Cufflinks	exon	966499	967822	+	gene_id "XLOC_000209"; transcript_id "DDB_G0267850"; exon_number "3"; oId "DDB_G0267850"; nearest_ref "DDB_G0267850"; class_code "="; tss_id "TSS217";
chr1	Cufflinks	exon	970209	970472	+	gene_id "XLOC_000210"; transcript_id "DDB_G0267854"; exon_number "1"; oId "DDB_G0267854"; nearest_ref "DDB_G0267854"; class_code "="; tss_id "TSS218";
chr1	Cufflinks	exon	970694	971141	+	gene_id "XLOC_000210"; transcript_id "DDB_G0267854"; exon_number "2"; oId "DDB_G0267854"; nearest_ref "DDB_G0267854"; class_code "="; tss_id "TSS218";
chr1	Cufflinks	exon	971303	973782	+	gene_id "XLOC_000210"; transcript_id "DDB_G0267854"; exon_number "3"; oId "DDB_G0267854"; nearest_ref "DDB_G0267854"; class_code "="; tss_id "TSS218";
chr1	Cufflinks	exon	970209	970472	+	gene_id "XLOC_000210"; transcript_id "CUFF_112_2"; exon_number "1"; oId "CUFF_112_2"; nearest_ref "DDB_G0267854"; class_code "j"; tss_id "TSS218";
chr1	Cufflinks	exon	970734	971141	+	gene_id "XLOC_000210"; transcript_id "CUFF_112_2"; exon_number "2"; oId "CUFF_112_2"; nearest_ref "DDB_G0267854"; class_code "j"; tss_id "TSS218";
chr1	Cufflinks	exon	971303	973782	+	gene_id "XLOC_000210"; transcript_id "CUFF_112_2"; exon_number "3"; oId "CUFF_112_2"; nearest_ref "DDB_G0267854"; class_code "j"; tss_id "TSS218";
chr1	Cufflinks	exon	974099	976591	+	gene_id "XLOC_000211"; transcript_id "DDB_G0267856"; exon_number "1"; oId "DDB_G0267856"; nearest_ref "DDB_G0267856"; class_code "="; tss_id "TSS219";
chr1	Cufflinks	exon	977722	977836	+	gene_id "XLOC_000212"; transcript_id "DDB_G0267858"; exon_number "1"; oId "DDB_G0267858"; nearest_ref "DDB_G0267858"; class_code "="; tss_id "TSS220";
chr1	Cufflinks	exon	977915	980295	+	gene_id "XLOC_000212"; transcript_id "DDB_G0267858"; exon_number "2"; oId "DDB_G0267858"; nearest_ref "DDB_G0267858"; class_code "="; tss_id "TSS220";
chr1	Cufflinks	exon	980835	980979	+	gene_id "XLOC_000213"; transcript_id "DDB_G0268362"; exon_number "1"; oId "DDB_G0268362"; nearest_ref "DDB_G0268362"; class_code "="; tss_id "TSS221";
chr1	Cufflinks	exon	981102	983272	+	gene_id "XLOC_000213"; transcript_id "DDB_G0268362"; exon_number "2"; oId "DDB_G0268362"; nearest_ref "DDB_G0268362"; class_code "="; tss_id "TSS221";
chr1	Cufflinks	exon	984537	985406	+	gene_id "XLOC_000214"; transcript_id "DDB_G0267862"; exon_number "1"; oId "DDB_G0267862"; nearest_ref "DDB_G0267862"; class_code "="; tss_id "TSS222";
chr1	Cufflinks	exon	986994	987135	+	gene_id "XLOC_000215"; transcript_id "DDB_G0268364"; exon_number "1"; oId "DDB_G0268364"; nearest_ref "DDB_G0268364"; class_code "="; tss_id "TSS223";
chr1	Cufflinks	exon	987175	988896	+	gene_id "XLOC_000215"; transcript_id "DDB_G0268364"; exon_number "2"; oId "DDB_G0268364"; nearest_ref "DDB_G0268364"; class_code "="; tss_id "TSS223";
chr1	Cufflinks	exon	988991	989265	+	gene_id "XLOC_000215"; transcript_id "DDB_G0268364"; exon_number "3"; oId "DDB_G0268364"; nearest_ref "DDB_G0268364"; class_code "="; tss_id "TSS223";
chr1	Cufflinks	exon	986994	987135	+	gene_id "XLOC_000215"; transcript_id "CUFF_114_3"; exon_number "1"; oId "CUFF_114_3"; nearest_ref "DDB_G0268364"; class_code "j"; tss_id "TSS223";
chr1	Cufflinks	exon	987175	987606	+	gene_id "XLOC_000215"; transcript_id "CUFF_114_3"; exon_number "2"; oId "CUFF_114_3"; nearest_ref "DDB_G0268364"; class_code "j"; tss_id "TSS223";
chr1	Cufflinks	exon	987790	988896	+	gene_id "XLOC_000215"; transcript_id "CUFF_114_3"; exon_number "3"; oId "CUFF_114_3"; nearest_ref "DDB_G0268364"; class_code "j"; tss_id "TSS223";
chr1	Cufflinks	exon	988991	989269	+	gene_id "XLOC_000215"; transcript_id "CUFF_114_3"; exon_number "4"; oId "CUFF_114_3"; nearest_ref "DDB_G0268364"; class_code "j"; tss_id "TSS223";
chr1	Cufflinks	exon	986994	987135	+	gene_id "XLOC_000215"; transcript_id "CUFF_114_2"; exon_number "1"; oId "CUFF_114_2"; nearest_ref "DDB_G0268364"; class_code "j"; tss_id "TSS223";
chr1	Cufflinks	exon	987175	987621	+	gene_id "XLOC_000215"; transcript_id "CUFF_114_2"; exon_number "2"; oId "CUFF_114_2"; nearest_ref "DDB_G0268364"; class_code "j"; tss_id "TSS223";
chr1	Cufflinks	exon	987793	988896	+	gene_id "XLOC_000215"; transcript_id "CUFF_114_2"; exon_number "3"; oId "CUFF_114_2"; nearest_ref "DDB_G0268364"; class_code "j"; tss_id "TSS223";
chr1	Cufflinks	exon	988991	989269	+	gene_id "XLOC_000215"; transcript_id "CUFF_114_2"; exon_number "4"; oId "CUFF_114_2"; nearest_ref "DDB_G0268364"; class_code "j"; tss_id "TSS223";
chr1	Cufflinks	exon	989851	990686	+	gene_id "XLOC_000216"; transcript_id "DDB_G0268366"; exon_number "1"; oId "DDB_G0268366"; nearest_ref "DDB_G0268366"; class_code "="; tss_id "TSS224";
chr1	Cufflinks	exon	990786	990898	+	gene_id "XLOC_000216"; transcript_id "DDB_G0268366"; exon_number "2"; oId "DDB_G0268366"; nearest_ref "DDB_G0268366"; class_code "="; tss_id "TSS224";
chr1	Cufflinks	exon	991009	991118	+	gene_id "XLOC_000216"; transcript_id "DDB_G0268366"; exon_number "3"; oId "DDB_G0268366"; nearest_ref "DDB_G0268366"; class_code "="; tss_id "TSS224";
chr1	Cufflinks	exon	989851	990686	+	gene_id "XLOC_000216"; transcript_id "CUFF_115_2"; exon_number "1"; oId "CUFF_115_2"; nearest_ref "DDB_G0268366"; class_code "="; tss_id "TSS224";
chr1	Cufflinks	exon	990786	990898	+	gene_id "XLOC_000216"; transcript_id "CUFF_115_2"; exon_number "2"; oId "CUFF_115_2"; nearest_ref "DDB_G0268366"; class_code "="; tss_id "TSS224";
chr1	Cufflinks	exon	991009	992126	+	gene_id "XLOC_000216"; transcript_id "CUFF_115_2"; exon_number "3"; oId "CUFF_115_2"; nearest_ref "DDB_G0268366"; class_code "="; tss_id "TSS224";
chr1	Cufflinks	exon	995736	996005	+	gene_id "XLOC_000217"; transcript_id "DDB_G0267870"; exon_number "1"; oId "DDB_G0267870"; nearest_ref "DDB_G0267870"; class_code "="; tss_id "TSS225";
chr1	Cufflinks	exon	996113	996910	+	gene_id "XLOC_000217"; transcript_id "DDB_G0267870"; exon_number "2"; oId "DDB_G0267870"; nearest_ref "DDB_G0267870"; class_code "="; tss_id "TSS225";
chr1	Cufflinks	exon	1003227	1005869	+	gene_id "XLOC_000218"; transcript_id "CUFF_118_1"; exon_number "1"; oId "CUFF_118_1"; nearest_ref "DDB_G0268368"; class_code "o"; tss_id "TSS226";
chr1	Cufflinks	exon	1006247	1006347	+	gene_id "XLOC_000218"; transcript_id "CUFF_118_1"; exon_number "2"; oId "CUFF_118_1"; nearest_ref "DDB_G0268368"; class_code "o"; tss_id "TSS226";
chr1	Cufflinks	exon	1003245	1006160	+	gene_id "XLOC_000218"; transcript_id "DDB_G0268368"; exon_number "1"; oId "DDB_G0268368"; nearest_ref "DDB_G0268368"; class_code "="; tss_id "TSS226";
chr1	Cufflinks	exon	1003245	1006139	+	gene_id "XLOC_000218"; transcript_id "CUFF_118_3"; exon_number "1"; oId "CUFF_118_3"; nearest_ref "DDB_G0268368"; class_code "o"; tss_id "TSS226";
chr1	Cufflinks	exon	1006247	1006347	+	gene_id "XLOC_000218"; transcript_id "CUFF_118_3"; exon_number "2"; oId "CUFF_118_3"; nearest_ref "DDB_G0268368"; class_code "o"; tss_id "TSS226";
chr1	Cufflinks	exon	1007048	1007216	+	gene_id "XLOC_000219"; transcript_id "DDB_G0268374"; exon_number "1"; oId "DDB_G0268374"; nearest_ref "DDB_G0268374"; class_code "="; tss_id "TSS227";
chr1	Cufflinks	exon	1007331	1007345	+	gene_id "XLOC_000219"; transcript_id "DDB_G0268374"; exon_number "2"; oId "DDB_G0268374"; nearest_ref "DDB_G0268374"; class_code "="; tss_id "TSS227";
chr1	Cufflinks	exon	1007467	1007508	+	gene_id "XLOC_000219"; transcript_id "DDB_G0268374"; exon_number "3"; oId "DDB_G0268374"; nearest_ref "DDB_G0268374"; class_code "="; tss_id "TSS227";
chr1	Cufflinks	exon	1007587	1007670	+	gene_id "XLOC_000219"; transcript_id "DDB_G0268374"; exon_number "4"; oId "DDB_G0268374"; nearest_ref "DDB_G0268374"; class_code "="; tss_id "TSS227";
chr1	Cufflinks	exon	1007789	1008077	+	gene_id "XLOC_000219"; transcript_id "DDB_G0268374"; exon_number "5"; oId "DDB_G0268374"; nearest_ref "DDB_G0268374"; class_code "="; tss_id "TSS227";
chr1	Cufflinks	exon	1008165	1008449	+	gene_id "XLOC_000219"; transcript_id "DDB_G0268374"; exon_number "6"; oId "DDB_G0268374"; nearest_ref "DDB_G0268374"; class_code "="; tss_id "TSS227";
chr1	Cufflinks	exon	1008530	1009263	+	gene_id "XLOC_000219"; transcript_id "DDB_G0268374"; exon_number "7"; oId "DDB_G0268374"; nearest_ref "DDB_G0268374"; class_code "="; tss_id "TSS227";
chr1	Cufflinks	exon	1009380	1009918	+	gene_id "XLOC_000219"; transcript_id "DDB_G0268374"; exon_number "8"; oId "DDB_G0268374"; nearest_ref "DDB_G0268374"; class_code "="; tss_id "TSS227";
chr1	Cufflinks	exon	1015824	1015913	+	gene_id "XLOC_000220"; transcript_id "DDB_G0268376"; exon_number "1"; oId "DDB_G0268376"; nearest_ref "DDB_G0268376"; class_code "="; tss_id "TSS228";
chr1	Cufflinks	exon	1015991	1016551	+	gene_id "XLOC_000220"; transcript_id "DDB_G0268376"; exon_number "2"; oId "DDB_G0268376"; nearest_ref "DDB_G0268376"; class_code "="; tss_id "TSS228";
chr1	Cufflinks	exon	1016994	1017331	+	gene_id "XLOC_000221"; transcript_id "DDB_G0267874"; exon_number "1"; oId "DDB_G0267874"; nearest_ref "DDB_G0267874"; class_code "="; tss_id "TSS229";
chr1	Cufflinks	exon	1017420	1017572	+	gene_id "XLOC_000221"; transcript_id "DDB_G0267874"; exon_number "2"; oId "DDB_G0267874"; nearest_ref "DDB_G0267874"; class_code "="; tss_id "TSS229";
chr1	Cufflinks	exon	1017701	1019162	+	gene_id "XLOC_000221"; transcript_id "DDB_G0267874"; exon_number "3"; oId "DDB_G0267874"; nearest_ref "DDB_G0267874"; class_code "="; tss_id "TSS229";
chr1	Cufflinks	exon	1020423	1022453	+	gene_id "XLOC_000222"; transcript_id "DDB_G0268536"; exon_number "1"; oId "DDB_G0268536"; nearest_ref "DDB_G0268536"; class_code "="; tss_id "TSS230";
chr1	Cufflinks	exon	1022843	1022995	+	gene_id "XLOC_000223"; transcript_id "CUFF_120_1"; exon_number "1"; oId "CUFF_120_1"; nearest_ref "DDB_G0268538"; class_code "j"; tss_id "TSS231";
chr1	Cufflinks	exon	1023129	1023137	+	gene_id "XLOC_000223"; transcript_id "CUFF_120_1"; exon_number "2"; oId "CUFF_120_1"; nearest_ref "DDB_G0268538"; class_code "j"; tss_id "TSS231";
chr1	Cufflinks	exon	1023244	1023424	+	gene_id "XLOC_000223"; transcript_id "CUFF_120_1"; exon_number "3"; oId "CUFF_120_1"; nearest_ref "DDB_G0268538"; class_code "j"; tss_id "TSS231";
chr1	Cufflinks	exon	1023535	1024057	+	gene_id "XLOC_000223"; transcript_id "CUFF_120_1"; exon_number "4"; oId "CUFF_120_1"; nearest_ref "DDB_G0268538"; class_code "j"; tss_id "TSS231";
chr1	Cufflinks	exon	1022895	1022995	+	gene_id "XLOC_000223"; transcript_id "DDB_G0268538"; exon_number "1"; oId "DDB_G0268538"; nearest_ref "DDB_G0268538"; class_code "="; tss_id "TSS231";
chr1	Cufflinks	exon	1023244	1023424	+	gene_id "XLOC_000223"; transcript_id "DDB_G0268538"; exon_number "2"; oId "DDB_G0268538"; nearest_ref "DDB_G0268538"; class_code "="; tss_id "TSS231";
chr1	Cufflinks	exon	1023535	1023978	+	gene_id "XLOC_000223"; transcript_id "DDB_G0268538"; exon_number "3"; oId "DDB_G0268538"; nearest_ref "DDB_G0268538"; class_code "="; tss_id "TSS231";
chr1	Cufflinks	exon	1025189	1025203	+	gene_id "XLOC_000224"; transcript_id "DDB_G0267878"; exon_number "1"; oId "DDB_G0267878"; nearest_ref "DDB_G0267878"; class_code "="; tss_id "TSS232";
chr1	Cufflinks	exon	1025295	1028129	+	gene_id "XLOC_000224"; transcript_id "DDB_G0267878"; exon_number "2"; oId "DDB_G0267878"; nearest_ref "DDB_G0267878"; class_code "="; tss_id "TSS232";
chr1	Cufflinks	exon	1028328	1028897	+	gene_id "XLOC_000225"; transcript_id "DDB_G0267880"; exon_number "1"; oId "DDB_G0267880"; nearest_ref "DDB_G0267880"; class_code "="; tss_id "TSS233";
chr1	Cufflinks	exon	1034169	1034218	+	gene_id "XLOC_000226"; transcript_id "CUFF_121_1"; exon_number "1"; oId "CUFF_121_1"; nearest_ref "DDB_G0267424"; class_code "j"; tss_id "TSS234";
chr1	Cufflinks	exon	1034581	1034735	+	gene_id "XLOC_000226"; transcript_id "CUFF_121_1"; exon_number "2"; oId "CUFF_121_1"; nearest_ref "DDB_G0267424"; class_code "j"; tss_id "TSS234";
chr1	Cufflinks	exon	1034825	1035631	+	gene_id "XLOC_000226"; transcript_id "CUFF_121_1"; exon_number "3"; oId "CUFF_121_1"; nearest_ref "DDB_G0267424"; class_code "j"; tss_id "TSS234";
chr1	Cufflinks	exon	1035738	1036114	+	gene_id "XLOC_000226"; transcript_id "CUFF_121_1"; exon_number "4"; oId "CUFF_121_1"; nearest_ref "DDB_G0267424"; class_code "j"; tss_id "TSS234";
chr1	Cufflinks	exon	1034624	1034735	+	gene_id "XLOC_000226"; transcript_id "DDB_G0267424"; exon_number "1"; oId "DDB_G0267424"; contained_in "CUFF_121_1"; nearest_ref "DDB_G0267424"; class_code "="; tss_id "TSS235";
chr1	Cufflinks	exon	1034825	1035631	+	gene_id "XLOC_000226"; transcript_id "DDB_G0267424"; exon_number "2"; oId "DDB_G0267424"; contained_in "CUFF_121_1"; nearest_ref "DDB_G0267424"; class_code "="; tss_id "TSS235";
chr1	Cufflinks	exon	1035738	1036114	+	gene_id "XLOC_000226"; transcript_id "DDB_G0267424"; exon_number "3"; oId "DDB_G0267424"; contained_in "CUFF_121_1"; nearest_ref "DDB_G0267424"; class_code "="; tss_id "TSS235";
chr1	Cufflinks	exon	1071888	1073619	+	gene_id "XLOC_000227"; transcript_id "DDB_G0267902"; exon_number "1"; oId "DDB_G0267902"; nearest_ref "DDB_G0267902"; class_code "="; tss_id "TSS236";
chr1	Cufflinks	exon	1073729	1074531	+	gene_id "XLOC_000227"; transcript_id "DDB_G0267902"; exon_number "2"; oId "DDB_G0267902"; nearest_ref "DDB_G0267902"; class_code "="; tss_id "TSS236";
chr1	Cufflinks	exon	1076498	1076890	+	gene_id "XLOC_000228"; transcript_id "DDB_G0268382"; exon_number "1"; oId "DDB_G0268382"; nearest_ref "DDB_G0268382"; class_code "="; tss_id "TSS237";
chr1	Cufflinks	exon	1083269	1083568	+	gene_id "XLOC_000229"; transcript_id "DDB_G0267908"; exon_number "1"; oId "DDB_G0267908"; nearest_ref "DDB_G0267908"; class_code "="; tss_id "TSS238";
chr1	Cufflinks	exon	1084166	1085446	+	gene_id "XLOC_000230"; transcript_id "DDB_G0267476"; exon_number "1"; oId "DDB_G0267476"; nearest_ref "DDB_G0267476"; class_code "="; tss_id "TSS239";
chr1	Cufflinks	exon	1085918	1085951	+	gene_id "XLOC_000231"; transcript_id "DDB_G0268384"; exon_number "1"; oId "DDB_G0268384"; nearest_ref "DDB_G0268384"; class_code "="; tss_id "TSS240";
chr1	Cufflinks	exon	1086168	1089019	+	gene_id "XLOC_000231"; transcript_id "DDB_G0268384"; exon_number "2"; oId "DDB_G0268384"; nearest_ref "DDB_G0268384"; class_code "="; tss_id "TSS240";
chr1	Cufflinks	exon	1091218	1091237	+	gene_id "XLOC_000232"; transcript_id "DDB_G0268542"; exon_number "1"; oId "DDB_G0268542"; nearest_ref "DDB_G0268542"; class_code "="; tss_id "TSS241";
chr1	Cufflinks	exon	1091351	1091525	+	gene_id "XLOC_000232"; transcript_id "DDB_G0268542"; exon_number "2"; oId "DDB_G0268542"; nearest_ref "DDB_G0268542"; class_code "="; tss_id "TSS241";
chr1	Cufflinks	exon	1091602	1091622	+	gene_id "XLOC_000232"; transcript_id "DDB_G0268542"; exon_number "3"; oId "DDB_G0268542"; nearest_ref "DDB_G0268542"; class_code "="; tss_id "TSS241";
chr1	Cufflinks	exon	1099622	1100167	+	gene_id "XLOC_000233"; transcript_id "DDB_G0268548"; exon_number "1"; oId "DDB_G0268548"; nearest_ref "DDB_G0268548"; class_code "="; tss_id "TSS242";
chr1	Cufflinks	exon	1100244	1103439	+	gene_id "XLOC_000233"; transcript_id "DDB_G0268548"; exon_number "2"; oId "DDB_G0268548"; nearest_ref "DDB_G0268548"; class_code "="; tss_id "TSS242";
chr1	Cufflinks	exon	1103539	1103744	+	gene_id "XLOC_000233"; transcript_id "DDB_G0268548"; exon_number "3"; oId "DDB_G0268548"; nearest_ref "DDB_G0268548"; class_code "="; tss_id "TSS242";
chr1	Cufflinks	exon	1103815	1104015	+	gene_id "XLOC_000233"; transcript_id "DDB_G0268548"; exon_number "4"; oId "DDB_G0268548"; nearest_ref "DDB_G0268548"; class_code "="; tss_id "TSS242";
chr1	Cufflinks	exon	1118591	1121104	+	gene_id "XLOC_000234"; transcript_id "DDB_G0267918"; exon_number "1"; oId "DDB_G0267918"; nearest_ref "DDB_G0267918"; class_code "="; tss_id "TSS243";
chr1	Cufflinks	exon	1121667	1122038	+	gene_id "XLOC_000235"; transcript_id "DDB_G0267920"; exon_number "1"; oId "DDB_G0267920"; nearest_ref "DDB_G0267920"; class_code "="; tss_id "TSS244";
chr1	Cufflinks	exon	1122624	1123895	+	gene_id "XLOC_000236"; transcript_id "DDB_G0267466"; exon_number "1"; oId "DDB_G0267466"; nearest_ref "DDB_G0267466"; class_code "="; tss_id "TSS245";
chr1	Cufflinks	exon	1124493	1126459	+	gene_id "XLOC_000237"; transcript_id "CUFF_126_1"; exon_number "1"; oId "CUFF_126_1"; nearest_ref "DDB_G0267922"; class_code "x"; tss_id "TSS246";
chr1	Cufflinks	exon	1128799	1129200	+	gene_id "XLOC_000238"; transcript_id "DDB_G0267924"; exon_number "1"; oId "DDB_G0267924"; nearest_ref "DDB_G0267924"; class_code "="; tss_id "TSS247";
chr1	Cufflinks	exon	1129680	1129952	+	gene_id "XLOC_000238"; transcript_id "DDB_G0267924"; exon_number "2"; oId "DDB_G0267924"; nearest_ref "DDB_G0267924"; class_code "="; tss_id "TSS247";
chr1	Cufflinks	exon	1130056	1132710	+	gene_id "XLOC_000238"; transcript_id "DDB_G0267924"; exon_number "3"; oId "DDB_G0267924"; nearest_ref "DDB_G0267924"; class_code "="; tss_id "TSS247";
chr1	Cufflinks	exon	1135912	1137066	+	gene_id "XLOC_000239"; transcript_id "DDB_G0268394"; exon_number "1"; oId "DDB_G0268394"; nearest_ref "DDB_G0268394"; class_code "="; tss_id "TSS248";
chr1	Cufflinks	exon	1137178	1139138	+	gene_id "XLOC_000239"; transcript_id "DDB_G0268394"; exon_number "2"; oId "DDB_G0268394"; nearest_ref "DDB_G0268394"; class_code "="; tss_id "TSS248";
chr1	Cufflinks	exon	1139217	1139439	+	gene_id "XLOC_000239"; transcript_id "DDB_G0268394"; exon_number "3"; oId "DDB_G0268394"; nearest_ref "DDB_G0268394"; class_code "="; tss_id "TSS248";
chr1	Cufflinks	exon	1139650	1139951	+	gene_id "XLOC_000240"; transcript_id "CUFF_128_1"; exon_number "1"; oId "CUFF_128_1"; nearest_ref "DDB_G0268396"; class_code "x"; tss_id "TSS249";
chr1	Cufflinks	exon	1141518	1141587	+	gene_id "XLOC_000241"; transcript_id "DDB_G0267928"; exon_number "1"; oId "DDB_G0267928"; nearest_ref "DDB_G0267928"; class_code "="; tss_id "TSS250";
chr1	Cufflinks	exon	1141664	1142703	+	gene_id "XLOC_000241"; transcript_id "DDB_G0267928"; exon_number "2"; oId "DDB_G0267928"; nearest_ref "DDB_G0267928"; class_code "="; tss_id "TSS250";
chr1	Cufflinks	exon	1143647	1143706	+	gene_id "XLOC_000242"; transcript_id "CUFF_129_1"; exon_number "1"; oId "CUFF_129_1"; nearest_ref "DDB_G0267930"; class_code "o"; tss_id "TSS251";
chr1	Cufflinks	exon	1143813	1144065	+	gene_id "XLOC_000242"; transcript_id "CUFF_129_1"; exon_number "2"; oId "CUFF_129_1"; nearest_ref "DDB_G0267930"; class_code "o"; tss_id "TSS251";
chr1	Cufflinks	exon	1143814	1144065	+	gene_id "XLOC_000242"; transcript_id "DDB_G0267930"; exon_number "1"; oId "DDB_G0267930"; contained_in "CUFF_129_1"; nearest_ref "DDB_G0267930"; class_code "="; tss_id "TSS252";
chr1	Cufflinks	exon	1145056	1145211	+	gene_id "XLOC_000243"; transcript_id "DDB_G0267932"; exon_number "1"; oId "DDB_G0267932"; nearest_ref "DDB_G0267932"; class_code "="; tss_id "TSS253";
chr1	Cufflinks	exon	1152289	1152301	+	gene_id "XLOC_000244"; transcript_id "DDB_G0267936"; exon_number "1"; oId "DDB_G0267936"; nearest_ref "DDB_G0267936"; class_code "="; tss_id "TSS254";
chr1	Cufflinks	exon	1152387	1152619	+	gene_id "XLOC_000244"; transcript_id "DDB_G0267936"; exon_number "2"; oId "DDB_G0267936"; nearest_ref "DDB_G0267936"; class_code "="; tss_id "TSS254";
chr1	Cufflinks	exon	1153178	1156723	+	gene_id "XLOC_000245"; transcript_id "DDB_G0267938"; exon_number "1"; oId "DDB_G0267938"; contained_in "CUFF_131_2"; nearest_ref "DDB_G0267938"; class_code "="; tss_id "TSS255";
chr1	Cufflinks	exon	1153178	1157525	+	gene_id "XLOC_000245"; transcript_id "CUFF_131_2"; exon_number "1"; oId "CUFF_131_2"; nearest_ref "DDB_G0267938"; class_code "="; tss_id "TSS255";
chr1	Cufflinks	exon	1159740	1159774	+	gene_id "XLOC_000246"; transcript_id "CUFF_134_1"; exon_number "1"; oId "CUFF_134_1"; nearest_ref "DDB_G0267940"; class_code "j"; tss_id "TSS256";
chr1	Cufflinks	exon	1159892	1160288	+	gene_id "XLOC_000246"; transcript_id "CUFF_134_1"; exon_number "2"; oId "CUFF_134_1"; nearest_ref "DDB_G0267940"; class_code "j"; tss_id "TSS256";
chr1	Cufflinks	exon	1160464	1161712	+	gene_id "XLOC_000246"; transcript_id "CUFF_134_1"; exon_number "3"; oId "CUFF_134_1"; nearest_ref "DDB_G0267940"; class_code "j"; tss_id "TSS256";
chr1	Cufflinks	exon	1159902	1160288	+	gene_id "XLOC_000246"; transcript_id "DDB_G0267940"; exon_number "1"; oId "DDB_G0267940"; contained_in "CUFF_134_1"; nearest_ref "DDB_G0267940"; class_code "="; tss_id "TSS257";
chr1	Cufflinks	exon	1160464	1161696	+	gene_id "XLOC_000246"; transcript_id "DDB_G0267940"; exon_number "2"; oId "DDB_G0267940"; contained_in "CUFF_134_1"; nearest_ref "DDB_G0267940"; class_code "="; tss_id "TSS257";
chr1	Cufflinks	exon	1167122	1167316	+	gene_id "XLOC_000247"; transcript_id "DDB_G0267946"; exon_number "1"; oId "DDB_G0267946"; nearest_ref "DDB_G0267946"; class_code "="; tss_id "TSS258";
chr1	Cufflinks	exon	1172501	1172529	+	gene_id "XLOC_000248"; transcript_id "CUFF_137_1"; exon_number "1"; oId "CUFF_137_1"; nearest_ref "DDB_G0267950"; class_code "j"; tss_id "TSS259";
chr1	Cufflinks	exon	1172801	1173377	+	gene_id "XLOC_000248"; transcript_id "CUFF_137_1"; exon_number "2"; oId "CUFF_137_1"; nearest_ref "DDB_G0267950"; class_code "j"; tss_id "TSS259";
chr1	Cufflinks	exon	1173459	1173703	+	gene_id "XLOC_000248"; transcript_id "CUFF_137_1"; exon_number "3"; oId "CUFF_137_1"; nearest_ref "DDB_G0267950"; class_code "j"; tss_id "TSS259";
chr1	Cufflinks	exon	1173782	1173880	+	gene_id "XLOC_000248"; transcript_id "CUFF_137_1"; exon_number "4"; oId "CUFF_137_1"; nearest_ref "DDB_G0267950"; class_code "j"; tss_id "TSS259";
chr1	Cufflinks	exon	1172814	1173377	+	gene_id "XLOC_000248"; transcript_id "DDB_G0267950"; exon_number "1"; oId "DDB_G0267950"; contained_in "CUFF_137_1"; nearest_ref "DDB_G0267950"; class_code "="; tss_id "TSS260";
chr1	Cufflinks	exon	1173459	1173703	+	gene_id "XLOC_000248"; transcript_id "DDB_G0267950"; exon_number "2"; oId "DDB_G0267950"; contained_in "CUFF_137_1"; nearest_ref "DDB_G0267950"; class_code "="; tss_id "TSS260";
chr1	Cufflinks	exon	1173782	1173875	+	gene_id "XLOC_000248"; transcript_id "DDB_G0267950"; exon_number "3"; oId "DDB_G0267950"; contained_in "CUFF_137_1"; nearest_ref "DDB_G0267950"; class_code "="; tss_id "TSS260";
chr1	Cufflinks	exon	1175758	1176749	+	gene_id "XLOC_000249"; transcript_id "DDB_G0267954"; exon_number "1"; oId "DDB_G0267954"; nearest_ref "DDB_G0267954"; class_code "="; tss_id "TSS261";
chr1	Cufflinks	exon	1176880	1177189	+	gene_id "XLOC_000249"; transcript_id "DDB_G0267954"; exon_number "2"; oId "DDB_G0267954"; nearest_ref "DDB_G0267954"; class_code "="; tss_id "TSS261";
chr1	Cufflinks	exon	1179370	1179716	+	gene_id "XLOC_000250"; transcript_id "DDB_G0267958"; exon_number "1"; oId "DDB_G0267958"; nearest_ref "DDB_G0267958"; class_code "="; tss_id "TSS262";
chr1	Cufflinks	exon	1179817	1181659	+	gene_id "XLOC_000250"; transcript_id "DDB_G0267958"; exon_number "2"; oId "DDB_G0267958"; nearest_ref "DDB_G0267958"; class_code "="; tss_id "TSS262";
chr1	Cufflinks	exon	1182084	1182168	+	gene_id "XLOC_000251"; transcript_id "DDB_G0268552"; exon_number "1"; oId "DDB_G0268552"; nearest_ref "DDB_G0268552"; class_code "="; tss_id "TSS263";
chr1	Cufflinks	exon	1182331	1182636	+	gene_id "XLOC_000251"; transcript_id "DDB_G0268552"; exon_number "2"; oId "DDB_G0268552"; nearest_ref "DDB_G0268552"; class_code "="; tss_id "TSS263";
chr1	Cufflinks	exon	1182717	1182861	+	gene_id "XLOC_000251"; transcript_id "DDB_G0268552"; exon_number "3"; oId "DDB_G0268552"; nearest_ref "DDB_G0268552"; class_code "="; tss_id "TSS263";
chr1	Cufflinks	exon	1182932	1183491	+	gene_id "XLOC_000251"; transcript_id "DDB_G0268552"; exon_number "4"; oId "DDB_G0268552"; nearest_ref "DDB_G0268552"; class_code "="; tss_id "TSS263";
chr1	Cufflinks	exon	1183609	1183838	+	gene_id "XLOC_000251"; transcript_id "DDB_G0268552"; exon_number "5"; oId "DDB_G0268552"; nearest_ref "DDB_G0268552"; class_code "="; tss_id "TSS263";
chr1	Cufflinks	exon	1183939	1184169	+	gene_id "XLOC_000251"; transcript_id "DDB_G0268552"; exon_number "6"; oId "DDB_G0268552"; nearest_ref "DDB_G0268552"; class_code "="; tss_id "TSS263";
chr1	Cufflinks	exon	1184694	1185307	+	gene_id "XLOC_000252"; transcript_id "DDB_G0268404"; exon_number "1"; oId "DDB_G0268404"; nearest_ref "DDB_G0268404"; class_code "="; tss_id "TSS264";
chr1	Cufflinks	exon	1185453	1185727	+	gene_id "XLOC_000252"; transcript_id "DDB_G0268404"; exon_number "2"; oId "DDB_G0268404"; nearest_ref "DDB_G0268404"; class_code "="; tss_id "TSS264";
chr1	Cufflinks	exon	1185859	1186610	+	gene_id "XLOC_000252"; transcript_id "DDB_G0268404"; exon_number "3"; oId "DDB_G0268404"; nearest_ref "DDB_G0268404"; class_code "="; tss_id "TSS264";
chr1	Cufflinks	exon	1186754	1187148	+	gene_id "XLOC_000252"; transcript_id "DDB_G0268404"; exon_number "4"; oId "DDB_G0268404"; nearest_ref "DDB_G0268404"; class_code "="; tss_id "TSS264";
chr1	Cufflinks	exon	1187248	1187746	+	gene_id "XLOC_000252"; transcript_id "DDB_G0268404"; exon_number "5"; oId "DDB_G0268404"; nearest_ref "DDB_G0268404"; class_code "="; tss_id "TSS264";
chr1	Cufflinks	exon	1191800	1192054	+	gene_id "XLOC_000253"; transcript_id "DDB_G0267962"; exon_number "1"; oId "DDB_G0267962"; nearest_ref "DDB_G0267962"; class_code "="; tss_id "TSS265";
chr1	Cufflinks	exon	1192137	1192318	+	gene_id "XLOC_000253"; transcript_id "DDB_G0267962"; exon_number "2"; oId "DDB_G0267962"; nearest_ref "DDB_G0267962"; class_code "="; tss_id "TSS265";
chr1	Cufflinks	exon	1192426	1192499	+	gene_id "XLOC_000253"; transcript_id "DDB_G0267962"; exon_number "3"; oId "DDB_G0267962"; nearest_ref "DDB_G0267962"; class_code "="; tss_id "TSS265";
chr1	Cufflinks	exon	1192674	1198906	+	gene_id "XLOC_000253"; transcript_id "DDB_G0267962"; exon_number "4"; oId "DDB_G0267962"; nearest_ref "DDB_G0267962"; class_code "="; tss_id "TSS265";
chr1	Cufflinks	exon	1199961	1200024	+	gene_id "XLOC_000254"; transcript_id "DDB_G0267474"; exon_number "1"; oId "DDB_G0267474"; nearest_ref "DDB_G0267474"; class_code "="; tss_id "TSS266";
chr1	Cufflinks	exon	1200113	1201386	+	gene_id "XLOC_000254"; transcript_id "DDB_G0267474"; exon_number "2"; oId "DDB_G0267474"; nearest_ref "DDB_G0267474"; class_code "="; tss_id "TSS266";
chr1	Cufflinks	exon	1202711	1202860	+	gene_id "XLOC_000255"; transcript_id "DDB_G0267966"; exon_number "1"; oId "DDB_G0267966"; nearest_ref "DDB_G0267966"; class_code "="; tss_id "TSS267";
chr1	Cufflinks	exon	1203004	1205883	+	gene_id "XLOC_000255"; transcript_id "DDB_G0267966"; exon_number "2"; oId "DDB_G0267966"; nearest_ref "DDB_G0267966"; class_code "="; tss_id "TSS267";
chr1	Cufflinks	exon	1207118	1207161	+	gene_id "XLOC_000256"; transcript_id "CUFF_140_1"; exon_number "1"; oId "CUFF_140_1"; nearest_ref "DDB_G0267968"; class_code "j"; tss_id "TSS268";
chr1	Cufflinks	exon	1207246	1207574	+	gene_id "XLOC_000256"; transcript_id "CUFF_140_1"; exon_number "2"; oId "CUFF_140_1"; nearest_ref "DDB_G0267968"; class_code "j"; tss_id "TSS268";
chr1	Cufflinks	exon	1207669	1209051	+	gene_id "XLOC_000256"; transcript_id "CUFF_140_1"; exon_number "3"; oId "CUFF_140_1"; nearest_ref "DDB_G0267968"; class_code "j"; tss_id "TSS268";
chr1	Cufflinks	exon	1207158	1207161	+	gene_id "XLOC_000256"; transcript_id "DDB_G0267968"; exon_number "1"; oId "DDB_G0267968"; nearest_ref "DDB_G0267968"; class_code "="; tss_id "TSS268";
chr1	Cufflinks	exon	1207264	1207574	+	gene_id "XLOC_000256"; transcript_id "DDB_G0267968"; exon_number "2"; oId "DDB_G0267968"; nearest_ref "DDB_G0267968"; class_code "="; tss_id "TSS268";
chr1	Cufflinks	exon	1207669	1209051	+	gene_id "XLOC_000256"; transcript_id "DDB_G0267968"; exon_number "3"; oId "DDB_G0267968"; nearest_ref "DDB_G0267968"; class_code "="; tss_id "TSS268";
chr1	Cufflinks	exon	1209742	1209769	+	gene_id "XLOC_000257"; transcript_id "CUFF_141_1"; exon_number "1"; oId "CUFF_141_1"; nearest_ref "DDB_G0268554"; class_code "j"; tss_id "TSS269";
chr1	Cufflinks	exon	1209853	1210175	+	gene_id "XLOC_000257"; transcript_id "CUFF_141_1"; exon_number "2"; oId "CUFF_141_1"; nearest_ref "DDB_G0268554"; class_code "j"; tss_id "TSS269";
chr1	Cufflinks	exon	1210255	1211808	+	gene_id "XLOC_000257"; transcript_id "CUFF_141_1"; exon_number "3"; oId "CUFF_141_1"; nearest_ref "DDB_G0268554"; class_code "j"; tss_id "TSS269";
chr1	Cufflinks	exon	1209766	1209769	+	gene_id "XLOC_000257"; transcript_id "DDB_G0268554"; exon_number "1"; oId "DDB_G0268554"; nearest_ref "DDB_G0268554"; class_code "="; tss_id "TSS269";
chr1	Cufflinks	exon	1209871	1210175	+	gene_id "XLOC_000257"; transcript_id "DDB_G0268554"; exon_number "2"; oId "DDB_G0268554"; nearest_ref "DDB_G0268554"; class_code "="; tss_id "TSS269";
chr1	Cufflinks	exon	1210255	1211808	+	gene_id "XLOC_000257"; transcript_id "DDB_G0268554"; exon_number "3"; oId "DDB_G0268554"; nearest_ref "DDB_G0268554"; class_code "="; tss_id "TSS269";
chr1	Cufflinks	exon	1213138	1213407	+	gene_id "XLOC_000258"; transcript_id "DDB_G0268408"; exon_number "1"; oId "DDB_G0268408"; nearest_ref "DDB_G0268408"; class_code "="; tss_id "TSS270";
chr1	Cufflinks	exon	1213547	1213615	+	gene_id "XLOC_000258"; transcript_id "DDB_G0268408"; exon_number "2"; oId "DDB_G0268408"; nearest_ref "DDB_G0268408"; class_code "="; tss_id "TSS270";
chr1	Cufflinks	exon	1213662	1213880	+	gene_id "XLOC_000258"; transcript_id "DDB_G0268408"; exon_number "3"; oId "DDB_G0268408"; nearest_ref "DDB_G0268408"; class_code "="; tss_id "TSS270";
chr1	Cufflinks	exon	1217725	1218265	+	gene_id "XLOC_000259"; transcript_id "CUFF_143_1"; exon_number "1"; oId "CUFF_143_1"; nearest_ref "DDB_G0267976"; class_code "x"; tss_id "TSS271";
chr1	Cufflinks	exon	1220851	1221126	+	gene_id "XLOC_000260"; transcript_id "DDB_G0267978"; exon_number "1"; oId "DDB_G0267978"; nearest_ref "DDB_G0267978"; class_code "="; tss_id "TSS272";
chr1	Cufflinks	exon	1221429	1222112	+	gene_id "XLOC_000260"; transcript_id "DDB_G0267978"; exon_number "2"; oId "DDB_G0267978"; nearest_ref "DDB_G0267978"; class_code "="; tss_id "TSS272";
chr1	Cufflinks	exon	1222216	1224573	+	gene_id "XLOC_000260"; transcript_id "DDB_G0267978"; exon_number "3"; oId "DDB_G0267978"; nearest_ref "DDB_G0267978"; class_code "="; tss_id "TSS272";
chr1	Cufflinks	exon	1220851	1221097	+	gene_id "XLOC_000260"; transcript_id "CUFF_144_2"; exon_number "1"; oId "CUFF_144_2"; nearest_ref "DDB_G0267978"; class_code "j"; tss_id "TSS272";
chr1	Cufflinks	exon	1221429	1222112	+	gene_id "XLOC_000260"; transcript_id "CUFF_144_2"; exon_number "2"; oId "CUFF_144_2"; nearest_ref "DDB_G0267978"; class_code "j"; tss_id "TSS272";
chr1	Cufflinks	exon	1222216	1224596	+	gene_id "XLOC_000260"; transcript_id "CUFF_144_2"; exon_number "3"; oId "CUFF_144_2"; nearest_ref "DDB_G0267978"; class_code "j"; tss_id "TSS272";
chr1	Cufflinks	exon	1224935	1225147	+	gene_id "XLOC_000261"; transcript_id "CUFF_145_1"; exon_number "1"; oId "CUFF_145_1"; nearest_ref "DDB_G0268410"; class_code "j"; tss_id "TSS273";
chr1	Cufflinks	exon	1225310	1225455	+	gene_id "XLOC_000261"; transcript_id "CUFF_145_1"; exon_number "2"; oId "CUFF_145_1"; nearest_ref "DDB_G0268410"; class_code "j"; tss_id "TSS273";
chr1	Cufflinks	exon	1225797	1227446	+	gene_id "XLOC_000261"; transcript_id "CUFF_145_1"; exon_number "3"; oId "CUFF_145_1"; nearest_ref "DDB_G0268410"; class_code "j"; tss_id "TSS273";
chr1	Cufflinks	exon	1227550	1229934	+	gene_id "XLOC_000261"; transcript_id "CUFF_145_1"; exon_number "4"; oId "CUFF_145_1"; nearest_ref "DDB_G0268410"; class_code "j"; tss_id "TSS273";
chr1	Cufflinks	exon	1225333	1225455	+	gene_id "XLOC_000261"; transcript_id "DDB_G0268410"; exon_number "1"; oId "DDB_G0268410"; contained_in "CUFF_145_1"; nearest_ref "DDB_G0268410"; class_code "="; tss_id "TSS274";
chr1	Cufflinks	exon	1225797	1227446	+	gene_id "XLOC_000261"; transcript_id "DDB_G0268410"; exon_number "2"; oId "DDB_G0268410"; contained_in "CUFF_145_1"; nearest_ref "DDB_G0268410"; class_code "="; tss_id "TSS274";
chr1	Cufflinks	exon	1227550	1229934	+	gene_id "XLOC_000261"; transcript_id "DDB_G0268410"; exon_number "3"; oId "DDB_G0268410"; contained_in "CUFF_145_1"; nearest_ref "DDB_G0268410"; class_code "="; tss_id "TSS274";
chr1	Cufflinks	exon	1232234	1232387	+	gene_id "XLOC_000262"; transcript_id "DDB_G0267982"; exon_number "1"; oId "DDB_G0267982"; nearest_ref "DDB_G0267982"; class_code "="; tss_id "TSS275";
chr1	Cufflinks	exon	1232478	1235989	+	gene_id "XLOC_000262"; transcript_id "DDB_G0267982"; exon_number "2"; oId "DDB_G0267982"; nearest_ref "DDB_G0267982"; class_code "="; tss_id "TSS275";
chr1	Cufflinks	exon	1238363	1240237	+	gene_id "XLOC_000263"; transcript_id "DDB_G0267986"; exon_number "1"; oId "DDB_G0267986"; nearest_ref "DDB_G0267986"; class_code "="; tss_id "TSS276";
chr1	Cufflinks	exon	1242034	1244204	+	gene_id "XLOC_000264"; transcript_id "CUFF_146_1"; exon_number "1"; oId "CUFF_146_1"; nearest_ref "DDB_G0267990"; class_code "x"; tss_id "TSS277";
chr1	Cufflinks	exon	1245279	1245772	+	gene_id "XLOC_000265"; transcript_id "CUFF_147_1"; exon_number "1"; oId "CUFF_147_1"; nearest_ref "DDB_G0267992"; class_code "x"; tss_id "TSS278";
chr1	Cufflinks	exon	1248279	1248851	+	gene_id "XLOC_000266"; transcript_id "DDB_G0267996"; exon_number "1"; oId "DDB_G0267996"; nearest_ref "DDB_G0267996"; class_code "="; tss_id "TSS279";
chr1	Cufflinks	exon	1248931	1249587	+	gene_id "XLOC_000266"; transcript_id "DDB_G0267996"; exon_number "2"; oId "DDB_G0267996"; nearest_ref "DDB_G0267996"; class_code "="; tss_id "TSS279";
chr1	Cufflinks	exon	1253447	1253534	+	gene_id "XLOC_000267"; transcript_id "DDB_G0268412"; exon_number "1"; oId "DDB_G0268412"; nearest_ref "DDB_G0268412"; class_code "="; tss_id "TSS280";
chr1	Cufflinks	exon	1253674	1253806	+	gene_id "XLOC_000267"; transcript_id "DDB_G0268412"; exon_number "2"; oId "DDB_G0268412"; nearest_ref "DDB_G0268412"; class_code "="; tss_id "TSS280";
chr1	Cufflinks	exon	1253902	1254048	+	gene_id "XLOC_000267"; transcript_id "DDB_G0268412"; exon_number "3"; oId "DDB_G0268412"; nearest_ref "DDB_G0268412"; class_code "="; tss_id "TSS280";
chr1	Cufflinks	exon	1254157	1254288	+	gene_id "XLOC_000267"; transcript_id "DDB_G0268412"; exon_number "4"; oId "DDB_G0268412"; nearest_ref "DDB_G0268412"; class_code "="; tss_id "TSS280";
chr1	Cufflinks	exon	1254388	1254819	+	gene_id "XLOC_000267"; transcript_id "DDB_G0268412"; exon_number "5"; oId "DDB_G0268412"; nearest_ref "DDB_G0268412"; class_code "="; tss_id "TSS280";
chr1	Cufflinks	exon	1254932	1255263	+	gene_id "XLOC_000267"; transcript_id "DDB_G0268412"; exon_number "6"; oId "DDB_G0268412"; nearest_ref "DDB_G0268412"; class_code "="; tss_id "TSS280";
chr1	Cufflinks	exon	1255360	1257146	+	gene_id "XLOC_000267"; transcript_id "DDB_G0268412"; exon_number "7"; oId "DDB_G0268412"; nearest_ref "DDB_G0268412"; class_code "="; tss_id "TSS280";
chr1	Cufflinks	exon	1260113	1260724	+	gene_id "XLOC_000268"; transcript_id "DDB_G0267434"; exon_number "1"; oId "DDB_G0267434"; nearest_ref "DDB_G0267434"; class_code "="; tss_id "TSS281";
chr1	Cufflinks	exon	1260803	1262650	+	gene_id "XLOC_000268"; transcript_id "DDB_G0267434"; exon_number "2"; oId "DDB_G0267434"; nearest_ref "DDB_G0267434"; class_code "="; tss_id "TSS281";
chr1	Cufflinks	exon	1263019	1266447	+	gene_id "XLOC_000269"; transcript_id "DDB_G0267436"; exon_number "1"; oId "DDB_G0267436"; nearest_ref "DDB_G0267436"; class_code "="; tss_id "TSS282";
chr1	Cufflinks	exon	1266897	1266978	+	gene_id "XLOC_000270"; transcript_id "DDB_G0295829"; exon_number "1"; oId "DDB_G0295829"; nearest_ref "DDB_G0295829"; class_code "="; tss_id "TSS283";
chr1	Cufflinks	exon	1267089	1267278	+	gene_id "XLOC_000270"; transcript_id "DDB_G0295829"; exon_number "2"; oId "DDB_G0295829"; nearest_ref "DDB_G0295829"; class_code "="; tss_id "TSS283";
chr1	Cufflinks	exon	1267519	1267587	+	gene_id "XLOC_000270"; transcript_id "DDB_G0295829"; exon_number "3"; oId "DDB_G0295829"; nearest_ref "DDB_G0295829"; class_code "="; tss_id "TSS283";
chr1	Cufflinks	exon	1267765	1267911	+	gene_id "XLOC_000270"; transcript_id "DDB_G0295829"; exon_number "4"; oId "DDB_G0295829"; nearest_ref "DDB_G0295829"; class_code "="; tss_id "TSS283";
chr1	Cufflinks	exon	1268038	1268199	+	gene_id "XLOC_000270"; transcript_id "DDB_G0295829"; exon_number "5"; oId "DDB_G0295829"; nearest_ref "DDB_G0295829"; class_code "="; tss_id "TSS283";
chr1	Cufflinks	exon	1268275	1268445	+	gene_id "XLOC_000270"; transcript_id "DDB_G0295829"; exon_number "6"; oId "DDB_G0295829"; nearest_ref "DDB_G0295829"; class_code "="; tss_id "TSS283";
chr1	Cufflinks	exon	1268555	1268807	+	gene_id "XLOC_000270"; transcript_id "DDB_G0295829"; exon_number "7"; oId "DDB_G0295829"; nearest_ref "DDB_G0295829"; class_code "="; tss_id "TSS283";
chr1	Cufflinks	exon	1268899	1270666	+	gene_id "XLOC_000270"; transcript_id "DDB_G0295829"; exon_number "8"; oId "DDB_G0295829"; nearest_ref "DDB_G0295829"; class_code "="; tss_id "TSS283";
chr1	Cufflinks	exon	1270784	1271013	+	gene_id "XLOC_000270"; transcript_id "DDB_G0295829"; exon_number "9"; oId "DDB_G0295829"; nearest_ref "DDB_G0295829"; class_code "="; tss_id "TSS283";
chr1	Cufflinks	exon	1266897	1266978	+	gene_id "XLOC_000270"; transcript_id "CUFF_148_3"; exon_number "1"; oId "CUFF_148_3"; nearest_ref "DDB_G0295829"; class_code "j"; tss_id "TSS283";
chr1	Cufflinks	exon	1267089	1267278	+	gene_id "XLOC_000270"; transcript_id "CUFF_148_3"; exon_number "2"; oId "CUFF_148_3"; nearest_ref "DDB_G0295829"; class_code "j"; tss_id "TSS283";
chr1	Cufflinks	exon	1267370	1267438	+	gene_id "XLOC_000270"; transcript_id "CUFF_148_3"; exon_number "3"; oId "CUFF_148_3"; nearest_ref "DDB_G0295829"; class_code "j"; tss_id "TSS283";
chr1	Cufflinks	exon	1267519	1267587	+	gene_id "XLOC_000270"; transcript_id "CUFF_148_3"; exon_number "4"; oId "CUFF_148_3"; nearest_ref "DDB_G0295829"; class_code "j"; tss_id "TSS283";
chr1	Cufflinks	exon	1267765	1267911	+	gene_id "XLOC_000270"; transcript_id "CUFF_148_3"; exon_number "5"; oId "CUFF_148_3"; nearest_ref "DDB_G0295829"; class_code "j"; tss_id "TSS283";
chr1	Cufflinks	exon	1268038	1268199	+	gene_id "XLOC_000270"; transcript_id "CUFF_148_3"; exon_number "6"; oId "CUFF_148_3"; nearest_ref "DDB_G0295829"; class_code "j"; tss_id "TSS283";
chr1	Cufflinks	exon	1268275	1268445	+	gene_id "XLOC_000270"; transcript_id "CUFF_148_3"; exon_number "7"; oId "CUFF_148_3"; nearest_ref "DDB_G0295829"; class_code "j"; tss_id "TSS283";
chr1	Cufflinks	exon	1268555	1268807	+	gene_id "XLOC_000270"; transcript_id "CUFF_148_3"; exon_number "8"; oId "CUFF_148_3"; nearest_ref "DDB_G0295829"; class_code "j"; tss_id "TSS283";
chr1	Cufflinks	exon	1268899	1270666	+	gene_id "XLOC_000270"; transcript_id "CUFF_148_3"; exon_number "9"; oId "CUFF_148_3"; nearest_ref "DDB_G0295829"; class_code "j"; tss_id "TSS283";
chr1	Cufflinks	exon	1270784	1271013	+	gene_id "XLOC_000270"; transcript_id "CUFF_148_3"; exon_number "10"; oId "CUFF_148_3"; nearest_ref "DDB_G0295829"; class_code "j"; tss_id "TSS283";
chr1	Cufflinks	exon	1266897	1266978	+	gene_id "XLOC_000270"; transcript_id "CUFF_148_2"; exon_number "1"; oId "CUFF_148_2"; nearest_ref "DDB_G0295829"; class_code "j"; tss_id "TSS283";
chr1	Cufflinks	exon	1267089	1267278	+	gene_id "XLOC_000270"; transcript_id "CUFF_148_2"; exon_number "2"; oId "CUFF_148_2"; nearest_ref "DDB_G0295829"; class_code "j"; tss_id "TSS283";
chr1	Cufflinks	exon	1267370	1267438	+	gene_id "XLOC_000270"; transcript_id "CUFF_148_2"; exon_number "3"; oId "CUFF_148_2"; nearest_ref "DDB_G0295829"; class_code "j"; tss_id "TSS283";
chr1	Cufflinks	exon	1267519	1267587	+	gene_id "XLOC_000270"; transcript_id "CUFF_148_2"; exon_number "4"; oId "CUFF_148_2"; nearest_ref "DDB_G0295829"; class_code "j"; tss_id "TSS283";
chr1	Cufflinks	exon	1267711	1267911	+	gene_id "XLOC_000270"; transcript_id "CUFF_148_2"; exon_number "5"; oId "CUFF_148_2"; nearest_ref "DDB_G0295829"; class_code "j"; tss_id "TSS283";
chr1	Cufflinks	exon	1268038	1268199	+	gene_id "XLOC_000270"; transcript_id "CUFF_148_2"; exon_number "6"; oId "CUFF_148_2"; nearest_ref "DDB_G0295829"; class_code "j"; tss_id "TSS283";
chr1	Cufflinks	exon	1268275	1268445	+	gene_id "XLOC_000270"; transcript_id "CUFF_148_2"; exon_number "7"; oId "CUFF_148_2"; nearest_ref "DDB_G0295829"; class_code "j"; tss_id "TSS283";
chr1	Cufflinks	exon	1268555	1268807	+	gene_id "XLOC_000270"; transcript_id "CUFF_148_2"; exon_number "8"; oId "CUFF_148_2"; nearest_ref "DDB_G0295829"; class_code "j"; tss_id "TSS283";
chr1	Cufflinks	exon	1268899	1270666	+	gene_id "XLOC_000270"; transcript_id "CUFF_148_2"; exon_number "9"; oId "CUFF_148_2"; nearest_ref "DDB_G0295829"; class_code "j"; tss_id "TSS283";
chr1	Cufflinks	exon	1270784	1271013	+	gene_id "XLOC_000270"; transcript_id "CUFF_148_2"; exon_number "10"; oId "CUFF_148_2"; nearest_ref "DDB_G0295829"; class_code "j"; tss_id "TSS283";
chr1	Cufflinks	exon	1271527	1271584	+	gene_id "XLOC_000271"; transcript_id "DDB_G0268556"; exon_number "1"; oId "DDB_G0268556"; nearest_ref "DDB_G0268556"; class_code "="; tss_id "TSS284";
chr1	Cufflinks	exon	1271718	1272053	+	gene_id "XLOC_000271"; transcript_id "DDB_G0268556"; exon_number "2"; oId "DDB_G0268556"; nearest_ref "DDB_G0268556"; class_code "="; tss_id "TSS284";
chr1	Cufflinks	exon	1272128	1272281	+	gene_id "XLOC_000271"; transcript_id "DDB_G0268556"; exon_number "3"; oId "DDB_G0268556"; nearest_ref "DDB_G0268556"; class_code "="; tss_id "TSS284";
chr1	Cufflinks	exon	1272406	1272545	+	gene_id "XLOC_000271"; transcript_id "DDB_G0268556"; exon_number "4"; oId "DDB_G0268556"; nearest_ref "DDB_G0268556"; class_code "="; tss_id "TSS284";
chr1	Cufflinks	exon	1272632	1273446	+	gene_id "XLOC_000271"; transcript_id "DDB_G0268556"; exon_number "5"; oId "DDB_G0268556"; nearest_ref "DDB_G0268556"; class_code "="; tss_id "TSS284";
chr1	Cufflinks	exon	1274009	1274072	+	gene_id "XLOC_000272"; transcript_id "DDB_G0267998"; exon_number "1"; oId "DDB_G0267998"; nearest_ref "DDB_G0267998"; class_code "="; tss_id "TSS285";
chr1	Cufflinks	exon	1274189	1274524	+	gene_id "XLOC_000272"; transcript_id "DDB_G0267998"; exon_number "2"; oId "DDB_G0267998"; nearest_ref "DDB_G0267998"; class_code "="; tss_id "TSS285";
chr1	Cufflinks	exon	1274588	1274738	+	gene_id "XLOC_000272"; transcript_id "DDB_G0267998"; exon_number "3"; oId "DDB_G0267998"; nearest_ref "DDB_G0267998"; class_code "="; tss_id "TSS285";
chr1	Cufflinks	exon	1274940	1275079	+	gene_id "XLOC_000272"; transcript_id "DDB_G0267998"; exon_number "4"; oId "DDB_G0267998"; nearest_ref "DDB_G0267998"; class_code "="; tss_id "TSS285";
chr1	Cufflinks	exon	1275274	1275386	+	gene_id "XLOC_000272"; transcript_id "DDB_G0267998"; exon_number "5"; oId "DDB_G0267998"; nearest_ref "DDB_G0267998"; class_code "="; tss_id "TSS285";
chr1	Cufflinks	exon	1276791	1276848	+	gene_id "XLOC_000273"; transcript_id "DDB_G0268000"; exon_number "1"; oId "DDB_G0268000"; nearest_ref "DDB_G0268000"; class_code "="; tss_id "TSS286";
chr1	Cufflinks	exon	1276956	1277291	+	gene_id "XLOC_000273"; transcript_id "DDB_G0268000"; exon_number "2"; oId "DDB_G0268000"; nearest_ref "DDB_G0268000"; class_code "="; tss_id "TSS286";
chr1	Cufflinks	exon	1277401	1277551	+	gene_id "XLOC_000273"; transcript_id "DDB_G0268000"; exon_number "3"; oId "DDB_G0268000"; nearest_ref "DDB_G0268000"; class_code "="; tss_id "TSS286";
chr1	Cufflinks	exon	1277661	1277800	+	gene_id "XLOC_000273"; transcript_id "DDB_G0268000"; exon_number "4"; oId "DDB_G0268000"; nearest_ref "DDB_G0268000"; class_code "="; tss_id "TSS286";
chr1	Cufflinks	exon	1277896	1278869	+	gene_id "XLOC_000273"; transcript_id "DDB_G0268000"; exon_number "5"; oId "DDB_G0268000"; nearest_ref "DDB_G0268000"; class_code "="; tss_id "TSS286";
chr1	Cufflinks	exon	1280439	1280558	+	gene_id "XLOC_000274"; transcript_id "DDB_G0268002"; exon_number "1"; oId "DDB_G0268002"; nearest_ref "DDB_G0268002"; class_code "="; tss_id "TSS287";
chr1	Cufflinks	exon	1283567	1283796	+	gene_id "XLOC_000275"; transcript_id "CUFF_151_1"; exon_number "1"; oId "CUFF_151_1"; class_code "u"; tss_id "TSS288";
chr1	Cufflinks	exon	1284436	1285365	+	gene_id "XLOC_000276"; transcript_id "CUFF_152_1"; exon_number "1"; oId "CUFF_152_1"; class_code "u"; tss_id "TSS289";
chr1	Cufflinks	exon	1286207	1286459	+	gene_id "XLOC_000277"; transcript_id "DDB_G0268004"; exon_number "1"; oId "DDB_G0268004"; nearest_ref "DDB_G0268004"; class_code "="; tss_id "TSS290";
chr1	Cufflinks	exon	1286587	1286799	+	gene_id "XLOC_000277"; transcript_id "DDB_G0268004"; exon_number "2"; oId "DDB_G0268004"; nearest_ref "DDB_G0268004"; class_code "="; tss_id "TSS290";
chr1	Cufflinks	exon	1286950	1287863	+	gene_id "XLOC_000277"; transcript_id "DDB_G0268004"; exon_number "3"; oId "DDB_G0268004"; nearest_ref "DDB_G0268004"; class_code "="; tss_id "TSS290";
chr1	Cufflinks	exon	1292814	1293029	+	gene_id "XLOC_000278"; transcript_id "DDB_G0268558"; exon_number "1"; oId "DDB_G0268558"; nearest_ref "DDB_G0268558"; class_code "="; tss_id "TSS291";
chr1	Cufflinks	exon	1293228	1294391	+	gene_id "XLOC_000278"; transcript_id "DDB_G0268558"; exon_number "2"; oId "DDB_G0268558"; nearest_ref "DDB_G0268558"; class_code "="; tss_id "TSS291";
chr1	Cufflinks	exon	1292814	1293029	+	gene_id "XLOC_000278"; transcript_id "CUFF_154_2"; exon_number "1"; oId "CUFF_154_2"; nearest_ref "DDB_G0268558"; class_code "j"; tss_id "TSS291";
chr1	Cufflinks	exon	1293248	1294391	+	gene_id "XLOC_000278"; transcript_id "CUFF_154_2"; exon_number "2"; oId "CUFF_154_2"; nearest_ref "DDB_G0268558"; class_code "j"; tss_id "TSS291";
chr1	Cufflinks	exon	1301596	1302071	+	gene_id "XLOC_000279"; transcript_id "DDB_G0268010"; exon_number "1"; oId "DDB_G0268010"; nearest_ref "DDB_G0268010"; class_code "="; tss_id "TSS292";
chr1	Cufflinks	exon	1302209	1302485	+	gene_id "XLOC_000279"; transcript_id "DDB_G0268010"; exon_number "2"; oId "DDB_G0268010"; nearest_ref "DDB_G0268010"; class_code "="; tss_id "TSS292";
chr1	Cufflinks	exon	1303762	1304770	+	gene_id "XLOC_000280"; transcript_id "CUFF_157_1"; exon_number "1"; oId "CUFF_157_1"; nearest_ref "DDB_G0268012"; class_code "x"; tss_id "TSS293";
chr1	Cufflinks	exon	1308296	1310389	+	gene_id "XLOC_000281"; transcript_id "DDB_G0268014"; exon_number "1"; oId "DDB_G0268014"; nearest_ref "DDB_G0268014"; class_code "="; tss_id "TSS294";
chr1	Cufflinks	exon	1310839	1311120	+	gene_id "XLOC_000282"; transcript_id "DDB_G0267444"; exon_number "1"; oId "DDB_G0267444"; nearest_ref "DDB_G0267444"; class_code "="; tss_id "TSS295";
chr1	Cufflinks	exon	1311475	1313118	+	gene_id "XLOC_000282"; transcript_id "DDB_G0267444"; exon_number "2"; oId "DDB_G0267444"; nearest_ref "DDB_G0267444"; class_code "="; tss_id "TSS295";
chr1	Cufflinks	exon	1313698	1314016	+	gene_id "XLOC_000283"; transcript_id "CUFF_158_1"; exon_number "1"; oId "CUFF_158_1"; nearest_ref "DDB_G0268016"; class_code "x"; tss_id "TSS296";
chr1	Cufflinks	exon	1314808	1315802	+	gene_id "XLOC_000284"; transcript_id "DDB_G0268018"; exon_number "1"; oId "DDB_G0268018"; nearest_ref "DDB_G0268018"; class_code "="; tss_id "TSS297";
chr1	Cufflinks	exon	1315913	1316513	+	gene_id "XLOC_000284"; transcript_id "DDB_G0268018"; exon_number "2"; oId "DDB_G0268018"; nearest_ref "DDB_G0268018"; class_code "="; tss_id "TSS297";
chr1	Cufflinks	exon	1314808	1315798	+	gene_id "XLOC_000284"; transcript_id "CUFF_159_2"; exon_number "1"; oId "CUFF_159_2"; nearest_ref "DDB_G0268018"; class_code "o"; tss_id "TSS297";
chr1	Cufflinks	exon	1315897	1316513	+	gene_id "XLOC_000284"; transcript_id "CUFF_159_2"; exon_number "2"; oId "CUFF_159_2"; nearest_ref "DDB_G0268018"; class_code "o"; tss_id "TSS297";
chr1	Cufflinks	exon	1316952	1317043	+	gene_id "XLOC_000285"; transcript_id "CUFF_160_1"; exon_number "1"; oId "CUFF_160_1"; nearest_ref "DDB_G0268020"; class_code "j"; tss_id "TSS298";
chr1	Cufflinks	exon	1317403	1317766	+	gene_id "XLOC_000285"; transcript_id "CUFF_160_1"; exon_number "2"; oId "CUFF_160_1"; nearest_ref "DDB_G0268020"; class_code "j"; tss_id "TSS298";
chr1	Cufflinks	exon	1317863	1318564	+	gene_id "XLOC_000285"; transcript_id "CUFF_160_1"; exon_number "3"; oId "CUFF_160_1"; nearest_ref "DDB_G0268020"; class_code "j"; tss_id "TSS298";
chr1	Cufflinks	exon	1317002	1317043	+	gene_id "XLOC_000285"; transcript_id "DDB_G0268020"; exon_number "1"; oId "DDB_G0268020"; nearest_ref "DDB_G0268020"; class_code "="; tss_id "TSS298";
chr1	Cufflinks	exon	1317398	1317766	+	gene_id "XLOC_000285"; transcript_id "DDB_G0268020"; exon_number "2"; oId "DDB_G0268020"; nearest_ref "DDB_G0268020"; class_code "="; tss_id "TSS298";
chr1	Cufflinks	exon	1317863	1318564	+	gene_id "XLOC_000285"; transcript_id "DDB_G0268020"; exon_number "3"; oId "DDB_G0268020"; nearest_ref "DDB_G0268020"; class_code "="; tss_id "TSS298";
chr1	Cufflinks	exon	1327763	1328102	+	gene_id "XLOC_000286"; transcript_id "CUFF_162_1"; exon_number "1"; oId "CUFF_162_1"; class_code "u"; tss_id "TSS299";
chr1	Cufflinks	exon	1329298	1329374	+	gene_id "XLOC_000287"; transcript_id "DDB_G0267386"; exon_number "1"; oId "DDB_G0267386"; nearest_ref "DDB_G0267386"; class_code "="; tss_id "TSS300";
chr1	Cufflinks	exon	1329738	1331157	+	gene_id "XLOC_000287"; transcript_id "DDB_G0267386"; exon_number "2"; oId "DDB_G0267386"; nearest_ref "DDB_G0267386"; class_code "="; tss_id "TSS300";
chr1	Cufflinks	exon	1333674	1334246	+	gene_id "XLOC_000288"; transcript_id "CUFF_163_1"; exon_number "1"; oId "CUFF_163_1"; class_code "u"; tss_id "TSS301";
chr1	Cufflinks	exon	1339034	1339248	+	gene_id "XLOC_000289"; transcript_id "DDB_G0268422"; exon_number "1"; oId "DDB_G0268422"; nearest_ref "DDB_G0268422"; class_code "="; tss_id "TSS302";
chr1	Cufflinks	exon	1339331	1339534	+	gene_id "XLOC_000289"; transcript_id "DDB_G0268422"; exon_number "2"; oId "DDB_G0268422"; nearest_ref "DDB_G0268422"; class_code "="; tss_id "TSS302";
chr1	Cufflinks	exon	1339640	1339901	+	gene_id "XLOC_000289"; transcript_id "DDB_G0268422"; exon_number "3"; oId "DDB_G0268422"; nearest_ref "DDB_G0268422"; class_code "="; tss_id "TSS302";
chr1	Cufflinks	exon	1340557	1341378	+	gene_id "XLOC_000290"; transcript_id "DDB_G0268034"; exon_number "1"; oId "DDB_G0268034"; nearest_ref "DDB_G0268034"; class_code "="; tss_id "TSS303";
chr1	Cufflinks	exon	1341539	1342081	+	gene_id "XLOC_000290"; transcript_id "DDB_G0268034"; exon_number "2"; oId "DDB_G0268034"; nearest_ref "DDB_G0268034"; class_code "="; tss_id "TSS303";
chr1	Cufflinks	exon	1342458	1343261	+	gene_id "XLOC_000291"; transcript_id "DDB_G0268036"; exon_number "1"; oId "DDB_G0268036"; nearest_ref "DDB_G0268036"; class_code "="; tss_id "TSS304";
chr1	Cufflinks	exon	1344276	1344416	+	gene_id "XLOC_000292"; transcript_id "DDB_G0268038"; exon_number "1"; oId "DDB_G0268038"; nearest_ref "DDB_G0268038"; class_code "="; tss_id "TSS305";
chr1	Cufflinks	exon	1344546	1344767	+	gene_id "XLOC_000292"; transcript_id "DDB_G0268038"; exon_number "2"; oId "DDB_G0268038"; nearest_ref "DDB_G0268038"; class_code "="; tss_id "TSS305";
chr1	Cufflinks	exon	1345125	1345191	+	gene_id "XLOC_000293"; transcript_id "DDB_G0268040"; exon_number "1"; oId "DDB_G0268040"; nearest_ref "DDB_G0268040"; class_code "="; tss_id "TSS306";
chr1	Cufflinks	exon	1345283	1345723	+	gene_id "XLOC_000293"; transcript_id "DDB_G0268040"; exon_number "2"; oId "DDB_G0268040"; nearest_ref "DDB_G0268040"; class_code "="; tss_id "TSS306";
chr1	Cufflinks	exon	1345818	1346305	+	gene_id "XLOC_000293"; transcript_id "DDB_G0268040"; exon_number "3"; oId "DDB_G0268040"; nearest_ref "DDB_G0268040"; class_code "="; tss_id "TSS306";
chr1	Cufflinks	exon	1346384	1346766	+	gene_id "XLOC_000294"; transcript_id "CUFF_165_1"; exon_number "1"; oId "CUFF_165_1"; nearest_ref "DDB_G0268042"; class_code "x"; tss_id "TSS307";
chr1	Cufflinks	exon	1351380	1351876	+	gene_id "XLOC_000295"; transcript_id "CUFF_167_1"; exon_number "1"; oId "CUFF_167_1"; class_code "u"; tss_id "TSS308";
chr1	Cufflinks	exon	1352853	1352990	+	gene_id "XLOC_000296"; transcript_id "DDB_G0268046"; exon_number "1"; oId "DDB_G0268046"; nearest_ref "DDB_G0268046"; class_code "="; tss_id "TSS309";
chr1	Cufflinks	exon	1363646	1364178	+	gene_id "XLOC_000297"; transcript_id "CUFF_169_1"; exon_number "1"; oId "CUFF_169_1"; class_code "u"; tss_id "TSS310";
chr1	Cufflinks	exon	1364603	1365416	+	gene_id "XLOC_000298"; transcript_id "CUFF_170_1"; exon_number "1"; oId "CUFF_170_1"; nearest_ref "DDB_G0268054"; class_code "x"; tss_id "TSS311";
chr1	Cufflinks	exon	1370748	1371092	+	gene_id "XLOC_000299"; transcript_id "CUFF_172_1"; exon_number "1"; oId "CUFF_172_1"; class_code "u"; tss_id "TSS312";
chr1	Cufflinks	exon	1375259	1376503	+	gene_id "XLOC_000300"; transcript_id "DDB_G0268426"; exon_number "1"; oId "DDB_G0268426"; nearest_ref "DDB_G0268426"; class_code "="; tss_id "TSS313";
chr1	Cufflinks	exon	1376612	1376890	+	gene_id "XLOC_000300"; transcript_id "DDB_G0268426"; exon_number "2"; oId "DDB_G0268426"; nearest_ref "DDB_G0268426"; class_code "="; tss_id "TSS313";
chr1	Cufflinks	exon	1377494	1378032	+	gene_id "XLOC_000301"; transcript_id "DDB_G0268564"; exon_number "1"; oId "DDB_G0268564"; nearest_ref "DDB_G0268564"; class_code "="; tss_id "TSS314";
chr1	Cufflinks	exon	1378113	1378332	+	gene_id "XLOC_000301"; transcript_id "DDB_G0268564"; exon_number "2"; oId "DDB_G0268564"; nearest_ref "DDB_G0268564"; class_code "="; tss_id "TSS314";
chr1	Cufflinks	exon	1378934	1379182	+	gene_id "XLOC_000302"; transcript_id "DDB_G0268566"; exon_number "1"; oId "DDB_G0268566"; nearest_ref "DDB_G0268566"; class_code "="; tss_id "TSS315";
chr1	Cufflinks	exon	1379289	1380740	+	gene_id "XLOC_000302"; transcript_id "DDB_G0268566"; exon_number "2"; oId "DDB_G0268566"; nearest_ref "DDB_G0268566"; class_code "="; tss_id "TSS315";
chr1	Cufflinks	exon	1385036	1385709	+	gene_id "XLOC_000303"; transcript_id "DDB_G0267378"; exon_number "1"; oId "DDB_G0267378"; nearest_ref "DDB_G0267378"; class_code "="; tss_id "TSS316";
chr1	Cufflinks	exon	1385816	1385981	+	gene_id "XLOC_000303"; transcript_id "DDB_G0267378"; exon_number "2"; oId "DDB_G0267378"; nearest_ref "DDB_G0267378"; class_code "="; tss_id "TSS316";
chr1	Cufflinks	exon	1387575	1387617	+	gene_id "XLOC_000304"; transcript_id "DDB_G0268568"; exon_number "1"; oId "DDB_G0268568"; nearest_ref "DDB_G0268568"; class_code "="; tss_id "TSS317";
chr1	Cufflinks	exon	1387736	1387903	+	gene_id "XLOC_000304"; transcript_id "DDB_G0268568"; exon_number "2"; oId "DDB_G0268568"; nearest_ref "DDB_G0268568"; class_code "="; tss_id "TSS317";
chr1	Cufflinks	exon	1390497	1390501	+	gene_id "XLOC_000304"; transcript_id "DDB_G0268568"; exon_number "3"; oId "DDB_G0268568"; nearest_ref "DDB_G0268568"; class_code "="; tss_id "TSS317";
chr1	Cufflinks	exon	1390845	1390949	+	gene_id "XLOC_000305"; transcript_id "DDB_G0348179"; exon_number "1"; oId "DDB_G0348179"; nearest_ref "DDB_G0348179"; class_code "="; tss_id "TSS318";
chr1	Cufflinks	exon	1391482	1393242	+	gene_id "XLOC_000306"; transcript_id "DDB_G0268062"; exon_number "1"; oId "DDB_G0268062"; nearest_ref "DDB_G0268062"; class_code "="; tss_id "TSS319";
chr1	Cufflinks	exon	1394864	1397458	+	gene_id "XLOC_000307"; transcript_id "DDB_G0268066"; exon_number "1"; oId "DDB_G0268066"; nearest_ref "DDB_G0268066"; class_code "="; tss_id "TSS320";
chr1	Cufflinks	exon	1398472	1398739	+	gene_id "XLOC_000308"; transcript_id "DDB_G0268068"; exon_number "1"; oId "DDB_G0268068"; nearest_ref "DDB_G0268068"; class_code "="; tss_id "TSS321";
chr1	Cufflinks	exon	1398922	1399280	+	gene_id "XLOC_000308"; transcript_id "DDB_G0268068"; exon_number "2"; oId "DDB_G0268068"; nearest_ref "DDB_G0268068"; class_code "="; tss_id "TSS321";
chr1	Cufflinks	exon	1402456	1404546	+	gene_id "XLOC_000309"; transcript_id "DDB_G0268428"; exon_number "1"; oId "DDB_G0268428"; nearest_ref "DDB_G0268428"; class_code "="; tss_id "TSS322";
chr1	Cufflinks	exon	1404956	1405038	+	gene_id "XLOC_000310"; transcript_id "CUFF_177_1"; exon_number "1"; oId "CUFF_177_1"; nearest_ref "DDB_G0268072"; class_code "j"; tss_id "TSS323";
chr1	Cufflinks	exon	1405137	1405235	+	gene_id "XLOC_000310"; transcript_id "CUFF_177_1"; exon_number "2"; oId "CUFF_177_1"; nearest_ref "DDB_G0268072"; class_code "j"; tss_id "TSS323";
chr1	Cufflinks	exon	1405303	1405848	+	gene_id "XLOC_000310"; transcript_id "CUFF_177_1"; exon_number "3"; oId "CUFF_177_1"; nearest_ref "DDB_G0268072"; class_code "j"; tss_id "TSS323";
chr1	Cufflinks	exon	1405949	1406227	+	gene_id "XLOC_000310"; transcript_id "CUFF_177_1"; exon_number "4"; oId "CUFF_177_1"; nearest_ref "DDB_G0268072"; class_code "j"; tss_id "TSS323";
chr1	Cufflinks	exon	1406300	1406630	+	gene_id "XLOC_000310"; transcript_id "CUFF_177_1"; exon_number "5"; oId "CUFF_177_1"; nearest_ref "DDB_G0268072"; class_code "j"; tss_id "TSS323";
chr1	Cufflinks	exon	1406726	1406778	+	gene_id "XLOC_000310"; transcript_id "CUFF_177_1"; exon_number "6"; oId "CUFF_177_1"; nearest_ref "DDB_G0268072"; class_code "j"; tss_id "TSS323";
chr1	Cufflinks	exon	1406877	1407263	+	gene_id "XLOC_000310"; transcript_id "CUFF_177_1"; exon_number "7"; oId "CUFF_177_1"; nearest_ref "DDB_G0268072"; class_code "j"; tss_id "TSS323";
chr1	Cufflinks	exon	1407406	1407599	+	gene_id "XLOC_000310"; transcript_id "CUFF_177_1"; exon_number "8"; oId "CUFF_177_1"; nearest_ref "DDB_G0268072"; class_code "j"; tss_id "TSS323";
chr1	Cufflinks	exon	1407682	1407862	+	gene_id "XLOC_000310"; transcript_id "CUFF_177_1"; exon_number "9"; oId "CUFF_177_1"; nearest_ref "DDB_G0268072"; class_code "j"; tss_id "TSS323";
chr1	Cufflinks	exon	1407949	1408226	+	gene_id "XLOC_000310"; transcript_id "CUFF_177_1"; exon_number "10"; oId "CUFF_177_1"; nearest_ref "DDB_G0268072"; class_code "j"; tss_id "TSS323";
chr1	Cufflinks	exon	1404967	1405038	+	gene_id "XLOC_000310"; transcript_id "DDB_G0268072"; exon_number "1"; oId "DDB_G0268072"; nearest_ref "DDB_G0268072"; class_code "="; tss_id "TSS323";
chr1	Cufflinks	exon	1405137	1405235	+	gene_id "XLOC_000310"; transcript_id "DDB_G0268072"; exon_number "2"; oId "DDB_G0268072"; nearest_ref "DDB_G0268072"; class_code "="; tss_id "TSS323";
chr1	Cufflinks	exon	1405303	1405848	+	gene_id "XLOC_000310"; transcript_id "DDB_G0268072"; exon_number "3"; oId "DDB_G0268072"; nearest_ref "DDB_G0268072"; class_code "="; tss_id "TSS323";
chr1	Cufflinks	exon	1406018	1406227	+	gene_id "XLOC_000310"; transcript_id "DDB_G0268072"; exon_number "4"; oId "DDB_G0268072"; nearest_ref "DDB_G0268072"; class_code "="; tss_id "TSS323";
chr1	Cufflinks	exon	1406300	1406630	+	gene_id "XLOC_000310"; transcript_id "DDB_G0268072"; exon_number "5"; oId "DDB_G0268072"; nearest_ref "DDB_G0268072"; class_code "="; tss_id "TSS323";
chr1	Cufflinks	exon	1406726	1406778	+	gene_id "XLOC_000310"; transcript_id "DDB_G0268072"; exon_number "6"; oId "DDB_G0268072"; nearest_ref "DDB_G0268072"; class_code "="; tss_id "TSS323";
chr1	Cufflinks	exon	1406877	1407263	+	gene_id "XLOC_000310"; transcript_id "DDB_G0268072"; exon_number "7"; oId "DDB_G0268072"; nearest_ref "DDB_G0268072"; class_code "="; tss_id "TSS323";
chr1	Cufflinks	exon	1407406	1407599	+	gene_id "XLOC_000310"; transcript_id "DDB_G0268072"; exon_number "8"; oId "DDB_G0268072"; nearest_ref "DDB_G0268072"; class_code "="; tss_id "TSS323";
chr1	Cufflinks	exon	1407682	1407862	+	gene_id "XLOC_000310"; transcript_id "DDB_G0268072"; exon_number "9"; oId "DDB_G0268072"; nearest_ref "DDB_G0268072"; class_code "="; tss_id "TSS323";
chr1	Cufflinks	exon	1407949	1408062	+	gene_id "XLOC_000310"; transcript_id "DDB_G0268072"; exon_number "10"; oId "DDB_G0268072"; nearest_ref "DDB_G0268072"; class_code "="; tss_id "TSS323";
chr1	Cufflinks	exon	1404967	1405038	+	gene_id "XLOC_000310"; transcript_id "CUFF_177_3"; exon_number "1"; oId "CUFF_177_3"; nearest_ref "DDB_G0268072"; class_code "j"; tss_id "TSS323";
chr1	Cufflinks	exon	1405137	1405235	+	gene_id "XLOC_000310"; transcript_id "CUFF_177_3"; exon_number "2"; oId "CUFF_177_3"; nearest_ref "DDB_G0268072"; class_code "j"; tss_id "TSS323";
chr1	Cufflinks	exon	1405303	1405848	+	gene_id "XLOC_000310"; transcript_id "CUFF_177_3"; exon_number "3"; oId "CUFF_177_3"; nearest_ref "DDB_G0268072"; class_code "j"; tss_id "TSS323";
chr1	Cufflinks	exon	1406018	1406227	+	gene_id "XLOC_000310"; transcript_id "CUFF_177_3"; exon_number "4"; oId "CUFF_177_3"; nearest_ref "DDB_G0268072"; class_code "j"; tss_id "TSS323";
chr1	Cufflinks	exon	1406300	1406630	+	gene_id "XLOC_000310"; transcript_id "CUFF_177_3"; exon_number "5"; oId "CUFF_177_3"; nearest_ref "DDB_G0268072"; class_code "j"; tss_id "TSS323";
chr1	Cufflinks	exon	1406726	1406778	+	gene_id "XLOC_000310"; transcript_id "CUFF_177_3"; exon_number "6"; oId "CUFF_177_3"; nearest_ref "DDB_G0268072"; class_code "j"; tss_id "TSS323";
chr1	Cufflinks	exon	1406877	1407263	+	gene_id "XLOC_000310"; transcript_id "CUFF_177_3"; exon_number "7"; oId "CUFF_177_3"; nearest_ref "DDB_G0268072"; class_code "j"; tss_id "TSS323";
chr1	Cufflinks	exon	1407438	1407599	+	gene_id "XLOC_000310"; transcript_id "CUFF_177_3"; exon_number "8"; oId "CUFF_177_3"; nearest_ref "DDB_G0268072"; class_code "j"; tss_id "TSS323";
chr1	Cufflinks	exon	1407682	1407862	+	gene_id "XLOC_000310"; transcript_id "CUFF_177_3"; exon_number "9"; oId "CUFF_177_3"; nearest_ref "DDB_G0268072"; class_code "j"; tss_id "TSS323";
chr1	Cufflinks	exon	1407949	1408226	+	gene_id "XLOC_000310"; transcript_id "CUFF_177_3"; exon_number "10"; oId "CUFF_177_3"; nearest_ref "DDB_G0268072"; class_code "j"; tss_id "TSS323";
chr1	Cufflinks	exon	1415274	1416346	+	gene_id "XLOC_000311"; transcript_id "CUFF_179_1"; exon_number "1"; oId "CUFF_179_1"; class_code "u"; tss_id "TSS324";
chr1	Cufflinks	exon	1417972	1418288	+	gene_id "XLOC_000312"; transcript_id "DDB_G0268078"; exon_number "1"; oId "DDB_G0268078"; nearest_ref "DDB_G0268078"; class_code "="; tss_id "TSS325";
chr1	Cufflinks	exon	1418384	1419590	+	gene_id "XLOC_000312"; transcript_id "DDB_G0268078"; exon_number "2"; oId "DDB_G0268078"; nearest_ref "DDB_G0268078"; class_code "="; tss_id "TSS325";
chr1	Cufflinks	exon	1417972	1418058	+	gene_id "XLOC_000312"; transcript_id "CUFF_181_2"; exon_number "1"; oId "CUFF_181_2"; nearest_ref "DDB_G0268078"; class_code "o"; tss_id "TSS325";
chr1	Cufflinks	exon	1418484	1419590	+	gene_id "XLOC_000312"; transcript_id "CUFF_181_2"; exon_number "2"; oId "CUFF_181_2"; nearest_ref "DDB_G0268078"; class_code "o"; tss_id "TSS325";
chr1	Cufflinks	exon	1420168	1420227	+	gene_id "XLOC_000313"; transcript_id "DDB_G0268080"; exon_number "1"; oId "DDB_G0268080"; nearest_ref "DDB_G0268080"; class_code "="; tss_id "TSS326";
chr1	Cufflinks	exon	1420322	1422262	+	gene_id "XLOC_000313"; transcript_id "DDB_G0268080"; exon_number "2"; oId "DDB_G0268080"; nearest_ref "DDB_G0268080"; class_code "="; tss_id "TSS326";
chr1	Cufflinks	exon	1423638	1426439	+	gene_id "XLOC_000314"; transcript_id "DDB_G0268430"; exon_number "1"; oId "DDB_G0268430"; nearest_ref "DDB_G0268430"; class_code "="; tss_id "TSS327";
chr1	Cufflinks	exon	1428341	1428634	+	gene_id "XLOC_000315"; transcript_id "DDB_G0268082"; exon_number "1"; oId "DDB_G0268082"; nearest_ref "DDB_G0268082"; class_code "="; tss_id "TSS328";
chr1	Cufflinks	exon	1432461	1432473	+	gene_id "XLOC_000316"; transcript_id "DDB_G0268086"; exon_number "1"; oId "DDB_G0268086"; nearest_ref "DDB_G0268086"; class_code "="; tss_id "TSS329";
chr1	Cufflinks	exon	1432555	1432727	+	gene_id "XLOC_000316"; transcript_id "DDB_G0268086"; exon_number "2"; oId "DDB_G0268086"; nearest_ref "DDB_G0268086"; class_code "="; tss_id "TSS329";
chr1	Cufflinks	exon	1439937	1440258	+	gene_id "XLOC_000317"; transcript_id "CUFF_182_1"; exon_number "1"; oId "CUFF_182_1"; nearest_ref "DDB_G0268090"; class_code "x"; tss_id "TSS330";
chr1	Cufflinks	exon	1443157	1443332	+	gene_id "XLOC_000318"; transcript_id "DDB_G0267428"; exon_number "1"; oId "DDB_G0267428"; nearest_ref "DDB_G0267428"; class_code "="; tss_id "TSS331";
chr1	Cufflinks	exon	1443415	1443551	+	gene_id "XLOC_000318"; transcript_id "DDB_G0267428"; exon_number "2"; oId "DDB_G0267428"; nearest_ref "DDB_G0267428"; class_code "="; tss_id "TSS331";
chr1	Cufflinks	exon	1443628	1443937	+	gene_id "XLOC_000318"; transcript_id "DDB_G0267428"; exon_number "3"; oId "DDB_G0267428"; nearest_ref "DDB_G0267428"; class_code "="; tss_id "TSS331";
chr1	Cufflinks	exon	1444044	1444962	+	gene_id "XLOC_000318"; transcript_id "DDB_G0267428"; exon_number "4"; oId "DDB_G0267428"; nearest_ref "DDB_G0267428"; class_code "="; tss_id "TSS331";
chr1	Cufflinks	exon	1445110	1445322	+	gene_id "XLOC_000319"; transcript_id "CUFF_183_1"; exon_number "1"; oId "CUFF_183_1"; nearest_ref "DDB_G0268092"; class_code "x"; tss_id "TSS332";
chr1	Cufflinks	exon	1446577	1446917	+	gene_id "XLOC_000320"; transcript_id "DDB_G0268094"; exon_number "1"; oId "DDB_G0268094"; nearest_ref "DDB_G0268094"; class_code "="; tss_id "TSS333";
chr1	Cufflinks	exon	1447042	1447357	+	gene_id "XLOC_000320"; transcript_id "DDB_G0268094"; exon_number "2"; oId "DDB_G0268094"; nearest_ref "DDB_G0268094"; class_code "="; tss_id "TSS333";
chr1	Cufflinks	exon	1447470	1447961	+	gene_id "XLOC_000320"; transcript_id "DDB_G0268094"; exon_number "3"; oId "DDB_G0268094"; nearest_ref "DDB_G0268094"; class_code "="; tss_id "TSS333";
chr1	Cufflinks	exon	1446577	1446895	+	gene_id "XLOC_000320"; transcript_id "CUFF_184_2"; exon_number "1"; oId "CUFF_184_2"; nearest_ref "DDB_G0268094"; class_code "j"; tss_id "TSS333";
chr1	Cufflinks	exon	1447042	1447357	+	gene_id "XLOC_000320"; transcript_id "CUFF_184_2"; exon_number "2"; oId "CUFF_184_2"; nearest_ref "DDB_G0268094"; class_code "j"; tss_id "TSS333";
chr1	Cufflinks	exon	1447470	1448125	+	gene_id "XLOC_000320"; transcript_id "CUFF_184_2"; exon_number "3"; oId "CUFF_184_2"; nearest_ref "DDB_G0268094"; class_code "j"; tss_id "TSS333";
chr1	Cufflinks	exon	1455102	1457547	+	gene_id "XLOC_000321"; transcript_id "DDB_G0268102"; exon_number "1"; oId "DDB_G0268102"; nearest_ref "DDB_G0268102"; class_code "="; tss_id "TSS334";
chr1	Cufflinks	exon	1457782	1460921	+	gene_id "XLOC_000321"; transcript_id "DDB_G0268102"; exon_number "2"; oId "DDB_G0268102"; nearest_ref "DDB_G0268102"; class_code "="; tss_id "TSS334";
chr1	Cufflinks	exon	1455102	1456120	+	gene_id "XLOC_000321"; transcript_id "CUFF_186_3"; exon_number "1"; oId "CUFF_186_3"; nearest_ref "DDB_G0268102"; class_code "j"; tss_id "TSS334";
chr1	Cufflinks	exon	1456448	1457547	+	gene_id "XLOC_000321"; transcript_id "CUFF_186_3"; exon_number "2"; oId "CUFF_186_3"; nearest_ref "DDB_G0268102"; class_code "j"; tss_id "TSS334";
chr1	Cufflinks	exon	1457782	1460921	+	gene_id "XLOC_000321"; transcript_id "CUFF_186_3"; exon_number "3"; oId "CUFF_186_3"; nearest_ref "DDB_G0268102"; class_code "j"; tss_id "TSS334";
chr1	Cufflinks	exon	1455102	1456120	+	gene_id "XLOC_000321"; transcript_id "CUFF_186_2"; exon_number "1"; oId "CUFF_186_2"; nearest_ref "DDB_G0268102"; class_code "j"; tss_id "TSS334";
chr1	Cufflinks	exon	1456612	1457547	+	gene_id "XLOC_000321"; transcript_id "CUFF_186_2"; exon_number "2"; oId "CUFF_186_2"; nearest_ref "DDB_G0268102"; class_code "j"; tss_id "TSS334";
chr1	Cufflinks	exon	1457782	1460921	+	gene_id "XLOC_000321"; transcript_id "CUFF_186_2"; exon_number "3"; oId "CUFF_186_2"; nearest_ref "DDB_G0268102"; class_code "j"; tss_id "TSS334";
chr1	Cufflinks	exon	1461475	1461517	+	gene_id "XLOC_000322"; transcript_id "DDB_G0268104"; exon_number "1"; oId "DDB_G0268104"; nearest_ref "DDB_G0268104"; class_code "="; tss_id "TSS335";
chr1	Cufflinks	exon	1461644	1461821	+	gene_id "XLOC_000322"; transcript_id "DDB_G0268104"; exon_number "2"; oId "DDB_G0268104"; nearest_ref "DDB_G0268104"; class_code "="; tss_id "TSS335";
chr1	Cufflinks	exon	1461940	1463206	+	gene_id "XLOC_000322"; transcript_id "DDB_G0268104"; exon_number "3"; oId "DDB_G0268104"; nearest_ref "DDB_G0268104"; class_code "="; tss_id "TSS335";
chr1	Cufflinks	exon	1465335	1465535	+	gene_id "XLOC_000323"; transcript_id "DDB_G0268108"; exon_number "1"; oId "DDB_G0268108"; nearest_ref "DDB_G0268108"; class_code "="; tss_id "TSS336";
chr1	Cufflinks	exon	1465636	1465709	+	gene_id "XLOC_000323"; transcript_id "DDB_G0268108"; exon_number "2"; oId "DDB_G0268108"; nearest_ref "DDB_G0268108"; class_code "="; tss_id "TSS336";
chr1	Cufflinks	exon	1465796	1466195	+	gene_id "XLOC_000323"; transcript_id "DDB_G0268108"; exon_number "3"; oId "DDB_G0268108"; nearest_ref "DDB_G0268108"; class_code "="; tss_id "TSS336";
chr1	Cufflinks	exon	1468365	1468964	+	gene_id "XLOC_000324"; transcript_id "DDB_G0268112"; exon_number "1"; oId "DDB_G0268112"; nearest_ref "DDB_G0268112"; class_code "="; tss_id "TSS337";
chr1	Cufflinks	exon	1473867	1474073	+	gene_id "XLOC_000325"; transcript_id "DDB_G0268114"; exon_number "1"; oId "DDB_G0268114"; nearest_ref "DDB_G0268114"; class_code "="; tss_id "TSS338";
chr1	Cufflinks	exon	1474183	1474392	+	gene_id "XLOC_000325"; transcript_id "DDB_G0268114"; exon_number "2"; oId "DDB_G0268114"; nearest_ref "DDB_G0268114"; class_code "="; tss_id "TSS338";
chr1	Cufflinks	exon	1478375	1478844	+	gene_id "XLOC_000326"; transcript_id "CUFF_188_1"; exon_number "1"; oId "CUFF_188_1"; class_code "u"; tss_id "TSS339";
chr1	Cufflinks	exon	1479198	1479403	+	gene_id "XLOC_000327"; transcript_id "CUFF_190_1"; exon_number "1"; oId "CUFF_190_1"; class_code "u"; tss_id "TSS340";
chr1	Cufflinks	exon	1481369	1483331	+	gene_id "XLOC_000328"; transcript_id "DDB_G0268118"; exon_number "1"; oId "DDB_G0268118"; nearest_ref "DDB_G0268118"; class_code "="; tss_id "TSS341";
chr1	Cufflinks	exon	1483416	1483750	+	gene_id "XLOC_000328"; transcript_id "DDB_G0268118"; exon_number "2"; oId "DDB_G0268118"; nearest_ref "DDB_G0268118"; class_code "="; tss_id "TSS341";
chr1	Cufflinks	exon	1491471	1491797	+	gene_id "XLOC_000329"; transcript_id "DDB_G0268438"; exon_number "1"; oId "DDB_G0268438"; nearest_ref "DDB_G0268438"; class_code "="; tss_id "TSS342";
chr1	Cufflinks	exon	1492031	1493941	+	gene_id "XLOC_000330"; transcript_id "DDB_G0268570"; exon_number "1"; oId "DDB_G0268570"; nearest_ref "DDB_G0268570"; class_code "="; tss_id "TSS343";
chr1	Cufflinks	exon	1494431	1494646	+	gene_id "XLOC_000331"; transcript_id "DDB_G0267422"; exon_number "1"; oId "DDB_G0267422"; nearest_ref "DDB_G0267422"; class_code "="; tss_id "TSS344";
chr1	Cufflinks	exon	1494726	1506056	+	gene_id "XLOC_000331"; transcript_id "DDB_G0267422"; exon_number "2"; oId "DDB_G0267422"; nearest_ref "DDB_G0267422"; class_code "="; tss_id "TSS344";
chr1	Cufflinks	exon	1509432	1510298	+	gene_id "XLOC_000332"; transcript_id "DDB_G0268442"; exon_number "1"; oId "DDB_G0268442"; nearest_ref "DDB_G0268442"; class_code "="; tss_id "TSS345";
chr1	Cufflinks	exon	1512409	1512567	+	gene_id "XLOC_000333"; transcript_id "DDB_G0268130"; exon_number "1"; oId "DDB_G0268130"; nearest_ref "DDB_G0268130"; class_code "="; tss_id "TSS346";
chr1	Cufflinks	exon	1512649	1513858	+	gene_id "XLOC_000333"; transcript_id "DDB_G0268130"; exon_number "2"; oId "DDB_G0268130"; nearest_ref "DDB_G0268130"; class_code "="; tss_id "TSS346";
chr1	Cufflinks	exon	1513950	1514206	+	gene_id "XLOC_000333"; transcript_id "DDB_G0268130"; exon_number "3"; oId "DDB_G0268130"; nearest_ref "DDB_G0268130"; class_code "="; tss_id "TSS346";
chr1	Cufflinks	exon	1516724	1518380	+	gene_id "XLOC_000334"; transcript_id "DDB_G0268132"; exon_number "1"; oId "DDB_G0268132"; nearest_ref "DDB_G0268132"; class_code "="; tss_id "TSS347";
chr1	Cufflinks	exon	1518446	1518657	+	gene_id "XLOC_000334"; transcript_id "DDB_G0268132"; exon_number "2"; oId "DDB_G0268132"; nearest_ref "DDB_G0268132"; class_code "="; tss_id "TSS347";
chr1	Cufflinks	exon	1518759	1519586	+	gene_id "XLOC_000334"; transcript_id "DDB_G0268132"; exon_number "3"; oId "DDB_G0268132"; nearest_ref "DDB_G0268132"; class_code "="; tss_id "TSS347";
chr1	Cufflinks	exon	1520754	1521173	+	gene_id "XLOC_000335"; transcript_id "DDB_G0267402"; exon_number "1"; oId "DDB_G0267402"; nearest_ref "DDB_G0267402"; class_code "="; tss_id "TSS348";
chr1	Cufflinks	exon	1521691	1522527	+	gene_id "XLOC_000336"; transcript_id "DDB_G0268134"; exon_number "1"; oId "DDB_G0268134"; nearest_ref "DDB_G0268134"; class_code "="; tss_id "TSS349";
chr1	Cufflinks	exon	1522634	1522783	+	gene_id "XLOC_000336"; transcript_id "DDB_G0268134"; exon_number "2"; oId "DDB_G0268134"; nearest_ref "DDB_G0268134"; class_code "="; tss_id "TSS349";
chr1	Cufflinks	exon	1522875	1526501	+	gene_id "XLOC_000336"; transcript_id "DDB_G0268134"; exon_number "3"; oId "DDB_G0268134"; nearest_ref "DDB_G0268134"; class_code "="; tss_id "TSS349";
chr1	Cufflinks	exon	1527025	1527380	+	gene_id "XLOC_000337"; transcript_id "DDB_G0268136"; exon_number "1"; oId "DDB_G0268136"; nearest_ref "DDB_G0268136"; class_code "="; tss_id "TSS350";
chr1	Cufflinks	exon	1527487	1528102	+	gene_id "XLOC_000337"; transcript_id "DDB_G0268136"; exon_number "2"; oId "DDB_G0268136"; nearest_ref "DDB_G0268136"; class_code "="; tss_id "TSS350";
chr1	Cufflinks	exon	1528262	1528469	+	gene_id "XLOC_000338"; transcript_id "DDB_G0268138"; exon_number "1"; oId "DDB_G0268138"; nearest_ref "DDB_G0268138"; class_code "="; tss_id "TSS351";
chr1	Cufflinks	exon	1528573	1528973	+	gene_id "XLOC_000338"; transcript_id "DDB_G0268138"; exon_number "2"; oId "DDB_G0268138"; nearest_ref "DDB_G0268138"; class_code "="; tss_id "TSS351";
chr1	Cufflinks	exon	1532259	1532492	+	gene_id "XLOC_000339"; transcript_id "DDB_G0268142"; exon_number "1"; oId "DDB_G0268142"; nearest_ref "DDB_G0268142"; class_code "="; tss_id "TSS352";
chr1	Cufflinks	exon	1532624	1533436	+	gene_id "XLOC_000339"; transcript_id "DDB_G0268142"; exon_number "2"; oId "DDB_G0268142"; nearest_ref "DDB_G0268142"; class_code "="; tss_id "TSS352";
chr1	Cufflinks	exon	1536630	1536860	+	gene_id "XLOC_000340"; transcript_id "DDB_G0268146"; exon_number "1"; oId "DDB_G0268146"; nearest_ref "DDB_G0268146"; class_code "="; tss_id "TSS353";
chr1	Cufflinks	exon	1536951	1537772	+	gene_id "XLOC_000340"; transcript_id "DDB_G0268146"; exon_number "2"; oId "DDB_G0268146"; nearest_ref "DDB_G0268146"; class_code "="; tss_id "TSS353";
chr1	Cufflinks	exon	1538303	1538533	+	gene_id "XLOC_000341"; transcript_id "DDB_G0268148"; exon_number "1"; oId "DDB_G0268148"; nearest_ref "DDB_G0268148"; class_code "="; tss_id "TSS354";
chr1	Cufflinks	exon	1538629	1539435	+	gene_id "XLOC_000341"; transcript_id "DDB_G0268148"; exon_number "2"; oId "DDB_G0268148"; nearest_ref "DDB_G0268148"; class_code "="; tss_id "TSS354";
chr1	Cufflinks	exon	1539560	1539916	+	gene_id "XLOC_000342"; transcript_id "DDB_G0268150"; exon_number "1"; oId "DDB_G0268150"; nearest_ref "DDB_G0268150"; class_code "="; tss_id "TSS355";
chr1	Cufflinks	exon	1540789	1542162	+	gene_id "XLOC_000343"; transcript_id "DDB_G0268446"; exon_number "1"; oId "DDB_G0268446"; nearest_ref "DDB_G0268446"; class_code "="; tss_id "TSS356";
chr1	Cufflinks	exon	1545975	1546631	+	gene_id "XLOC_000344"; transcript_id "DDB_G0268154"; exon_number "1"; oId "DDB_G0268154"; nearest_ref "DDB_G0268154"; class_code "="; tss_id "TSS357";
chr1	Cufflinks	exon	1551637	1554960	+	gene_id "XLOC_000345"; transcript_id "DDB_G0268572"; exon_number "1"; oId "DDB_G0268572"; nearest_ref "DDB_G0268572"; class_code "="; tss_id "TSS358";
chr1	Cufflinks	exon	1556372	1556468	+	gene_id "XLOC_000346"; transcript_id "CUFF_197_1"; exon_number "1"; oId "CUFF_197_1"; nearest_ref "DDB_G0268574"; class_code "o"; tss_id "TSS359";
chr1	Cufflinks	exon	1556656	1557491	+	gene_id "XLOC_000346"; transcript_id "CUFF_197_1"; exon_number "2"; oId "CUFF_197_1"; nearest_ref "DDB_G0268574"; class_code "o"; tss_id "TSS359";
chr1	Cufflinks	exon	1556730	1557482	+	gene_id "XLOC_000346"; transcript_id "DDB_G0268574"; exon_number "1"; oId "DDB_G0268574"; contained_in "CUFF_197_1"; nearest_ref "DDB_G0268574"; class_code "="; tss_id "TSS360";
chr1	Cufflinks	exon	1558253	1559137	+	gene_id "XLOC_000347"; transcript_id "DDB_G0268576"; exon_number "1"; oId "DDB_G0268576"; nearest_ref "DDB_G0268576"; class_code "="; tss_id "TSS361";
chr1	Cufflinks	exon	1559216	1561540	+	gene_id "XLOC_000347"; transcript_id "DDB_G0268576"; exon_number "2"; oId "DDB_G0268576"; nearest_ref "DDB_G0268576"; class_code "="; tss_id "TSS361";
chr1	Cufflinks	exon	1562686	1562732	+	gene_id "XLOC_000348"; transcript_id "CUFF_199_1"; exon_number "1"; oId "CUFF_199_1"; nearest_ref "DDB_G0268578"; class_code "o"; tss_id "TSS362";
chr1	Cufflinks	exon	1563060	1569037	+	gene_id "XLOC_000348"; transcript_id "CUFF_199_1"; exon_number "2"; oId "CUFF_199_1"; nearest_ref "DDB_G0268578"; class_code "o"; tss_id "TSS362";
chr1	Cufflinks	exon	1563062	1569010	+	gene_id "XLOC_000348"; transcript_id "DDB_G0268578"; exon_number "1"; oId "DDB_G0268578"; contained_in "CUFF_199_1"; nearest_ref "DDB_G0268578"; class_code "="; tss_id "TSS363";
chr1	Cufflinks	exon	1574564	1574746	+	gene_id "XLOC_000349"; transcript_id "DDB_G0268158"; exon_number "1"; oId "DDB_G0268158"; nearest_ref "DDB_G0268158"; class_code "="; tss_id "TSS364";
chr1	Cufflinks	exon	1574907	1575086	+	gene_id "XLOC_000349"; transcript_id "DDB_G0268158"; exon_number "2"; oId "DDB_G0268158"; nearest_ref "DDB_G0268158"; class_code "="; tss_id "TSS364";
chr1	Cufflinks	exon	1575201	1576904	+	gene_id "XLOC_000349"; transcript_id "DDB_G0268158"; exon_number "3"; oId "DDB_G0268158"; nearest_ref "DDB_G0268158"; class_code "="; tss_id "TSS364";
chr1	Cufflinks	exon	1580521	1581951	+	gene_id "XLOC_000350"; transcript_id "DDB_G0268162"; exon_number "1"; oId "DDB_G0268162"; nearest_ref "DDB_G0268162"; class_code "="; tss_id "TSS365";
chr1	Cufflinks	exon	1584255	1586243	+	gene_id "XLOC_000351"; transcript_id "DDB_G0268164"; exon_number "1"; oId "DDB_G0268164"; nearest_ref "DDB_G0268164"; class_code "="; tss_id "TSS366";
chr1	Cufflinks	exon	1586565	1586946	+	gene_id "XLOC_000352"; transcript_id "DDB_G0268450"; exon_number "1"; oId "DDB_G0268450"; nearest_ref "DDB_G0268450"; class_code "="; tss_id "TSS367";
chr1	Cufflinks	exon	1587055	1588451	+	gene_id "XLOC_000352"; transcript_id "DDB_G0268450"; exon_number "2"; oId "DDB_G0268450"; nearest_ref "DDB_G0268450"; class_code "="; tss_id "TSS367";
chr1	Cufflinks	exon	1590745	1591284	+	gene_id "XLOC_000353"; transcript_id "DDB_G0268166"; exon_number "1"; oId "DDB_G0268166"; nearest_ref "DDB_G0268166"; class_code "="; tss_id "TSS368";
chr1	Cufflinks	exon	1598384	1598573	+	gene_id "XLOC_000354"; transcript_id "CUFF_203_1"; exon_number "1"; oId "CUFF_203_1"; nearest_ref "DDB_G0268458"; class_code "x"; tss_id "TSS369";
chr1	Cufflinks	exon	1602467	1602773	+	gene_id "XLOC_000355"; transcript_id "DDB_G0268178"; exon_number "1"; oId "DDB_G0268178"; nearest_ref "DDB_G0268178"; class_code "="; tss_id "TSS370";
chr1	Cufflinks	exon	1602854	1603407	+	gene_id "XLOC_000355"; transcript_id "DDB_G0268178"; exon_number "2"; oId "DDB_G0268178"; nearest_ref "DDB_G0268178"; class_code "="; tss_id "TSS370";
chr1	Cufflinks	exon	1618791	1619077	+	gene_id "XLOC_000356"; transcript_id "DDB_G0268182"; exon_number "1"; oId "DDB_G0268182"; nearest_ref "DDB_G0268182"; class_code "="; tss_id "TSS371";
chr1	Cufflinks	exon	1619216	1619297	+	gene_id "XLOC_000356"; transcript_id "DDB_G0268182"; exon_number "2"; oId "DDB_G0268182"; nearest_ref "DDB_G0268182"; class_code "="; tss_id "TSS371";
chr1	Cufflinks	exon	1630091	1630096	+	gene_id "XLOC_000357"; transcript_id "DDB_G0268462"; exon_number "1"; oId "DDB_G0268462"; nearest_ref "DDB_G0268462"; class_code "="; tss_id "TSS372";
chr1	Cufflinks	exon	1630262	1632032	+	gene_id "XLOC_000357"; transcript_id "DDB_G0268462"; exon_number "2"; oId "DDB_G0268462"; nearest_ref "DDB_G0268462"; class_code "="; tss_id "TSS372";
chr1	Cufflinks	exon	1632159	1632271	+	gene_id "XLOC_000357"; transcript_id "DDB_G0268462"; exon_number "3"; oId "DDB_G0268462"; nearest_ref "DDB_G0268462"; class_code "="; tss_id "TSS372";
chr1	Cufflinks	exon	1633311	1636454	+	gene_id "XLOC_000358"; transcript_id "DDB_G0268188"; exon_number "1"; oId "DDB_G0268188"; nearest_ref "DDB_G0268188"; class_code "="; tss_id "TSS373";
chr1	Cufflinks	exon	1637375	1638505	+	gene_id "XLOC_000359"; transcript_id "DDB_G0268190"; exon_number "1"; oId "DDB_G0268190"; nearest_ref "DDB_G0268190"; class_code "="; tss_id "TSS374";
chr1	Cufflinks	exon	1638588	1639913	+	gene_id "XLOC_000359"; transcript_id "DDB_G0268190"; exon_number "2"; oId "DDB_G0268190"; nearest_ref "DDB_G0268190"; class_code "="; tss_id "TSS374";
chr1	Cufflinks	exon	1642718	1642725	+	gene_id "XLOC_000360"; transcript_id "DDB_G0268196"; exon_number "1"; oId "DDB_G0268196"; nearest_ref "DDB_G0268196"; class_code "="; tss_id "TSS375";
chr1	Cufflinks	exon	1642830	1645146	+	gene_id "XLOC_000360"; transcript_id "DDB_G0268196"; exon_number "2"; oId "DDB_G0268196"; nearest_ref "DDB_G0268196"; class_code "="; tss_id "TSS375";
chr1	Cufflinks	exon	1645550	1645856	+	gene_id "XLOC_000361"; transcript_id "DDB_G0268198"; exon_number "1"; oId "DDB_G0268198"; nearest_ref "DDB_G0268198"; class_code "="; tss_id "TSS376";
chr1	Cufflinks	exon	1645929	1646115	+	gene_id "XLOC_000361"; transcript_id "DDB_G0268198"; exon_number "2"; oId "DDB_G0268198"; nearest_ref "DDB_G0268198"; class_code "="; tss_id "TSS376";
chr1	Cufflinks	exon	1646218	1646794	+	gene_id "XLOC_000361"; transcript_id "DDB_G0268198"; exon_number "3"; oId "DDB_G0268198"; nearest_ref "DDB_G0268198"; class_code "="; tss_id "TSS376";
chr1	Cufflinks	exon	1647348	1647562	+	gene_id "XLOC_000362"; transcript_id "DDB_G0267374"; exon_number "1"; oId "DDB_G0267374"; nearest_ref "DDB_G0267374"; class_code "="; tss_id "TSS377";
chr1	Cufflinks	exon	1647696	1647889	+	gene_id "XLOC_000362"; transcript_id "DDB_G0267374"; exon_number "2"; oId "DDB_G0267374"; nearest_ref "DDB_G0267374"; class_code "="; tss_id "TSS377";
chr1	Cufflinks	exon	1648001	1648410	+	gene_id "XLOC_000362"; transcript_id "DDB_G0267374"; exon_number "3"; oId "DDB_G0267374"; nearest_ref "DDB_G0267374"; class_code "="; tss_id "TSS377";
chr1	Cufflinks	exon	1649497	1649789	+	gene_id "XLOC_000363"; transcript_id "DDB_G0268584"; exon_number "1"; oId "DDB_G0268584"; nearest_ref "DDB_G0268584"; class_code "="; tss_id "TSS378";
chr1	Cufflinks	exon	1649888	1651212	+	gene_id "XLOC_000363"; transcript_id "DDB_G0268584"; exon_number "2"; oId "DDB_G0268584"; nearest_ref "DDB_G0268584"; class_code "="; tss_id "TSS378";
chr1	Cufflinks	exon	1653045	1653049	+	gene_id "XLOC_000363"; transcript_id "DDB_G0268584"; exon_number "3"; oId "DDB_G0268584"; nearest_ref "DDB_G0268584"; class_code "="; tss_id "TSS378";
chr1	Cufflinks	exon	1654404	1654465	+	gene_id "XLOC_000364"; transcript_id "DDB_G0268258"; exon_number "1"; oId "DDB_G0268258"; nearest_ref "DDB_G0268258"; class_code "="; tss_id "TSS379";
chr1	Cufflinks	exon	1654551	1655051	+	gene_id "XLOC_000364"; transcript_id "DDB_G0268258"; exon_number "2"; oId "DDB_G0268258"; nearest_ref "DDB_G0268258"; class_code "="; tss_id "TSS379";
chr1	Cufflinks	exon	1655155	1659091	+	gene_id "XLOC_000364"; transcript_id "DDB_G0268258"; exon_number "3"; oId "DDB_G0268258"; nearest_ref "DDB_G0268258"; class_code "="; tss_id "TSS379";
chr1	Cufflinks	exon	1662041	1662131	+	gene_id "XLOC_000365"; transcript_id "CUFF_208_1"; exon_number "1"; oId "CUFF_208_1"; nearest_ref "DDB_G0267418"; class_code "o"; tss_id "TSS380";
chr1	Cufflinks	exon	1662306	1663602	+	gene_id "XLOC_000365"; transcript_id "CUFF_208_1"; exon_number "2"; oId "CUFF_208_1"; nearest_ref "DDB_G0267418"; class_code "o"; tss_id "TSS380";
chr1	Cufflinks	exon	1662307	1663602	+	gene_id "XLOC_000365"; transcript_id "DDB_G0267418"; exon_number "1"; oId "DDB_G0267418"; contained_in "CUFF_208_1"; nearest_ref "DDB_G0267418"; class_code "="; tss_id "TSS381";
chr1	Cufflinks	exon	1676402	1676459	+	gene_id "XLOC_000366"; transcript_id "DDB_G0268592"; exon_number "1"; oId "DDB_G0268592"; nearest_ref "DDB_G0268592"; class_code "="; tss_id "TSS382";
chr1	Cufflinks	exon	1677414	1677915	+	gene_id "XLOC_000366"; transcript_id "DDB_G0268592"; exon_number "2"; oId "DDB_G0268592"; nearest_ref "DDB_G0268592"; class_code "="; tss_id "TSS382";
chr1	Cufflinks	exon	1678083	1680165	+	gene_id "XLOC_000366"; transcript_id "DDB_G0268592"; exon_number "3"; oId "DDB_G0268592"; nearest_ref "DDB_G0268592"; class_code "="; tss_id "TSS382";
chr1	Cufflinks	exon	1680932	1682389	+	gene_id "XLOC_000367"; transcript_id "DDB_G0268594"; exon_number "1"; oId "DDB_G0268594"; nearest_ref "DDB_G0268594"; class_code "="; tss_id "TSS383";
chr1	Cufflinks	exon	1683897	1684914	+	gene_id "XLOC_000368"; transcript_id "DDB_G0268204"; exon_number "1"; oId "DDB_G0268204"; nearest_ref "DDB_G0268204"; class_code "="; tss_id "TSS384";
chr1	Cufflinks	exon	1684984	1685375	+	gene_id "XLOC_000368"; transcript_id "DDB_G0268204"; exon_number "2"; oId "DDB_G0268204"; nearest_ref "DDB_G0268204"; class_code "="; tss_id "TSS384";
chr1	Cufflinks	exon	1685458	1685943	+	gene_id "XLOC_000368"; transcript_id "DDB_G0268204"; exon_number "3"; oId "DDB_G0268204"; nearest_ref "DDB_G0268204"; class_code "="; tss_id "TSS384";
chr1	Cufflinks	exon	1683897	1684914	+	gene_id "XLOC_000368"; transcript_id "CUFF_209_2"; exon_number "1"; oId "CUFF_209_2"; nearest_ref "DDB_G0268204"; class_code "j"; tss_id "TSS384";
chr1	Cufflinks	exon	1685064	1685375	+	gene_id "XLOC_000368"; transcript_id "CUFF_209_2"; exon_number "2"; oId "CUFF_209_2"; nearest_ref "DDB_G0268204"; class_code "j"; tss_id "TSS384";
chr1	Cufflinks	exon	1685458	1685943	+	gene_id "XLOC_000368"; transcript_id "CUFF_209_2"; exon_number "3"; oId "CUFF_209_2"; nearest_ref "DDB_G0268204"; class_code "j"; tss_id "TSS384";
chr1	Cufflinks	exon	1686758	1687651	+	gene_id "XLOC_000369"; transcript_id "DDB_G0268206"; exon_number "1"; oId "DDB_G0268206"; nearest_ref "DDB_G0268206"; class_code "="; tss_id "TSS385";
chr1	Cufflinks	exon	1688502	1689200	+	gene_id "XLOC_000370"; transcript_id "DDB_G0268596"; exon_number "1"; oId "DDB_G0268596"; nearest_ref "DDB_G0268596"; class_code "="; tss_id "TSS386";
chr1	Cufflinks	exon	1690396	1690399	+	gene_id "XLOC_000371"; transcript_id "DDB_G0268598"; exon_number "1"; oId "DDB_G0268598"; nearest_ref "DDB_G0268598"; class_code "="; tss_id "TSS387";
chr1	Cufflinks	exon	1690513	1690910	+	gene_id "XLOC_000371"; transcript_id "DDB_G0268598"; exon_number "2"; oId "DDB_G0268598"; nearest_ref "DDB_G0268598"; class_code "="; tss_id "TSS387";
chr1	Cufflinks	exon	1691546	1692523	+	gene_id "XLOC_000372"; transcript_id "DDB_G0268464"; exon_number "1"; oId "DDB_G0268464"; nearest_ref "DDB_G0268464"; class_code "="; tss_id "TSS388";
chr1	Cufflinks	exon	1693320	1693952	+	gene_id "XLOC_000373"; transcript_id "DDB_G0268208"; exon_number "1"; oId "DDB_G0268208"; nearest_ref "DDB_G0268208"; class_code "="; tss_id "TSS389";
chr1	Cufflinks	exon	1708888	1711434	+	gene_id "XLOC_000374"; transcript_id "DDB_G0268218"; exon_number "1"; oId "DDB_G0268218"; nearest_ref "DDB_G0268218"; class_code "="; tss_id "TSS390";
chr1	Cufflinks	exon	1712183	1712298	+	gene_id "XLOC_000375"; transcript_id "DDB_G0268220"; exon_number "1"; oId "DDB_G0268220"; nearest_ref "DDB_G0268220"; class_code "="; tss_id "TSS391";
chr1	Cufflinks	exon	1712376	1712502	+	gene_id "XLOC_000375"; transcript_id "DDB_G0268220"; exon_number "2"; oId "DDB_G0268220"; nearest_ref "DDB_G0268220"; class_code "="; tss_id "TSS391";
chr1	Cufflinks	exon	1712608	1713033	+	gene_id "XLOC_000375"; transcript_id "DDB_G0268220"; exon_number "3"; oId "DDB_G0268220"; nearest_ref "DDB_G0268220"; class_code "="; tss_id "TSS391";
chr1	Cufflinks	exon	1713715	1713727	+	gene_id "XLOC_000376"; transcript_id "DDB_G0268602"; exon_number "1"; oId "DDB_G0268602"; nearest_ref "DDB_G0268602"; class_code "="; tss_id "TSS392";
chr1	Cufflinks	exon	1713797	1713966	+	gene_id "XLOC_000376"; transcript_id "DDB_G0268602"; exon_number "2"; oId "DDB_G0268602"; nearest_ref "DDB_G0268602"; class_code "="; tss_id "TSS392";
chr1	Cufflinks	exon	1715066	1715167	+	gene_id "XLOC_000376"; transcript_id "DDB_G0268602"; exon_number "3"; oId "DDB_G0268602"; nearest_ref "DDB_G0268602"; class_code "="; tss_id "TSS392";
chr1	Cufflinks	exon	1718488	1719215	+	gene_id "XLOC_000377"; transcript_id "CUFF_215_1"; exon_number "1"; oId "CUFF_215_1"; class_code "u"; tss_id "TSS393";
chr1	Cufflinks	exon	1721201	1722242	+	gene_id "XLOC_000378"; transcript_id "CUFF_216_1"; exon_number "1"; oId "CUFF_216_1"; nearest_ref "DDB_G0268224"; class_code "x"; tss_id "TSS394";
chr1	Cufflinks	exon	1727069	1728832	+	gene_id "XLOC_000379"; transcript_id "DDB_G0268230"; exon_number "1"; oId "DDB_G0268230"; nearest_ref "DDB_G0268230"; class_code "="; tss_id "TSS395";
chr1	Cufflinks	exon	1738891	1739618	+	gene_id "XLOC_000380"; transcript_id "DDB_G0267376"; exon_number "1"; oId "DDB_G0267376"; nearest_ref "DDB_G0267376"; class_code "="; tss_id "TSS396";
chr1	Cufflinks	exon	1739698	1745341	+	gene_id "XLOC_000380"; transcript_id "DDB_G0267376"; exon_number "2"; oId "DDB_G0267376"; nearest_ref "DDB_G0267376"; class_code "="; tss_id "TSS396";
chr1	Cufflinks	exon	1738891	1739618	+	gene_id "XLOC_000380"; transcript_id "CUFF_217_2"; exon_number "1"; oId "CUFF_217_2"; nearest_ref "DDB_G0267376"; class_code "j"; tss_id "TSS396";
chr1	Cufflinks	exon	1739698	1740278	+	gene_id "XLOC_000380"; transcript_id "CUFF_217_2"; exon_number "2"; oId "CUFF_217_2"; nearest_ref "DDB_G0267376"; class_code "j"; tss_id "TSS396";
chr1	Cufflinks	exon	1740381	1745341	+	gene_id "XLOC_000380"; transcript_id "CUFF_217_2"; exon_number "3"; oId "CUFF_217_2"; nearest_ref "DDB_G0267376"; class_code "j"; tss_id "TSS396";
chr1	Cufflinks	exon	1746832	1746844	+	gene_id "XLOC_000381"; transcript_id "DDB_G0268604"; exon_number "1"; oId "DDB_G0268604"; nearest_ref "DDB_G0268604"; class_code "="; tss_id "TSS397";
chr1	Cufflinks	exon	1746926	1747104	+	gene_id "XLOC_000381"; transcript_id "DDB_G0268604"; exon_number "2"; oId "DDB_G0268604"; nearest_ref "DDB_G0268604"; class_code "="; tss_id "TSS397";
chr1	Cufflinks	exon	1752059	1752993	+	gene_id "XLOC_000382"; transcript_id "DDB_G0267462"; exon_number "1"; oId "DDB_G0267462"; nearest_ref "DDB_G0267462"; class_code "="; tss_id "TSS398";
chr1	Cufflinks	exon	1753261	1754689	+	gene_id "XLOC_000382"; transcript_id "DDB_G0267462"; exon_number "2"; oId "DDB_G0267462"; nearest_ref "DDB_G0267462"; class_code "="; tss_id "TSS398";
chr1	Cufflinks	exon	1759767	1759839	+	gene_id "XLOC_000383"; transcript_id "CUFF_218_1"; exon_number "1"; oId "CUFF_218_1"; class_code "u"; tss_id "TSS399";
chr1	Cufflinks	exon	1761068	1761188	+	gene_id "XLOC_000384"; transcript_id "DDB_G0268244"; exon_number "1"; oId "DDB_G0268244"; nearest_ref "DDB_G0268244"; class_code "="; tss_id "TSS400";
chr1	Cufflinks	exon	1761415	1761737	+	gene_id "XLOC_000384"; transcript_id "DDB_G0268244"; exon_number "2"; oId "DDB_G0268244"; nearest_ref "DDB_G0268244"; class_code "="; tss_id "TSS400";
chr1	Cufflinks	exon	1761873	1762608	+	gene_id "XLOC_000384"; transcript_id "DDB_G0268244"; exon_number "3"; oId "DDB_G0268244"; nearest_ref "DDB_G0268244"; class_code "="; tss_id "TSS400";
chr1	Cufflinks	exon	1762719	1763956	+	gene_id "XLOC_000384"; transcript_id "DDB_G0268244"; exon_number "4"; oId "DDB_G0268244"; nearest_ref "DDB_G0268244"; class_code "="; tss_id "TSS400";
chr1	Cufflinks	exon	1764265	1766742	+	gene_id "XLOC_000385"; transcript_id "DDB_G0268246"; exon_number "1"; oId "DDB_G0268246"; nearest_ref "DDB_G0268246"; class_code "="; tss_id "TSS401";
chr1	Cufflinks	exon	1775368	1775581	+	gene_id "XLOC_000386"; transcript_id "DDB_G0268608"; exon_number "1"; oId "DDB_G0268608"; nearest_ref "DDB_G0268608"; class_code "="; tss_id "TSS402";
chr1	Cufflinks	exon	1775824	1779296	+	gene_id "XLOC_000386"; transcript_id "DDB_G0268608"; exon_number "2"; oId "DDB_G0268608"; nearest_ref "DDB_G0268608"; class_code "="; tss_id "TSS402";
chr1	Cufflinks	exon	1780136	1780841	+	gene_id "XLOC_000386"; transcript_id "DDB_G0268608"; exon_number "3"; oId "DDB_G0268608"; nearest_ref "DDB_G0268608"; class_code "="; tss_id "TSS402";
chr1	Cufflinks	exon	1781084	1781673	+	gene_id "XLOC_000386"; transcript_id "DDB_G0268608"; exon_number "4"; oId "DDB_G0268608"; nearest_ref "DDB_G0268608"; class_code "="; tss_id "TSS402";
chr1	Cufflinks	exon	1782218	1782221	+	gene_id "XLOC_000387"; transcript_id "DDB_G0268610"; exon_number "1"; oId "DDB_G0268610"; nearest_ref "DDB_G0268610"; class_code "="; tss_id "TSS403";
chr1	Cufflinks	exon	1782335	1782910	+	gene_id "XLOC_000387"; transcript_id "DDB_G0268610"; exon_number "2"; oId "DDB_G0268610"; nearest_ref "DDB_G0268610"; class_code "="; tss_id "TSS403";
chr1	Cufflinks	exon	1783077	1783993	+	gene_id "XLOC_000387"; transcript_id "DDB_G0268610"; exon_number "3"; oId "DDB_G0268610"; nearest_ref "DDB_G0268610"; class_code "="; tss_id "TSS403";
chr1	Cufflinks	exon	1793029	1795373	+	gene_id "XLOC_000388"; transcript_id "DDB_G0269036"; exon_number "1"; oId "DDB_G0269036"; nearest_ref "DDB_G0269036"; class_code "="; tss_id "TSS404";
chr1	Cufflinks	exon	1799319	1801673	+	gene_id "XLOC_000389"; transcript_id "DDB_G0268640"; exon_number "1"; oId "DDB_G0268640"; nearest_ref "DDB_G0268640"; class_code "="; tss_id "TSS405";
chr1	Cufflinks	exon	1799319	1800133	+	gene_id "XLOC_000389"; transcript_id "CUFF_220_2"; exon_number "1"; oId "CUFF_220_2"; nearest_ref "DDB_G0268640"; class_code "o"; tss_id "TSS405";
chr1	Cufflinks	exon	1800431	1801673	+	gene_id "XLOC_000389"; transcript_id "CUFF_220_2"; exon_number "2"; oId "CUFF_220_2"; nearest_ref "DDB_G0268640"; class_code "o"; tss_id "TSS405";
chr1	Cufflinks	exon	1807325	1807400	+	gene_id "XLOC_000390"; transcript_id "CUFF_222_1"; exon_number "1"; oId "CUFF_222_1"; nearest_ref "DDB_G0268644"; class_code "j"; tss_id "TSS406";
chr1	Cufflinks	exon	1807786	1807949	+	gene_id "XLOC_000390"; transcript_id "CUFF_222_1"; exon_number "2"; oId "CUFF_222_1"; nearest_ref "DDB_G0268644"; class_code "j"; tss_id "TSS406";
chr1	Cufflinks	exon	1808053	1808314	+	gene_id "XLOC_000390"; transcript_id "CUFF_222_1"; exon_number "3"; oId "CUFF_222_1"; nearest_ref "DDB_G0268644"; class_code "j"; tss_id "TSS406";
chr1	Cufflinks	exon	1808425	1808827	+	gene_id "XLOC_000390"; transcript_id "CUFF_222_1"; exon_number "4"; oId "CUFF_222_1"; nearest_ref "DDB_G0268644"; class_code "j"; tss_id "TSS406";
chr1	Cufflinks	exon	1807643	1807698	+	gene_id "XLOC_000390"; transcript_id "CUFF_222_2"; exon_number "1"; oId "CUFF_222_2"; nearest_ref "DDB_G0268644"; class_code "j"; tss_id "TSS407";
chr1	Cufflinks	exon	1807786	1807949	+	gene_id "XLOC_000390"; transcript_id "CUFF_222_2"; exon_number "2"; oId "CUFF_222_2"; nearest_ref "DDB_G0268644"; class_code "j"; tss_id "TSS407";
chr1	Cufflinks	exon	1808053	1808314	+	gene_id "XLOC_000390"; transcript_id "CUFF_222_2"; exon_number "3"; oId "CUFF_222_2"; nearest_ref "DDB_G0268644"; class_code "j"; tss_id "TSS407";
chr1	Cufflinks	exon	1808425	1808827	+	gene_id "XLOC_000390"; transcript_id "CUFF_222_2"; exon_number "4"; oId "CUFF_222_2"; nearest_ref "DDB_G0268644"; class_code "j"; tss_id "TSS407";
chr1	Cufflinks	exon	1807927	1807949	+	gene_id "XLOC_000390"; transcript_id "DDB_G0268644"; exon_number "1"; oId "DDB_G0268644"; contained_in "CUFF_222_1"; nearest_ref "DDB_G0268644"; class_code "="; tss_id "TSS408";
chr1	Cufflinks	exon	1808053	1808314	+	gene_id "XLOC_000390"; transcript_id "DDB_G0268644"; exon_number "2"; oId "DDB_G0268644"; contained_in "CUFF_222_1"; nearest_ref "DDB_G0268644"; class_code "="; tss_id "TSS408";
chr1	Cufflinks	exon	1808425	1808802	+	gene_id "XLOC_000390"; transcript_id "DDB_G0268644"; exon_number "3"; oId "DDB_G0268644"; contained_in "CUFF_222_1"; nearest_ref "DDB_G0268644"; class_code "="; tss_id "TSS408";
chr1	Cufflinks	exon	1815929	1816363	+	gene_id "XLOC_000391"; transcript_id "CUFF_224_1"; exon_number "1"; oId "CUFF_224_1"; nearest_ref "DDB_G0269038"; class_code "x"; tss_id "TSS409";
chr1	Cufflinks	exon	1817324	1817349	+	gene_id "XLOC_000392"; transcript_id "DDB_G0269040"; exon_number "1"; oId "DDB_G0269040"; nearest_ref "DDB_G0269040"; class_code "="; tss_id "TSS410";
chr1	Cufflinks	exon	1818374	1818559	+	gene_id "XLOC_000392"; transcript_id "DDB_G0269040"; exon_number "2"; oId "DDB_G0269040"; nearest_ref "DDB_G0269040"; class_code "="; tss_id "TSS410";
chr1	Cufflinks	exon	1818650	1818916	+	gene_id "XLOC_000392"; transcript_id "DDB_G0269040"; exon_number "3"; oId "DDB_G0269040"; nearest_ref "DDB_G0269040"; class_code "="; tss_id "TSS410";
chr1	Cufflinks	exon	1819040	1819350	+	gene_id "XLOC_000392"; transcript_id "DDB_G0269040"; exon_number "4"; oId "DDB_G0269040"; nearest_ref "DDB_G0269040"; class_code "="; tss_id "TSS410";
chr1	Cufflinks	exon	1819424	1819681	+	gene_id "XLOC_000392"; transcript_id "DDB_G0269040"; exon_number "5"; oId "DDB_G0269040"; nearest_ref "DDB_G0269040"; class_code "="; tss_id "TSS410";
chr1	Cufflinks	exon	1819768	1824212	+	gene_id "XLOC_000392"; transcript_id "DDB_G0269040"; exon_number "6"; oId "DDB_G0269040"; nearest_ref "DDB_G0269040"; class_code "="; tss_id "TSS410";
chr1	Cufflinks	exon	1826673	1827246	+	gene_id "XLOC_000393"; transcript_id "CUFF_225_1"; exon_number "1"; oId "CUFF_225_1"; nearest_ref "DDB_G0268646"; class_code "x"; tss_id "TSS411";
chr1	Cufflinks	exon	1831797	1832517	+	gene_id "XLOC_000394"; transcript_id "CUFF_227_1"; exon_number "1"; oId "CUFF_227_1"; class_code "u"; tss_id "TSS412";
chr1	Cufflinks	exon	1841483	1841796	+	gene_id "XLOC_000395"; transcript_id "DDB_G0268650"; exon_number "1"; oId "DDB_G0268650"; nearest_ref "DDB_G0268650"; class_code "="; tss_id "TSS413";
chr1	Cufflinks	exon	1842013	1844500	+	gene_id "XLOC_000395"; transcript_id "DDB_G0268650"; exon_number "2"; oId "DDB_G0268650"; nearest_ref "DDB_G0268650"; class_code "="; tss_id "TSS413";
chr1	Cufflinks	exon	1844690	1845096	+	gene_id "XLOC_000396"; transcript_id "DDB_G0268652"; exon_number "1"; oId "DDB_G0268652"; nearest_ref "DDB_G0268652"; class_code "="; tss_id "TSS414";
chr1	Cufflinks	exon	1845241	1845832	+	gene_id "XLOC_000396"; transcript_id "DDB_G0268652"; exon_number "2"; oId "DDB_G0268652"; nearest_ref "DDB_G0268652"; class_code "="; tss_id "TSS414";
chr1	Cufflinks	exon	1861999	1862192	+	gene_id "XLOC_000397"; transcript_id "DDB_G0269050"; exon_number "1"; oId "DDB_G0269050"; nearest_ref "DDB_G0269050"; class_code "="; tss_id "TSS415";
chr1	Cufflinks	exon	1862280	1862392	+	gene_id "XLOC_000397"; transcript_id "DDB_G0269050"; exon_number "2"; oId "DDB_G0269050"; nearest_ref "DDB_G0269050"; class_code "="; tss_id "TSS415";
chr1	Cufflinks	exon	1862482	1863029	+	gene_id "XLOC_000397"; transcript_id "DDB_G0269050"; exon_number "3"; oId "DDB_G0269050"; nearest_ref "DDB_G0269050"; class_code "="; tss_id "TSS415";
chr1	Cufflinks	exon	1863113	1863226	+	gene_id "XLOC_000397"; transcript_id "DDB_G0269050"; exon_number "4"; oId "DDB_G0269050"; nearest_ref "DDB_G0269050"; class_code "="; tss_id "TSS415";
chr1	Cufflinks	exon	1889432	1890712	+	gene_id "XLOC_000398"; transcript_id "DDB_G0268664"; exon_number "1"; oId "DDB_G0268664"; nearest_ref "DDB_G0268664"; class_code "="; tss_id "TSS416";
chr1	Cufflinks	exon	1895260	1895433	+	gene_id "XLOC_000399"; transcript_id "DDB_G0268672"; exon_number "1"; oId "DDB_G0268672"; nearest_ref "DDB_G0268672"; class_code "="; tss_id "TSS417";
chr1	Cufflinks	exon	1897615	1897791	+	gene_id "XLOC_000400"; transcript_id "DDB_G0268676"; exon_number "1"; oId "DDB_G0268676"; nearest_ref "DDB_G0268676"; class_code "="; tss_id "TSS418";
chr1	Cufflinks	exon	1897984	1898890	+	gene_id "XLOC_000401"; transcript_id "CUFF_233_1"; exon_number "1"; oId "CUFF_233_1"; nearest_ref "DDB_G0269052"; class_code "x"; tss_id "TSS419";
chr1	Cufflinks	exon	1901921	1902280	+	gene_id "XLOC_000402"; transcript_id "DDB_G0268678"; exon_number "1"; oId "DDB_G0268678"; nearest_ref "DDB_G0268678"; class_code "="; tss_id "TSS420";
chr1	Cufflinks	exon	1902382	1902564	+	gene_id "XLOC_000402"; transcript_id "DDB_G0268678"; exon_number "2"; oId "DDB_G0268678"; nearest_ref "DDB_G0268678"; class_code "="; tss_id "TSS420";
chr1	Cufflinks	exon	1902663	1903066	+	gene_id "XLOC_000402"; transcript_id "DDB_G0268678"; exon_number "3"; oId "DDB_G0268678"; nearest_ref "DDB_G0268678"; class_code "="; tss_id "TSS420";
chr1	Cufflinks	exon	1903161	1903707	+	gene_id "XLOC_000402"; transcript_id "DDB_G0268678"; exon_number "4"; oId "DDB_G0268678"; nearest_ref "DDB_G0268678"; class_code "="; tss_id "TSS420";
chr1	Cufflinks	exon	1903787	1904275	+	gene_id "XLOC_000402"; transcript_id "DDB_G0268678"; exon_number "5"; oId "DDB_G0268678"; nearest_ref "DDB_G0268678"; class_code "="; tss_id "TSS420";
chr1	Cufflinks	exon	1904782	1906824	+	gene_id "XLOC_000403"; transcript_id "DDB_G0268680"; exon_number "1"; oId "DDB_G0268680"; nearest_ref "DDB_G0268680"; class_code "="; tss_id "TSS421";
chr1	Cufflinks	exon	1909652	1910365	+	gene_id "XLOC_000404"; transcript_id "DDB_G0268928"; exon_number "1"; oId "DDB_G0268928"; nearest_ref "DDB_G0268928"; class_code "="; tss_id "TSS422";
chr1	Cufflinks	exon	1910441	1910658	+	gene_id "XLOC_000404"; transcript_id "DDB_G0268928"; exon_number "2"; oId "DDB_G0268928"; nearest_ref "DDB_G0268928"; class_code "="; tss_id "TSS422";
chr1	Cufflinks	exon	1910734	1911457	+	gene_id "XLOC_000404"; transcript_id "DDB_G0268928"; exon_number "3"; oId "DDB_G0268928"; nearest_ref "DDB_G0268928"; class_code "="; tss_id "TSS422";
chr1	Cufflinks	exon	1915657	1915732	+	gene_id "XLOC_000405"; transcript_id "DDB_G0268932"; exon_number "1"; oId "DDB_G0268932"; nearest_ref "DDB_G0268932"; class_code "="; tss_id "TSS423";
chr1	Cufflinks	exon	1915836	1916434	+	gene_id "XLOC_000405"; transcript_id "DDB_G0268932"; exon_number "2"; oId "DDB_G0268932"; nearest_ref "DDB_G0268932"; class_code "="; tss_id "TSS423";
chr1	Cufflinks	exon	1916625	1916851	+	gene_id "XLOC_000406"; transcript_id "DDB_G0268684"; exon_number "1"; oId "DDB_G0268684"; nearest_ref "DDB_G0268684"; class_code "="; tss_id "TSS424";
chr1	Cufflinks	exon	1916937	1917450	+	gene_id "XLOC_000406"; transcript_id "DDB_G0268684"; exon_number "2"; oId "DDB_G0268684"; nearest_ref "DDB_G0268684"; class_code "="; tss_id "TSS424";
chr1	Cufflinks	exon	1917538	1918080	+	gene_id "XLOC_000406"; transcript_id "DDB_G0268684"; exon_number "3"; oId "DDB_G0268684"; nearest_ref "DDB_G0268684"; class_code "="; tss_id "TSS424";
chr1	Cufflinks	exon	1918151	1919356	+	gene_id "XLOC_000406"; transcript_id "DDB_G0268684"; exon_number "4"; oId "DDB_G0268684"; nearest_ref "DDB_G0268684"; class_code "="; tss_id "TSS424";
chr1	Cufflinks	exon	1919974	1924218	+	gene_id "XLOC_000407"; transcript_id "DDB_G0268686"; exon_number "1"; oId "DDB_G0268686"; nearest_ref "DDB_G0268686"; class_code "="; tss_id "TSS425";
chr1	Cufflinks	exon	1928290	1929267	+	gene_id "XLOC_000408"; transcript_id "DDB_G0268692"; exon_number "1"; oId "DDB_G0268692"; nearest_ref "DDB_G0268692"; class_code "="; tss_id "TSS426";
chr1	Cufflinks	exon	1929940	1931025	+	gene_id "XLOC_000409"; transcript_id "DDB_G0268694"; exon_number "1"; oId "DDB_G0268694"; nearest_ref "DDB_G0268694"; class_code "="; tss_id "TSS427";
chr1	Cufflinks	exon	1931476	1931590	+	gene_id "XLOC_000410"; transcript_id "DDB_G0269054"; exon_number "1"; oId "DDB_G0269054"; nearest_ref "DDB_G0269054"; class_code "="; tss_id "TSS428";
chr1	Cufflinks	exon	1931717	1932104	+	gene_id "XLOC_000410"; transcript_id "DDB_G0269054"; exon_number "2"; oId "DDB_G0269054"; nearest_ref "DDB_G0269054"; class_code "="; tss_id "TSS428";
chr1	Cufflinks	exon	1932193	1933597	+	gene_id "XLOC_000410"; transcript_id "DDB_G0269054"; exon_number "3"; oId "DDB_G0269054"; nearest_ref "DDB_G0269054"; class_code "="; tss_id "TSS428";
chr1	Cufflinks	exon	1935672	1936197	+	gene_id "XLOC_000411"; transcript_id "DDB_G0268696"; exon_number "1"; oId "DDB_G0268696"; nearest_ref "DDB_G0268696"; class_code "="; tss_id "TSS429";
chr1	Cufflinks	exon	1936326	1937431	+	gene_id "XLOC_000411"; transcript_id "DDB_G0268696"; exon_number "2"; oId "DDB_G0268696"; nearest_ref "DDB_G0268696"; class_code "="; tss_id "TSS429";
chr1	Cufflinks	exon	1937906	1938083	+	gene_id "XLOC_000412"; transcript_id "DDB_G0268934"; exon_number "1"; oId "DDB_G0268934"; nearest_ref "DDB_G0268934"; class_code "="; tss_id "TSS430";
chr1	Cufflinks	exon	1938183	1938403	+	gene_id "XLOC_000412"; transcript_id "DDB_G0268934"; exon_number "2"; oId "DDB_G0268934"; nearest_ref "DDB_G0268934"; class_code "="; tss_id "TSS430";
chr1	Cufflinks	exon	1941102	1941368	+	gene_id "XLOC_000413"; transcript_id "DDB_G0268702"; exon_number "1"; oId "DDB_G0268702"; nearest_ref "DDB_G0268702"; class_code "="; tss_id "TSS431";
chr1	Cufflinks	exon	1941475	1941651	+	gene_id "XLOC_000413"; transcript_id "DDB_G0268702"; exon_number "2"; oId "DDB_G0268702"; nearest_ref "DDB_G0268702"; class_code "="; tss_id "TSS431";
chr1	Cufflinks	exon	1941743	1942215	+	gene_id "XLOC_000413"; transcript_id "DDB_G0268702"; exon_number "3"; oId "DDB_G0268702"; nearest_ref "DDB_G0268702"; class_code "="; tss_id "TSS431";
chr1	Cufflinks	exon	1942323	1942491	+	gene_id "XLOC_000413"; transcript_id "DDB_G0268702"; exon_number "4"; oId "DDB_G0268702"; nearest_ref "DDB_G0268702"; class_code "="; tss_id "TSS431";
chr1	Cufflinks	exon	1942578	1943114	+	gene_id "XLOC_000413"; transcript_id "DDB_G0268702"; exon_number "5"; oId "DDB_G0268702"; nearest_ref "DDB_G0268702"; class_code "="; tss_id "TSS431";
chr1	Cufflinks	exon	1944951	1945103	+	gene_id "XLOC_000414"; transcript_id "DDB_G0268706"; exon_number "1"; oId "DDB_G0268706"; nearest_ref "DDB_G0268706"; class_code "="; tss_id "TSS432";
chr1	Cufflinks	exon	1945180	1945652	+	gene_id "XLOC_000414"; transcript_id "DDB_G0268706"; exon_number "2"; oId "DDB_G0268706"; nearest_ref "DDB_G0268706"; class_code "="; tss_id "TSS432";
chr1	Cufflinks	exon	1945744	1945897	+	gene_id "XLOC_000414"; transcript_id "DDB_G0268706"; exon_number "3"; oId "DDB_G0268706"; nearest_ref "DDB_G0268706"; class_code "="; tss_id "TSS432";
chr1	Cufflinks	exon	1945982	1949550	+	gene_id "XLOC_000414"; transcript_id "DDB_G0268706"; exon_number "4"; oId "DDB_G0268706"; nearest_ref "DDB_G0268706"; class_code "="; tss_id "TSS432";
chr1	Cufflinks	exon	1949626	1949839	+	gene_id "XLOC_000414"; transcript_id "DDB_G0268706"; exon_number "5"; oId "DDB_G0268706"; nearest_ref "DDB_G0268706"; class_code "="; tss_id "TSS432";
chr1	Cufflinks	exon	1956750	1956822	+	gene_id "XLOC_000415"; transcript_id "CUFF_240_1"; exon_number "1"; oId "CUFF_240_1"; class_code "u"; tss_id "TSS433";
chr1	Cufflinks	exon	1958550	1959992	+	gene_id "XLOC_000416"; transcript_id "DDB_G0269060"; exon_number "1"; oId "DDB_G0269060"; nearest_ref "DDB_G0269060"; class_code "="; tss_id "TSS434";
chr1	Cufflinks	exon	1960145	1960468	+	gene_id "XLOC_000416"; transcript_id "DDB_G0269060"; exon_number "2"; oId "DDB_G0269060"; nearest_ref "DDB_G0269060"; class_code "="; tss_id "TSS434";
chr1	Cufflinks	exon	1961102	1961303	+	gene_id "XLOC_000417"; transcript_id "DDB_G0268938"; exon_number "1"; oId "DDB_G0268938"; nearest_ref "DDB_G0268938"; class_code "="; tss_id "TSS435";
chr1	Cufflinks	exon	1961404	1961475	+	gene_id "XLOC_000417"; transcript_id "DDB_G0268938"; exon_number "2"; oId "DDB_G0268938"; nearest_ref "DDB_G0268938"; class_code "="; tss_id "TSS435";
chr1	Cufflinks	exon	1961578	1961660	+	gene_id "XLOC_000417"; transcript_id "DDB_G0268938"; exon_number "3"; oId "DDB_G0268938"; nearest_ref "DDB_G0268938"; class_code "="; tss_id "TSS435";
chr1	Cufflinks	exon	1961742	1961834	+	gene_id "XLOC_000417"; transcript_id "DDB_G0268938"; exon_number "4"; oId "DDB_G0268938"; nearest_ref "DDB_G0268938"; class_code "="; tss_id "TSS435";
chr1	Cufflinks	exon	1963368	1963580	+	gene_id "XLOC_000418"; transcript_id "DDB_G0268708"; exon_number "1"; oId "DDB_G0268708"; nearest_ref "DDB_G0268708"; class_code "="; tss_id "TSS436";
chr1	Cufflinks	exon	1963671	1963868	+	gene_id "XLOC_000418"; transcript_id "DDB_G0268708"; exon_number "2"; oId "DDB_G0268708"; nearest_ref "DDB_G0268708"; class_code "="; tss_id "TSS436";
chr1	Cufflinks	exon	1964495	1964591	+	gene_id "XLOC_000419"; transcript_id "CUFF_242_1"; exon_number "1"; oId "CUFF_242_1"; class_code "u"; tss_id "TSS437";
chr1	Cufflinks	exon	1964706	1964794	+	gene_id "XLOC_000419"; transcript_id "CUFF_242_1"; exon_number "2"; oId "CUFF_242_1"; class_code "u"; tss_id "TSS437";
chr1	Cufflinks	exon	1965033	1965303	+	gene_id "XLOC_000420"; transcript_id "CUFF_243_1"; exon_number "1"; oId "CUFF_243_1"; class_code "u"; tss_id "TSS438";
chr1	Cufflinks	exon	1965473	1965705	+	gene_id "XLOC_000420"; transcript_id "CUFF_243_1"; exon_number "2"; oId "CUFF_243_1"; class_code "u"; tss_id "TSS438";
chr1	Cufflinks	exon	1966394	1969829	+	gene_id "XLOC_000421"; transcript_id "DDB_G0268710"; exon_number "1"; oId "DDB_G0268710"; nearest_ref "DDB_G0268710"; class_code "="; tss_id "TSS439";
chr1	Cufflinks	exon	1966394	1969286	+	gene_id "XLOC_000421"; transcript_id "CUFF_244_2"; exon_number "1"; oId "CUFF_244_2"; nearest_ref "DDB_G0268710"; class_code "o"; tss_id "TSS439";
chr1	Cufflinks	exon	1969403	1969829	+	gene_id "XLOC_000421"; transcript_id "CUFF_244_2"; exon_number "2"; oId "CUFF_244_2"; nearest_ref "DDB_G0268710"; class_code "o"; tss_id "TSS439";
chr1	Cufflinks	exon	1970717	1971925	+	gene_id "XLOC_000422"; transcript_id "DDB_G0268942"; exon_number "1"; oId "DDB_G0268942"; nearest_ref "DDB_G0268942"; class_code "="; tss_id "TSS440";
chr1	Cufflinks	exon	1972671	1975748	+	gene_id "XLOC_000423"; transcript_id "DDB_G0268944"; exon_number "1"; oId "DDB_G0268944"; nearest_ref "DDB_G0268944"; class_code "="; tss_id "TSS441";
chr1	Cufflinks	exon	1977388	1977510	+	gene_id "XLOC_000424"; transcript_id "DDB_G0268620"; exon_number "1"; oId "DDB_G0268620"; nearest_ref "DDB_G0268620"; class_code "="; tss_id "TSS442";
chr1	Cufflinks	exon	1977618	1978791	+	gene_id "XLOC_000424"; transcript_id "DDB_G0268620"; exon_number "2"; oId "DDB_G0268620"; nearest_ref "DDB_G0268620"; class_code "="; tss_id "TSS442";
chr1	Cufflinks	exon	1978888	1978925	+	gene_id "XLOC_000424"; transcript_id "DDB_G0268620"; exon_number "3"; oId "DDB_G0268620"; nearest_ref "DDB_G0268620"; class_code "="; tss_id "TSS442";
chr1	Cufflinks	exon	1979347	1979455	+	gene_id "XLOC_000425"; transcript_id "DDB_G0268712"; exon_number "1"; oId "DDB_G0268712"; nearest_ref "DDB_G0268712"; class_code "="; tss_id "TSS443";
chr1	Cufflinks	exon	1979553	1980121	+	gene_id "XLOC_000425"; transcript_id "DDB_G0268712"; exon_number "2"; oId "DDB_G0268712"; nearest_ref "DDB_G0268712"; class_code "="; tss_id "TSS443";
chr1	Cufflinks	exon	1980426	1980489	+	gene_id "XLOC_000426"; transcript_id "DDB_G0268946"; exon_number "1"; oId "DDB_G0268946"; nearest_ref "DDB_G0268946"; class_code "="; tss_id "TSS444";
chr1	Cufflinks	exon	1980578	1982419	+	gene_id "XLOC_000426"; transcript_id "DDB_G0268946"; exon_number "2"; oId "DDB_G0268946"; nearest_ref "DDB_G0268946"; class_code "="; tss_id "TSS444";
chr1	Cufflinks	exon	1982484	1982521	+	gene_id "XLOC_000426"; transcript_id "DDB_G0268946"; exon_number "3"; oId "DDB_G0268946"; nearest_ref "DDB_G0268946"; class_code "="; tss_id "TSS444";
chr1	Cufflinks	exon	1984869	1984962	+	gene_id "XLOC_000427"; transcript_id "DDB_G0268950"; exon_number "1"; oId "DDB_G0268950"; nearest_ref "DDB_G0268950"; class_code "="; tss_id "TSS445";
chr1	Cufflinks	exon	1985062	1985711	+	gene_id "XLOC_000427"; transcript_id "DDB_G0268950"; exon_number "2"; oId "DDB_G0268950"; nearest_ref "DDB_G0268950"; class_code "="; tss_id "TSS445";
chr1	Cufflinks	exon	1985776	1985948	+	gene_id "XLOC_000427"; transcript_id "DDB_G0268950"; exon_number "3"; oId "DDB_G0268950"; nearest_ref "DDB_G0268950"; class_code "="; tss_id "TSS445";
chr1	Cufflinks	exon	1986023	1986587	+	gene_id "XLOC_000427"; transcript_id "DDB_G0268950"; exon_number "4"; oId "DDB_G0268950"; nearest_ref "DDB_G0268950"; class_code "="; tss_id "TSS445";
chr1	Cufflinks	exon	1990918	1991099	+	gene_id "XLOC_000428"; transcript_id "DDB_G0268716"; exon_number "1"; oId "DDB_G0268716"; nearest_ref "DDB_G0268716"; class_code "="; tss_id "TSS446";
chr1	Cufflinks	exon	1991215	1991287	+	gene_id "XLOC_000428"; transcript_id "DDB_G0268716"; exon_number "2"; oId "DDB_G0268716"; nearest_ref "DDB_G0268716"; class_code "="; tss_id "TSS446";
chr1	Cufflinks	exon	1991380	1991418	+	gene_id "XLOC_000428"; transcript_id "DDB_G0268716"; exon_number "3"; oId "DDB_G0268716"; nearest_ref "DDB_G0268716"; class_code "="; tss_id "TSS446";
chr1	Cufflinks	exon	1994316	1994434	+	gene_id "XLOC_000429"; transcript_id "DDB_G0268720"; exon_number "1"; oId "DDB_G0268720"; nearest_ref "DDB_G0268720"; class_code "="; tss_id "TSS447";
chr1	Cufflinks	exon	1994506	1994524	+	gene_id "XLOC_000429"; transcript_id "DDB_G0268720"; exon_number "2"; oId "DDB_G0268720"; nearest_ref "DDB_G0268720"; class_code "="; tss_id "TSS447";
chr1	Cufflinks	exon	1994624	1994792	+	gene_id "XLOC_000429"; transcript_id "DDB_G0268720"; exon_number "3"; oId "DDB_G0268720"; nearest_ref "DDB_G0268720"; class_code "="; tss_id "TSS447";
chr1	Cufflinks	exon	1994883	1994923	+	gene_id "XLOC_000429"; transcript_id "DDB_G0268720"; exon_number "4"; oId "DDB_G0268720"; nearest_ref "DDB_G0268720"; class_code "="; tss_id "TSS447";
chr1	Cufflinks	exon	1994333	1994434	+	gene_id "XLOC_000429"; transcript_id "CUFF_248_2"; exon_number "1"; oId "CUFF_248_2"; nearest_ref "DDB_G0268720"; class_code "j"; tss_id "TSS447";
chr1	Cufflinks	exon	1994624	1994792	+	gene_id "XLOC_000429"; transcript_id "CUFF_248_2"; exon_number "2"; oId "CUFF_248_2"; nearest_ref "DDB_G0268720"; class_code "j"; tss_id "TSS447";
chr1	Cufflinks	exon	1994883	1994954	+	gene_id "XLOC_000429"; transcript_id "CUFF_248_2"; exon_number "3"; oId "CUFF_248_2"; nearest_ref "DDB_G0268720"; class_code "j"; tss_id "TSS447";
chr1	Cufflinks	exon	1997247	1997318	+	gene_id "XLOC_000430"; transcript_id "CUFF_252_1"; exon_number "1"; oId "CUFF_252_1"; class_code "u"; tss_id "TSS448";
chr1	Cufflinks	exon	1997520	1997692	+	gene_id "XLOC_000431"; transcript_id "DDB_G0269064"; exon_number "1"; oId "DDB_G0269064"; nearest_ref "DDB_G0269064"; class_code "="; tss_id "TSS449";
chr1	Cufflinks	exon	1998361	1998667	+	gene_id "XLOC_000431"; transcript_id "DDB_G0269064"; exon_number "2"; oId "DDB_G0269064"; nearest_ref "DDB_G0269064"; class_code "="; tss_id "TSS449";
chr1	Cufflinks	exon	1999319	1999338	+	gene_id "XLOC_000432"; transcript_id "DDB_G0268724"; exon_number "1"; oId "DDB_G0268724"; nearest_ref "DDB_G0268724"; class_code "="; tss_id "TSS450";
chr1	Cufflinks	exon	1999447	1999521	+	gene_id "XLOC_000432"; transcript_id "DDB_G0268724"; exon_number "2"; oId "DDB_G0268724"; nearest_ref "DDB_G0268724"; class_code "="; tss_id "TSS450";
chr1	Cufflinks	exon	1999616	1999755	+	gene_id "XLOC_000432"; transcript_id "DDB_G0268724"; exon_number "3"; oId "DDB_G0268724"; nearest_ref "DDB_G0268724"; class_code "="; tss_id "TSS450";
chr1	Cufflinks	exon	2000026	2000225	+	gene_id "XLOC_000432"; transcript_id "DDB_G0268724"; exon_number "4"; oId "DDB_G0268724"; nearest_ref "DDB_G0268724"; class_code "="; tss_id "TSS450";
chr1	Cufflinks	exon	2000609	2000836	+	gene_id "XLOC_000432"; transcript_id "DDB_G0268724"; exon_number "5"; oId "DDB_G0268724"; nearest_ref "DDB_G0268724"; class_code "="; tss_id "TSS450";
chr1	Cufflinks	exon	2003674	2003800	+	gene_id "XLOC_000433"; transcript_id "DDB_G0269066"; exon_number "1"; oId "DDB_G0269066"; nearest_ref "DDB_G0269066"; class_code "="; tss_id "TSS451";
chr1	Cufflinks	exon	2003885	2004237	+	gene_id "XLOC_000433"; transcript_id "DDB_G0269066"; exon_number "2"; oId "DDB_G0269066"; nearest_ref "DDB_G0269066"; class_code "="; tss_id "TSS451";
chr1	Cufflinks	exon	2007191	2007842	+	gene_id "XLOC_000434"; transcript_id "DDB_G0269068"; exon_number "1"; oId "DDB_G0269068"; nearest_ref "DDB_G0269068"; class_code "="; tss_id "TSS452";
chr1	Cufflinks	exon	2007873	2008261	+	gene_id "XLOC_000434"; transcript_id "DDB_G0269068"; exon_number "2"; oId "DDB_G0269068"; nearest_ref "DDB_G0269068"; class_code "="; tss_id "TSS452";
chr1	Cufflinks	exon	2008794	2009048	+	gene_id "XLOC_000435"; transcript_id "DDB_G0268732"; exon_number "1"; oId "DDB_G0268732"; nearest_ref "DDB_G0268732"; class_code "="; tss_id "TSS453";
chr1	Cufflinks	exon	2015222	2015446	+	gene_id "XLOC_000436"; transcript_id "DDB_G0268960"; exon_number "1"; oId "DDB_G0268960"; nearest_ref "DDB_G0268960"; class_code "="; tss_id "TSS454";
chr1	Cufflinks	exon	2016425	2016493	+	gene_id "XLOC_000437"; transcript_id "CUFF_253_1"; exon_number "1"; oId "CUFF_253_1"; nearest_ref "DDB_G0269070"; class_code "o"; tss_id "TSS455";
chr1	Cufflinks	exon	2016590	2017070	+	gene_id "XLOC_000437"; transcript_id "CUFF_253_1"; exon_number "2"; oId "CUFF_253_1"; nearest_ref "DDB_G0269070"; class_code "o"; tss_id "TSS455";
chr1	Cufflinks	exon	2016593	2016733	+	gene_id "XLOC_000437"; transcript_id "DDB_G0269070"; exon_number "1"; oId "DDB_G0269070"; contained_in "CUFF_253_1"; nearest_ref "DDB_G0269070"; class_code "="; tss_id "TSS456";
chr1	Cufflinks	exon	2017892	2018374	+	gene_id "XLOC_000438"; transcript_id "DDB_G0269072"; exon_number "1"; oId "DDB_G0269072"; nearest_ref "DDB_G0269072"; class_code "="; tss_id "TSS457";
chr1	Cufflinks	exon	2018396	2018415	+	gene_id "XLOC_000439"; transcript_id "DDB_G0269074"; exon_number "1"; oId "DDB_G0269074"; nearest_ref "DDB_G0269074"; class_code "="; tss_id "TSS458";
chr1	Cufflinks	exon	2018496	2018811	+	gene_id "XLOC_000439"; transcript_id "DDB_G0269074"; exon_number "2"; oId "DDB_G0269074"; nearest_ref "DDB_G0269074"; class_code "="; tss_id "TSS458";
chr1	Cufflinks	exon	2019408	2019452	+	gene_id "XLOC_000440"; transcript_id "DDB_G0268738"; exon_number "1"; oId "DDB_G0268738"; nearest_ref "DDB_G0268738"; class_code "="; tss_id "TSS459";
chr1	Cufflinks	exon	2019491	2019643	+	gene_id "XLOC_000440"; transcript_id "DDB_G0268738"; exon_number "2"; oId "DDB_G0268738"; nearest_ref "DDB_G0268738"; class_code "="; tss_id "TSS459";
chr1	Cufflinks	exon	2023312	2023385	+	gene_id "XLOC_000441"; transcript_id "CUFF_256_1"; exon_number "1"; oId "CUFF_256_1"; class_code "u"; tss_id "TSS460";
chr1	Cufflinks	exon	2031686	2032762	+	gene_id "XLOC_000442"; transcript_id "DDB_G0268744"; exon_number "1"; oId "DDB_G0268744"; nearest_ref "DDB_G0268744"; class_code "="; tss_id "TSS461";
chr1	Cufflinks	exon	2039946	2039958	+	gene_id "XLOC_000443"; transcript_id "DDB_G0268750"; exon_number "1"; oId "DDB_G0268750"; nearest_ref "DDB_G0268750"; class_code "="; tss_id "TSS462";
chr1	Cufflinks	exon	2040055	2040221	+	gene_id "XLOC_000443"; transcript_id "DDB_G0268750"; exon_number "2"; oId "DDB_G0268750"; nearest_ref "DDB_G0268750"; class_code "="; tss_id "TSS462";
chr1	Cufflinks	exon	2042126	2042338	+	gene_id "XLOC_000444"; transcript_id "DDB_G0268966"; exon_number "1"; oId "DDB_G0268966"; nearest_ref "DDB_G0268966"; class_code "="; tss_id "TSS463";
chr1	Cufflinks	exon	2042443	2042691	+	gene_id "XLOC_000444"; transcript_id "DDB_G0268966"; exon_number "2"; oId "DDB_G0268966"; nearest_ref "DDB_G0268966"; class_code "="; tss_id "TSS463";
chr1	Cufflinks	exon	2042791	2043126	+	gene_id "XLOC_000444"; transcript_id "DDB_G0268966"; exon_number "3"; oId "DDB_G0268966"; nearest_ref "DDB_G0268966"; class_code "="; tss_id "TSS463";
chr1	Cufflinks	exon	2043217	2043517	+	gene_id "XLOC_000444"; transcript_id "DDB_G0268966"; exon_number "4"; oId "DDB_G0268966"; nearest_ref "DDB_G0268966"; class_code "="; tss_id "TSS463";
chr1	Cufflinks	exon	2043607	2043681	+	gene_id "XLOC_000444"; transcript_id "DDB_G0268966"; exon_number "5"; oId "DDB_G0268966"; nearest_ref "DDB_G0268966"; class_code "="; tss_id "TSS463";
chr1	Cufflinks	exon	2043801	2043871	+	gene_id "XLOC_000444"; transcript_id "DDB_G0268966"; exon_number "6"; oId "DDB_G0268966"; nearest_ref "DDB_G0268966"; class_code "="; tss_id "TSS463";
chr1	Cufflinks	exon	2044869	2045705	+	gene_id "XLOC_000445"; transcript_id "DDB_G0268754"; exon_number "1"; oId "DDB_G0268754"; nearest_ref "DDB_G0268754"; class_code "="; tss_id "TSS464";
chr1	Cufflinks	exon	2045792	2046922	+	gene_id "XLOC_000445"; transcript_id "DDB_G0268754"; exon_number "2"; oId "DDB_G0268754"; nearest_ref "DDB_G0268754"; class_code "="; tss_id "TSS464";
chr1	Cufflinks	exon	2047241	2047286	+	gene_id "XLOC_000446"; transcript_id "DDB_G0268968"; exon_number "1"; oId "DDB_G0268968"; nearest_ref "DDB_G0268968"; class_code "="; tss_id "TSS465";
chr1	Cufflinks	exon	2047393	2047625	+	gene_id "XLOC_000446"; transcript_id "DDB_G0268968"; exon_number "2"; oId "DDB_G0268968"; nearest_ref "DDB_G0268968"; class_code "="; tss_id "TSS465";
chr1	Cufflinks	exon	2047756	2047809	+	gene_id "XLOC_000446"; transcript_id "DDB_G0268968"; exon_number "3"; oId "DDB_G0268968"; nearest_ref "DDB_G0268968"; class_code "="; tss_id "TSS465";
chr1	Cufflinks	exon	2048275	2048646	+	gene_id "XLOC_000447"; transcript_id "DDB_G0268756"; exon_number "1"; oId "DDB_G0268756"; nearest_ref "DDB_G0268756"; class_code "="; tss_id "TSS466";
chr1	Cufflinks	exon	2048942	2049022	+	gene_id "XLOC_000448"; transcript_id "DDB_G0268758"; exon_number "1"; oId "DDB_G0268758"; nearest_ref "DDB_G0268758"; class_code "="; tss_id "TSS467";
chr1	Cufflinks	exon	2049143	2049384	+	gene_id "XLOC_000448"; transcript_id "DDB_G0268758"; exon_number "2"; oId "DDB_G0268758"; nearest_ref "DDB_G0268758"; class_code "="; tss_id "TSS467";
chr1	Cufflinks	exon	2049492	2049684	+	gene_id "XLOC_000448"; transcript_id "DDB_G0268758"; exon_number "3"; oId "DDB_G0268758"; nearest_ref "DDB_G0268758"; class_code "="; tss_id "TSS467";
chr1	Cufflinks	exon	2049783	2050448	+	gene_id "XLOC_000448"; transcript_id "DDB_G0268758"; exon_number "4"; oId "DDB_G0268758"; nearest_ref "DDB_G0268758"; class_code "="; tss_id "TSS467";
chr1	Cufflinks	exon	2050767	2050904	+	gene_id "XLOC_000449"; transcript_id "DDB_G0268970"; exon_number "1"; oId "DDB_G0268970"; nearest_ref "DDB_G0268970"; class_code "="; tss_id "TSS468";
chr1	Cufflinks	exon	2051009	2051719	+	gene_id "XLOC_000449"; transcript_id "DDB_G0268970"; exon_number "2"; oId "DDB_G0268970"; nearest_ref "DDB_G0268970"; class_code "="; tss_id "TSS468";
chr1	Cufflinks	exon	2054001	2054043	+	gene_id "XLOC_000450"; transcript_id "DDB_G0268760"; exon_number "1"; oId "DDB_G0268760"; nearest_ref "DDB_G0268760"; class_code "="; tss_id "TSS469";
chr1	Cufflinks	exon	2054121	2054343	+	gene_id "XLOC_000450"; transcript_id "DDB_G0268760"; exon_number "2"; oId "DDB_G0268760"; nearest_ref "DDB_G0268760"; class_code "="; tss_id "TSS469";
chr1	Cufflinks	exon	2054435	2054726	+	gene_id "XLOC_000450"; transcript_id "DDB_G0268760"; exon_number "3"; oId "DDB_G0268760"; nearest_ref "DDB_G0268760"; class_code "="; tss_id "TSS469";
chr1	Cufflinks	exon	2054857	2054913	+	gene_id "XLOC_000450"; transcript_id "DDB_G0268760"; exon_number "4"; oId "DDB_G0268760"; nearest_ref "DDB_G0268760"; class_code "="; tss_id "TSS469";
chr1	Cufflinks	exon	2056699	2061951	+	gene_id "XLOC_000451"; transcript_id "DDB_G0268764"; exon_number "1"; oId "DDB_G0268764"; nearest_ref "DDB_G0268764"; class_code "="; tss_id "TSS470";
chr1	Cufflinks	exon	2067299	2068378	+	gene_id "XLOC_000452"; transcript_id "CUFF_262_1"; exon_number "1"; oId "CUFF_262_1"; nearest_ref "DDB_G0268982"; class_code "x"; tss_id "TSS471";
chr1	Cufflinks	exon	2069168	2069746	+	gene_id "XLOC_000453"; transcript_id "DDB_G0268984"; exon_number "1"; oId "DDB_G0268984"; nearest_ref "DDB_G0268984"; class_code "="; tss_id "TSS472";
chr1	Cufflinks	exon	2069754	2070324	+	gene_id "XLOC_000454"; transcript_id "DDB_G0269080"; exon_number "1"; oId "DDB_G0269080"; nearest_ref "DDB_G0269080"; class_code "="; tss_id "TSS473";
chr1	Cufflinks	exon	2070459	2070466	+	gene_id "XLOC_000454"; transcript_id "DDB_G0269080"; exon_number "2"; oId "DDB_G0269080"; nearest_ref "DDB_G0269080"; class_code "="; tss_id "TSS473";
chr1	Cufflinks	exon	2075252	2076868	+	gene_id "XLOC_000455"; transcript_id "DDB_G0268776"; exon_number "1"; oId "DDB_G0268776"; nearest_ref "DDB_G0268776"; class_code "="; tss_id "TSS474";
chr1	Cufflinks	exon	2079025	2080332	+	gene_id "XLOC_000456"; transcript_id "DDB_G0268990"; exon_number "1"; oId "DDB_G0268990"; nearest_ref "DDB_G0268990"; class_code "="; tss_id "TSS475";
chr1	Cufflinks	exon	2080758	2080930	+	gene_id "XLOC_000457"; transcript_id "DDB_G0268992"; exon_number "1"; oId "DDB_G0268992"; nearest_ref "DDB_G0268992"; class_code "="; tss_id "TSS476";
chr1	Cufflinks	exon	2081183	2081404	+	gene_id "XLOC_000457"; transcript_id "DDB_G0268992"; exon_number "2"; oId "DDB_G0268992"; nearest_ref "DDB_G0268992"; class_code "="; tss_id "TSS476";
chr1	Cufflinks	exon	2081711	2081809	+	gene_id "XLOC_000457"; transcript_id "DDB_G0268992"; exon_number "3"; oId "DDB_G0268992"; nearest_ref "DDB_G0268992"; class_code "="; tss_id "TSS476";
chr1	Cufflinks	exon	2081908	2081980	+	gene_id "XLOC_000457"; transcript_id "DDB_G0268992"; exon_number "4"; oId "DDB_G0268992"; nearest_ref "DDB_G0268992"; class_code "="; tss_id "TSS476";
chr1	Cufflinks	exon	2082803	2083570	+	gene_id "XLOC_000458"; transcript_id "DDB_G0268778"; exon_number "1"; oId "DDB_G0268778"; nearest_ref "DDB_G0268778"; class_code "="; tss_id "TSS477";
chr1	Cufflinks	exon	2083671	2086499	+	gene_id "XLOC_000458"; transcript_id "DDB_G0268778"; exon_number "2"; oId "DDB_G0268778"; nearest_ref "DDB_G0268778"; class_code "="; tss_id "TSS477";
chr1	Cufflinks	exon	2089123	2089563	+	gene_id "XLOC_000459"; transcript_id "DDB_G0268780"; exon_number "1"; oId "DDB_G0268780"; nearest_ref "DDB_G0268780"; class_code "="; tss_id "TSS478";
chr1	Cufflinks	exon	2091187	2093082	+	gene_id "XLOC_000460"; transcript_id "DDB_G0269084"; exon_number "1"; oId "DDB_G0269084"; nearest_ref "DDB_G0269084"; class_code "="; tss_id "TSS479";
chr1	Cufflinks	exon	2093909	2094162	+	gene_id "XLOC_000461"; transcript_id "DDB_G0268994"; exon_number "1"; oId "DDB_G0268994"; nearest_ref "DDB_G0268994"; class_code "="; tss_id "TSS480";
chr1	Cufflinks	exon	2094252	2094710	+	gene_id "XLOC_000461"; transcript_id "DDB_G0268994"; exon_number "2"; oId "DDB_G0268994"; nearest_ref "DDB_G0268994"; class_code "="; tss_id "TSS480";
chr1	Cufflinks	exon	2094807	2097333	+	gene_id "XLOC_000461"; transcript_id "DDB_G0268994"; exon_number "3"; oId "DDB_G0268994"; nearest_ref "DDB_G0268994"; class_code "="; tss_id "TSS480";
chr1	Cufflinks	exon	2097735	2099012	+	gene_id "XLOC_000462"; transcript_id "DDB_G0268782"; exon_number "1"; oId "DDB_G0268782"; nearest_ref "DDB_G0268782"; class_code "="; tss_id "TSS481";
chr1	Cufflinks	exon	2116939	2118255	+	gene_id "XLOC_000463"; transcript_id "DDB_G0268788"; exon_number "1"; oId "DDB_G0268788"; nearest_ref "DDB_G0268788"; class_code "="; tss_id "TSS482";
chr1	Cufflinks	exon	2123318	2123611	+	gene_id "XLOC_000464"; transcript_id "DDB_G0268794"; exon_number "1"; oId "DDB_G0268794"; nearest_ref "DDB_G0268794"; class_code "="; tss_id "TSS483";
chr1	Cufflinks	exon	2123694	2124054	+	gene_id "XLOC_000464"; transcript_id "DDB_G0268794"; exon_number "2"; oId "DDB_G0268794"; nearest_ref "DDB_G0268794"; class_code "="; tss_id "TSS483";
chr1	Cufflinks	exon	2124129	2124574	+	gene_id "XLOC_000464"; transcript_id "DDB_G0268794"; exon_number "3"; oId "DDB_G0268794"; nearest_ref "DDB_G0268794"; class_code "="; tss_id "TSS483";
chr1	Cufflinks	exon	2125974	2126090	+	gene_id "XLOC_000465"; transcript_id "DDB_G0268798"; exon_number "1"; oId "DDB_G0268798"; nearest_ref "DDB_G0268798"; class_code "="; tss_id "TSS484";
chr1	Cufflinks	exon	2126195	2127217	+	gene_id "XLOC_000465"; transcript_id "DDB_G0268798"; exon_number "2"; oId "DDB_G0268798"; nearest_ref "DDB_G0268798"; class_code "="; tss_id "TSS484";
chr1	Cufflinks	exon	2127909	2128811	+	gene_id "XLOC_000466"; transcript_id "DDB_G0268800"; exon_number "1"; oId "DDB_G0268800"; nearest_ref "DDB_G0268800"; class_code "="; tss_id "TSS485";
chr1	Cufflinks	exon	2129299	2129604	+	gene_id "XLOC_000467"; transcript_id "DDB_G0268802"; exon_number "1"; oId "DDB_G0268802"; nearest_ref "DDB_G0268802"; class_code "="; tss_id "TSS486";
chr1	Cufflinks	exon	2129726	2130090	+	gene_id "XLOC_000467"; transcript_id "DDB_G0268802"; exon_number "2"; oId "DDB_G0268802"; nearest_ref "DDB_G0268802"; class_code "="; tss_id "TSS486";
chr1	Cufflinks	exon	2130162	2130540	+	gene_id "XLOC_000467"; transcript_id "DDB_G0268802"; exon_number "3"; oId "DDB_G0268802"; nearest_ref "DDB_G0268802"; class_code "="; tss_id "TSS486";
chr1	Cufflinks	exon	2132246	2133216	+	gene_id "XLOC_000468"; transcript_id "CUFF_270_1"; exon_number "1"; oId "CUFF_270_1"; nearest_ref "DDB_G0268634"; class_code "x"; tss_id "TSS487";
chr1	Cufflinks	exon	2134046	2134370	+	gene_id "XLOC_000469"; transcript_id "CUFF_271_1"; exon_number "1"; oId "CUFF_271_1"; nearest_ref "DDB_G0269088"; class_code "x"; tss_id "TSS488";
chr1	Cufflinks	exon	2134576	2136436	+	gene_id "XLOC_000470"; transcript_id "CUFF_272_1"; exon_number "1"; oId "CUFF_272_1"; nearest_ref "DDB_G0269088"; class_code "x"; tss_id "TSS489";
chr1	Cufflinks	exon	2137156	2137233	+	gene_id "XLOC_000471"; transcript_id "DDB_G0268632"; exon_number "1"; oId "DDB_G0268632"; nearest_ref "DDB_G0268632"; class_code "="; tss_id "TSS490";
chr1	Cufflinks	exon	2137349	2139476	+	gene_id "XLOC_000471"; transcript_id "DDB_G0268632"; exon_number "2"; oId "DDB_G0268632"; nearest_ref "DDB_G0268632"; class_code "="; tss_id "TSS490";
chr1	Cufflinks	exon	2139578	2139957	+	gene_id "XLOC_000471"; transcript_id "DDB_G0268632"; exon_number "3"; oId "DDB_G0268632"; nearest_ref "DDB_G0268632"; class_code "="; tss_id "TSS490";
chr1	Cufflinks	exon	2141132	2141137	+	gene_id "XLOC_000472"; transcript_id "DDB_G0268806"; exon_number "1"; oId "DDB_G0268806"; nearest_ref "DDB_G0268806"; class_code "="; tss_id "TSS491";
chr1	Cufflinks	exon	2141403	2141564	+	gene_id "XLOC_000472"; transcript_id "DDB_G0268806"; exon_number "2"; oId "DDB_G0268806"; nearest_ref "DDB_G0268806"; class_code "="; tss_id "TSS491";
chr1	Cufflinks	exon	2146485	2147533	+	gene_id "XLOC_000473"; transcript_id "DDB_G0268810"; exon_number "1"; oId "DDB_G0268810"; nearest_ref "DDB_G0268810"; class_code "="; tss_id "TSS492";
chr1	Cufflinks	exon	2147643	2149458	+	gene_id "XLOC_000473"; transcript_id "DDB_G0268810"; exon_number "2"; oId "DDB_G0268810"; nearest_ref "DDB_G0268810"; class_code "="; tss_id "TSS492";
chr1	Cufflinks	exon	2150238	2150297	+	gene_id "XLOC_000474"; transcript_id "CUFF_273_1"; exon_number "1"; oId "CUFF_273_1"; nearest_ref "DDB_G0269004"; class_code "j"; tss_id "TSS493";
chr1	Cufflinks	exon	2150388	2150525	+	gene_id "XLOC_000474"; transcript_id "CUFF_273_1"; exon_number "2"; oId "CUFF_273_1"; nearest_ref "DDB_G0269004"; class_code "j"; tss_id "TSS493";
chr1	Cufflinks	exon	2150615	2151070	+	gene_id "XLOC_000474"; transcript_id "CUFF_273_1"; exon_number "3"; oId "CUFF_273_1"; nearest_ref "DDB_G0269004"; class_code "j"; tss_id "TSS493";
chr1	Cufflinks	exon	2151155	2151229	+	gene_id "XLOC_000474"; transcript_id "CUFF_273_1"; exon_number "4"; oId "CUFF_273_1"; nearest_ref "DDB_G0269004"; class_code "j"; tss_id "TSS493";
chr1	Cufflinks	exon	2151297	2151377	+	gene_id "XLOC_000474"; transcript_id "CUFF_273_1"; exon_number "5"; oId "CUFF_273_1"; nearest_ref "DDB_G0269004"; class_code "j"; tss_id "TSS493";
chr1	Cufflinks	exon	2151472	2151800	+	gene_id "XLOC_000474"; transcript_id "CUFF_273_1"; exon_number "6"; oId "CUFF_273_1"; nearest_ref "DDB_G0269004"; class_code "j"; tss_id "TSS493";
chr1	Cufflinks	exon	2151893	2153776	+	gene_id "XLOC_000474"; transcript_id "CUFF_273_1"; exon_number "7"; oId "CUFF_273_1"; nearest_ref "DDB_G0269004"; class_code "j"; tss_id "TSS493";
chr1	Cufflinks	exon	2153856	2154061	+	gene_id "XLOC_000474"; transcript_id "CUFF_273_1"; exon_number "8"; oId "CUFF_273_1"; nearest_ref "DDB_G0269004"; class_code "j"; tss_id "TSS493";
chr1	Cufflinks	exon	2150422	2150525	+	gene_id "XLOC_000474"; transcript_id "DDB_G0269004"; exon_number "1"; oId "DDB_G0269004"; contained_in "CUFF_273_1"; nearest_ref "DDB_G0269004"; class_code "="; tss_id "TSS494";
chr1	Cufflinks	exon	2150615	2151070	+	gene_id "XLOC_000474"; transcript_id "DDB_G0269004"; exon_number "2"; oId "DDB_G0269004"; contained_in "CUFF_273_1"; nearest_ref "DDB_G0269004"; class_code "="; tss_id "TSS494";
chr1	Cufflinks	exon	2151155	2151229	+	gene_id "XLOC_000474"; transcript_id "DDB_G0269004"; exon_number "3"; oId "DDB_G0269004"; contained_in "CUFF_273_1"; nearest_ref "DDB_G0269004"; class_code "="; tss_id "TSS494";
chr1	Cufflinks	exon	2151297	2151377	+	gene_id "XLOC_000474"; transcript_id "DDB_G0269004"; exon_number "4"; oId "DDB_G0269004"; contained_in "CUFF_273_1"; nearest_ref "DDB_G0269004"; class_code "="; tss_id "TSS494";
chr1	Cufflinks	exon	2151472	2151800	+	gene_id "XLOC_000474"; transcript_id "DDB_G0269004"; exon_number "5"; oId "DDB_G0269004"; contained_in "CUFF_273_1"; nearest_ref "DDB_G0269004"; class_code "="; tss_id "TSS494";
chr1	Cufflinks	exon	2151893	2153776	+	gene_id "XLOC_000474"; transcript_id "DDB_G0269004"; exon_number "6"; oId "DDB_G0269004"; contained_in "CUFF_273_1"; nearest_ref "DDB_G0269004"; class_code "="; tss_id "TSS494";
chr1	Cufflinks	exon	2153856	2154061	+	gene_id "XLOC_000474"; transcript_id "DDB_G0269004"; exon_number "7"; oId "DDB_G0269004"; contained_in "CUFF_273_1"; nearest_ref "DDB_G0269004"; class_code "="; tss_id "TSS494";
chr1	Cufflinks	exon	2157480	2160359	+	gene_id "XLOC_000475"; transcript_id "DDB_G0268814"; exon_number "1"; oId "DDB_G0268814"; nearest_ref "DDB_G0268814"; class_code "="; tss_id "TSS495";
chr1	Cufflinks	exon	2165426	2165687	+	gene_id "XLOC_000476"; transcript_id "CUFF_275_1"; exon_number "1"; oId "CUFF_275_1"; class_code "u"; tss_id "TSS496";
chr1	Cufflinks	exon	2166447	2166518	+	gene_id "XLOC_000477"; transcript_id "CUFF_276_1"; exon_number "1"; oId "CUFF_276_1"; class_code "u"; tss_id "TSS497";
chr1	Cufflinks	exon	2167055	2168395	+	gene_id "XLOC_000478"; transcript_id "DDB_G0268818"; exon_number "1"; oId "DDB_G0268818"; contained_in "CUFF_277_2"; nearest_ref "DDB_G0268818"; class_code "="; tss_id "TSS498";
chr1	Cufflinks	exon	2167055	2169660	+	gene_id "XLOC_000478"; transcript_id "CUFF_277_2"; exon_number "1"; oId "CUFF_277_2"; nearest_ref "DDB_G0268818"; class_code "="; tss_id "TSS498";
chr1	Cufflinks	exon	2174037	2174193	+	gene_id "XLOC_000479"; transcript_id "DDB_G0268820"; exon_number "1"; oId "DDB_G0268820"; nearest_ref "DDB_G0268820"; class_code "="; tss_id "TSS499";
chr1	Cufflinks	exon	2174456	2174877	+	gene_id "XLOC_000479"; transcript_id "DDB_G0268820"; exon_number "2"; oId "DDB_G0268820"; nearest_ref "DDB_G0268820"; class_code "="; tss_id "TSS499";
chr1	Cufflinks	exon	2174945	2175768	+	gene_id "XLOC_000479"; transcript_id "DDB_G0268820"; exon_number "3"; oId "DDB_G0268820"; nearest_ref "DDB_G0268820"; class_code "="; tss_id "TSS499";
chr1	Cufflinks	exon	2175899	2176085	+	gene_id "XLOC_000479"; transcript_id "DDB_G0268820"; exon_number "4"; oId "DDB_G0268820"; nearest_ref "DDB_G0268820"; class_code "="; tss_id "TSS499";
chr1	Cufflinks	exon	2179084	2179744	+	gene_id "XLOC_000480"; transcript_id "DDB_G0268822"; exon_number "1"; oId "DDB_G0268822"; nearest_ref "DDB_G0268822"; class_code "="; tss_id "TSS500";
chr1	Cufflinks	exon	2179829	2182266	+	gene_id "XLOC_000480"; transcript_id "DDB_G0268822"; exon_number "2"; oId "DDB_G0268822"; nearest_ref "DDB_G0268822"; class_code "="; tss_id "TSS500";
chr1	Cufflinks	exon	2194306	2194536	+	gene_id "XLOC_000481"; transcript_id "DDB_G0268830"; exon_number "1"; oId "DDB_G0268830"; nearest_ref "DDB_G0268830"; class_code "="; tss_id "TSS501";
chr1	Cufflinks	exon	2195578	2195593	+	gene_id "XLOC_000482"; transcript_id "DDB_G0269010"; exon_number "1"; oId "DDB_G0269010"; nearest_ref "DDB_G0269010"; class_code "="; tss_id "TSS502";
chr1	Cufflinks	exon	2195636	2196135	+	gene_id "XLOC_000482"; transcript_id "DDB_G0269010"; exon_number "2"; oId "DDB_G0269010"; nearest_ref "DDB_G0269010"; class_code "="; tss_id "TSS502";
chr1	Cufflinks	exon	2196293	2196562	+	gene_id "XLOC_000483"; transcript_id "DDB_G0269012"; exon_number "1"; oId "DDB_G0269012"; nearest_ref "DDB_G0269012"; class_code "="; tss_id "TSS503";
chr1	Cufflinks	exon	2196631	2196777	+	gene_id "XLOC_000484"; transcript_id "DDB_G0268834"; exon_number "1"; oId "DDB_G0268834"; nearest_ref "DDB_G0268834"; class_code "="; tss_id "TSS504";
chr1	Cufflinks	exon	2198420	2198887	+	gene_id "XLOC_000485"; transcript_id "DDB_G0268838"; exon_number "1"; oId "DDB_G0268838"; nearest_ref "DDB_G0268838"; class_code "="; tss_id "TSS505";
chr1	Cufflinks	exon	2199646	2200320	+	gene_id "XLOC_000486"; transcript_id "DDB_G0268636"; exon_number "1"; oId "DDB_G0268636"; nearest_ref "DDB_G0268636"; class_code "="; tss_id "TSS506";
chr1	Cufflinks	exon	2200452	2204240	+	gene_id "XLOC_000486"; transcript_id "DDB_G0268636"; exon_number "2"; oId "DDB_G0268636"; nearest_ref "DDB_G0268636"; class_code "="; tss_id "TSS506";
chr1	Cufflinks	exon	2199646	2200320	+	gene_id "XLOC_000486"; transcript_id "CUFF_284_2"; exon_number "1"; oId "CUFF_284_2"; nearest_ref "DDB_G0268636"; class_code "j"; tss_id "TSS506";
chr1	Cufflinks	exon	2200465	2204240	+	gene_id "XLOC_000486"; transcript_id "CUFF_284_2"; exon_number "2"; oId "CUFF_284_2"; nearest_ref "DDB_G0268636"; class_code "j"; tss_id "TSS506";
chr1	Cufflinks	exon	2216150	2216626	+	gene_id "XLOC_000487"; transcript_id "DDB_G0268840"; exon_number "1"; oId "DDB_G0268840"; nearest_ref "DDB_G0268840"; class_code "="; tss_id "TSS507";
chr1	Cufflinks	exon	2216706	2216921	+	gene_id "XLOC_000487"; transcript_id "DDB_G0268840"; exon_number "2"; oId "DDB_G0268840"; nearest_ref "DDB_G0268840"; class_code "="; tss_id "TSS507";
chr1	Cufflinks	exon	2218538	2218843	+	gene_id "XLOC_000488"; transcript_id "DDB_G0268842"; exon_number "1"; oId "DDB_G0268842"; nearest_ref "DDB_G0268842"; class_code "="; tss_id "TSS508";
chr1	Cufflinks	exon	2219371	2219698	+	gene_id "XLOC_000489"; transcript_id "DDB_G0268628"; exon_number "1"; oId "DDB_G0268628"; nearest_ref "DDB_G0268628"; class_code "="; tss_id "TSS509";
chr1	Cufflinks	exon	2219785	2220365	+	gene_id "XLOC_000489"; transcript_id "DDB_G0268628"; exon_number "2"; oId "DDB_G0268628"; nearest_ref "DDB_G0268628"; class_code "="; tss_id "TSS509";
chr1	Cufflinks	exon	2221088	2222833	+	gene_id "XLOC_000490"; transcript_id "DDB_G0268844"; exon_number "1"; oId "DDB_G0268844"; nearest_ref "DDB_G0268844"; class_code "="; tss_id "TSS510";
chr1	Cufflinks	exon	2223009	2224754	+	gene_id "XLOC_000491"; transcript_id "DDB_G0268846"; exon_number "1"; oId "DDB_G0268846"; nearest_ref "DDB_G0268846"; class_code "="; tss_id "TSS511";
chr1	Cufflinks	exon	2223009	2224083	+	gene_id "XLOC_000491"; transcript_id "CUFF_285_2"; exon_number "1"; oId "CUFF_285_2"; nearest_ref "DDB_G0268846"; class_code "o"; tss_id "TSS511";
chr1	Cufflinks	exon	2224431	2224754	+	gene_id "XLOC_000491"; transcript_id "CUFF_285_2"; exon_number "2"; oId "CUFF_285_2"; nearest_ref "DDB_G0268846"; class_code "o"; tss_id "TSS511";
chr1	Cufflinks	exon	2225484	2225552	+	gene_id "XLOC_000492"; transcript_id "DDB_G0268848"; exon_number "1"; oId "DDB_G0268848"; nearest_ref "DDB_G0268848"; class_code "="; tss_id "TSS512";
chr1	Cufflinks	exon	2225775	2226045	+	gene_id "XLOC_000492"; transcript_id "DDB_G0268848"; exon_number "2"; oId "DDB_G0268848"; nearest_ref "DDB_G0268848"; class_code "="; tss_id "TSS512";
chr1	Cufflinks	exon	2226200	2229816	+	gene_id "XLOC_000492"; transcript_id "DDB_G0268848"; exon_number "3"; oId "DDB_G0268848"; nearest_ref "DDB_G0268848"; class_code "="; tss_id "TSS512";
chr1	Cufflinks	exon	2229972	2231873	+	gene_id "XLOC_000492"; transcript_id "DDB_G0268848"; exon_number "4"; oId "DDB_G0268848"; nearest_ref "DDB_G0268848"; class_code "="; tss_id "TSS512";
chr1	Cufflinks	exon	2231951	2234074	+	gene_id "XLOC_000492"; transcript_id "DDB_G0268848"; exon_number "5"; oId "DDB_G0268848"; nearest_ref "DDB_G0268848"; class_code "="; tss_id "TSS512";
chr1	Cufflinks	exon	2235139	2235207	+	gene_id "XLOC_000493"; transcript_id "DDB_G0268850"; exon_number "1"; oId "DDB_G0268850"; nearest_ref "DDB_G0268850"; class_code "="; tss_id "TSS513";
chr1	Cufflinks	exon	2235358	2235628	+	gene_id "XLOC_000493"; transcript_id "DDB_G0268850"; exon_number "2"; oId "DDB_G0268850"; nearest_ref "DDB_G0268850"; class_code "="; tss_id "TSS513";
chr1	Cufflinks	exon	2235764	2239374	+	gene_id "XLOC_000493"; transcript_id "DDB_G0268850"; exon_number "3"; oId "DDB_G0268850"; nearest_ref "DDB_G0268850"; class_code "="; tss_id "TSS513";
chr1	Cufflinks	exon	2239463	2241373	+	gene_id "XLOC_000493"; transcript_id "DDB_G0268850"; exon_number "4"; oId "DDB_G0268850"; nearest_ref "DDB_G0268850"; class_code "="; tss_id "TSS513";
chr1	Cufflinks	exon	2241443	2243566	+	gene_id "XLOC_000493"; transcript_id "DDB_G0268850"; exon_number "5"; oId "DDB_G0268850"; nearest_ref "DDB_G0268850"; class_code "="; tss_id "TSS513";
chr1	Cufflinks	exon	2244141	2244209	+	gene_id "XLOC_000494"; transcript_id "DDB_G0268852"; exon_number "1"; oId "DDB_G0268852"; nearest_ref "DDB_G0268852"; class_code "="; tss_id "TSS514";
chr1	Cufflinks	exon	2244362	2244632	+	gene_id "XLOC_000494"; transcript_id "DDB_G0268852"; exon_number "2"; oId "DDB_G0268852"; nearest_ref "DDB_G0268852"; class_code "="; tss_id "TSS514";
chr1	Cufflinks	exon	2244705	2248372	+	gene_id "XLOC_000494"; transcript_id "DDB_G0268852"; exon_number "3"; oId "DDB_G0268852"; nearest_ref "DDB_G0268852"; class_code "="; tss_id "TSS514";
chr1	Cufflinks	exon	2248456	2250348	+	gene_id "XLOC_000494"; transcript_id "DDB_G0268852"; exon_number "4"; oId "DDB_G0268852"; nearest_ref "DDB_G0268852"; class_code "="; tss_id "TSS514";
chr1	Cufflinks	exon	2250415	2252535	+	gene_id "XLOC_000494"; transcript_id "DDB_G0268852"; exon_number "5"; oId "DDB_G0268852"; nearest_ref "DDB_G0268852"; class_code "="; tss_id "TSS514";
chr1	Cufflinks	exon	2244141	2244209	+	gene_id "XLOC_000494"; transcript_id "CUFF_286_2"; exon_number "1"; oId "CUFF_286_2"; nearest_ref "DDB_G0268852"; class_code "j"; tss_id "TSS514";
chr1	Cufflinks	exon	2244362	2244632	+	gene_id "XLOC_000494"; transcript_id "CUFF_286_2"; exon_number "2"; oId "CUFF_286_2"; nearest_ref "DDB_G0268852"; class_code "j"; tss_id "TSS514";
chr1	Cufflinks	exon	2244705	2247021	+	gene_id "XLOC_000494"; transcript_id "CUFF_286_2"; exon_number "3"; oId "CUFF_286_2"; nearest_ref "DDB_G0268852"; class_code "j"; tss_id "TSS514";
chr1	Cufflinks	exon	2247199	2248372	+	gene_id "XLOC_000494"; transcript_id "CUFF_286_2"; exon_number "4"; oId "CUFF_286_2"; nearest_ref "DDB_G0268852"; class_code "j"; tss_id "TSS514";
chr1	Cufflinks	exon	2248456	2250348	+	gene_id "XLOC_000494"; transcript_id "CUFF_286_2"; exon_number "5"; oId "CUFF_286_2"; nearest_ref "DDB_G0268852"; class_code "j"; tss_id "TSS514";
chr1	Cufflinks	exon	2250415	2252535	+	gene_id "XLOC_000494"; transcript_id "CUFF_286_2"; exon_number "6"; oId "CUFF_286_2"; nearest_ref "DDB_G0268852"; class_code "j"; tss_id "TSS514";
chr1	Cufflinks	exon	2256023	2256185	+	gene_id "XLOC_000495"; transcript_id "DDB_G0269016"; exon_number "1"; oId "DDB_G0269016"; nearest_ref "DDB_G0269016"; class_code "="; tss_id "TSS515";
chr1	Cufflinks	exon	2256324	2257759	+	gene_id "XLOC_000495"; transcript_id "DDB_G0269016"; exon_number "2"; oId "DDB_G0269016"; nearest_ref "DDB_G0269016"; class_code "="; tss_id "TSS515";
chr1	Cufflinks	exon	2258756	2258772	+	gene_id "XLOC_000496"; transcript_id "DDB_G0269018"; exon_number "1"; oId "DDB_G0269018"; nearest_ref "DDB_G0269018"; class_code "="; tss_id "TSS516";
chr1	Cufflinks	exon	2258932	2260867	+	gene_id "XLOC_000496"; transcript_id "DDB_G0269018"; exon_number "2"; oId "DDB_G0269018"; nearest_ref "DDB_G0269018"; class_code "="; tss_id "TSS516";
chr1	Cufflinks	exon	2261646	2263586	+	gene_id "XLOC_000497"; transcript_id "DDB_G0268856"; exon_number "1"; oId "DDB_G0268856"; nearest_ref "DDB_G0268856"; class_code "="; tss_id "TSS517";
chr1	Cufflinks	exon	2261646	2262872	+	gene_id "XLOC_000497"; transcript_id "CUFF_287_2"; exon_number "1"; oId "CUFF_287_2"; nearest_ref "DDB_G0268856"; class_code "o"; tss_id "TSS517";
chr1	Cufflinks	exon	2263023	2263586	+	gene_id "XLOC_000497"; transcript_id "CUFF_287_2"; exon_number "2"; oId "CUFF_287_2"; nearest_ref "DDB_G0268856"; class_code "o"; tss_id "TSS517";
chr1	Cufflinks	exon	2266964	2267294	+	gene_id "XLOC_000498"; transcript_id "DDB_G0268860"; exon_number "1"; oId "DDB_G0268860"; nearest_ref "DDB_G0268860"; class_code "="; tss_id "TSS518";
chr1	Cufflinks	exon	2267412	2269912	+	gene_id "XLOC_000498"; transcript_id "DDB_G0268860"; exon_number "2"; oId "DDB_G0268860"; nearest_ref "DDB_G0268860"; class_code "="; tss_id "TSS518";
chr1	Cufflinks	exon	2276125	2276316	+	gene_id "XLOC_000499"; transcript_id "CUFF_290_1"; exon_number "1"; oId "CUFF_290_1"; nearest_ref "DDB_G0268864"; class_code "x"; tss_id "TSS519";
chr1	Cufflinks	exon	2278096	2278167	+	gene_id "XLOC_000500"; transcript_id "CUFF_292_1"; exon_number "1"; oId "CUFF_292_1"; class_code "u"; tss_id "TSS520";
chr1	Cufflinks	exon	2278922	2281414	+	gene_id "XLOC_000501"; transcript_id "DDB_G0268866"; exon_number "1"; oId "DDB_G0268866"; nearest_ref "DDB_G0268866"; class_code "="; tss_id "TSS521";
chr1	Cufflinks	exon	2286518	2287261	+	gene_id "XLOC_000502"; transcript_id "DDB_G0268870"; exon_number "1"; oId "DDB_G0268870"; nearest_ref "DDB_G0268870"; class_code "="; tss_id "TSS522";
chr1	Cufflinks	exon	2287976	2290947	+	gene_id "XLOC_000503"; transcript_id "DDB_G0268872"; exon_number "1"; oId "DDB_G0268872"; nearest_ref "DDB_G0268872"; class_code "="; tss_id "TSS523";
chr1	Cufflinks	exon	2291034	2291153	+	gene_id "XLOC_000503"; transcript_id "DDB_G0268872"; exon_number "2"; oId "DDB_G0268872"; nearest_ref "DDB_G0268872"; class_code "="; tss_id "TSS523";
chr1	Cufflinks	exon	2291316	2294601	+	gene_id "XLOC_000503"; transcript_id "DDB_G0268872"; exon_number "3"; oId "DDB_G0268872"; nearest_ref "DDB_G0268872"; class_code "="; tss_id "TSS523";
chr1	Cufflinks	exon	2295154	2295508	+	gene_id "XLOC_000504"; transcript_id "DDB_G0269022"; exon_number "1"; oId "DDB_G0269022"; nearest_ref "DDB_G0269022"; class_code "="; tss_id "TSS524";
chr1	Cufflinks	exon	2295585	2296270	+	gene_id "XLOC_000504"; transcript_id "DDB_G0269022"; exon_number "2"; oId "DDB_G0269022"; nearest_ref "DDB_G0269022"; class_code "="; tss_id "TSS524";
chr1	Cufflinks	exon	2296806	2297615	+	gene_id "XLOC_000505"; transcript_id "DDB_G0268874"; exon_number "1"; oId "DDB_G0268874"; nearest_ref "DDB_G0268874"; class_code "="; tss_id "TSS525";
chr1	Cufflinks	exon	2304383	2304447	+	gene_id "XLOC_000506"; transcript_id "DDB_G0268878"; exon_number "1"; oId "DDB_G0268878"; nearest_ref "DDB_G0268878"; class_code "="; tss_id "TSS526";
chr1	Cufflinks	exon	2304528	2304682	+	gene_id "XLOC_000506"; transcript_id "DDB_G0268878"; exon_number "2"; oId "DDB_G0268878"; nearest_ref "DDB_G0268878"; class_code "="; tss_id "TSS526";
chr1	Cufflinks	exon	2304754	2305107	+	gene_id "XLOC_000506"; transcript_id "DDB_G0268878"; exon_number "3"; oId "DDB_G0268878"; nearest_ref "DDB_G0268878"; class_code "="; tss_id "TSS526";
chr1	Cufflinks	exon	2305203	2305729	+	gene_id "XLOC_000506"; transcript_id "DDB_G0268878"; exon_number "4"; oId "DDB_G0268878"; nearest_ref "DDB_G0268878"; class_code "="; tss_id "TSS526";
chr1	Cufflinks	exon	2309454	2309559	+	gene_id "XLOC_000507"; transcript_id "DDB_G0268884"; exon_number "1"; oId "DDB_G0268884"; nearest_ref "DDB_G0268884"; class_code "="; tss_id "TSS527";
chr1	Cufflinks	exon	2309645	2310009	+	gene_id "XLOC_000507"; transcript_id "DDB_G0268884"; exon_number "2"; oId "DDB_G0268884"; nearest_ref "DDB_G0268884"; class_code "="; tss_id "TSS527";
chr1	Cufflinks	exon	2311232	2323957	+	gene_id "XLOC_000508"; transcript_id "DDB_G0268886"; exon_number "1"; oId "DDB_G0268886"; nearest_ref "DDB_G0268886"; class_code "="; tss_id "TSS528";
chr1	Cufflinks	exon	2311232	2319310	+	gene_id "XLOC_000508"; transcript_id "CUFF_295_2"; exon_number "1"; oId "CUFF_295_2"; nearest_ref "DDB_G0268886"; class_code "o"; tss_id "TSS528";
chr1	Cufflinks	exon	2319438	2323957	+	gene_id "XLOC_000508"; transcript_id "CUFF_295_2"; exon_number "2"; oId "CUFF_295_2"; nearest_ref "DDB_G0268886"; class_code "o"; tss_id "TSS528";
chr1	Cufflinks	exon	2333199	2335088	+	gene_id "XLOC_000509"; transcript_id "DDB_G0269024"; exon_number "1"; oId "DDB_G0269024"; nearest_ref "DDB_G0269024"; class_code "="; tss_id "TSS529";
chr1	Cufflinks	exon	2336357	2336519	+	gene_id "XLOC_000510"; transcript_id "DDB_G0268892"; exon_number "1"; oId "DDB_G0268892"; nearest_ref "DDB_G0268892"; class_code "="; tss_id "TSS530";
chr1	Cufflinks	exon	2336667	2337109	+	gene_id "XLOC_000510"; transcript_id "DDB_G0268892"; exon_number "2"; oId "DDB_G0268892"; nearest_ref "DDB_G0268892"; class_code "="; tss_id "TSS530";
chr1	Cufflinks	exon	2346148	2346323	+	gene_id "XLOC_000511"; transcript_id "CUFF_298_2"; exon_number "1"; oId "CUFF_298_2"; nearest_ref "DDB_G0268902"; class_code "j"; tss_id "TSS531";
chr1	Cufflinks	exon	2346810	2347026	+	gene_id "XLOC_000511"; transcript_id "CUFF_298_2"; exon_number "2"; oId "CUFF_298_2"; nearest_ref "DDB_G0268902"; class_code "j"; tss_id "TSS531";
chr1	Cufflinks	exon	2347180	2348629	+	gene_id "XLOC_000511"; transcript_id "CUFF_298_2"; exon_number "3"; oId "CUFF_298_2"; nearest_ref "DDB_G0268902"; class_code "j"; tss_id "TSS531";
chr1	Cufflinks	exon	2348707	2348772	+	gene_id "XLOC_000511"; transcript_id "CUFF_298_2"; exon_number "4"; oId "CUFF_298_2"; nearest_ref "DDB_G0268902"; class_code "j"; tss_id "TSS531";
chr1	Cufflinks	exon	2346148	2346323	+	gene_id "XLOC_000511"; transcript_id "DDB_G0268902"; exon_number "1"; oId "DDB_G0268902"; nearest_ref "DDB_G0268902"; class_code "="; tss_id "TSS531";
chr1	Cufflinks	exon	2346810	2347026	+	gene_id "XLOC_000511"; transcript_id "DDB_G0268902"; exon_number "2"; oId "DDB_G0268902"; nearest_ref "DDB_G0268902"; class_code "="; tss_id "TSS531";
chr1	Cufflinks	exon	2347180	2348636	+	gene_id "XLOC_000511"; transcript_id "DDB_G0268902"; exon_number "3"; oId "DDB_G0268902"; nearest_ref "DDB_G0268902"; class_code "="; tss_id "TSS531";
chr1	Cufflinks	exon	2348835	2348910	+	gene_id "XLOC_000511"; transcript_id "DDB_G0268902"; exon_number "4"; oId "DDB_G0268902"; nearest_ref "DDB_G0268902"; class_code "="; tss_id "TSS531";
chr1	Cufflinks	exon	2353413	2355776	+	gene_id "XLOC_000512"; transcript_id "DDB_G0268904"; exon_number "1"; oId "DDB_G0268904"; nearest_ref "DDB_G0268904"; class_code "="; tss_id "TSS532";
chr1	Cufflinks	exon	2356141	2356212	+	gene_id "XLOC_000513"; transcript_id "DDB_G0268906"; exon_number "1"; oId "DDB_G0268906"; nearest_ref "DDB_G0268906"; class_code "="; tss_id "TSS533";
chr1	Cufflinks	exon	2356409	2356699	+	gene_id "XLOC_000513"; transcript_id "DDB_G0268906"; exon_number "2"; oId "DDB_G0268906"; nearest_ref "DDB_G0268906"; class_code "="; tss_id "TSS533";
chr1	Cufflinks	exon	2357127	2357544	+	gene_id "XLOC_000514"; transcript_id "DDB_G0268626"; exon_number "1"; oId "DDB_G0268626"; nearest_ref "DDB_G0268626"; class_code "="; tss_id "TSS534";
chr1	Cufflinks	exon	2357640	2357927	+	gene_id "XLOC_000514"; transcript_id "DDB_G0268626"; exon_number "2"; oId "DDB_G0268626"; nearest_ref "DDB_G0268626"; class_code "="; tss_id "TSS534";
chr1	Cufflinks	exon	2358005	2358361	+	gene_id "XLOC_000514"; transcript_id "DDB_G0268626"; exon_number "3"; oId "DDB_G0268626"; nearest_ref "DDB_G0268626"; class_code "="; tss_id "TSS534";
chr1	Cufflinks	exon	2358451	2358729	+	gene_id "XLOC_000514"; transcript_id "DDB_G0268626"; exon_number "4"; oId "DDB_G0268626"; nearest_ref "DDB_G0268626"; class_code "="; tss_id "TSS534";
chr1	Cufflinks	exon	2358823	2361800	+	gene_id "XLOC_000514"; transcript_id "DDB_G0268626"; exon_number "5"; oId "DDB_G0268626"; nearest_ref "DDB_G0268626"; class_code "="; tss_id "TSS534";
chr1	Cufflinks	exon	2362108	2363007	+	gene_id "XLOC_000515"; transcript_id "DDB_G0268624"; exon_number "1"; oId "DDB_G0268624"; nearest_ref "DDB_G0268624"; class_code "="; tss_id "TSS535";
chr1	Cufflinks	exon	2363121	2363237	+	gene_id "XLOC_000515"; transcript_id "DDB_G0268624"; exon_number "2"; oId "DDB_G0268624"; nearest_ref "DDB_G0268624"; class_code "="; tss_id "TSS535";
chr1	Cufflinks	exon	2365532	2366200	+	gene_id "XLOC_000516"; transcript_id "DDB_G0268910"; exon_number "1"; oId "DDB_G0268910"; nearest_ref "DDB_G0268910"; class_code "="; tss_id "TSS536";
chr1	Cufflinks	exon	2371018	2371090	+	gene_id "XLOC_000517"; transcript_id "CUFF_304_1"; exon_number "1"; oId "CUFF_304_1"; class_code "u"; tss_id "TSS537";
chr1	Cufflinks	exon	2389897	2390193	+	gene_id "XLOC_000518"; transcript_id "DDB_G0268916"; exon_number "1"; oId "DDB_G0268916"; nearest_ref "DDB_G0268916"; class_code "="; tss_id "TSS538";
chr1	Cufflinks	exon	2390879	2392213	+	gene_id "XLOC_000519"; transcript_id "DDB_G0269094"; exon_number "1"; oId "DDB_G0269094"; nearest_ref "DDB_G0269094"; class_code "="; tss_id "TSS539";
chr1	Cufflinks	exon	2395862	2396208	+	gene_id "XLOC_000520"; transcript_id "DDB_G0306367"; exon_number "1"; oId "DDB_G0306367"; nearest_ref "DDB_G0306367"; class_code "="; tss_id "TSS540";
chr1	Cufflinks	exon	2396309	2396833	+	gene_id "XLOC_000520"; transcript_id "DDB_G0306367"; exon_number "2"; oId "DDB_G0306367"; nearest_ref "DDB_G0306367"; class_code "="; tss_id "TSS540";
chr1	Cufflinks	exon	2396937	2397017	+	gene_id "XLOC_000520"; transcript_id "DDB_G0306367"; exon_number "3"; oId "DDB_G0306367"; nearest_ref "DDB_G0306367"; class_code "="; tss_id "TSS540";
chr1	Cufflinks	exon	2397093	2397415	+	gene_id "XLOC_000520"; transcript_id "DDB_G0306367"; exon_number "4"; oId "DDB_G0306367"; nearest_ref "DDB_G0306367"; class_code "="; tss_id "TSS540";
chr1	Cufflinks	exon	2397504	2397880	+	gene_id "XLOC_000520"; transcript_id "DDB_G0306367"; exon_number "5"; oId "DDB_G0306367"; nearest_ref "DDB_G0306367"; class_code "="; tss_id "TSS540";
chr1	Cufflinks	exon	2398639	2399836	+	gene_id "XLOC_000521"; transcript_id "DDB_G0306370"; exon_number "1"; oId "DDB_G0306370"; nearest_ref "DDB_G0306370"; class_code "="; tss_id "TSS541";
chr1	Cufflinks	exon	2399929	2402478	+	gene_id "XLOC_000521"; transcript_id "DDB_G0306370"; exon_number "2"; oId "DDB_G0306370"; nearest_ref "DDB_G0306370"; class_code "="; tss_id "TSS541";
chr1	Cufflinks	exon	2402582	2402631	+	gene_id "XLOC_000521"; transcript_id "DDB_G0306370"; exon_number "3"; oId "DDB_G0306370"; nearest_ref "DDB_G0306370"; class_code "="; tss_id "TSS541";
chr1	Cufflinks	exon	2404459	2404502	+	gene_id "XLOC_000522"; transcript_id "DDB_G0270458"; exon_number "1"; oId "DDB_G0270458"; nearest_ref "DDB_G0270458"; class_code "="; tss_id "TSS542";
chr1	Cufflinks	exon	2404821	2404846	+	gene_id "XLOC_000522"; transcript_id "DDB_G0270458"; exon_number "2"; oId "DDB_G0270458"; nearest_ref "DDB_G0270458"; class_code "="; tss_id "TSS542";
chr1	Cufflinks	exon	2404935	2407381	+	gene_id "XLOC_000522"; transcript_id "DDB_G0270458"; exon_number "3"; oId "DDB_G0270458"; nearest_ref "DDB_G0270458"; class_code "="; tss_id "TSS542";
chr1	Cufflinks	exon	2408349	2408499	+	gene_id "XLOC_000523"; transcript_id "DDB_G0269256"; exon_number "1"; oId "DDB_G0269256"; nearest_ref "DDB_G0269256"; class_code "="; tss_id "TSS543";
chr1	Cufflinks	exon	2408621	2408934	+	gene_id "XLOC_000523"; transcript_id "DDB_G0269256"; exon_number "2"; oId "DDB_G0269256"; nearest_ref "DDB_G0269256"; class_code "="; tss_id "TSS543";
chr1	Cufflinks	exon	2414216	2414296	+	gene_id "XLOC_000524"; transcript_id "CUFF_308_1"; exon_number "1"; oId "CUFF_308_1"; class_code "u"; tss_id "TSS544";
chr1	Cufflinks	exon	2415581	2415731	+	gene_id "XLOC_000525"; transcript_id "DDB_G0269260"; exon_number "1"; oId "DDB_G0269260"; nearest_ref "DDB_G0269260"; class_code "="; tss_id "TSS545";
chr1	Cufflinks	exon	2415908	2416221	+	gene_id "XLOC_000525"; transcript_id "DDB_G0269260"; exon_number "2"; oId "DDB_G0269260"; nearest_ref "DDB_G0269260"; class_code "="; tss_id "TSS545";
chr1	Cufflinks	exon	2416810	2417466	+	gene_id "XLOC_000526"; transcript_id "DDB_G0269262"; exon_number "1"; oId "DDB_G0269262"; nearest_ref "DDB_G0269262"; class_code "="; tss_id "TSS546";
chr1	Cufflinks	exon	2425838	2427457	+	gene_id "XLOC_000527"; transcript_id "DDB_G0270464"; exon_number "1"; oId "DDB_G0270464"; nearest_ref "DDB_G0270464"; class_code "="; tss_id "TSS547";
chr1	Cufflinks	exon	2434615	2434985	+	gene_id "XLOC_000528"; transcript_id "DDB_G0269272"; exon_number "1"; oId "DDB_G0269272"; nearest_ref "DDB_G0269272"; class_code "="; tss_id "TSS548";
chr1	Cufflinks	exon	2435137	2438410	+	gene_id "XLOC_000528"; transcript_id "DDB_G0269272"; exon_number "2"; oId "DDB_G0269272"; nearest_ref "DDB_G0269272"; class_code "="; tss_id "TSS548";
chr1	Cufflinks	exon	2442246	2442509	+	gene_id "XLOC_000529"; transcript_id "DDB_G0269276"; exon_number "1"; oId "DDB_G0269276"; nearest_ref "DDB_G0269276"; class_code "="; tss_id "TSS549";
chr1	Cufflinks	exon	2468482	2468491	+	gene_id "XLOC_000530"; transcript_id "DDB_G0269290"; exon_number "1"; oId "DDB_G0269290"; nearest_ref "DDB_G0269290"; class_code "="; tss_id "TSS550";
chr1	Cufflinks	exon	2468626	2468717	+	gene_id "XLOC_000530"; transcript_id "DDB_G0269290"; exon_number "2"; oId "DDB_G0269290"; nearest_ref "DDB_G0269290"; class_code "="; tss_id "TSS550";
chr1	Cufflinks	exon	2468823	2469686	+	gene_id "XLOC_000530"; transcript_id "DDB_G0269290"; exon_number "3"; oId "DDB_G0269290"; nearest_ref "DDB_G0269290"; class_code "="; tss_id "TSS550";
chr1	Cufflinks	exon	2470067	2470290	+	gene_id "XLOC_000531"; transcript_id "DDB_G0269292"; exon_number "1"; oId "DDB_G0269292"; nearest_ref "DDB_G0269292"; class_code "="; tss_id "TSS551";
chr1	Cufflinks	exon	2470372	2471311	+	gene_id "XLOC_000531"; transcript_id "DDB_G0269292"; exon_number "2"; oId "DDB_G0269292"; nearest_ref "DDB_G0269292"; class_code "="; tss_id "TSS551";
chr1	Cufflinks	exon	2474747	2474860	+	gene_id "XLOC_000532"; transcript_id "DDB_G0269296"; exon_number "1"; oId "DDB_G0269296"; nearest_ref "DDB_G0269296"; class_code "="; tss_id "TSS552";
chr1	Cufflinks	exon	2474966	2475256	+	gene_id "XLOC_000532"; transcript_id "DDB_G0269296"; exon_number "2"; oId "DDB_G0269296"; nearest_ref "DDB_G0269296"; class_code "="; tss_id "TSS552";
chr1	Cufflinks	exon	2475331	2476080	+	gene_id "XLOC_000532"; transcript_id "DDB_G0269296"; exon_number "3"; oId "DDB_G0269296"; nearest_ref "DDB_G0269296"; class_code "="; tss_id "TSS552";
chr1	Cufflinks	exon	2480317	2480609	+	gene_id "XLOC_000533"; transcript_id "CUFF_315_1"; exon_number "1"; oId "CUFF_315_1"; class_code "u"; tss_id "TSS553";
chr1	Cufflinks	exon	2481510	2482781	+	gene_id "XLOC_000534"; transcript_id "DDB_G0269300"; exon_number "1"; oId "DDB_G0269300"; nearest_ref "DDB_G0269300"; class_code "="; tss_id "TSS554";
chr1	Cufflinks	exon	2484101	2484529	+	gene_id "XLOC_000535"; transcript_id "DDB_G0269304"; exon_number "1"; oId "DDB_G0269304"; nearest_ref "DDB_G0269304"; class_code "="; tss_id "TSS555";
chr1	Cufflinks	exon	2484614	2485936	+	gene_id "XLOC_000535"; transcript_id "DDB_G0269304"; exon_number "2"; oId "DDB_G0269304"; nearest_ref "DDB_G0269304"; class_code "="; tss_id "TSS555";
chr1	Cufflinks	exon	2491060	2491067	+	gene_id "XLOC_000536"; transcript_id "DDB_G0269308"; exon_number "1"; oId "DDB_G0269308"; nearest_ref "DDB_G0269308"; class_code "="; tss_id "TSS556";
chr1	Cufflinks	exon	2491439	2491524	+	gene_id "XLOC_000536"; transcript_id "DDB_G0269308"; exon_number "2"; oId "DDB_G0269308"; nearest_ref "DDB_G0269308"; class_code "="; tss_id "TSS556";
chr1	Cufflinks	exon	2491548	2492660	+	gene_id "XLOC_000536"; transcript_id "DDB_G0269308"; exon_number "3"; oId "DDB_G0269308"; nearest_ref "DDB_G0269308"; class_code "="; tss_id "TSS556";
chr1	Cufflinks	exon	2492723	2492799	+	gene_id "XLOC_000536"; transcript_id "DDB_G0269308"; exon_number "4"; oId "DDB_G0269308"; nearest_ref "DDB_G0269308"; class_code "="; tss_id "TSS556";
chr1	Cufflinks	exon	2503577	2503649	+	gene_id "XLOC_000537"; transcript_id "CUFF_317_1"; exon_number "1"; oId "CUFF_317_1"; class_code "u"; tss_id "TSS557";
chr1	Cufflinks	exon	2506114	2506748	+	gene_id "XLOC_000538"; transcript_id "DDB_G0295757"; exon_number "1"; oId "DDB_G0295757"; nearest_ref "DDB_G0295757"; class_code "="; tss_id "TSS558";
chr1	Cufflinks	exon	2506913	2507389	+	gene_id "XLOC_000538"; transcript_id "DDB_G0295757"; exon_number "2"; oId "DDB_G0295757"; nearest_ref "DDB_G0295757"; class_code "="; tss_id "TSS558";
chr1	Cufflinks	exon	2507460	2507879	+	gene_id "XLOC_000538"; transcript_id "DDB_G0295757"; exon_number "3"; oId "DDB_G0295757"; nearest_ref "DDB_G0295757"; class_code "="; tss_id "TSS558";
chr1	Cufflinks	exon	2507982	2508036	+	gene_id "XLOC_000538"; transcript_id "DDB_G0295757"; exon_number "4"; oId "DDB_G0295757"; nearest_ref "DDB_G0295757"; class_code "="; tss_id "TSS558";
chr1	Cufflinks	exon	2508121	2510619	+	gene_id "XLOC_000538"; transcript_id "DDB_G0295757"; exon_number "5"; oId "DDB_G0295757"; nearest_ref "DDB_G0295757"; class_code "="; tss_id "TSS558";
chr1	Cufflinks	exon	2510700	2511733	+	gene_id "XLOC_000538"; transcript_id "DDB_G0295757"; exon_number "6"; oId "DDB_G0295757"; nearest_ref "DDB_G0295757"; class_code "="; tss_id "TSS558";
chr1	Cufflinks	exon	2511834	2516856	+	gene_id "XLOC_000538"; transcript_id "DDB_G0295757"; exon_number "7"; oId "DDB_G0295757"; nearest_ref "DDB_G0295757"; class_code "="; tss_id "TSS558";
chr1	Cufflinks	exon	2506114	2506748	+	gene_id "XLOC_000538"; transcript_id "CUFF_318_3"; exon_number "1"; oId "CUFF_318_3"; nearest_ref "DDB_G0295757"; class_code "j"; tss_id "TSS558";
chr1	Cufflinks	exon	2506913	2507389	+	gene_id "XLOC_000538"; transcript_id "CUFF_318_3"; exon_number "2"; oId "CUFF_318_3"; nearest_ref "DDB_G0295757"; class_code "j"; tss_id "TSS558";
chr1	Cufflinks	exon	2507460	2507879	+	gene_id "XLOC_000538"; transcript_id "CUFF_318_3"; exon_number "3"; oId "CUFF_318_3"; nearest_ref "DDB_G0295757"; class_code "j"; tss_id "TSS558";
chr1	Cufflinks	exon	2507982	2508036	+	gene_id "XLOC_000538"; transcript_id "CUFF_318_3"; exon_number "4"; oId "CUFF_318_3"; nearest_ref "DDB_G0295757"; class_code "j"; tss_id "TSS558";
chr1	Cufflinks	exon	2508121	2510619	+	gene_id "XLOC_000538"; transcript_id "CUFF_318_3"; exon_number "5"; oId "CUFF_318_3"; nearest_ref "DDB_G0295757"; class_code "j"; tss_id "TSS558";
chr1	Cufflinks	exon	2510700	2511733	+	gene_id "XLOC_000538"; transcript_id "CUFF_318_3"; exon_number "6"; oId "CUFF_318_3"; nearest_ref "DDB_G0295757"; class_code "j"; tss_id "TSS558";
chr1	Cufflinks	exon	2511807	2516856	+	gene_id "XLOC_000538"; transcript_id "CUFF_318_3"; exon_number "7"; oId "CUFF_318_3"; nearest_ref "DDB_G0295757"; class_code "j"; tss_id "TSS558";
chr1	Cufflinks	exon	2506114	2506748	+	gene_id "XLOC_000538"; transcript_id "CUFF_318_2"; exon_number "1"; oId "CUFF_318_2"; nearest_ref "DDB_G0295757"; class_code "j"; tss_id "TSS558";
chr1	Cufflinks	exon	2506913	2507389	+	gene_id "XLOC_000538"; transcript_id "CUFF_318_2"; exon_number "2"; oId "CUFF_318_2"; nearest_ref "DDB_G0295757"; class_code "j"; tss_id "TSS558";
chr1	Cufflinks	exon	2507460	2507879	+	gene_id "XLOC_000538"; transcript_id "CUFF_318_2"; exon_number "3"; oId "CUFF_318_2"; nearest_ref "DDB_G0295757"; class_code "j"; tss_id "TSS558";
chr1	Cufflinks	exon	2507982	2508036	+	gene_id "XLOC_000538"; transcript_id "CUFF_318_2"; exon_number "4"; oId "CUFF_318_2"; nearest_ref "DDB_G0295757"; class_code "j"; tss_id "TSS558";
chr1	Cufflinks	exon	2508121	2510619	+	gene_id "XLOC_000538"; transcript_id "CUFF_318_2"; exon_number "5"; oId "CUFF_318_2"; nearest_ref "DDB_G0295757"; class_code "j"; tss_id "TSS558";
chr1	Cufflinks	exon	2510700	2511733	+	gene_id "XLOC_000538"; transcript_id "CUFF_318_2"; exon_number "6"; oId "CUFF_318_2"; nearest_ref "DDB_G0295757"; class_code "j"; tss_id "TSS558";
chr1	Cufflinks	exon	2511885	2516856	+	gene_id "XLOC_000538"; transcript_id "CUFF_318_2"; exon_number "7"; oId "CUFF_318_2"; nearest_ref "DDB_G0295757"; class_code "j"; tss_id "TSS558";
chr1	Cufflinks	exon	2524944	2525105	+	gene_id "XLOC_000539"; transcript_id "DDB_G0270478"; exon_number "1"; oId "DDB_G0270478"; nearest_ref "DDB_G0270478"; class_code "="; tss_id "TSS559";
chr1	Cufflinks	exon	2529046	2529680	+	gene_id "XLOC_000540"; transcript_id "CUFF_323_4"; exon_number "1"; oId "CUFF_323_4"; nearest_ref "DDB_G0270480"; class_code "j"; tss_id "TSS560";
chr1	Cufflinks	exon	2529861	2530337	+	gene_id "XLOC_000540"; transcript_id "CUFF_323_4"; exon_number "2"; oId "CUFF_323_4"; nearest_ref "DDB_G0270480"; class_code "j"; tss_id "TSS560";
chr1	Cufflinks	exon	2530424	2530861	+	gene_id "XLOC_000540"; transcript_id "CUFF_323_4"; exon_number "3"; oId "CUFF_323_4"; nearest_ref "DDB_G0270480"; class_code "j"; tss_id "TSS560";
chr1	Cufflinks	exon	2531054	2531111	+	gene_id "XLOC_000540"; transcript_id "CUFF_323_4"; exon_number "4"; oId "CUFF_323_4"; nearest_ref "DDB_G0270480"; class_code "j"; tss_id "TSS560";
chr1	Cufflinks	exon	2531240	2533735	+	gene_id "XLOC_000540"; transcript_id "CUFF_323_4"; exon_number "5"; oId "CUFF_323_4"; nearest_ref "DDB_G0270480"; class_code "j"; tss_id "TSS560";
chr1	Cufflinks	exon	2533813	2534846	+	gene_id "XLOC_000540"; transcript_id "CUFF_323_4"; exon_number "6"; oId "CUFF_323_4"; nearest_ref "DDB_G0270480"; class_code "j"; tss_id "TSS560";
chr1	Cufflinks	exon	2534995	2539393	+	gene_id "XLOC_000540"; transcript_id "CUFF_323_4"; exon_number "7"; oId "CUFF_323_4"; nearest_ref "DDB_G0270480"; class_code "j"; tss_id "TSS560";
chr1	Cufflinks	exon	2529046	2529680	+	gene_id "XLOC_000540"; transcript_id "DDB_G0270480"; exon_number "1"; oId "DDB_G0270480"; nearest_ref "DDB_G0270480"; class_code "="; tss_id "TSS560";
chr1	Cufflinks	exon	2529861	2530337	+	gene_id "XLOC_000540"; transcript_id "DDB_G0270480"; exon_number "2"; oId "DDB_G0270480"; nearest_ref "DDB_G0270480"; class_code "="; tss_id "TSS560";
chr1	Cufflinks	exon	2530424	2530861	+	gene_id "XLOC_000540"; transcript_id "DDB_G0270480"; exon_number "3"; oId "DDB_G0270480"; nearest_ref "DDB_G0270480"; class_code "="; tss_id "TSS560";
chr1	Cufflinks	exon	2531054	2531111	+	gene_id "XLOC_000540"; transcript_id "DDB_G0270480"; exon_number "4"; oId "DDB_G0270480"; nearest_ref "DDB_G0270480"; class_code "="; tss_id "TSS560";
chr1	Cufflinks	exon	2531240	2533735	+	gene_id "XLOC_000540"; transcript_id "DDB_G0270480"; exon_number "5"; oId "DDB_G0270480"; nearest_ref "DDB_G0270480"; class_code "="; tss_id "TSS560";
chr1	Cufflinks	exon	2533813	2534846	+	gene_id "XLOC_000540"; transcript_id "DDB_G0270480"; exon_number "6"; oId "DDB_G0270480"; nearest_ref "DDB_G0270480"; class_code "="; tss_id "TSS560";
chr1	Cufflinks	exon	2534944	2539393	+	gene_id "XLOC_000540"; transcript_id "DDB_G0270480"; exon_number "7"; oId "DDB_G0270480"; nearest_ref "DDB_G0270480"; class_code "="; tss_id "TSS560";
chr1	Cufflinks	exon	2529046	2529680	+	gene_id "XLOC_000540"; transcript_id "CUFF_323_5"; exon_number "1"; oId "CUFF_323_5"; nearest_ref "DDB_G0270480"; class_code "j"; tss_id "TSS560";
chr1	Cufflinks	exon	2529861	2530337	+	gene_id "XLOC_000540"; transcript_id "CUFF_323_5"; exon_number "2"; oId "CUFF_323_5"; nearest_ref "DDB_G0270480"; class_code "j"; tss_id "TSS560";
chr1	Cufflinks	exon	2530424	2530861	+	gene_id "XLOC_000540"; transcript_id "CUFF_323_5"; exon_number "3"; oId "CUFF_323_5"; nearest_ref "DDB_G0270480"; class_code "j"; tss_id "TSS560";
chr1	Cufflinks	exon	2531054	2531111	+	gene_id "XLOC_000540"; transcript_id "CUFF_323_5"; exon_number "4"; oId "CUFF_323_5"; nearest_ref "DDB_G0270480"; class_code "j"; tss_id "TSS560";
chr1	Cufflinks	exon	2531240	2533735	+	gene_id "XLOC_000540"; transcript_id "CUFF_323_5"; exon_number "5"; oId "CUFF_323_5"; nearest_ref "DDB_G0270480"; class_code "j"; tss_id "TSS560";
chr1	Cufflinks	exon	2533813	2534846	+	gene_id "XLOC_000540"; transcript_id "CUFF_323_5"; exon_number "6"; oId "CUFF_323_5"; nearest_ref "DDB_G0270480"; class_code "j"; tss_id "TSS560";
chr1	Cufflinks	exon	2534945	2539393	+	gene_id "XLOC_000540"; transcript_id "CUFF_323_5"; exon_number "7"; oId "CUFF_323_5"; nearest_ref "DDB_G0270480"; class_code "j"; tss_id "TSS560";
chr1	Cufflinks	exon	2529046	2529680	+	gene_id "XLOC_000540"; transcript_id "CUFF_323_3"; exon_number "1"; oId "CUFF_323_3"; nearest_ref "DDB_G0270480"; class_code "j"; tss_id "TSS560";
chr1	Cufflinks	exon	2529861	2530337	+	gene_id "XLOC_000540"; transcript_id "CUFF_323_3"; exon_number "2"; oId "CUFF_323_3"; nearest_ref "DDB_G0270480"; class_code "j"; tss_id "TSS560";
chr1	Cufflinks	exon	2530424	2530861	+	gene_id "XLOC_000540"; transcript_id "CUFF_323_3"; exon_number "3"; oId "CUFF_323_3"; nearest_ref "DDB_G0270480"; class_code "j"; tss_id "TSS560";
chr1	Cufflinks	exon	2531240	2533735	+	gene_id "XLOC_000540"; transcript_id "CUFF_323_3"; exon_number "4"; oId "CUFF_323_3"; nearest_ref "DDB_G0270480"; class_code "j"; tss_id "TSS560";
chr1	Cufflinks	exon	2533813	2534846	+	gene_id "XLOC_000540"; transcript_id "CUFF_323_3"; exon_number "5"; oId "CUFF_323_3"; nearest_ref "DDB_G0270480"; class_code "j"; tss_id "TSS560";
chr1	Cufflinks	exon	2534917	2539393	+	gene_id "XLOC_000540"; transcript_id "CUFF_323_3"; exon_number "6"; oId "CUFF_323_3"; nearest_ref "DDB_G0270480"; class_code "j"; tss_id "TSS560";
chr1	Cufflinks	exon	2529046	2529680	+	gene_id "XLOC_000540"; transcript_id "CUFF_323_2"; exon_number "1"; oId "CUFF_323_2"; nearest_ref "DDB_G0270480"; class_code "j"; tss_id "TSS560";
chr1	Cufflinks	exon	2529861	2530337	+	gene_id "XLOC_000540"; transcript_id "CUFF_323_2"; exon_number "2"; oId "CUFF_323_2"; nearest_ref "DDB_G0270480"; class_code "j"; tss_id "TSS560";
chr1	Cufflinks	exon	2530424	2530861	+	gene_id "XLOC_000540"; transcript_id "CUFF_323_2"; exon_number "3"; oId "CUFF_323_2"; nearest_ref "DDB_G0270480"; class_code "j"; tss_id "TSS560";
chr1	Cufflinks	exon	2531054	2531111	+	gene_id "XLOC_000540"; transcript_id "CUFF_323_2"; exon_number "4"; oId "CUFF_323_2"; nearest_ref "DDB_G0270480"; class_code "j"; tss_id "TSS560";
chr1	Cufflinks	exon	2531240	2533735	+	gene_id "XLOC_000540"; transcript_id "CUFF_323_2"; exon_number "5"; oId "CUFF_323_2"; nearest_ref "DDB_G0270480"; class_code "j"; tss_id "TSS560";
chr1	Cufflinks	exon	2533813	2534846	+	gene_id "XLOC_000540"; transcript_id "CUFF_323_2"; exon_number "6"; oId "CUFF_323_2"; nearest_ref "DDB_G0270480"; class_code "j"; tss_id "TSS560";
chr1	Cufflinks	exon	2534917	2539393	+	gene_id "XLOC_000540"; transcript_id "CUFF_323_2"; exon_number "7"; oId "CUFF_323_2"; nearest_ref "DDB_G0270480"; class_code "j"; tss_id "TSS560";
chr1	Cufflinks	exon	2548313	2548640	+	gene_id "XLOC_000541"; transcript_id "DDB_G0269328"; exon_number "1"; oId "DDB_G0269328"; nearest_ref "DDB_G0269328"; class_code "="; tss_id "TSS561";
chr1	Cufflinks	exon	2548720	2548976	+	gene_id "XLOC_000541"; transcript_id "DDB_G0269328"; exon_number "2"; oId "DDB_G0269328"; nearest_ref "DDB_G0269328"; class_code "="; tss_id "TSS561";
chr1	Cufflinks	exon	2549108	2551945	+	gene_id "XLOC_000541"; transcript_id "DDB_G0269328"; exon_number "3"; oId "DDB_G0269328"; nearest_ref "DDB_G0269328"; class_code "="; tss_id "TSS561";
chr1	Cufflinks	exon	2552986	2553670	+	gene_id "XLOC_000542"; transcript_id "DDB_G0269330"; exon_number "1"; oId "DDB_G0269330"; nearest_ref "DDB_G0269330"; class_code "="; tss_id "TSS562";
chr1	Cufflinks	exon	2553831	2554021	+	gene_id "XLOC_000542"; transcript_id "DDB_G0269330"; exon_number "2"; oId "DDB_G0269330"; nearest_ref "DDB_G0269330"; class_code "="; tss_id "TSS562";
chr1	Cufflinks	exon	2554441	2555354	+	gene_id "XLOC_000543"; transcript_id "DDB_G0269332"; exon_number "1"; oId "DDB_G0269332"; nearest_ref "DDB_G0269332"; class_code "="; tss_id "TSS563";
chr1	Cufflinks	exon	2555450	2555650	+	gene_id "XLOC_000543"; transcript_id "DDB_G0269332"; exon_number "2"; oId "DDB_G0269332"; nearest_ref "DDB_G0269332"; class_code "="; tss_id "TSS563";
chr1	Cufflinks	exon	2555767	2556496	+	gene_id "XLOC_000543"; transcript_id "DDB_G0269332"; exon_number "3"; oId "DDB_G0269332"; nearest_ref "DDB_G0269332"; class_code "="; tss_id "TSS563";
chr1	Cufflinks	exon	2554441	2555354	+	gene_id "XLOC_000543"; transcript_id "CUFF_324_2"; exon_number "1"; oId "CUFF_324_2"; nearest_ref "DDB_G0269332"; class_code "j"; tss_id "TSS563";
chr1	Cufflinks	exon	2555450	2555650	+	gene_id "XLOC_000543"; transcript_id "CUFF_324_2"; exon_number "2"; oId "CUFF_324_2"; nearest_ref "DDB_G0269332"; class_code "j"; tss_id "TSS563";
chr1	Cufflinks	exon	2555767	2556257	+	gene_id "XLOC_000543"; transcript_id "CUFF_324_2"; exon_number "3"; oId "CUFF_324_2"; nearest_ref "DDB_G0269332"; class_code "j"; tss_id "TSS563";
chr1	Cufflinks	exon	2556387	2556771	+	gene_id "XLOC_000543"; transcript_id "CUFF_324_2"; exon_number "4"; oId "CUFF_324_2"; nearest_ref "DDB_G0269332"; class_code "j"; tss_id "TSS563";
chr1	Cufflinks	exon	2558667	2558748	+	gene_id "XLOC_000544"; transcript_id "CUFF_325_1"; exon_number "1"; oId "CUFF_325_1"; class_code "u"; tss_id "TSS564";
chr1	Cufflinks	exon	2559165	2560110	+	gene_id "XLOC_000545"; transcript_id "DDB_G0270852"; exon_number "1"; oId "DDB_G0270852"; nearest_ref "DDB_G0270852"; class_code "="; tss_id "TSS565";
chr1	Cufflinks	exon	2560461	2560492	+	gene_id "XLOC_000545"; transcript_id "DDB_G0270852"; exon_number "2"; oId "DDB_G0270852"; nearest_ref "DDB_G0270852"; class_code "="; tss_id "TSS565";
chr1	Cufflinks	exon	2560862	2561113	+	gene_id "XLOC_000546"; transcript_id "DDB_G0269336"; exon_number "1"; oId "DDB_G0269336"; nearest_ref "DDB_G0269336"; class_code "="; tss_id "TSS566";
chr1	Cufflinks	exon	2561561	2562228	+	gene_id "XLOC_000547"; transcript_id "DDB_G0270482"; exon_number "1"; oId "DDB_G0270482"; nearest_ref "DDB_G0270482"; class_code "="; tss_id "TSS567";
chr1	Cufflinks	exon	2562363	2563899	+	gene_id "XLOC_000547"; transcript_id "DDB_G0270482"; exon_number "2"; oId "DDB_G0270482"; nearest_ref "DDB_G0270482"; class_code "="; tss_id "TSS567";
chr1	Cufflinks	exon	2565964	2566797	+	gene_id "XLOC_000548"; transcript_id "DDB_G0269340"; exon_number "1"; oId "DDB_G0269340"; nearest_ref "DDB_G0269340"; class_code "="; tss_id "TSS568";
chr1	Cufflinks	exon	2567416	2567589	+	gene_id "XLOC_000549"; transcript_id "DDB_G0269342"; exon_number "1"; oId "DDB_G0269342"; nearest_ref "DDB_G0269342"; class_code "="; tss_id "TSS569";
chr1	Cufflinks	exon	2567812	2567916	+	gene_id "XLOC_000549"; transcript_id "DDB_G0269342"; exon_number "2"; oId "DDB_G0269342"; nearest_ref "DDB_G0269342"; class_code "="; tss_id "TSS569";
chr1	Cufflinks	exon	2569786	2570613	+	gene_id "XLOC_000550"; transcript_id "DDB_G0269346"; exon_number "1"; oId "DDB_G0269346"; nearest_ref "DDB_G0269346"; class_code "="; tss_id "TSS570";
chr1	Cufflinks	exon	2577200	2577929	+	gene_id "XLOC_000551"; transcript_id "CUFF_329_1"; exon_number "1"; oId "CUFF_329_1"; nearest_ref "DDB_G0269352"; class_code "x"; tss_id "TSS571";
chr1	Cufflinks	exon	2578522	2581449	+	gene_id "XLOC_000552"; transcript_id "DDB_G0269354"; exon_number "1"; oId "DDB_G0269354"; nearest_ref "DDB_G0269354"; class_code "="; tss_id "TSS572";
chr1	Cufflinks	exon	2583576	2584310	+	gene_id "XLOC_000553"; transcript_id "DDB_G0269356"; exon_number "1"; oId "DDB_G0269356"; nearest_ref "DDB_G0269356"; class_code "="; tss_id "TSS573";
chr1	Cufflinks	exon	2584397	2584480	+	gene_id "XLOC_000553"; transcript_id "DDB_G0269356"; exon_number "2"; oId "DDB_G0269356"; nearest_ref "DDB_G0269356"; class_code "="; tss_id "TSS573";
chr1	Cufflinks	exon	2591243	2591453	+	gene_id "XLOC_000554"; transcript_id "DDB_G0270856"; exon_number "1"; oId "DDB_G0270856"; nearest_ref "DDB_G0270856"; class_code "="; tss_id "TSS574";
chr1	Cufflinks	exon	2591630	2591797	+	gene_id "XLOC_000554"; transcript_id "DDB_G0270856"; exon_number "2"; oId "DDB_G0270856"; nearest_ref "DDB_G0270856"; class_code "="; tss_id "TSS574";
chr1	Cufflinks	exon	2591883	2593999	+	gene_id "XLOC_000554"; transcript_id "DDB_G0270856"; exon_number "3"; oId "DDB_G0270856"; nearest_ref "DDB_G0270856"; class_code "="; tss_id "TSS574";
chr1	Cufflinks	exon	2591243	2591470	+	gene_id "XLOC_000554"; transcript_id "CUFF_330_2"; exon_number "1"; oId "CUFF_330_2"; nearest_ref "DDB_G0270856"; class_code "j"; tss_id "TSS574";
chr1	Cufflinks	exon	2591605	2591797	+	gene_id "XLOC_000554"; transcript_id "CUFF_330_2"; exon_number "2"; oId "CUFF_330_2"; nearest_ref "DDB_G0270856"; class_code "j"; tss_id "TSS574";
chr1	Cufflinks	exon	2591883	2593999	+	gene_id "XLOC_000554"; transcript_id "CUFF_330_2"; exon_number "3"; oId "CUFF_330_2"; nearest_ref "DDB_G0270856"; class_code "j"; tss_id "TSS574";
chr1	Cufflinks	exon	2594752	2594762	+	gene_id "XLOC_000555"; transcript_id "DDB_G0270488"; exon_number "1"; oId "DDB_G0270488"; nearest_ref "DDB_G0270488"; class_code "="; tss_id "TSS575";
chr1	Cufflinks	exon	2595565	2595916	+	gene_id "XLOC_000555"; transcript_id "DDB_G0270488"; exon_number "2"; oId "DDB_G0270488"; nearest_ref "DDB_G0270488"; class_code "="; tss_id "TSS575";
chr1	Cufflinks	exon	2596127	2596273	+	gene_id "XLOC_000555"; transcript_id "DDB_G0270488"; exon_number "3"; oId "DDB_G0270488"; nearest_ref "DDB_G0270488"; class_code "="; tss_id "TSS575";
chr1	Cufflinks	exon	2596407	2596681	+	gene_id "XLOC_000555"; transcript_id "DDB_G0270488"; exon_number "4"; oId "DDB_G0270488"; nearest_ref "DDB_G0270488"; class_code "="; tss_id "TSS575";
chr1	Cufflinks	exon	2596764	2606541	+	gene_id "XLOC_000555"; transcript_id "DDB_G0270488"; exon_number "5"; oId "DDB_G0270488"; nearest_ref "DDB_G0270488"; class_code "="; tss_id "TSS575";
chr1	Cufflinks	exon	2607006	2607305	+	gene_id "XLOC_000556"; transcript_id "DDB_G0270490"; exon_number "1"; oId "DDB_G0270490"; nearest_ref "DDB_G0270490"; class_code "="; tss_id "TSS576";
chr1	Cufflinks	exon	2607415	2607609	+	gene_id "XLOC_000556"; transcript_id "DDB_G0270490"; exon_number "2"; oId "DDB_G0270490"; nearest_ref "DDB_G0270490"; class_code "="; tss_id "TSS576";
chr1	Cufflinks	exon	2607973	2608242	+	gene_id "XLOC_000557"; transcript_id "DDB_G0270492"; exon_number "1"; oId "DDB_G0270492"; nearest_ref "DDB_G0270492"; class_code "="; tss_id "TSS577";
chr1	Cufflinks	exon	2608329	2608866	+	gene_id "XLOC_000557"; transcript_id "DDB_G0270492"; exon_number "2"; oId "DDB_G0270492"; nearest_ref "DDB_G0270492"; class_code "="; tss_id "TSS577";
chr1	Cufflinks	exon	2608950	2609167	+	gene_id "XLOC_000557"; transcript_id "DDB_G0270492"; exon_number "3"; oId "DDB_G0270492"; nearest_ref "DDB_G0270492"; class_code "="; tss_id "TSS577";
chr1	Cufflinks	exon	2622183	2623128	+	gene_id "XLOC_000558"; transcript_id "CUFF_332_1"; exon_number "1"; oId "CUFF_332_1"; class_code "u"; tss_id "TSS578";
chr1	Cufflinks	exon	2627248	2627277	+	gene_id "XLOC_000559"; transcript_id "DDB_G0269236"; exon_number "1"; oId "DDB_G0269236"; nearest_ref "DDB_G0269236"; class_code "="; tss_id "TSS579";
chr1	Cufflinks	exon	2627446	2627595	+	gene_id "XLOC_000559"; transcript_id "DDB_G0269236"; exon_number "2"; oId "DDB_G0269236"; nearest_ref "DDB_G0269236"; class_code "="; tss_id "TSS579";
chr1	Cufflinks	exon	2627695	2627707	+	gene_id "XLOC_000559"; transcript_id "DDB_G0269236"; exon_number "3"; oId "DDB_G0269236"; nearest_ref "DDB_G0269236"; class_code "="; tss_id "TSS579";
chr1	Cufflinks	exon	2628075	2628493	+	gene_id "XLOC_000559"; transcript_id "DDB_G0269236"; exon_number "4"; oId "DDB_G0269236"; nearest_ref "DDB_G0269236"; class_code "="; tss_id "TSS579";
chr1	Cufflinks	exon	2629488	2629711	+	gene_id "XLOC_000560"; transcript_id "DDB_G0269368"; exon_number "1"; oId "DDB_G0269368"; nearest_ref "DDB_G0269368"; class_code "="; tss_id "TSS580";
chr1	Cufflinks	exon	2629871	2630345	+	gene_id "XLOC_000560"; transcript_id "DDB_G0269368"; exon_number "2"; oId "DDB_G0269368"; nearest_ref "DDB_G0269368"; class_code "="; tss_id "TSS580";
chr1	Cufflinks	exon	2630812	2631032	+	gene_id "XLOC_000561"; transcript_id "DDB_G0269370"; exon_number "1"; oId "DDB_G0269370"; nearest_ref "DDB_G0269370"; class_code "="; tss_id "TSS581";
chr1	Cufflinks	exon	2631137	2631245	+	gene_id "XLOC_000561"; transcript_id "DDB_G0269370"; exon_number "2"; oId "DDB_G0269370"; nearest_ref "DDB_G0269370"; class_code "="; tss_id "TSS581";
chr1	Cufflinks	exon	2631359	2631409	+	gene_id "XLOC_000561"; transcript_id "DDB_G0269370"; exon_number "3"; oId "DDB_G0269370"; nearest_ref "DDB_G0269370"; class_code "="; tss_id "TSS581";
chr1	Cufflinks	exon	2631502	2631577	+	gene_id "XLOC_000561"; transcript_id "DDB_G0269370"; exon_number "4"; oId "DDB_G0269370"; nearest_ref "DDB_G0269370"; class_code "="; tss_id "TSS581";
chr1	Cufflinks	exon	2631651	2631796	+	gene_id "XLOC_000561"; transcript_id "DDB_G0269370"; exon_number "5"; oId "DDB_G0269370"; nearest_ref "DDB_G0269370"; class_code "="; tss_id "TSS581";
chr1	Cufflinks	exon	2632261	2632561	+	gene_id "XLOC_000562"; transcript_id "DDB_G0269372"; exon_number "1"; oId "DDB_G0269372"; nearest_ref "DDB_G0269372"; class_code "="; tss_id "TSS582";
chr1	Cufflinks	exon	2632807	2632988	+	gene_id "XLOC_000562"; transcript_id "DDB_G0269372"; exon_number "2"; oId "DDB_G0269372"; nearest_ref "DDB_G0269372"; class_code "="; tss_id "TSS582";
chr1	Cufflinks	exon	2636802	2637064	+	gene_id "XLOC_000563"; transcript_id "DDB_G0270496"; exon_number "1"; oId "DDB_G0270496"; nearest_ref "DDB_G0270496"; class_code "="; tss_id "TSS583";
chr1	Cufflinks	exon	2637225	2637657	+	gene_id "XLOC_000563"; transcript_id "DDB_G0270496"; exon_number "2"; oId "DDB_G0270496"; nearest_ref "DDB_G0270496"; class_code "="; tss_id "TSS583";
chr1	Cufflinks	exon	2637813	2638688	+	gene_id "XLOC_000563"; transcript_id "DDB_G0270496"; exon_number "3"; oId "DDB_G0270496"; nearest_ref "DDB_G0270496"; class_code "="; tss_id "TSS583";
chr1	Cufflinks	exon	2640023	2640033	+	gene_id "XLOC_000564"; transcript_id "DDB_G0269146"; exon_number "1"; oId "DDB_G0269146"; nearest_ref "DDB_G0269146"; class_code "="; tss_id "TSS584";
chr1	Cufflinks	exon	2640305	2640623	+	gene_id "XLOC_000564"; transcript_id "DDB_G0269146"; exon_number "2"; oId "DDB_G0269146"; nearest_ref "DDB_G0269146"; class_code "="; tss_id "TSS584";
chr1	Cufflinks	exon	2640791	2641648	+	gene_id "XLOC_000564"; transcript_id "DDB_G0269146"; exon_number "3"; oId "DDB_G0269146"; nearest_ref "DDB_G0269146"; class_code "="; tss_id "TSS584";
chr1	Cufflinks	exon	2644089	2644511	+	gene_id "XLOC_000565"; transcript_id "DDB_G0269378"; exon_number "1"; oId "DDB_G0269378"; nearest_ref "DDB_G0269378"; class_code "="; tss_id "TSS585";
chr1	Cufflinks	exon	2644588	2645514	+	gene_id "XLOC_000565"; transcript_id "DDB_G0269378"; exon_number "2"; oId "DDB_G0269378"; nearest_ref "DDB_G0269378"; class_code "="; tss_id "TSS585";
chr1	Cufflinks	exon	2655370	2657301	+	gene_id "XLOC_000566"; transcript_id "DDB_G0269384"; exon_number "1"; oId "DDB_G0269384"; nearest_ref "DDB_G0269384"; class_code "="; tss_id "TSS586";
chr1	Cufflinks	exon	2672780	2673267	+	gene_id "XLOC_000567"; transcript_id "CUFF_337_1"; exon_number "1"; oId "CUFF_337_1"; class_code "u"; tss_id "TSS587";
chr1	Cufflinks	exon	2676041	2677561	+	gene_id "XLOC_000568"; transcript_id "DDB_G0270858"; exon_number "1"; oId "DDB_G0270858"; nearest_ref "DDB_G0270858"; class_code "="; tss_id "TSS588";
chr1	Cufflinks	exon	2678066	2680954	+	gene_id "XLOC_000569"; transcript_id "DDB_G0269388"; exon_number "1"; oId "DDB_G0269388"; nearest_ref "DDB_G0269388"; class_code "="; tss_id "TSS589";
chr1	Cufflinks	exon	2681057	2681240	+	gene_id "XLOC_000570"; transcript_id "CUFF_339_1"; exon_number "1"; oId "CUFF_339_1"; nearest_ref "DDB_G0269390"; class_code "x"; tss_id "TSS590";
chr1	Cufflinks	exon	2687279	2687350	+	gene_id "XLOC_000571"; transcript_id "CUFF_341_1"; exon_number "1"; oId "CUFF_341_1"; class_code "u"; tss_id "TSS591";
chr1	Cufflinks	exon	2697090	2697162	+	gene_id "XLOC_000572"; transcript_id "CUFF_343_1"; exon_number "1"; oId "CUFF_343_1"; class_code "u"; tss_id "TSS592";
chr1	Cufflinks	exon	2699017	2699133	+	gene_id "XLOC_000573"; transcript_id "DDB_G0269394"; exon_number "1"; oId "DDB_G0269394"; nearest_ref "DDB_G0269394"; class_code "="; tss_id "TSS593";
chr1	Cufflinks	exon	2699211	2699967	+	gene_id "XLOC_000573"; transcript_id "DDB_G0269394"; exon_number "2"; oId "DDB_G0269394"; nearest_ref "DDB_G0269394"; class_code "="; tss_id "TSS593";
chr1	Cufflinks	exon	2700085	2700122	+	gene_id "XLOC_000573"; transcript_id "DDB_G0269394"; exon_number "3"; oId "DDB_G0269394"; nearest_ref "DDB_G0269394"; class_code "="; tss_id "TSS593";
chr1	Cufflinks	exon	2705999	2706787	+	gene_id "XLOC_000574"; transcript_id "CUFF_345_1"; exon_number "1"; oId "CUFF_345_1"; class_code "u"; tss_id "TSS594";
chr1	Cufflinks	exon	2710210	2710430	+	gene_id "XLOC_000575"; transcript_id "DDB_G0269400"; exon_number "1"; oId "DDB_G0269400"; nearest_ref "DDB_G0269400"; class_code "="; tss_id "TSS595";
chr1	Cufflinks	exon	2710535	2710660	+	gene_id "XLOC_000575"; transcript_id "DDB_G0269400"; exon_number "2"; oId "DDB_G0269400"; nearest_ref "DDB_G0269400"; class_code "="; tss_id "TSS595";
chr1	Cufflinks	exon	2710758	2711100	+	gene_id "XLOC_000575"; transcript_id "DDB_G0269400"; exon_number "3"; oId "DDB_G0269400"; nearest_ref "DDB_G0269400"; class_code "="; tss_id "TSS595";
chr1	Cufflinks	exon	2712932	2713655	+	gene_id "XLOC_000576"; transcript_id "CUFF_346_1"; exon_number "1"; oId "CUFF_346_1"; nearest_ref "DDB_G0269404"; class_code "x"; tss_id "TSS596";
chr1	Cufflinks	exon	2714203	2714847	+	gene_id "XLOC_000577"; transcript_id "CUFF_347_1"; exon_number "1"; oId "CUFF_347_1"; nearest_ref "DDB_G0269404"; class_code "x"; tss_id "TSS597";
chr1	Cufflinks	exon	2717277	2717726	+	gene_id "XLOC_000578"; transcript_id "CUFF_348_1"; exon_number "1"; oId "CUFF_348_1"; nearest_ref "DDB_G0270508"; class_code "x"; tss_id "TSS598";
chr1	Cufflinks	exon	2718039	2718140	+	gene_id "XLOC_000579"; transcript_id "DDB_G0270510"; exon_number "1"; oId "DDB_G0270510"; nearest_ref "DDB_G0270510"; class_code "="; tss_id "TSS599";
chr1	Cufflinks	exon	2718280	2718434	+	gene_id "XLOC_000579"; transcript_id "DDB_G0270510"; exon_number "2"; oId "DDB_G0270510"; nearest_ref "DDB_G0270510"; class_code "="; tss_id "TSS599";
chr1	Cufflinks	exon	2718579	2718873	+	gene_id "XLOC_000579"; transcript_id "DDB_G0270510"; exon_number "3"; oId "DDB_G0270510"; nearest_ref "DDB_G0270510"; class_code "="; tss_id "TSS599";
chr1	Cufflinks	exon	2719928	2720827	+	gene_id "XLOC_000580"; transcript_id "DDB_G0269410"; exon_number "1"; oId "DDB_G0269410"; nearest_ref "DDB_G0269410"; class_code "="; tss_id "TSS600";
chr1	Cufflinks	exon	2724169	2725668	+	gene_id "XLOC_000581"; transcript_id "DDB_G0269412"; exon_number "1"; oId "DDB_G0269412"; nearest_ref "DDB_G0269412"; class_code "="; tss_id "TSS601";
chr1	Cufflinks	exon	2727197	2727558	+	gene_id "XLOC_000582"; transcript_id "DDB_G0269416"; exon_number "1"; oId "DDB_G0269416"; nearest_ref "DDB_G0269416"; class_code "="; tss_id "TSS602";
chr1	Cufflinks	exon	2727707	2728127	+	gene_id "XLOC_000582"; transcript_id "DDB_G0269416"; exon_number "2"; oId "DDB_G0269416"; nearest_ref "DDB_G0269416"; class_code "="; tss_id "TSS602";
chr1	Cufflinks	exon	2730080	2730207	+	gene_id "XLOC_000583"; transcript_id "DDB_G0269420"; exon_number "1"; oId "DDB_G0269420"; nearest_ref "DDB_G0269420"; class_code "="; tss_id "TSS603";
chr1	Cufflinks	exon	2730302	2730479	+	gene_id "XLOC_000583"; transcript_id "DDB_G0269420"; exon_number "2"; oId "DDB_G0269420"; nearest_ref "DDB_G0269420"; class_code "="; tss_id "TSS603";
chr1	Cufflinks	exon	2731691	2731714	+	gene_id "XLOC_000584"; transcript_id "DDB_G0270512"; exon_number "1"; oId "DDB_G0270512"; nearest_ref "DDB_G0270512"; class_code "="; tss_id "TSS604";
chr1	Cufflinks	exon	2731949	2732599	+	gene_id "XLOC_000584"; transcript_id "DDB_G0270512"; exon_number "2"; oId "DDB_G0270512"; nearest_ref "DDB_G0270512"; class_code "="; tss_id "TSS604";
chr1	Cufflinks	exon	2736409	2736872	+	gene_id "XLOC_000585"; transcript_id "CUFF_350_1"; exon_number "1"; oId "CUFF_350_1"; nearest_ref "DDB_G0269424"; class_code "x"; tss_id "TSS605";
chr1	Cufflinks	exon	2738058	2738180	+	gene_id "XLOC_000586"; transcript_id "DDB_G0269426"; exon_number "1"; oId "DDB_G0269426"; nearest_ref "DDB_G0269426"; class_code "="; tss_id "TSS606";
chr1	Cufflinks	exon	2738420	2740498	+	gene_id "XLOC_000586"; transcript_id "DDB_G0269426"; exon_number "2"; oId "DDB_G0269426"; nearest_ref "DDB_G0269426"; class_code "="; tss_id "TSS606";
chr1	Cufflinks	exon	2738058	2738148	+	gene_id "XLOC_000586"; transcript_id "CUFF_351_2"; exon_number "1"; oId "CUFF_351_2"; nearest_ref "DDB_G0269426"; class_code "j"; tss_id "TSS606";
chr1	Cufflinks	exon	2738420	2740498	+	gene_id "XLOC_000586"; transcript_id "CUFF_351_2"; exon_number "2"; oId "CUFF_351_2"; nearest_ref "DDB_G0269426"; class_code "j"; tss_id "TSS606";
chr1	Cufflinks	exon	2741124	2741353	+	gene_id "XLOC_000587"; transcript_id "DDB_G0270514"; exon_number "1"; oId "DDB_G0270514"; nearest_ref "DDB_G0270514"; class_code "="; tss_id "TSS607";
chr1	Cufflinks	exon	2741418	2741764	+	gene_id "XLOC_000587"; transcript_id "DDB_G0270514"; exon_number "2"; oId "DDB_G0270514"; nearest_ref "DDB_G0270514"; class_code "="; tss_id "TSS607";
chr1	Cufflinks	exon	2741835	2742151	+	gene_id "XLOC_000587"; transcript_id "DDB_G0270514"; exon_number "3"; oId "DDB_G0270514"; nearest_ref "DDB_G0270514"; class_code "="; tss_id "TSS607";
chr1	Cufflinks	exon	2743300	2744337	+	gene_id "XLOC_000588"; transcript_id "DDB_G0269428"; exon_number "1"; oId "DDB_G0269428"; nearest_ref "DDB_G0269428"; class_code "="; tss_id "TSS608";
chr1	Cufflinks	exon	2748917	2749423	+	gene_id "XLOC_000589"; transcript_id "CUFF_354_1"; exon_number "1"; oId "CUFF_354_1"; nearest_ref "DDB_G0270866"; class_code "x"; tss_id "TSS609";
chr1	Cufflinks	exon	2750055	2752238	+	gene_id "XLOC_000590"; transcript_id "DDB_G0347686"; exon_number "1"; oId "DDB_G0347686"; nearest_ref "DDB_G0347686"; class_code "="; tss_id "TSS610";
chr1	Cufflinks	exon	2753471	2754298	+	gene_id "XLOC_000591"; transcript_id "DDB_G0269430"; exon_number "1"; oId "DDB_G0269430"; nearest_ref "DDB_G0269430"; class_code "="; tss_id "TSS611";
chr1	Cufflinks	exon	2754378	2756444	+	gene_id "XLOC_000591"; transcript_id "DDB_G0269430"; exon_number "2"; oId "DDB_G0269430"; nearest_ref "DDB_G0269430"; class_code "="; tss_id "TSS611";
chr1	Cufflinks	exon	2756997	2758157	+	gene_id "XLOC_000592"; transcript_id "DDB_G0269432"; exon_number "1"; oId "DDB_G0269432"; nearest_ref "DDB_G0269432"; class_code "="; tss_id "TSS612";
chr1	Cufflinks	exon	2758247	2760268	+	gene_id "XLOC_000592"; transcript_id "DDB_G0269432"; exon_number "2"; oId "DDB_G0269432"; nearest_ref "DDB_G0269432"; class_code "="; tss_id "TSS612";
chr1	Cufflinks	exon	2762300	2762481	+	gene_id "XLOC_000593"; transcript_id "DDB_G0269436"; exon_number "1"; oId "DDB_G0269436"; nearest_ref "DDB_G0269436"; class_code "="; tss_id "TSS613";
chr1	Cufflinks	exon	2762561	2762870	+	gene_id "XLOC_000593"; transcript_id "DDB_G0269436"; exon_number "2"; oId "DDB_G0269436"; nearest_ref "DDB_G0269436"; class_code "="; tss_id "TSS613";
chr1	Cufflinks	exon	2762969	2763013	+	gene_id "XLOC_000593"; transcript_id "DDB_G0269436"; exon_number "3"; oId "DDB_G0269436"; nearest_ref "DDB_G0269436"; class_code "="; tss_id "TSS613";
chr1	Cufflinks	exon	2764361	2764542	+	gene_id "XLOC_000594"; transcript_id "DDB_G0270518"; exon_number "1"; oId "DDB_G0270518"; nearest_ref "DDB_G0270518"; class_code "="; tss_id "TSS614";
chr1	Cufflinks	exon	2764615	2764924	+	gene_id "XLOC_000594"; transcript_id "DDB_G0270518"; exon_number "2"; oId "DDB_G0270518"; nearest_ref "DDB_G0270518"; class_code "="; tss_id "TSS614";
chr1	Cufflinks	exon	2765021	2765065	+	gene_id "XLOC_000594"; transcript_id "DDB_G0270518"; exon_number "3"; oId "DDB_G0270518"; nearest_ref "DDB_G0270518"; class_code "="; tss_id "TSS614";
chr1	Cufflinks	exon	2765942	2766319	+	gene_id "XLOC_000595"; transcript_id "DDB_G0270520"; exon_number "1"; oId "DDB_G0270520"; nearest_ref "DDB_G0270520"; class_code "="; tss_id "TSS615";
chr1	Cufflinks	exon	2766387	2767289	+	gene_id "XLOC_000595"; transcript_id "DDB_G0270520"; exon_number "2"; oId "DDB_G0270520"; nearest_ref "DDB_G0270520"; class_code "="; tss_id "TSS615";
chr1	Cufflinks	exon	2777220	2777663	+	gene_id "XLOC_000596"; transcript_id "CUFF_356_2"; exon_number "1"; oId "CUFF_356_2"; nearest_ref "DDB_G0270870"; class_code "j"; tss_id "TSS616";
chr1	Cufflinks	exon	2777769	2777991	+	gene_id "XLOC_000596"; transcript_id "CUFF_356_2"; exon_number "2"; oId "CUFF_356_2"; nearest_ref "DDB_G0270870"; class_code "j"; tss_id "TSS616";
chr1	Cufflinks	exon	2778283	2778425	+	gene_id "XLOC_000596"; transcript_id "CUFF_356_2"; exon_number "3"; oId "CUFF_356_2"; nearest_ref "DDB_G0270870"; class_code "j"; tss_id "TSS616";
chr1	Cufflinks	exon	2778525	2778958	+	gene_id "XLOC_000596"; transcript_id "CUFF_356_2"; exon_number "4"; oId "CUFF_356_2"; nearest_ref "DDB_G0270870"; class_code "j"; tss_id "TSS616";
chr1	Cufflinks	exon	2779115	2779574	+	gene_id "XLOC_000596"; transcript_id "CUFF_356_2"; exon_number "5"; oId "CUFF_356_2"; nearest_ref "DDB_G0270870"; class_code "j"; tss_id "TSS616";
chr1	Cufflinks	exon	2779683	2782144	+	gene_id "XLOC_000596"; transcript_id "CUFF_356_2"; exon_number "6"; oId "CUFF_356_2"; nearest_ref "DDB_G0270870"; class_code "j"; tss_id "TSS616";
chr1	Cufflinks	exon	2777220	2777663	+	gene_id "XLOC_000596"; transcript_id "CUFF_356_1"; exon_number "1"; oId "CUFF_356_1"; nearest_ref "DDB_G0270870"; class_code "j"; tss_id "TSS616";
chr1	Cufflinks	exon	2777778	2777991	+	gene_id "XLOC_000596"; transcript_id "CUFF_356_1"; exon_number "2"; oId "CUFF_356_1"; nearest_ref "DDB_G0270870"; class_code "j"; tss_id "TSS616";
chr1	Cufflinks	exon	2778283	2778425	+	gene_id "XLOC_000596"; transcript_id "CUFF_356_1"; exon_number "3"; oId "CUFF_356_1"; nearest_ref "DDB_G0270870"; class_code "j"; tss_id "TSS616";
chr1	Cufflinks	exon	2778525	2778958	+	gene_id "XLOC_000596"; transcript_id "CUFF_356_1"; exon_number "4"; oId "CUFF_356_1"; nearest_ref "DDB_G0270870"; class_code "j"; tss_id "TSS616";
chr1	Cufflinks	exon	2779115	2779574	+	gene_id "XLOC_000596"; transcript_id "CUFF_356_1"; exon_number "5"; oId "CUFF_356_1"; nearest_ref "DDB_G0270870"; class_code "j"; tss_id "TSS616";
chr1	Cufflinks	exon	2779683	2782144	+	gene_id "XLOC_000596"; transcript_id "CUFF_356_1"; exon_number "6"; oId "CUFF_356_1"; nearest_ref "DDB_G0270870"; class_code "j"; tss_id "TSS616";
chr1	Cufflinks	exon	2777615	2778011	+	gene_id "XLOC_000596"; transcript_id "DDB_G0270870"; exon_number "1"; oId "DDB_G0270870"; nearest_ref "DDB_G0270870"; class_code "="; tss_id "TSS617";
chr1	Cufflinks	exon	2778390	2778425	+	gene_id "XLOC_000596"; transcript_id "DDB_G0270870"; exon_number "2"; oId "DDB_G0270870"; nearest_ref "DDB_G0270870"; class_code "="; tss_id "TSS617";
chr1	Cufflinks	exon	2778525	2778958	+	gene_id "XLOC_000596"; transcript_id "DDB_G0270870"; exon_number "3"; oId "DDB_G0270870"; nearest_ref "DDB_G0270870"; class_code "="; tss_id "TSS617";
chr1	Cufflinks	exon	2779115	2779574	+	gene_id "XLOC_000596"; transcript_id "DDB_G0270870"; exon_number "4"; oId "DDB_G0270870"; nearest_ref "DDB_G0270870"; class_code "="; tss_id "TSS617";
chr1	Cufflinks	exon	2779683	2781943	+	gene_id "XLOC_000596"; transcript_id "DDB_G0270870"; exon_number "5"; oId "DDB_G0270870"; nearest_ref "DDB_G0270870"; class_code "="; tss_id "TSS617";
chr1	Cufflinks	exon	2788108	2788264	+	gene_id "XLOC_000597"; transcript_id "DDB_G0269444"; exon_number "1"; oId "DDB_G0269444"; nearest_ref "DDB_G0269444"; class_code "="; tss_id "TSS618";
chr1	Cufflinks	exon	2788469	2788639	+	gene_id "XLOC_000597"; transcript_id "DDB_G0269444"; exon_number "2"; oId "DDB_G0269444"; nearest_ref "DDB_G0269444"; class_code "="; tss_id "TSS618";
chr1	Cufflinks	exon	2788751	2789424	+	gene_id "XLOC_000597"; transcript_id "DDB_G0269444"; exon_number "3"; oId "DDB_G0269444"; nearest_ref "DDB_G0269444"; class_code "="; tss_id "TSS618";
chr1	Cufflinks	exon	2797210	2797507	+	gene_id "XLOC_000598"; transcript_id "CUFF_358_1"; exon_number "1"; oId "CUFF_358_1"; class_code "u"; tss_id "TSS619";
chr1	Cufflinks	exon	2810443	2810655	+	gene_id "XLOC_000599"; transcript_id "DDB_G0269456"; exon_number "1"; oId "DDB_G0269456"; nearest_ref "DDB_G0269456"; class_code "="; tss_id "TSS620";
chr1	Cufflinks	exon	2811310	2812227	+	gene_id "XLOC_000600"; transcript_id "DDB_G0269458"; exon_number "1"; oId "DDB_G0269458"; nearest_ref "DDB_G0269458"; class_code "="; tss_id "TSS621";
chr1	Cufflinks	exon	2817548	2817634	+	gene_id "XLOC_000601"; transcript_id "CUFF_359_1"; exon_number "1"; oId "CUFF_359_1"; class_code "u"; tss_id "TSS622";
chr1	Cufflinks	exon	2825931	2828029	+	gene_id "XLOC_000602"; transcript_id "DDB_G0269462"; exon_number "1"; oId "DDB_G0269462"; nearest_ref "DDB_G0269462"; class_code "="; tss_id "TSS623";
chr1	Cufflinks	exon	2828164	2833012	+	gene_id "XLOC_000602"; transcript_id "DDB_G0269462"; exon_number "2"; oId "DDB_G0269462"; nearest_ref "DDB_G0269462"; class_code "="; tss_id "TSS623";
chr1	Cufflinks	exon	2833106	2833171	+	gene_id "XLOC_000602"; transcript_id "DDB_G0269462"; exon_number "3"; oId "DDB_G0269462"; nearest_ref "DDB_G0269462"; class_code "="; tss_id "TSS623";
chr1	Cufflinks	exon	2834458	2834629	+	gene_id "XLOC_000603"; transcript_id "DDB_G0269466"; exon_number "1"; oId "DDB_G0269466"; nearest_ref "DDB_G0269466"; class_code "="; tss_id "TSS624";
chr1	Cufflinks	exon	2834763	2835595	+	gene_id "XLOC_000603"; transcript_id "DDB_G0269466"; exon_number "2"; oId "DDB_G0269466"; nearest_ref "DDB_G0269466"; class_code "="; tss_id "TSS624";
chr1	Cufflinks	exon	2836013	2836591	+	gene_id "XLOC_000604"; transcript_id "DDB_G0269468"; exon_number "1"; oId "DDB_G0269468"; nearest_ref "DDB_G0269468"; class_code "="; tss_id "TSS625";
chr1	Cufflinks	exon	2839118	2839714	+	gene_id "XLOC_000605"; transcript_id "DDB_G0269472"; exon_number "1"; oId "DDB_G0269472"; nearest_ref "DDB_G0269472"; class_code "="; tss_id "TSS626";
chr1	Cufflinks	exon	2840597	2840658	+	gene_id "XLOC_000606"; transcript_id "DDB_G0269474"; exon_number "1"; oId "DDB_G0269474"; nearest_ref "DDB_G0269474"; class_code "="; tss_id "TSS627";
chr1	Cufflinks	exon	2840764	2840910	+	gene_id "XLOC_000606"; transcript_id "DDB_G0269474"; exon_number "2"; oId "DDB_G0269474"; nearest_ref "DDB_G0269474"; class_code "="; tss_id "TSS627";
chr1	Cufflinks	exon	2841005	2841161	+	gene_id "XLOC_000606"; transcript_id "DDB_G0269474"; exon_number "3"; oId "DDB_G0269474"; nearest_ref "DDB_G0269474"; class_code "="; tss_id "TSS627";
chr1	Cufflinks	exon	2841256	2841570	+	gene_id "XLOC_000606"; transcript_id "DDB_G0269474"; exon_number "4"; oId "DDB_G0269474"; nearest_ref "DDB_G0269474"; class_code "="; tss_id "TSS627";
chr1	Cufflinks	exon	2841661	2841997	+	gene_id "XLOC_000606"; transcript_id "DDB_G0269474"; exon_number "5"; oId "DDB_G0269474"; nearest_ref "DDB_G0269474"; class_code "="; tss_id "TSS627";
chr1	Cufflinks	exon	2842116	2842365	+	gene_id "XLOC_000606"; transcript_id "DDB_G0269474"; exon_number "6"; oId "DDB_G0269474"; nearest_ref "DDB_G0269474"; class_code "="; tss_id "TSS627";
chr1	Cufflinks	exon	2842568	2842884	+	gene_id "XLOC_000606"; transcript_id "DDB_G0269474"; exon_number "7"; oId "DDB_G0269474"; nearest_ref "DDB_G0269474"; class_code "="; tss_id "TSS627";
chr1	Cufflinks	exon	2843032	2843380	+	gene_id "XLOC_000606"; transcript_id "DDB_G0269474"; exon_number "8"; oId "DDB_G0269474"; nearest_ref "DDB_G0269474"; class_code "="; tss_id "TSS627";
chr1	Cufflinks	exon	2843473	2843560	+	gene_id "XLOC_000606"; transcript_id "DDB_G0269474"; exon_number "9"; oId "DDB_G0269474"; nearest_ref "DDB_G0269474"; class_code "="; tss_id "TSS627";
chr1	Cufflinks	exon	2840597	2840658	+	gene_id "XLOC_000606"; transcript_id "CUFF_362_2"; exon_number "1"; oId "CUFF_362_2"; nearest_ref "DDB_G0269474"; class_code "j"; tss_id "TSS627";
chr1	Cufflinks	exon	2840764	2840910	+	gene_id "XLOC_000606"; transcript_id "CUFF_362_2"; exon_number "2"; oId "CUFF_362_2"; nearest_ref "DDB_G0269474"; class_code "j"; tss_id "TSS627";
chr1	Cufflinks	exon	2841005	2841161	+	gene_id "XLOC_000606"; transcript_id "CUFF_362_2"; exon_number "3"; oId "CUFF_362_2"; nearest_ref "DDB_G0269474"; class_code "j"; tss_id "TSS627";
chr1	Cufflinks	exon	2841256	2841570	+	gene_id "XLOC_000606"; transcript_id "CUFF_362_2"; exon_number "4"; oId "CUFF_362_2"; nearest_ref "DDB_G0269474"; class_code "j"; tss_id "TSS627";
chr1	Cufflinks	exon	2841661	2841997	+	gene_id "XLOC_000606"; transcript_id "CUFF_362_2"; exon_number "5"; oId "CUFF_362_2"; nearest_ref "DDB_G0269474"; class_code "j"; tss_id "TSS627";
chr1	Cufflinks	exon	2842116	2842365	+	gene_id "XLOC_000606"; transcript_id "CUFF_362_2"; exon_number "6"; oId "CUFF_362_2"; nearest_ref "DDB_G0269474"; class_code "j"; tss_id "TSS627";
chr1	Cufflinks	exon	2842568	2842884	+	gene_id "XLOC_000606"; transcript_id "CUFF_362_2"; exon_number "7"; oId "CUFF_362_2"; nearest_ref "DDB_G0269474"; class_code "j"; tss_id "TSS627";
chr1	Cufflinks	exon	2843032	2843380	+	gene_id "XLOC_000606"; transcript_id "CUFF_362_2"; exon_number "8"; oId "CUFF_362_2"; nearest_ref "DDB_G0269474"; class_code "j"; tss_id "TSS627";
chr1	Cufflinks	exon	2843500	2843560	+	gene_id "XLOC_000606"; transcript_id "CUFF_362_2"; exon_number "9"; oId "CUFF_362_2"; nearest_ref "DDB_G0269474"; class_code "j"; tss_id "TSS627";
chr1	Cufflinks	exon	2844541	2845608	+	gene_id "XLOC_000607"; transcript_id "DDB_G0269476"; exon_number "1"; oId "DDB_G0269476"; nearest_ref "DDB_G0269476"; class_code "="; tss_id "TSS628";
chr1	Cufflinks	exon	2847685	2847725	+	gene_id "XLOC_000608"; transcript_id "DDB_G0270872"; exon_number "1"; oId "DDB_G0270872"; nearest_ref "DDB_G0270872"; class_code "="; tss_id "TSS629";
chr1	Cufflinks	exon	2849087	2849106	+	gene_id "XLOC_000608"; transcript_id "DDB_G0270872"; exon_number "2"; oId "DDB_G0270872"; nearest_ref "DDB_G0270872"; class_code "="; tss_id "TSS629";
chr1	Cufflinks	exon	2850399	2850515	+	gene_id "XLOC_000608"; transcript_id "DDB_G0270872"; exon_number "3"; oId "DDB_G0270872"; nearest_ref "DDB_G0270872"; class_code "="; tss_id "TSS629";
chr1	Cufflinks	exon	2850740	2850900	+	gene_id "XLOC_000608"; transcript_id "DDB_G0270872"; exon_number "4"; oId "DDB_G0270872"; nearest_ref "DDB_G0270872"; class_code "="; tss_id "TSS629";
chr1	Cufflinks	exon	2847685	2847725	+	gene_id "XLOC_000608"; transcript_id "CUFF_363_2"; exon_number "1"; oId "CUFF_363_2"; nearest_ref "DDB_G0270872"; class_code "="; tss_id "TSS629";
chr1	Cufflinks	exon	2849087	2849106	+	gene_id "XLOC_000608"; transcript_id "CUFF_363_2"; exon_number "2"; oId "CUFF_363_2"; nearest_ref "DDB_G0270872"; class_code "="; tss_id "TSS629";
chr1	Cufflinks	exon	2850399	2850515	+	gene_id "XLOC_000608"; transcript_id "CUFF_363_2"; exon_number "3"; oId "CUFF_363_2"; nearest_ref "DDB_G0270872"; class_code "="; tss_id "TSS629";
chr1	Cufflinks	exon	2850740	2852012	+	gene_id "XLOC_000608"; transcript_id "CUFF_363_2"; exon_number "4"; oId "CUFF_363_2"; nearest_ref "DDB_G0270872"; class_code "="; tss_id "TSS629";
chr1	Cufflinks	exon	2852550	2852829	+	gene_id "XLOC_000609"; transcript_id "DDB_G0269482"; exon_number "1"; oId "DDB_G0269482"; nearest_ref "DDB_G0269482"; class_code "="; tss_id "TSS630";
chr1	Cufflinks	exon	2852935	2854865	+	gene_id "XLOC_000609"; transcript_id "DDB_G0269482"; exon_number "2"; oId "DDB_G0269482"; nearest_ref "DDB_G0269482"; class_code "="; tss_id "TSS630";
chr1	Cufflinks	exon	2855765	2857099	+	gene_id "XLOC_000610"; transcript_id "DDB_G0270536"; exon_number "1"; oId "DDB_G0270536"; nearest_ref "DDB_G0270536"; class_code "="; tss_id "TSS631";
chr1	Cufflinks	exon	2859071	2859931	+	gene_id "XLOC_000611"; transcript_id "DDB_G0269484"; exon_number "1"; oId "DDB_G0269484"; nearest_ref "DDB_G0269484"; class_code "="; tss_id "TSS632";
chr1	Cufflinks	exon	2860257	2861976	+	gene_id "XLOC_000612"; transcript_id "DDB_G0269486"; exon_number "1"; oId "DDB_G0269486"; nearest_ref "DDB_G0269486"; class_code "="; tss_id "TSS633";
chr1	Cufflinks	exon	2862072	2863558	+	gene_id "XLOC_000612"; transcript_id "DDB_G0269486"; exon_number "2"; oId "DDB_G0269486"; nearest_ref "DDB_G0269486"; class_code "="; tss_id "TSS633";
chr1	Cufflinks	exon	2869746	2869999	+	gene_id "XLOC_000613"; transcript_id "CUFF_368_1"; exon_number "1"; oId "CUFF_368_1"; nearest_ref "DDB_G0270538"; class_code "x"; tss_id "TSS634";
chr1	Cufflinks	exon	2873819	2874859	+	gene_id "XLOC_000614"; transcript_id "DDB_G0270540"; exon_number "1"; oId "DDB_G0270540"; nearest_ref "DDB_G0270540"; class_code "="; tss_id "TSS635";
chr1	Cufflinks	exon	2877753	2877825	+	gene_id "XLOC_000615"; transcript_id "CUFF_369_1"; exon_number "1"; oId "CUFF_369_1"; class_code "u"; tss_id "TSS636";
chr1	Cufflinks	exon	2887577	2887740	+	gene_id "XLOC_000616"; transcript_id "DDB_G0269500"; exon_number "1"; oId "DDB_G0269500"; nearest_ref "DDB_G0269500"; class_code "="; tss_id "TSS637";
chr1	Cufflinks	exon	2887845	2888427	+	gene_id "XLOC_000616"; transcript_id "DDB_G0269500"; exon_number "2"; oId "DDB_G0269500"; nearest_ref "DDB_G0269500"; class_code "="; tss_id "TSS637";
chr1	Cufflinks	exon	2888658	2889173	+	gene_id "XLOC_000617"; transcript_id "DDB_G0269502"; exon_number "1"; oId "DDB_G0269502"; nearest_ref "DDB_G0269502"; class_code "="; tss_id "TSS638";
chr1	Cufflinks	exon	2889267	2889959	+	gene_id "XLOC_000617"; transcript_id "DDB_G0269502"; exon_number "2"; oId "DDB_G0269502"; nearest_ref "DDB_G0269502"; class_code "="; tss_id "TSS638";
chr1	Cufflinks	exon	2890088	2890894	+	gene_id "XLOC_000617"; transcript_id "DDB_G0269502"; exon_number "3"; oId "DDB_G0269502"; nearest_ref "DDB_G0269502"; class_code "="; tss_id "TSS638";
chr1	Cufflinks	exon	2890972	2894331	+	gene_id "XLOC_000617"; transcript_id "DDB_G0269502"; exon_number "4"; oId "DDB_G0269502"; nearest_ref "DDB_G0269502"; class_code "="; tss_id "TSS638";
chr1	Cufflinks	exon	2895800	2895865	+	gene_id "XLOC_000618"; transcript_id "DDB_G0269214"; exon_number "1"; oId "DDB_G0269214"; nearest_ref "DDB_G0269214"; class_code "="; tss_id "TSS639";
chr1	Cufflinks	exon	2896041	2897653	+	gene_id "XLOC_000618"; transcript_id "DDB_G0269214"; exon_number "2"; oId "DDB_G0269214"; nearest_ref "DDB_G0269214"; class_code "="; tss_id "TSS639";
chr1	Cufflinks	exon	2897733	2897785	+	gene_id "XLOC_000618"; transcript_id "DDB_G0269214"; exon_number "3"; oId "DDB_G0269214"; nearest_ref "DDB_G0269214"; class_code "="; tss_id "TSS639";
chr1	Cufflinks	exon	2897901	2898550	+	gene_id "XLOC_000618"; transcript_id "DDB_G0269214"; exon_number "4"; oId "DDB_G0269214"; nearest_ref "DDB_G0269214"; class_code "="; tss_id "TSS639";
chr1	Cufflinks	exon	2906579	2906616	+	gene_id "XLOC_000619"; transcript_id "CUFF_373_1"; exon_number "1"; oId "CUFF_373_1"; nearest_ref "DDB_G0269232"; class_code "o"; tss_id "TSS640";
chr1	Cufflinks	exon	2906835	2908898	+	gene_id "XLOC_000619"; transcript_id "CUFF_373_1"; exon_number "2"; oId "CUFF_373_1"; nearest_ref "DDB_G0269232"; class_code "o"; tss_id "TSS640";
chr1	Cufflinks	exon	2906854	2908497	+	gene_id "XLOC_000619"; transcript_id "DDB_G0269232"; exon_number "1"; oId "DDB_G0269232"; contained_in "CUFF_373_1"; nearest_ref "DDB_G0269232"; class_code "="; tss_id "TSS641";
chr1	Cufflinks	exon	2910654	2911103	+	gene_id "XLOC_000620"; transcript_id "CUFF_374_1"; exon_number "1"; oId "CUFF_374_1"; nearest_ref "DDB_G0269174"; class_code "x"; tss_id "TSS642";
chr1	Cufflinks	exon	2913067	2913153	+	gene_id "XLOC_000621"; transcript_id "CUFF_375_1"; exon_number "1"; oId "CUFF_375_1"; class_code "u"; tss_id "TSS643";
chr1	Cufflinks	exon	2913781	2913856	+	gene_id "XLOC_000622"; transcript_id "DDB_G0270544"; exon_number "1"; oId "DDB_G0270544"; nearest_ref "DDB_G0270544"; class_code "="; tss_id "TSS644";
chr1	Cufflinks	exon	2913946	2914167	+	gene_id "XLOC_000622"; transcript_id "DDB_G0270544"; exon_number "2"; oId "DDB_G0270544"; nearest_ref "DDB_G0270544"; class_code "="; tss_id "TSS644";
chr1	Cufflinks	exon	2914256	2917335	+	gene_id "XLOC_000622"; transcript_id "DDB_G0270544"; exon_number "3"; oId "DDB_G0270544"; nearest_ref "DDB_G0270544"; class_code "="; tss_id "TSS644";
chr1	Cufflinks	exon	2917410	2917496	+	gene_id "XLOC_000622"; transcript_id "DDB_G0270544"; exon_number "4"; oId "DDB_G0270544"; nearest_ref "DDB_G0270544"; class_code "="; tss_id "TSS644";
chr1	Cufflinks	exon	2917574	2917672	+	gene_id "XLOC_000622"; transcript_id "DDB_G0270544"; exon_number "5"; oId "DDB_G0270544"; nearest_ref "DDB_G0270544"; class_code "="; tss_id "TSS644";
chr1	Cufflinks	exon	2917738	2918069	+	gene_id "XLOC_000622"; transcript_id "DDB_G0270544"; exon_number "6"; oId "DDB_G0270544"; nearest_ref "DDB_G0270544"; class_code "="; tss_id "TSS644";
chr1	Cufflinks	exon	2918134	2918279	+	gene_id "XLOC_000622"; transcript_id "DDB_G0270544"; exon_number "7"; oId "DDB_G0270544"; nearest_ref "DDB_G0270544"; class_code "="; tss_id "TSS644";
chr1	Cufflinks	exon	2918374	2918690	+	gene_id "XLOC_000622"; transcript_id "DDB_G0270544"; exon_number "8"; oId "DDB_G0270544"; nearest_ref "DDB_G0270544"; class_code "="; tss_id "TSS644";
chr1	Cufflinks	exon	2920917	2921103	+	gene_id "XLOC_000623"; transcript_id "DDB_G0270548"; exon_number "1"; oId "DDB_G0270548"; nearest_ref "DDB_G0270548"; class_code "="; tss_id "TSS645";
chr1	Cufflinks	exon	2921228	2921442	+	gene_id "XLOC_000623"; transcript_id "DDB_G0270548"; exon_number "2"; oId "DDB_G0270548"; nearest_ref "DDB_G0270548"; class_code "="; tss_id "TSS645";
chr1	Cufflinks	exon	2926042	2926102	+	gene_id "XLOC_000624"; transcript_id "DDB_G0270550"; exon_number "1"; oId "DDB_G0270550"; nearest_ref "DDB_G0270550"; class_code "="; tss_id "TSS646";
chr1	Cufflinks	exon	2926207	2926425	+	gene_id "XLOC_000624"; transcript_id "DDB_G0270550"; exon_number "2"; oId "DDB_G0270550"; nearest_ref "DDB_G0270550"; class_code "="; tss_id "TSS646";
chr1	Cufflinks	exon	2926505	2930154	+	gene_id "XLOC_000624"; transcript_id "DDB_G0270550"; exon_number "3"; oId "DDB_G0270550"; nearest_ref "DDB_G0270550"; class_code "="; tss_id "TSS646";
chr1	Cufflinks	exon	2930253	2930656	+	gene_id "XLOC_000624"; transcript_id "DDB_G0270550"; exon_number "4"; oId "DDB_G0270550"; nearest_ref "DDB_G0270550"; class_code "="; tss_id "TSS646";
chr1	Cufflinks	exon	2930726	2930874	+	gene_id "XLOC_000624"; transcript_id "DDB_G0270550"; exon_number "5"; oId "DDB_G0270550"; nearest_ref "DDB_G0270550"; class_code "="; tss_id "TSS646";
chr1	Cufflinks	exon	2930968	2931347	+	gene_id "XLOC_000624"; transcript_id "DDB_G0270550"; exon_number "6"; oId "DDB_G0270550"; nearest_ref "DDB_G0270550"; class_code "="; tss_id "TSS646";
chr1	Cufflinks	exon	2939220	2939451	+	gene_id "XLOC_000625"; transcript_id "CUFF_379_1"; exon_number "1"; oId "CUFF_379_1"; class_code "u"; tss_id "TSS647";
chr1	Cufflinks	exon	2940984	2942001	+	gene_id "XLOC_000626"; transcript_id "CUFF_380_1"; exon_number "1"; oId "CUFF_380_1"; nearest_ref "DDB_G0270882"; class_code "x"; tss_id "TSS648";
chr1	Cufflinks	exon	2942407	2943030	+	gene_id "XLOC_000627"; transcript_id "CUFF_381_1"; exon_number "1"; oId "CUFF_381_1"; nearest_ref "DDB_G0269518"; class_code "x"; tss_id "TSS649";
chr1	Cufflinks	exon	2943585	2943681	+	gene_id "XLOC_000628"; transcript_id "DDB_G0269520"; exon_number "1"; oId "DDB_G0269520"; nearest_ref "DDB_G0269520"; class_code "="; tss_id "TSS650";
chr1	Cufflinks	exon	2943813	2943988	+	gene_id "XLOC_000628"; transcript_id "DDB_G0269520"; exon_number "2"; oId "DDB_G0269520"; nearest_ref "DDB_G0269520"; class_code "="; tss_id "TSS650";
chr1	Cufflinks	exon	2951187	2953550	+	gene_id "XLOC_000629"; transcript_id "DDB_G0270552"; exon_number "1"; oId "DDB_G0270552"; nearest_ref "DDB_G0270552"; class_code "="; tss_id "TSS651";
chr1	Cufflinks	exon	2954280	2954993	+	gene_id "XLOC_000630"; transcript_id "DDB_G0269530"; exon_number "1"; oId "DDB_G0269530"; nearest_ref "DDB_G0269530"; class_code "="; tss_id "TSS652";
chr1	Cufflinks	exon	2955284	2955724	+	gene_id "XLOC_000631"; transcript_id "DDB_G0269532"; exon_number "1"; oId "DDB_G0269532"; nearest_ref "DDB_G0269532"; class_code "="; tss_id "TSS653";
chr1	Cufflinks	exon	2955284	2955683	+	gene_id "XLOC_000631"; transcript_id "CUFF_383_2"; exon_number "1"; oId "CUFF_383_2"; nearest_ref "DDB_G0269532"; class_code "o"; tss_id "TSS653";
chr1	Cufflinks	exon	2955764	2955766	+	gene_id "XLOC_000631"; transcript_id "CUFF_383_2"; exon_number "2"; oId "CUFF_383_2"; nearest_ref "DDB_G0269532"; class_code "o"; tss_id "TSS653";
chr1	Cufflinks	exon	2956743	2957453	+	gene_id "XLOC_000632"; transcript_id "DDB_G0269534"; exon_number "1"; oId "DDB_G0269534"; nearest_ref "DDB_G0269534"; class_code "="; tss_id "TSS654";
chr1	Cufflinks	exon	2958224	2958937	+	gene_id "XLOC_000633"; transcript_id "DDB_G0269536"; exon_number "1"; oId "DDB_G0269536"; nearest_ref "DDB_G0269536"; class_code "="; tss_id "TSS655";
chr1	Cufflinks	exon	2959764	2960474	+	gene_id "XLOC_000634"; transcript_id "DDB_G0269538"; exon_number "1"; oId "DDB_G0269538"; nearest_ref "DDB_G0269538"; class_code "="; tss_id "TSS656";
chr1	Cufflinks	exon	2961358	2962071	+	gene_id "XLOC_000635"; transcript_id "DDB_G0269540"; exon_number "1"; oId "DDB_G0269540"; nearest_ref "DDB_G0269540"; class_code "="; tss_id "TSS657";
chr1	Cufflinks	exon	2969017	2969106	+	gene_id "XLOC_000636"; transcript_id "DDB_G0269546"; exon_number "1"; oId "DDB_G0269546"; nearest_ref "DDB_G0269546"; class_code "="; tss_id "TSS658";
chr1	Cufflinks	exon	2969254	2969614	+	gene_id "XLOC_000636"; transcript_id "DDB_G0269546"; exon_number "2"; oId "DDB_G0269546"; nearest_ref "DDB_G0269546"; class_code "="; tss_id "TSS658";
chr1	Cufflinks	exon	2969713	2969869	+	gene_id "XLOC_000636"; transcript_id "DDB_G0269546"; exon_number "3"; oId "DDB_G0269546"; nearest_ref "DDB_G0269546"; class_code "="; tss_id "TSS658";
chr1	Cufflinks	exon	2970008	2974040	+	gene_id "XLOC_000636"; transcript_id "DDB_G0269546"; exon_number "4"; oId "DDB_G0269546"; nearest_ref "DDB_G0269546"; class_code "="; tss_id "TSS658";
chr1	Cufflinks	exon	2975759	2976306	+	gene_id "XLOC_000637"; transcript_id "DDB_G0269550"; exon_number "1"; oId "DDB_G0269550"; nearest_ref "DDB_G0269550"; class_code "="; tss_id "TSS659";
chr1	Cufflinks	exon	2976381	2976570	+	gene_id "XLOC_000637"; transcript_id "DDB_G0269550"; exon_number "2"; oId "DDB_G0269550"; nearest_ref "DDB_G0269550"; class_code "="; tss_id "TSS659";
chr1	Cufflinks	exon	2976668	2977120	+	gene_id "XLOC_000637"; transcript_id "DDB_G0269550"; exon_number "3"; oId "DDB_G0269550"; nearest_ref "DDB_G0269550"; class_code "="; tss_id "TSS659";
chr1	Cufflinks	exon	2981116	2981118	+	gene_id "XLOC_000638"; transcript_id "DDB_G0269104"; exon_number "1"; oId "DDB_G0269104"; nearest_ref "DDB_G0269104"; class_code "="; tss_id "TSS660";
chr1	Cufflinks	exon	2981276	2981626	+	gene_id "XLOC_000638"; transcript_id "DDB_G0269104"; exon_number "2"; oId "DDB_G0269104"; nearest_ref "DDB_G0269104"; class_code "="; tss_id "TSS660";
chr1	Cufflinks	exon	2981849	2981944	+	gene_id "XLOC_000638"; transcript_id "DDB_G0269104"; exon_number "3"; oId "DDB_G0269104"; nearest_ref "DDB_G0269104"; class_code "="; tss_id "TSS660";
chr1	Cufflinks	exon	2983180	2985963	+	gene_id "XLOC_000639"; transcript_id "DDB_G0269554"; exon_number "1"; oId "DDB_G0269554"; nearest_ref "DDB_G0269554"; class_code "="; tss_id "TSS661";
chr1	Cufflinks	exon	2986055	2987875	+	gene_id "XLOC_000639"; transcript_id "DDB_G0269554"; exon_number "2"; oId "DDB_G0269554"; nearest_ref "DDB_G0269554"; class_code "="; tss_id "TSS661";
chr1	Cufflinks	exon	2983180	2985919	+	gene_id "XLOC_000639"; transcript_id "CUFF_386_2"; exon_number "1"; oId "CUFF_386_2"; nearest_ref "DDB_G0269554"; class_code "j"; tss_id "TSS661";
chr1	Cufflinks	exon	2986055	2987875	+	gene_id "XLOC_000639"; transcript_id "CUFF_386_2"; exon_number "2"; oId "CUFF_386_2"; nearest_ref "DDB_G0269554"; class_code "j"; tss_id "TSS661";
chr1	Cufflinks	exon	2988150	2988608	+	gene_id "XLOC_000640"; transcript_id "DDB_G0270554"; exon_number "1"; oId "DDB_G0270554"; nearest_ref "DDB_G0270554"; class_code "="; tss_id "TSS662";
chr1	Cufflinks	exon	2988705	2988932	+	gene_id "XLOC_000640"; transcript_id "DDB_G0270554"; exon_number "2"; oId "DDB_G0270554"; nearest_ref "DDB_G0270554"; class_code "="; tss_id "TSS662";
chr1	Cufflinks	exon	2989310	2989735	+	gene_id "XLOC_000641"; transcript_id "DDB_G0269556"; exon_number "1"; oId "DDB_G0269556"; nearest_ref "DDB_G0269556"; class_code "="; tss_id "TSS663";
chr1	Cufflinks	exon	2989822	2990097	+	gene_id "XLOC_000641"; transcript_id "DDB_G0269556"; exon_number "2"; oId "DDB_G0269556"; nearest_ref "DDB_G0269556"; class_code "="; tss_id "TSS663";
chr1	Cufflinks	exon	2993501	2994154	+	gene_id "XLOC_000642"; transcript_id "CUFF_388_1"; exon_number "1"; oId "CUFF_388_1"; class_code "u"; tss_id "TSS664";
chr1	Cufflinks	exon	2998816	2998818	+	gene_id "XLOC_000643"; transcript_id "DDB_G0269562"; exon_number "1"; oId "DDB_G0269562"; nearest_ref "DDB_G0269562"; class_code "="; tss_id "TSS665";
chr1	Cufflinks	exon	2999044	2999433	+	gene_id "XLOC_000643"; transcript_id "DDB_G0269562"; exon_number "2"; oId "DDB_G0269562"; nearest_ref "DDB_G0269562"; class_code "="; tss_id "TSS665";
chr1	Cufflinks	exon	2999912	3000916	+	gene_id "XLOC_000644"; transcript_id "DDB_G0270556"; exon_number "1"; oId "DDB_G0270556"; nearest_ref "DDB_G0270556"; class_code "="; tss_id "TSS666";
chr1	Cufflinks	exon	3002229	3002611	+	gene_id "XLOC_000645"; transcript_id "DDB_G0269210"; exon_number "1"; oId "DDB_G0269210"; nearest_ref "DDB_G0269210"; class_code "="; tss_id "TSS667";
chr1	Cufflinks	exon	3002695	3003088	+	gene_id "XLOC_000645"; transcript_id "DDB_G0269210"; exon_number "2"; oId "DDB_G0269210"; nearest_ref "DDB_G0269210"; class_code "="; tss_id "TSS667";
chr1	Cufflinks	exon	3003182	3006724	+	gene_id "XLOC_000645"; transcript_id "DDB_G0269210"; exon_number "3"; oId "DDB_G0269210"; nearest_ref "DDB_G0269210"; class_code "="; tss_id "TSS667";
chr1	Cufflinks	exon	3007465	3007466	+	gene_id "XLOC_000646"; transcript_id "DDB_G0269176"; exon_number "1"; oId "DDB_G0269176"; nearest_ref "DDB_G0269176"; class_code "="; tss_id "TSS668";
chr1	Cufflinks	exon	3007546	3008125	+	gene_id "XLOC_000646"; transcript_id "DDB_G0269176"; exon_number "2"; oId "DDB_G0269176"; nearest_ref "DDB_G0269176"; class_code "="; tss_id "TSS668";
chr1	Cufflinks	exon	3014782	3015124	+	gene_id "XLOC_000647"; transcript_id "CUFF_391_1"; exon_number "1"; oId "CUFF_391_1"; nearest_ref "DDB_G0269566"; class_code "x"; tss_id "TSS669";
chr1	Cufflinks	exon	3016390	3016569	+	gene_id "XLOC_000648"; transcript_id "DDB_G0270558"; exon_number "1"; oId "DDB_G0270558"; nearest_ref "DDB_G0270558"; class_code "="; tss_id "TSS670";
chr1	Cufflinks	exon	3016642	3017301	+	gene_id "XLOC_000648"; transcript_id "DDB_G0270558"; exon_number "2"; oId "DDB_G0270558"; nearest_ref "DDB_G0270558"; class_code "="; tss_id "TSS670";
chr1	Cufflinks	exon	3017391	3017663	+	gene_id "XLOC_000648"; transcript_id "DDB_G0270558"; exon_number "3"; oId "DDB_G0270558"; nearest_ref "DDB_G0270558"; class_code "="; tss_id "TSS670";
chr1	Cufflinks	exon	3019090	3019092	+	gene_id "XLOC_000649"; transcript_id "DDB_G0269570"; exon_number "1"; oId "DDB_G0269570"; nearest_ref "DDB_G0269570"; class_code "="; tss_id "TSS671";
chr1	Cufflinks	exon	3019191	3019301	+	gene_id "XLOC_000649"; transcript_id "DDB_G0269570"; exon_number "2"; oId "DDB_G0269570"; nearest_ref "DDB_G0269570"; class_code "="; tss_id "TSS671";
chr1	Cufflinks	exon	3019435	3019753	+	gene_id "XLOC_000649"; transcript_id "DDB_G0269570"; exon_number "3"; oId "DDB_G0269570"; nearest_ref "DDB_G0269570"; class_code "="; tss_id "TSS671";
chr1	Cufflinks	exon	3019867	3020229	+	gene_id "XLOC_000649"; transcript_id "DDB_G0269570"; exon_number "4"; oId "DDB_G0269570"; nearest_ref "DDB_G0269570"; class_code "="; tss_id "TSS671";
chr1	Cufflinks	exon	3020302	3020441	+	gene_id "XLOC_000649"; transcript_id "DDB_G0269570"; exon_number "5"; oId "DDB_G0269570"; nearest_ref "DDB_G0269570"; class_code "="; tss_id "TSS671";
chr1	Cufflinks	exon	3025774	3026778	+	gene_id "XLOC_000650"; transcript_id "CUFF_392_1"; exon_number "1"; oId "CUFF_392_1"; class_code "u"; tss_id "TSS672";
chr1	Cufflinks	exon	3029557	3029948	+	gene_id "XLOC_000651"; transcript_id "DDB_G0269212"; exon_number "1"; oId "DDB_G0269212"; nearest_ref "DDB_G0269212"; class_code "="; tss_id "TSS673";
chr1	Cufflinks	exon	3030171	3030564	+	gene_id "XLOC_000651"; transcript_id "DDB_G0269212"; exon_number "2"; oId "DDB_G0269212"; nearest_ref "DDB_G0269212"; class_code "="; tss_id "TSS673";
chr1	Cufflinks	exon	3030638	3034180	+	gene_id "XLOC_000651"; transcript_id "DDB_G0269212"; exon_number "3"; oId "DDB_G0269212"; nearest_ref "DDB_G0269212"; class_code "="; tss_id "TSS673";
chr1	Cufflinks	exon	3047424	3047868	+	gene_id "XLOC_000652"; transcript_id "CUFF_395_1"; exon_number "1"; oId "CUFF_395_1"; class_code "u"; tss_id "TSS674";
chr1	Cufflinks	exon	3049822	3051393	+	gene_id "XLOC_000653"; transcript_id "DDB_G0269576"; exon_number "1"; oId "DDB_G0269576"; nearest_ref "DDB_G0269576"; class_code "="; tss_id "TSS675";
chr1	Cufflinks	exon	3054343	3055725	+	gene_id "XLOC_000654"; transcript_id "DDB_G0270564"; exon_number "1"; oId "DDB_G0270564"; nearest_ref "DDB_G0270564"; class_code "="; tss_id "TSS676";
chr1	Cufflinks	exon	3057917	3058067	+	gene_id "XLOC_000655"; transcript_id "CUFF_396_1"; exon_number "1"; oId "CUFF_396_1"; class_code "u"; tss_id "TSS677";
chr1	Cufflinks	exon	3064049	3065362	+	gene_id "XLOC_000656"; transcript_id "DDB_G0269580"; exon_number "1"; oId "DDB_G0269580"; nearest_ref "DDB_G0269580"; class_code "="; tss_id "TSS678";
chr1	Cufflinks	exon	3066210	3069104	+	gene_id "XLOC_000657"; transcript_id "DDB_G0269582"; exon_number "1"; oId "DDB_G0269582"; nearest_ref "DDB_G0269582"; class_code "="; tss_id "TSS679";
chr1	Cufflinks	exon	3070699	3070731	+	gene_id "XLOC_000658"; transcript_id "CUFF_398_1"; exon_number "1"; oId "CUFF_398_1"; nearest_ref "DDB_G0270566"; class_code "j"; tss_id "TSS680";
chr1	Cufflinks	exon	3070942	3072419	+	gene_id "XLOC_000658"; transcript_id "CUFF_398_1"; exon_number "2"; oId "CUFF_398_1"; nearest_ref "DDB_G0270566"; class_code "j"; tss_id "TSS680";
chr1	Cufflinks	exon	3070710	3070782	+	gene_id "XLOC_000658"; transcript_id "DDB_G0270566"; exon_number "1"; oId "DDB_G0270566"; nearest_ref "DDB_G0270566"; class_code "="; tss_id "TSS680";
chr1	Cufflinks	exon	3070942	3072419	+	gene_id "XLOC_000658"; transcript_id "DDB_G0270566"; exon_number "2"; oId "DDB_G0270566"; nearest_ref "DDB_G0270566"; class_code "="; tss_id "TSS680";
chr1	Cufflinks	exon	3072947	3073192	+	gene_id "XLOC_000659"; transcript_id "DDB_G0269584"; exon_number "1"; oId "DDB_G0269584"; nearest_ref "DDB_G0269584"; class_code "="; tss_id "TSS681";
chr1	Cufflinks	exon	3073292	3074455	+	gene_id "XLOC_000659"; transcript_id "DDB_G0269584"; exon_number "2"; oId "DDB_G0269584"; nearest_ref "DDB_G0269584"; class_code "="; tss_id "TSS681";
chr1	Cufflinks	exon	3075849	3075893	+	gene_id "XLOC_000660"; transcript_id "DDB_G0270568"; exon_number "1"; oId "DDB_G0270568"; nearest_ref "DDB_G0270568"; class_code "="; tss_id "TSS682";
chr1	Cufflinks	exon	3076014	3077228	+	gene_id "XLOC_000660"; transcript_id "DDB_G0270568"; exon_number "2"; oId "DDB_G0270568"; nearest_ref "DDB_G0270568"; class_code "="; tss_id "TSS682";
chr1	Cufflinks	exon	3087129	3087164	+	gene_id "XLOC_000661"; transcript_id "DDB_G0269594"; exon_number "1"; oId "DDB_G0269594"; nearest_ref "DDB_G0269594"; class_code "="; tss_id "TSS683";
chr1	Cufflinks	exon	3087292	3089970	+	gene_id "XLOC_000661"; transcript_id "DDB_G0269594"; exon_number "2"; oId "DDB_G0269594"; nearest_ref "DDB_G0269594"; class_code "="; tss_id "TSS683";
chr1	Cufflinks	exon	3090844	3091503	+	gene_id "XLOC_000662"; transcript_id "DDB_G0269596"; exon_number "1"; oId "DDB_G0269596"; nearest_ref "DDB_G0269596"; class_code "="; tss_id "TSS684";
chr1	Cufflinks	exon	3091596	3091928	+	gene_id "XLOC_000662"; transcript_id "DDB_G0269596"; exon_number "2"; oId "DDB_G0269596"; nearest_ref "DDB_G0269596"; class_code "="; tss_id "TSS684";
chr1	Cufflinks	exon	3092703	3093269	+	gene_id "XLOC_000663"; transcript_id "DDB_G0269598"; exon_number "1"; oId "DDB_G0269598"; contained_in "CUFF_399_2"; nearest_ref "DDB_G0269598"; class_code "="; tss_id "TSS685";
chr1	Cufflinks	exon	3093393	3093698	+	gene_id "XLOC_000663"; transcript_id "DDB_G0269598"; exon_number "2"; oId "DDB_G0269598"; contained_in "CUFF_399_2"; nearest_ref "DDB_G0269598"; class_code "="; tss_id "TSS685";
chr1	Cufflinks	exon	3092703	3093269	+	gene_id "XLOC_000663"; transcript_id "CUFF_399_2"; exon_number "1"; oId "CUFF_399_2"; nearest_ref "DDB_G0269598"; class_code "j"; tss_id "TSS685";
chr1	Cufflinks	exon	3093393	3094307	+	gene_id "XLOC_000663"; transcript_id "CUFF_399_2"; exon_number "2"; oId "CUFF_399_2"; nearest_ref "DDB_G0269598"; class_code "j"; tss_id "TSS685";
chr1	Cufflinks	exon	3094524	3094763	+	gene_id "XLOC_000663"; transcript_id "CUFF_399_2"; exon_number "3"; oId "CUFF_399_2"; nearest_ref "DDB_G0269598"; class_code "j"; tss_id "TSS685";
chr1	Cufflinks	exon	3093873	3094190	+	gene_id "XLOC_000663"; transcript_id "DDB_G0270570"; exon_number "1"; oId "DDB_G0270570"; nearest_ref "DDB_G0270570"; class_code "="; tss_id "TSS686";
chr1	Cufflinks	exon	3094524	3094763	+	gene_id "XLOC_000663"; transcript_id "DDB_G0270570"; exon_number "2"; oId "DDB_G0270570"; nearest_ref "DDB_G0270570"; class_code "="; tss_id "TSS686";
chr1	Cufflinks	exon	3096057	3096443	+	gene_id "XLOC_000664"; transcript_id "DDB_G0270890"; exon_number "1"; oId "DDB_G0270890"; nearest_ref "DDB_G0270890"; class_code "="; tss_id "TSS687";
chr1	Cufflinks	exon	3096547	3096885	+	gene_id "XLOC_000664"; transcript_id "DDB_G0270890"; exon_number "2"; oId "DDB_G0270890"; nearest_ref "DDB_G0270890"; class_code "="; tss_id "TSS687";
chr1	Cufflinks	exon	3098695	3098740	+	gene_id "XLOC_000665"; transcript_id "DDB_G0270572"; exon_number "1"; oId "DDB_G0270572"; nearest_ref "DDB_G0270572"; class_code "="; tss_id "TSS688";
chr1	Cufflinks	exon	3098863	3099307	+	gene_id "XLOC_000665"; transcript_id "DDB_G0270572"; exon_number "2"; oId "DDB_G0270572"; nearest_ref "DDB_G0270572"; class_code "="; tss_id "TSS688";
chr1	Cufflinks	exon	3099445	3099569	+	gene_id "XLOC_000665"; transcript_id "DDB_G0270572"; exon_number "3"; oId "DDB_G0270572"; nearest_ref "DDB_G0270572"; class_code "="; tss_id "TSS688";
chr1	Cufflinks	exon	3099666	3099995	+	gene_id "XLOC_000665"; transcript_id "DDB_G0270572"; exon_number "4"; oId "DDB_G0270572"; nearest_ref "DDB_G0270572"; class_code "="; tss_id "TSS688";
chr1	Cufflinks	exon	3100128	3108214	+	gene_id "XLOC_000665"; transcript_id "DDB_G0270572"; exon_number "5"; oId "DDB_G0270572"; nearest_ref "DDB_G0270572"; class_code "="; tss_id "TSS688";
chr1	Cufflinks	exon	3098695	3098740	+	gene_id "XLOC_000665"; transcript_id "CUFF_401_2"; exon_number "1"; oId "CUFF_401_2"; nearest_ref "DDB_G0270572"; class_code "j"; tss_id "TSS688";
chr1	Cufflinks	exon	3098863	3099307	+	gene_id "XLOC_000665"; transcript_id "CUFF_401_2"; exon_number "2"; oId "CUFF_401_2"; nearest_ref "DDB_G0270572"; class_code "j"; tss_id "TSS688";
chr1	Cufflinks	exon	3099445	3099569	+	gene_id "XLOC_000665"; transcript_id "CUFF_401_2"; exon_number "3"; oId "CUFF_401_2"; nearest_ref "DDB_G0270572"; class_code "j"; tss_id "TSS688";
chr1	Cufflinks	exon	3099666	3099995	+	gene_id "XLOC_000665"; transcript_id "CUFF_401_2"; exon_number "4"; oId "CUFF_401_2"; nearest_ref "DDB_G0270572"; class_code "j"; tss_id "TSS688";
chr1	Cufflinks	exon	3100128	3107995	+	gene_id "XLOC_000665"; transcript_id "CUFF_401_2"; exon_number "5"; oId "CUFF_401_2"; nearest_ref "DDB_G0270572"; class_code "j"; tss_id "TSS688";
chr1	Cufflinks	exon	3108171	3108223	+	gene_id "XLOC_000665"; transcript_id "CUFF_401_2"; exon_number "6"; oId "CUFF_401_2"; nearest_ref "DDB_G0270572"; class_code "j"; tss_id "TSS688";
chr1	Cufflinks	exon	3109107	3109547	+	gene_id "XLOC_000666"; transcript_id "DDB_G0270892"; exon_number "1"; oId "DDB_G0270892"; nearest_ref "DDB_G0270892"; class_code "="; tss_id "TSS689";
chr1	Cufflinks	exon	3109651	3109977	+	gene_id "XLOC_000666"; transcript_id "DDB_G0270892"; exon_number "2"; oId "DDB_G0270892"; nearest_ref "DDB_G0270892"; class_code "="; tss_id "TSS689";
chr1	Cufflinks	exon	3109107	3109538	+	gene_id "XLOC_000666"; transcript_id "CUFF_402_2"; exon_number "1"; oId "CUFF_402_2"; nearest_ref "DDB_G0270892"; class_code "j"; tss_id "TSS689";
chr1	Cufflinks	exon	3109651	3109977	+	gene_id "XLOC_000666"; transcript_id "CUFF_402_2"; exon_number "2"; oId "CUFF_402_2"; nearest_ref "DDB_G0270892"; class_code "j"; tss_id "TSS689";
chr1	Cufflinks	exon	3112632	3113180	+	gene_id "XLOC_000667"; transcript_id "DDB_G0270574"; exon_number "1"; oId "DDB_G0270574"; nearest_ref "DDB_G0270574"; class_code "="; tss_id "TSS690";
chr1	Cufflinks	exon	3113352	3114887	+	gene_id "XLOC_000667"; transcript_id "DDB_G0270574"; exon_number "2"; oId "DDB_G0270574"; nearest_ref "DDB_G0270574"; class_code "="; tss_id "TSS690";
chr1	Cufflinks	exon	3115961	3116178	+	gene_id "XLOC_000668"; transcript_id "DDB_G0269604"; exon_number "1"; oId "DDB_G0269604"; nearest_ref "DDB_G0269604"; class_code "="; tss_id "TSS691";
chr1	Cufflinks	exon	3116349	3116406	+	gene_id "XLOC_000668"; transcript_id "DDB_G0269604"; exon_number "2"; oId "DDB_G0269604"; nearest_ref "DDB_G0269604"; class_code "="; tss_id "TSS691";
chr1	Cufflinks	exon	3116884	3119058	+	gene_id "XLOC_000669"; transcript_id "DDB_G0269606"; exon_number "1"; oId "DDB_G0269606"; nearest_ref "DDB_G0269606"; class_code "="; tss_id "TSS692";
chr1	Cufflinks	exon	3131550	3131888	+	gene_id "XLOC_000670"; transcript_id "DDB_G0269608"; exon_number "1"; oId "DDB_G0269608"; nearest_ref "DDB_G0269608"; class_code "="; tss_id "TSS693";
chr1	Cufflinks	exon	3131981	3134161	+	gene_id "XLOC_000670"; transcript_id "DDB_G0269608"; exon_number "2"; oId "DDB_G0269608"; nearest_ref "DDB_G0269608"; class_code "="; tss_id "TSS693";
chr1	Cufflinks	exon	3136522	3136534	+	gene_id "XLOC_000671"; transcript_id "DDB_G0269610"; exon_number "1"; oId "DDB_G0269610"; nearest_ref "DDB_G0269610"; class_code "="; tss_id "TSS694";
chr1	Cufflinks	exon	3136777	3141488	+	gene_id "XLOC_000671"; transcript_id "DDB_G0269610"; exon_number "2"; oId "DDB_G0269610"; nearest_ref "DDB_G0269610"; class_code "="; tss_id "TSS694";
chr1	Cufflinks	exon	3146250	3146488	+	gene_id "XLOC_000672"; transcript_id "DDB_G0269614"; exon_number "1"; oId "DDB_G0269614"; nearest_ref "DDB_G0269614"; class_code "="; tss_id "TSS695";
chr1	Cufflinks	exon	3146757	3146980	+	gene_id "XLOC_000672"; transcript_id "DDB_G0269614"; exon_number "2"; oId "DDB_G0269614"; nearest_ref "DDB_G0269614"; class_code "="; tss_id "TSS695";
chr1	Cufflinks	exon	3147066	3147915	+	gene_id "XLOC_000672"; transcript_id "DDB_G0269614"; exon_number "3"; oId "DDB_G0269614"; nearest_ref "DDB_G0269614"; class_code "="; tss_id "TSS695";
chr1	Cufflinks	exon	3148640	3148759	+	gene_id "XLOC_000673"; transcript_id "DDB_G0269616"; exon_number "1"; oId "DDB_G0269616"; nearest_ref "DDB_G0269616"; class_code "="; tss_id "TSS696";
chr1	Cufflinks	exon	3148838	3149056	+	gene_id "XLOC_000673"; transcript_id "DDB_G0269616"; exon_number "2"; oId "DDB_G0269616"; nearest_ref "DDB_G0269616"; class_code "="; tss_id "TSS696";
chr1	Cufflinks	exon	3150646	3151839	+	gene_id "XLOC_000674"; transcript_id "DDB_G0269618"; exon_number "1"; oId "DDB_G0269618"; nearest_ref "DDB_G0269618"; class_code "="; tss_id "TSS697";
chr1	Cufflinks	exon	3152348	3152500	+	gene_id "XLOC_000675"; transcript_id "DDB_G0270580"; exon_number "1"; oId "DDB_G0270580"; nearest_ref "DDB_G0270580"; class_code "="; tss_id "TSS698";
chr1	Cufflinks	exon	3152622	3153011	+	gene_id "XLOC_000675"; transcript_id "DDB_G0270580"; exon_number "2"; oId "DDB_G0270580"; nearest_ref "DDB_G0270580"; class_code "="; tss_id "TSS698";
chr1	Cufflinks	exon	3153155	3153298	+	gene_id "XLOC_000675"; transcript_id "DDB_G0270580"; exon_number "3"; oId "DDB_G0270580"; nearest_ref "DDB_G0270580"; class_code "="; tss_id "TSS698";
chr1	Cufflinks	exon	3153431	3153507	+	gene_id "XLOC_000675"; transcript_id "DDB_G0270580"; exon_number "4"; oId "DDB_G0270580"; nearest_ref "DDB_G0270580"; class_code "="; tss_id "TSS698";
chr1	Cufflinks	exon	3153634	3153799	+	gene_id "XLOC_000675"; transcript_id "DDB_G0270580"; exon_number "5"; oId "DDB_G0270580"; nearest_ref "DDB_G0270580"; class_code "="; tss_id "TSS698";
chr1	Cufflinks	exon	3155421	3155549	+	gene_id "XLOC_000676"; transcript_id "DDB_G0270582"; exon_number "1"; oId "DDB_G0270582"; nearest_ref "DDB_G0270582"; class_code "="; tss_id "TSS699";
chr1	Cufflinks	exon	3155801	3157129	+	gene_id "XLOC_000676"; transcript_id "DDB_G0270582"; exon_number "2"; oId "DDB_G0270582"; nearest_ref "DDB_G0270582"; class_code "="; tss_id "TSS699";
chr1	Cufflinks	exon	3160952	3161382	+	gene_id "XLOC_000677"; transcript_id "CUFF_407_1"; exon_number "1"; oId "CUFF_407_1"; nearest_ref "DDB_G0269620"; class_code "x"; tss_id "TSS700";
chr1	Cufflinks	exon	3164792	3165014	+	gene_id "XLOC_000678"; transcript_id "CUFF_408_1"; exon_number "1"; oId "CUFF_408_1"; nearest_ref "DDB_G0270584"; class_code "x"; tss_id "TSS701";
chr1	Cufflinks	exon	3170290	3170376	+	gene_id "XLOC_000679"; transcript_id "CUFF_409_1"; exon_number "1"; oId "CUFF_409_1"; nearest_ref "DDB_G0269624"; class_code "j"; tss_id "TSS702";
chr1	Cufflinks	exon	3170472	3171753	+	gene_id "XLOC_000679"; transcript_id "CUFF_409_1"; exon_number "2"; oId "CUFF_409_1"; nearest_ref "DDB_G0269624"; class_code "j"; tss_id "TSS702";
chr1	Cufflinks	exon	3171910	3174422	+	gene_id "XLOC_000679"; transcript_id "CUFF_409_1"; exon_number "3"; oId "CUFF_409_1"; nearest_ref "DDB_G0269624"; class_code "j"; tss_id "TSS702";
chr1	Cufflinks	exon	3170314	3170376	+	gene_id "XLOC_000679"; transcript_id "DDB_G0269624"; exon_number "1"; oId "DDB_G0269624"; nearest_ref "DDB_G0269624"; class_code "="; tss_id "TSS702";
chr1	Cufflinks	exon	3170472	3174422	+	gene_id "XLOC_000679"; transcript_id "DDB_G0269624"; exon_number "2"; oId "DDB_G0269624"; nearest_ref "DDB_G0269624"; class_code "="; tss_id "TSS702";
chr1	Cufflinks	exon	3176439	3181124	+	gene_id "XLOC_000680"; transcript_id "DDB_G0269626"; exon_number "1"; oId "DDB_G0269626"; nearest_ref "DDB_G0269626"; class_code "="; tss_id "TSS703";
chr1	Cufflinks	exon	3181593	3181993	+	gene_id "XLOC_000681"; transcript_id "DDB_G0270586"; exon_number "1"; oId "DDB_G0270586"; nearest_ref "DDB_G0270586"; class_code "="; tss_id "TSS704";
chr1	Cufflinks	exon	3182081	3182608	+	gene_id "XLOC_000681"; transcript_id "DDB_G0270586"; exon_number "2"; oId "DDB_G0270586"; nearest_ref "DDB_G0270586"; class_code "="; tss_id "TSS704";
chr1	Cufflinks	exon	3182702	3182814	+	gene_id "XLOC_000681"; transcript_id "DDB_G0270586"; exon_number "3"; oId "DDB_G0270586"; nearest_ref "DDB_G0270586"; class_code "="; tss_id "TSS704";
chr1	Cufflinks	exon	3182912	3183333	+	gene_id "XLOC_000681"; transcript_id "DDB_G0270586"; exon_number "4"; oId "DDB_G0270586"; nearest_ref "DDB_G0270586"; class_code "="; tss_id "TSS704";
chr1	Cufflinks	exon	3189061	3189405	+	gene_id "XLOC_000682"; transcript_id "DDB_G0270588"; exon_number "1"; oId "DDB_G0270588"; nearest_ref "DDB_G0270588"; class_code "="; tss_id "TSS705";
chr1	Cufflinks	exon	3190841	3191796	+	gene_id "XLOC_000683"; transcript_id "DDB_G0269632"; exon_number "1"; oId "DDB_G0269632"; nearest_ref "DDB_G0269632"; class_code "="; tss_id "TSS706";
chr1	Cufflinks	exon	3191973	3195534	+	gene_id "XLOC_000683"; transcript_id "DDB_G0269632"; exon_number "2"; oId "DDB_G0269632"; nearest_ref "DDB_G0269632"; class_code "="; tss_id "TSS706";
chr1	Cufflinks	exon	3195968	3196269	+	gene_id "XLOC_000684"; transcript_id "DDB_G0270894"; exon_number "1"; oId "DDB_G0270894"; nearest_ref "DDB_G0270894"; class_code "="; tss_id "TSS707";
chr1	Cufflinks	exon	3196393	3200425	+	gene_id "XLOC_000684"; transcript_id "DDB_G0270894"; exon_number "2"; oId "DDB_G0270894"; nearest_ref "DDB_G0270894"; class_code "="; tss_id "TSS707";
chr1	Cufflinks	exon	3195968	3196269	+	gene_id "XLOC_000684"; transcript_id "CUFF_413_2"; exon_number "1"; oId "CUFF_413_2"; nearest_ref "DDB_G0270894"; class_code "j"; tss_id "TSS707";
chr1	Cufflinks	exon	3196417	3200443	+	gene_id "XLOC_000684"; transcript_id "CUFF_413_2"; exon_number "2"; oId "CUFF_413_2"; nearest_ref "DDB_G0270894"; class_code "j"; tss_id "TSS707";
chr1	Cufflinks	exon	3201588	3202019	+	gene_id "XLOC_000685"; transcript_id "DDB_G0269634"; exon_number "1"; oId "DDB_G0269634"; nearest_ref "DDB_G0269634"; class_code "="; tss_id "TSS708";
chr1	Cufflinks	exon	3204598	3204860	+	gene_id "XLOC_000686"; transcript_id "CUFF_414_1"; exon_number "1"; oId "CUFF_414_1"; nearest_ref "DDB_G0269638"; class_code "x"; tss_id "TSS709";
chr1	Cufflinks	exon	3206739	3206800	+	gene_id "XLOC_000687"; transcript_id "DDB_G0269642"; exon_number "1"; oId "DDB_G0269642"; nearest_ref "DDB_G0269642"; class_code "="; tss_id "TSS710";
chr1	Cufflinks	exon	3206914	3207240	+	gene_id "XLOC_000687"; transcript_id "DDB_G0269642"; exon_number "2"; oId "DDB_G0269642"; nearest_ref "DDB_G0269642"; class_code "="; tss_id "TSS710";
chr1	Cufflinks	exon	3207333	3207685	+	gene_id "XLOC_000687"; transcript_id "DDB_G0269642"; exon_number "3"; oId "DDB_G0269642"; nearest_ref "DDB_G0269642"; class_code "="; tss_id "TSS710";
chr1	Cufflinks	exon	3207822	3207938	+	gene_id "XLOC_000687"; transcript_id "DDB_G0269642"; exon_number "4"; oId "DDB_G0269642"; nearest_ref "DDB_G0269642"; class_code "="; tss_id "TSS710";
chr1	Cufflinks	exon	3208071	3208141	+	gene_id "XLOC_000687"; transcript_id "DDB_G0269642"; exon_number "5"; oId "DDB_G0269642"; nearest_ref "DDB_G0269642"; class_code "="; tss_id "TSS710";
chr1	Cufflinks	exon	3209615	3211648	+	gene_id "XLOC_000688"; transcript_id "DDB_G0270590"; exon_number "1"; oId "DDB_G0270590"; nearest_ref "DDB_G0270590"; class_code "="; tss_id "TSS711";
chr1	Cufflinks	exon	3212005	3212246	+	gene_id "XLOC_000689"; transcript_id "CUFF_417_1"; exon_number "1"; oId "CUFF_417_1"; nearest_ref "DDB_G0270592"; class_code "j"; tss_id "TSS712";
chr1	Cufflinks	exon	3212358	3212432	+	gene_id "XLOC_000689"; transcript_id "CUFF_417_1"; exon_number "2"; oId "CUFF_417_1"; nearest_ref "DDB_G0270592"; class_code "j"; tss_id "TSS712";
chr1	Cufflinks	exon	3212521	3212770	+	gene_id "XLOC_000689"; transcript_id "CUFF_417_1"; exon_number "3"; oId "CUFF_417_1"; nearest_ref "DDB_G0270592"; class_code "j"; tss_id "TSS712";
chr1	Cufflinks	exon	3212380	3212432	+	gene_id "XLOC_000689"; transcript_id "DDB_G0270592"; exon_number "1"; oId "DDB_G0270592"; contained_in "CUFF_417_1"; nearest_ref "DDB_G0270592"; class_code "="; tss_id "TSS713";
chr1	Cufflinks	exon	3212521	3212770	+	gene_id "XLOC_000689"; transcript_id "DDB_G0270592"; exon_number "2"; oId "DDB_G0270592"; contained_in "CUFF_417_1"; nearest_ref "DDB_G0270592"; class_code "="; tss_id "TSS713";
chr1	Cufflinks	exon	3214661	3215616	+	gene_id "XLOC_000690"; transcript_id "CUFF_418_1"; exon_number "1"; oId "CUFF_418_1"; nearest_ref "DDB_G0269644"; class_code "j"; tss_id "TSS714";
chr1	Cufflinks	exon	3215762	3215829	+	gene_id "XLOC_000690"; transcript_id "CUFF_418_1"; exon_number "2"; oId "CUFF_418_1"; nearest_ref "DDB_G0269644"; class_code "j"; tss_id "TSS714";
chr1	Cufflinks	exon	3215928	3216343	+	gene_id "XLOC_000690"; transcript_id "CUFF_418_1"; exon_number "3"; oId "CUFF_418_1"; nearest_ref "DDB_G0269644"; class_code "j"; tss_id "TSS714";
chr1	Cufflinks	exon	3216431	3216759	+	gene_id "XLOC_000690"; transcript_id "CUFF_418_1"; exon_number "4"; oId "CUFF_418_1"; nearest_ref "DDB_G0269644"; class_code "j"; tss_id "TSS714";
chr1	Cufflinks	exon	3214845	3215829	+	gene_id "XLOC_000690"; transcript_id "DDB_G0269644"; exon_number "1"; oId "DDB_G0269644"; nearest_ref "DDB_G0269644"; class_code "="; tss_id "TSS715";
chr1	Cufflinks	exon	3215970	3216343	+	gene_id "XLOC_000690"; transcript_id "DDB_G0269644"; exon_number "2"; oId "DDB_G0269644"; nearest_ref "DDB_G0269644"; class_code "="; tss_id "TSS715";
chr1	Cufflinks	exon	3216431	3216721	+	gene_id "XLOC_000690"; transcript_id "DDB_G0269644"; exon_number "3"; oId "DDB_G0269644"; nearest_ref "DDB_G0269644"; class_code "="; tss_id "TSS715";
chr1	Cufflinks	exon	3218681	3218722	+	gene_id "XLOC_000691"; transcript_id "DDB_G0269648"; exon_number "1"; oId "DDB_G0269648"; nearest_ref "DDB_G0269648"; class_code "="; tss_id "TSS716";
chr1	Cufflinks	exon	3218793	3219056	+	gene_id "XLOC_000691"; transcript_id "DDB_G0269648"; exon_number "2"; oId "DDB_G0269648"; nearest_ref "DDB_G0269648"; class_code "="; tss_id "TSS716";
chr1	Cufflinks	exon	3219154	3219264	+	gene_id "XLOC_000691"; transcript_id "DDB_G0269648"; exon_number "3"; oId "DDB_G0269648"; nearest_ref "DDB_G0269648"; class_code "="; tss_id "TSS716";
chr1	Cufflinks	exon	3222819	3222890	+	gene_id "XLOC_000692"; transcript_id "CUFF_421_1"; exon_number "1"; oId "CUFF_421_1"; class_code "u"; tss_id "TSS717";
chr1	Cufflinks	exon	3231764	3232395	+	gene_id "XLOC_000693"; transcript_id "CUFF_424_1"; exon_number "1"; oId "CUFF_424_1"; nearest_ref "DDB_G0269652"; class_code "x"; tss_id "TSS718";
chr1	Cufflinks	exon	3233164	3234194	+	gene_id "XLOC_000694"; transcript_id "DDB_G0269654"; exon_number "1"; oId "DDB_G0269654"; nearest_ref "DDB_G0269654"; class_code "="; tss_id "TSS719";
chr1	Cufflinks	exon	3234270	3234384	+	gene_id "XLOC_000694"; transcript_id "DDB_G0269654"; exon_number "2"; oId "DDB_G0269654"; nearest_ref "DDB_G0269654"; class_code "="; tss_id "TSS719";
chr1	Cufflinks	exon	3234414	3234749	+	gene_id "XLOC_000694"; transcript_id "DDB_G0269654"; exon_number "3"; oId "DDB_G0269654"; nearest_ref "DDB_G0269654"; class_code "="; tss_id "TSS719";
chr1	Cufflinks	exon	3234848	3235474	+	gene_id "XLOC_000694"; transcript_id "DDB_G0269654"; exon_number "4"; oId "DDB_G0269654"; nearest_ref "DDB_G0269654"; class_code "="; tss_id "TSS719";
chr1	Cufflinks	exon	3235920	3236127	+	gene_id "XLOC_000695"; transcript_id "DDB_G0269656"; exon_number "1"; oId "DDB_G0269656"; nearest_ref "DDB_G0269656"; class_code "="; tss_id "TSS720";
chr1	Cufflinks	exon	3236303	3236774	+	gene_id "XLOC_000695"; transcript_id "DDB_G0269656"; exon_number "2"; oId "DDB_G0269656"; nearest_ref "DDB_G0269656"; class_code "="; tss_id "TSS720";
chr1	Cufflinks	exon	3236870	3237446	+	gene_id "XLOC_000695"; transcript_id "DDB_G0269656"; exon_number "3"; oId "DDB_G0269656"; nearest_ref "DDB_G0269656"; class_code "="; tss_id "TSS720";
chr1	Cufflinks	exon	3237521	3238114	+	gene_id "XLOC_000695"; transcript_id "DDB_G0269656"; exon_number "4"; oId "DDB_G0269656"; nearest_ref "DDB_G0269656"; class_code "="; tss_id "TSS720";
chr1	Cufflinks	exon	3239824	3239958	+	gene_id "XLOC_000696"; transcript_id "CUFF_425_2"; exon_number "1"; oId "CUFF_425_2"; nearest_ref "DDB_G0270902"; class_code "j"; tss_id "TSS721";
chr1	Cufflinks	exon	3240082	3243303	+	gene_id "XLOC_000696"; transcript_id "CUFF_425_2"; exon_number "2"; oId "CUFF_425_2"; nearest_ref "DDB_G0270902"; class_code "j"; tss_id "TSS721";
chr1	Cufflinks	exon	3243615	3243633	+	gene_id "XLOC_000696"; transcript_id "CUFF_425_2"; exon_number "3"; oId "CUFF_425_2"; nearest_ref "DDB_G0270902"; class_code "j"; tss_id "TSS721";
chr1	Cufflinks	exon	3239824	3239958	+	gene_id "XLOC_000696"; transcript_id "DDB_G0270902"; exon_number "1"; oId "DDB_G0270902"; nearest_ref "DDB_G0270902"; class_code "="; tss_id "TSS721";
chr1	Cufflinks	exon	3240082	3243303	+	gene_id "XLOC_000696"; transcript_id "DDB_G0270902"; exon_number "2"; oId "DDB_G0270902"; nearest_ref "DDB_G0270902"; class_code "="; tss_id "TSS721";
chr1	Cufflinks	exon	3243880	3244143	+	gene_id "XLOC_000696"; transcript_id "DDB_G0270902"; exon_number "3"; oId "DDB_G0270902"; nearest_ref "DDB_G0270902"; class_code "="; tss_id "TSS721";
chr1	Cufflinks	exon	3246951	3247222	+	gene_id "XLOC_000697"; transcript_id "CUFF_426_1"; exon_number "1"; oId "CUFF_426_1"; nearest_ref "DDB_G0270594"; class_code "x"; tss_id "TSS722";
chr1	Cufflinks	exon	3247871	3248328	+	gene_id "XLOC_000698"; transcript_id "DDB_G0269658"; exon_number "1"; oId "DDB_G0269658"; nearest_ref "DDB_G0269658"; class_code "="; tss_id "TSS723";
chr1	Cufflinks	exon	3248405	3248759	+	gene_id "XLOC_000698"; transcript_id "DDB_G0269658"; exon_number "2"; oId "DDB_G0269658"; nearest_ref "DDB_G0269658"; class_code "="; tss_id "TSS723";
chr1	Cufflinks	exon	3247871	3248328	+	gene_id "XLOC_000698"; transcript_id "CUFF_427_2"; exon_number "1"; oId "CUFF_427_2"; nearest_ref "DDB_G0269658"; class_code "="; tss_id "TSS723";
chr1	Cufflinks	exon	3248405	3249530	+	gene_id "XLOC_000698"; transcript_id "CUFF_427_2"; exon_number "2"; oId "CUFF_427_2"; nearest_ref "DDB_G0269658"; class_code "="; tss_id "TSS723";
chr1	Cufflinks	exon	3257172	3257666	+	gene_id "XLOC_000699"; transcript_id "DDB_G0269662"; exon_number "1"; oId "DDB_G0269662"; nearest_ref "DDB_G0269662"; class_code "="; tss_id "TSS724";
chr1	Cufflinks	exon	3259661	3261385	+	gene_id "XLOC_000700"; transcript_id "DDB_G0269228"; exon_number "1"; oId "DDB_G0269228"; nearest_ref "DDB_G0269228"; class_code "="; tss_id "TSS725";
chr1	Cufflinks	exon	3265296	3265766	+	gene_id "XLOC_000701"; transcript_id "DDB_G0269664"; exon_number "1"; oId "DDB_G0269664"; nearest_ref "DDB_G0269664"; class_code "="; tss_id "TSS726";
chr1	Cufflinks	exon	3265862	3266203	+	gene_id "XLOC_000701"; transcript_id "DDB_G0269664"; exon_number "2"; oId "DDB_G0269664"; nearest_ref "DDB_G0269664"; class_code "="; tss_id "TSS726";
chr1	Cufflinks	exon	3267307	3267397	+	gene_id "XLOC_000702"; transcript_id "DDB_G0269248"; exon_number "1"; oId "DDB_G0269248"; nearest_ref "DDB_G0269248"; class_code "="; tss_id "TSS727";
chr1	Cufflinks	exon	3267459	3267543	+	gene_id "XLOC_000702"; transcript_id "DDB_G0269248"; exon_number "2"; oId "DDB_G0269248"; nearest_ref "DDB_G0269248"; class_code "="; tss_id "TSS727";
chr1	Cufflinks	exon	3267645	3267734	+	gene_id "XLOC_000702"; transcript_id "DDB_G0269248"; exon_number "3"; oId "DDB_G0269248"; nearest_ref "DDB_G0269248"; class_code "="; tss_id "TSS727";
chr1	Cufflinks	exon	3267818	3267995	+	gene_id "XLOC_000702"; transcript_id "DDB_G0269248"; exon_number "4"; oId "DDB_G0269248"; nearest_ref "DDB_G0269248"; class_code "="; tss_id "TSS727";
chr1	Cufflinks	exon	3268168	3268423	+	gene_id "XLOC_000702"; transcript_id "DDB_G0269248"; exon_number "5"; oId "DDB_G0269248"; nearest_ref "DDB_G0269248"; class_code "="; tss_id "TSS727";
chr1	Cufflinks	exon	3268508	3268609	+	gene_id "XLOC_000702"; transcript_id "DDB_G0269248"; exon_number "6"; oId "DDB_G0269248"; nearest_ref "DDB_G0269248"; class_code "="; tss_id "TSS727";
chr1	Cufflinks	exon	3268714	3268805	+	gene_id "XLOC_000702"; transcript_id "DDB_G0269248"; exon_number "7"; oId "DDB_G0269248"; nearest_ref "DDB_G0269248"; class_code "="; tss_id "TSS727";
chr1	Cufflinks	exon	3267307	3267397	+	gene_id "XLOC_000702"; transcript_id "CUFF_430_2"; exon_number "1"; oId "CUFF_430_2"; nearest_ref "DDB_G0269248"; class_code "j"; tss_id "TSS727";
chr1	Cufflinks	exon	3267459	3267543	+	gene_id "XLOC_000702"; transcript_id "CUFF_430_2"; exon_number "2"; oId "CUFF_430_2"; nearest_ref "DDB_G0269248"; class_code "j"; tss_id "TSS727";
chr1	Cufflinks	exon	3267647	3267734	+	gene_id "XLOC_000702"; transcript_id "CUFF_430_2"; exon_number "3"; oId "CUFF_430_2"; nearest_ref "DDB_G0269248"; class_code "j"; tss_id "TSS727";
chr1	Cufflinks	exon	3267818	3267995	+	gene_id "XLOC_000702"; transcript_id "CUFF_430_2"; exon_number "4"; oId "CUFF_430_2"; nearest_ref "DDB_G0269248"; class_code "j"; tss_id "TSS727";
chr1	Cufflinks	exon	3268168	3268423	+	gene_id "XLOC_000702"; transcript_id "CUFF_430_2"; exon_number "5"; oId "CUFF_430_2"; nearest_ref "DDB_G0269248"; class_code "j"; tss_id "TSS727";
chr1	Cufflinks	exon	3268508	3268609	+	gene_id "XLOC_000702"; transcript_id "CUFF_430_2"; exon_number "6"; oId "CUFF_430_2"; nearest_ref "DDB_G0269248"; class_code "j"; tss_id "TSS727";
chr1	Cufflinks	exon	3268714	3268812	+	gene_id "XLOC_000702"; transcript_id "CUFF_430_2"; exon_number "7"; oId "CUFF_430_2"; nearest_ref "DDB_G0269248"; class_code "j"; tss_id "TSS727";
chr1	Cufflinks	exon	3274200	3275414	+	gene_id "XLOC_000703"; transcript_id "CUFF_432_1"; exon_number "1"; oId "CUFF_432_1"; nearest_ref "DDB_G0269154"; class_code "="; tss_id "TSS728";
chr1	Cufflinks	exon	3275527	3278250	+	gene_id "XLOC_000703"; transcript_id "CUFF_432_1"; exon_number "2"; oId "CUFF_432_1"; nearest_ref "DDB_G0269154"; class_code "="; tss_id "TSS728";
chr1	Cufflinks	exon	3274209	3275414	+	gene_id "XLOC_000703"; transcript_id "DDB_G0269154"; exon_number "1"; oId "DDB_G0269154"; nearest_ref "DDB_G0269154"; class_code "="; tss_id "TSS728";
chr1	Cufflinks	exon	3275527	3277152	+	gene_id "XLOC_000703"; transcript_id "DDB_G0269154"; exon_number "2"; oId "DDB_G0269154"; nearest_ref "DDB_G0269154"; class_code "="; tss_id "TSS728";
chr1	Cufflinks	exon	3278472	3278967	+	gene_id "XLOC_000704"; transcript_id "CUFF_433_1"; exon_number "1"; oId "CUFF_433_1"; nearest_ref "DDB_G0269668"; class_code "x"; tss_id "TSS729";
chr1	Cufflinks	exon	3282508	3282723	+	gene_id "XLOC_000705"; transcript_id "DDB_G0269672"; exon_number "1"; oId "DDB_G0269672"; nearest_ref "DDB_G0269672"; class_code "="; tss_id "TSS730";
chr1	Cufflinks	exon	3283385	3283606	+	gene_id "XLOC_000706"; transcript_id "DDB_G0269674"; exon_number "1"; oId "DDB_G0269674"; nearest_ref "DDB_G0269674"; class_code "="; tss_id "TSS731";
chr1	Cufflinks	exon	3287288	3289621	+	gene_id "XLOC_000707"; transcript_id "DDB_G0270606"; exon_number "1"; oId "DDB_G0270606"; nearest_ref "DDB_G0270606"; class_code "="; tss_id "TSS732";
chr1	Cufflinks	exon	3291492	3292826	+	gene_id "XLOC_000708"; transcript_id "DDB_G0270906"; exon_number "1"; oId "DDB_G0270906"; nearest_ref "DDB_G0270906"; class_code "="; tss_id "TSS733";
chr1	Cufflinks	exon	3292926	3292937	+	gene_id "XLOC_000708"; transcript_id "DDB_G0270906"; exon_number "2"; oId "DDB_G0270906"; nearest_ref "DDB_G0270906"; class_code "="; tss_id "TSS733";
chr1	Cufflinks	exon	3293315	3293725	+	gene_id "XLOC_000709"; transcript_id "DDB_G0270910"; exon_number "1"; oId "DDB_G0270910"; nearest_ref "DDB_G0270910"; class_code "="; tss_id "TSS734";
chr1	Cufflinks	exon	3293816	3293938	+	gene_id "XLOC_000709"; transcript_id "DDB_G0270910"; exon_number "2"; oId "DDB_G0270910"; nearest_ref "DDB_G0270910"; class_code "="; tss_id "TSS734";
chr1	Cufflinks	exon	3294019	3294126	+	gene_id "XLOC_000709"; transcript_id "DDB_G0270910"; exon_number "3"; oId "DDB_G0270910"; nearest_ref "DDB_G0270910"; class_code "="; tss_id "TSS734";
chr1	Cufflinks	exon	3294323	3296614	+	gene_id "XLOC_000709"; transcript_id "DDB_G0270910"; exon_number "4"; oId "DDB_G0270910"; nearest_ref "DDB_G0270910"; class_code "="; tss_id "TSS734";
chr1	Cufflinks	exon	3297020	3297536	+	gene_id "XLOC_000710"; transcript_id "CUFF_437_1"; exon_number "1"; oId "CUFF_437_1"; nearest_ref "DDB_G0270912"; class_code "x"; tss_id "TSS735";
chr1	Cufflinks	exon	3299384	3299722	+	gene_id "XLOC_000711"; transcript_id "CUFF_439_1"; exon_number "1"; oId "CUFF_439_1"; nearest_ref "DDB_G0270610"; class_code "x"; tss_id "TSS736";
chr1	Cufflinks	exon	3309220	3309501	+	gene_id "XLOC_000712"; transcript_id "CUFF_441_1"; exon_number "1"; oId "CUFF_441_1"; class_code "u"; tss_id "TSS737";
chr1	Cufflinks	exon	3322922	3323160	+	gene_id "XLOC_000713"; transcript_id "CUFF_444_1"; exon_number "1"; oId "CUFF_444_1"; class_code "u"; tss_id "TSS738";
chr1	Cufflinks	exon	3326706	3326976	+	gene_id "XLOC_000714"; transcript_id "CUFF_445_1"; exon_number "1"; oId "CUFF_445_1"; nearest_ref "DDB_G0270614"; class_code "x"; tss_id "TSS739";
chr1	Cufflinks	exon	3328824	3329816	+	gene_id "XLOC_000715"; transcript_id "DDB_G0270914"; exon_number "1"; oId "DDB_G0270914"; nearest_ref "DDB_G0270914"; class_code "="; tss_id "TSS740";
chr1	Cufflinks	exon	3330425	3331198	+	gene_id "XLOC_000716"; transcript_id "DDB_G0270916"; exon_number "1"; oId "DDB_G0270916"; nearest_ref "DDB_G0270916"; class_code "="; tss_id "TSS741";
chr1	Cufflinks	exon	3332298	3332533	+	gene_id "XLOC_000717"; transcript_id "DDB_G0270918"; exon_number "1"; oId "DDB_G0270918"; nearest_ref "DDB_G0270918"; class_code "="; tss_id "TSS742";
chr1	Cufflinks	exon	3332628	3332964	+	gene_id "XLOC_000717"; transcript_id "DDB_G0270918"; exon_number "2"; oId "DDB_G0270918"; nearest_ref "DDB_G0270918"; class_code "="; tss_id "TSS742";
chr1	Cufflinks	exon	3333066	3333474	+	gene_id "XLOC_000717"; transcript_id "DDB_G0270918"; exon_number "3"; oId "DDB_G0270918"; nearest_ref "DDB_G0270918"; class_code "="; tss_id "TSS742";
chr1	Cufflinks	exon	3333626	3336672	+	gene_id "XLOC_000717"; transcript_id "DDB_G0270918"; exon_number "4"; oId "DDB_G0270918"; nearest_ref "DDB_G0270918"; class_code "="; tss_id "TSS742";
chr1	Cufflinks	exon	3337065	3338927	+	gene_id "XLOC_000718"; transcript_id "DDB_G0269692"; exon_number "1"; oId "DDB_G0269692"; nearest_ref "DDB_G0269692"; class_code "="; tss_id "TSS743";
chr1	Cufflinks	exon	3345400	3346169	+	gene_id "XLOC_000719"; transcript_id "DDB_G0269696"; exon_number "1"; oId "DDB_G0269696"; nearest_ref "DDB_G0269696"; class_code "="; tss_id "TSS744";
chr1	Cufflinks	exon	3346270	3350536	+	gene_id "XLOC_000719"; transcript_id "DDB_G0269696"; exon_number "2"; oId "DDB_G0269696"; nearest_ref "DDB_G0269696"; class_code "="; tss_id "TSS744";
chr1	Cufflinks	exon	3352107	3354728	+	gene_id "XLOC_000720"; transcript_id "DDB_G0269700"; exon_number "1"; oId "DDB_G0269700"; nearest_ref "DDB_G0269700"; class_code "="; tss_id "TSS745";
chr1	Cufflinks	exon	3360340	3360454	+	gene_id "XLOC_000721"; transcript_id "DDB_G0269240"; exon_number "1"; oId "DDB_G0269240"; nearest_ref "DDB_G0269240"; class_code "="; tss_id "TSS746";
chr1	Cufflinks	exon	3360637	3360812	+	gene_id "XLOC_000721"; transcript_id "DDB_G0269240"; exon_number "2"; oId "DDB_G0269240"; nearest_ref "DDB_G0269240"; class_code "="; tss_id "TSS746";
chr1	Cufflinks	exon	3360954	3361265	+	gene_id "XLOC_000721"; transcript_id "DDB_G0269240"; exon_number "3"; oId "DDB_G0269240"; nearest_ref "DDB_G0269240"; class_code "="; tss_id "TSS746";
chr1	Cufflinks	exon	3363960	3364293	+	gene_id "XLOC_000722"; transcript_id "CUFF_448_1"; exon_number "1"; oId "CUFF_448_1"; nearest_ref "DDB_G0270618"; class_code "="; tss_id "TSS747";
chr1	Cufflinks	exon	3364445	3364680	+	gene_id "XLOC_000722"; transcript_id "CUFF_448_1"; exon_number "2"; oId "CUFF_448_1"; nearest_ref "DDB_G0270618"; class_code "="; tss_id "TSS747";
chr1	Cufflinks	exon	3364761	3366347	+	gene_id "XLOC_000722"; transcript_id "CUFF_448_1"; exon_number "3"; oId "CUFF_448_1"; nearest_ref "DDB_G0270618"; class_code "="; tss_id "TSS747";
chr1	Cufflinks	exon	3364045	3364293	+	gene_id "XLOC_000722"; transcript_id "DDB_G0270618"; exon_number "1"; oId "DDB_G0270618"; nearest_ref "DDB_G0270618"; class_code "="; tss_id "TSS747";
chr1	Cufflinks	exon	3364445	3364680	+	gene_id "XLOC_000722"; transcript_id "DDB_G0270618"; exon_number "2"; oId "DDB_G0270618"; nearest_ref "DDB_G0270618"; class_code "="; tss_id "TSS747";
chr1	Cufflinks	exon	3364761	3365508	+	gene_id "XLOC_000722"; transcript_id "DDB_G0270618"; exon_number "3"; oId "DDB_G0270618"; nearest_ref "DDB_G0270618"; class_code "="; tss_id "TSS747";
chr1	Cufflinks	exon	3369226	3369351	+	gene_id "XLOC_000723"; transcript_id "DDB_G0270620"; exon_number "1"; oId "DDB_G0270620"; nearest_ref "DDB_G0270620"; class_code "="; tss_id "TSS748";
chr1	Cufflinks	exon	3369461	3369472	+	gene_id "XLOC_000723"; transcript_id "DDB_G0270620"; exon_number "2"; oId "DDB_G0270620"; nearest_ref "DDB_G0270620"; class_code "="; tss_id "TSS748";
chr1	Cufflinks	exon	3371337	3371620	+	gene_id "XLOC_000724"; transcript_id "CUFF_449_1"; exon_number "1"; oId "CUFF_449_1"; nearest_ref "DDB_G0269120"; class_code "x"; tss_id "TSS749";
chr1	Cufflinks	exon	3373104	3373263	+	gene_id "XLOC_000725"; transcript_id "DDB_G0269706"; exon_number "1"; oId "DDB_G0269706"; nearest_ref "DDB_G0269706"; class_code "="; tss_id "TSS750";
chr1	Cufflinks	exon	3373453	3374984	+	gene_id "XLOC_000725"; transcript_id "DDB_G0269706"; exon_number "2"; oId "DDB_G0269706"; nearest_ref "DDB_G0269706"; class_code "="; tss_id "TSS750";
chr1	Cufflinks	exon	3379646	3379799	+	gene_id "XLOC_000726"; transcript_id "DDB_G0269708"; exon_number "1"; oId "DDB_G0269708"; nearest_ref "DDB_G0269708"; class_code "="; tss_id "TSS751";
chr1	Cufflinks	exon	3379903	3380666	+	gene_id "XLOC_000726"; transcript_id "DDB_G0269708"; exon_number "2"; oId "DDB_G0269708"; nearest_ref "DDB_G0269708"; class_code "="; tss_id "TSS751";
chr1	Cufflinks	exon	3381332	3381434	+	gene_id "XLOC_000727"; transcript_id "DDB_G0270922"; exon_number "1"; oId "DDB_G0270922"; nearest_ref "DDB_G0270922"; class_code "="; tss_id "TSS752";
chr1	Cufflinks	exon	3381530	3381546	+	gene_id "XLOC_000727"; transcript_id "DDB_G0270922"; exon_number "2"; oId "DDB_G0270922"; nearest_ref "DDB_G0270922"; class_code "="; tss_id "TSS752";
chr1	Cufflinks	exon	3381656	3381782	+	gene_id "XLOC_000727"; transcript_id "DDB_G0270922"; exon_number "3"; oId "DDB_G0270922"; nearest_ref "DDB_G0270922"; class_code "="; tss_id "TSS752";
chr1	Cufflinks	exon	3381895	3381974	+	gene_id "XLOC_000727"; transcript_id "DDB_G0270922"; exon_number "4"; oId "DDB_G0270922"; nearest_ref "DDB_G0270922"; class_code "="; tss_id "TSS752";
chr1	Cufflinks	exon	3383010	3383031	+	gene_id "XLOC_000728"; transcript_id "CUFF_451_1"; exon_number "1"; oId "CUFF_451_1"; nearest_ref "DDB_G0270924"; class_code "j"; tss_id "TSS753";
chr1	Cufflinks	exon	3383111	3383235	+	gene_id "XLOC_000728"; transcript_id "CUFF_451_1"; exon_number "2"; oId "CUFF_451_1"; nearest_ref "DDB_G0270924"; class_code "j"; tss_id "TSS753";
chr1	Cufflinks	exon	3383333	3383458	+	gene_id "XLOC_000728"; transcript_id "CUFF_451_1"; exon_number "3"; oId "CUFF_451_1"; nearest_ref "DDB_G0270924"; class_code "j"; tss_id "TSS753";
chr1	Cufflinks	exon	3383025	3383031	+	gene_id "XLOC_000728"; transcript_id "DDB_G0270924"; exon_number "1"; oId "DDB_G0270924"; nearest_ref "DDB_G0270924"; class_code "="; tss_id "TSS753";
chr1	Cufflinks	exon	3383084	3383235	+	gene_id "XLOC_000728"; transcript_id "DDB_G0270924"; exon_number "2"; oId "DDB_G0270924"; nearest_ref "DDB_G0270924"; class_code "="; tss_id "TSS753";
chr1	Cufflinks	exon	3383333	3383458	+	gene_id "XLOC_000728"; transcript_id "DDB_G0270924"; exon_number "3"; oId "DDB_G0270924"; nearest_ref "DDB_G0270924"; class_code "="; tss_id "TSS753";
chr1	Cufflinks	exon	3391069	3391174	+	gene_id "XLOC_000729"; transcript_id "DDB_G0270622"; exon_number "1"; oId "DDB_G0270622"; nearest_ref "DDB_G0270622"; class_code "="; tss_id "TSS754";
chr1	Cufflinks	exon	3391343	3391491	+	gene_id "XLOC_000729"; transcript_id "DDB_G0270622"; exon_number "2"; oId "DDB_G0270622"; nearest_ref "DDB_G0270622"; class_code "="; tss_id "TSS754";
chr1	Cufflinks	exon	3393751	3394743	+	gene_id "XLOC_000730"; transcript_id "DDB_G0270926"; exon_number "1"; oId "DDB_G0270926"; nearest_ref "DDB_G0270926"; class_code "="; tss_id "TSS755";
chr1	Cufflinks	exon	3398719	3398756	+	gene_id "XLOC_000731"; transcript_id "CUFF_456_1"; exon_number "1"; oId "CUFF_456_1"; nearest_ref "DDB_G0270928"; class_code "j"; tss_id "TSS756";
chr1	Cufflinks	exon	3398980	3399058	+	gene_id "XLOC_000731"; transcript_id "CUFF_456_1"; exon_number "2"; oId "CUFF_456_1"; nearest_ref "DDB_G0270928"; class_code "j"; tss_id "TSS756";
chr1	Cufflinks	exon	3399193	3399296	+	gene_id "XLOC_000731"; transcript_id "CUFF_456_1"; exon_number "3"; oId "CUFF_456_1"; nearest_ref "DDB_G0270928"; class_code "j"; tss_id "TSS756";
chr1	Cufflinks	exon	3399434	3399462	+	gene_id "XLOC_000731"; transcript_id "CUFF_456_1"; exon_number "4"; oId "CUFF_456_1"; nearest_ref "DDB_G0270928"; class_code "j"; tss_id "TSS756";
chr1	Cufflinks	exon	3399582	3399673	+	gene_id "XLOC_000731"; transcript_id "CUFF_456_1"; exon_number "5"; oId "CUFF_456_1"; nearest_ref "DDB_G0270928"; class_code "j"; tss_id "TSS756";
chr1	Cufflinks	exon	3399786	3400222	+	gene_id "XLOC_000731"; transcript_id "CUFF_456_1"; exon_number "6"; oId "CUFF_456_1"; nearest_ref "DDB_G0270928"; class_code "j"; tss_id "TSS756";
chr1	Cufflinks	exon	3400305	3400602	+	gene_id "XLOC_000731"; transcript_id "CUFF_456_1"; exon_number "7"; oId "CUFF_456_1"; nearest_ref "DDB_G0270928"; class_code "j"; tss_id "TSS756";
chr1	Cufflinks	exon	3398987	3399058	+	gene_id "XLOC_000731"; transcript_id "DDB_G0270928"; exon_number "1"; oId "DDB_G0270928"; contained_in "CUFF_456_1"; nearest_ref "DDB_G0270928"; class_code "="; tss_id "TSS757";
chr1	Cufflinks	exon	3399193	3399296	+	gene_id "XLOC_000731"; transcript_id "DDB_G0270928"; exon_number "2"; oId "DDB_G0270928"; contained_in "CUFF_456_1"; nearest_ref "DDB_G0270928"; class_code "="; tss_id "TSS757";
chr1	Cufflinks	exon	3399434	3399462	+	gene_id "XLOC_000731"; transcript_id "DDB_G0270928"; exon_number "3"; oId "DDB_G0270928"; contained_in "CUFF_456_1"; nearest_ref "DDB_G0270928"; class_code "="; tss_id "TSS757";
chr1	Cufflinks	exon	3399582	3399673	+	gene_id "XLOC_000731"; transcript_id "DDB_G0270928"; exon_number "4"; oId "DDB_G0270928"; contained_in "CUFF_456_1"; nearest_ref "DDB_G0270928"; class_code "="; tss_id "TSS757";
chr1	Cufflinks	exon	3399786	3400222	+	gene_id "XLOC_000731"; transcript_id "DDB_G0270928"; exon_number "5"; oId "DDB_G0270928"; contained_in "CUFF_456_1"; nearest_ref "DDB_G0270928"; class_code "="; tss_id "TSS757";
chr1	Cufflinks	exon	3400305	3400602	+	gene_id "XLOC_000731"; transcript_id "DDB_G0270928"; exon_number "6"; oId "DDB_G0270928"; contained_in "CUFF_456_1"; nearest_ref "DDB_G0270928"; class_code "="; tss_id "TSS757";
chr1	Cufflinks	exon	3409249	3409811	+	gene_id "XLOC_000732"; transcript_id "CUFF_457_1"; exon_number "1"; oId "CUFF_457_1"; class_code "u"; tss_id "TSS758";
chr1	Cufflinks	exon	3414230	3414265	+	gene_id "XLOC_000733"; transcript_id "DDB_G0269722"; exon_number "1"; oId "DDB_G0269722"; nearest_ref "DDB_G0269722"; class_code "="; tss_id "TSS759";
chr1	Cufflinks	exon	3414343	3415170	+	gene_id "XLOC_000733"; transcript_id "DDB_G0269722"; exon_number "2"; oId "DDB_G0269722"; nearest_ref "DDB_G0269722"; class_code "="; tss_id "TSS759";
chr1	Cufflinks	exon	3418520	3418581	+	gene_id "XLOC_000734"; transcript_id "DDB_G0270932"; exon_number "1"; oId "DDB_G0270932"; nearest_ref "DDB_G0270932"; class_code "="; tss_id "TSS760";
chr1	Cufflinks	exon	3420127	3423103	+	gene_id "XLOC_000734"; transcript_id "DDB_G0270932"; exon_number "2"; oId "DDB_G0270932"; nearest_ref "DDB_G0270932"; class_code "="; tss_id "TSS760";
chr1	Cufflinks	exon	3424394	3424937	+	gene_id "XLOC_000735"; transcript_id "DDB_G0269724"; exon_number "1"; oId "DDB_G0269724"; nearest_ref "DDB_G0269724"; class_code "="; tss_id "TSS761";
chr1	Cufflinks	exon	3425053	3425573	+	gene_id "XLOC_000735"; transcript_id "DDB_G0269724"; exon_number "2"; oId "DDB_G0269724"; nearest_ref "DDB_G0269724"; class_code "="; tss_id "TSS761";
chr1	Cufflinks	exon	3427650	3427707	+	gene_id "XLOC_000736"; transcript_id "DDB_G0269728"; exon_number "1"; oId "DDB_G0269728"; nearest_ref "DDB_G0269728"; class_code "="; tss_id "TSS762";
chr1	Cufflinks	exon	3427831	3428202	+	gene_id "XLOC_000736"; transcript_id "DDB_G0269728"; exon_number "2"; oId "DDB_G0269728"; nearest_ref "DDB_G0269728"; class_code "="; tss_id "TSS762";
chr1	Cufflinks	exon	3428314	3428589	+	gene_id "XLOC_000736"; transcript_id "DDB_G0269728"; exon_number "3"; oId "DDB_G0269728"; nearest_ref "DDB_G0269728"; class_code "="; tss_id "TSS762";
chr1	Cufflinks	exon	3428700	3428995	+	gene_id "XLOC_000736"; transcript_id "DDB_G0269728"; exon_number "4"; oId "DDB_G0269728"; nearest_ref "DDB_G0269728"; class_code "="; tss_id "TSS762";
chr1	Cufflinks	exon	3429101	3429329	+	gene_id "XLOC_000737"; transcript_id "CUFF_458_1"; exon_number "1"; oId "CUFF_458_1"; nearest_ref "DDB_G0269730"; class_code "x"; tss_id "TSS763";
chr1	Cufflinks	exon	3432396	3432603	+	gene_id "XLOC_000738"; transcript_id "DDB_G0270826"; exon_number "1"; oId "DDB_G0270826"; nearest_ref "DDB_G0270826"; class_code "="; tss_id "TSS764";
chr1	Cufflinks	exon	3432745	3433091	+	gene_id "XLOC_000738"; transcript_id "DDB_G0270826"; exon_number "2"; oId "DDB_G0270826"; nearest_ref "DDB_G0270826"; class_code "="; tss_id "TSS764";
chr1	Cufflinks	exon	3433200	3433250	+	gene_id "XLOC_000738"; transcript_id "DDB_G0270826"; exon_number "3"; oId "DDB_G0270826"; nearest_ref "DDB_G0270826"; class_code "="; tss_id "TSS764";
chr1	Cufflinks	exon	3433335	3434296	+	gene_id "XLOC_000738"; transcript_id "DDB_G0270826"; exon_number "4"; oId "DDB_G0270826"; nearest_ref "DDB_G0270826"; class_code "="; tss_id "TSS764";
chr1	Cufflinks	exon	3434503	3434782	+	gene_id "XLOC_000738"; transcript_id "DDB_G0270826"; exon_number "5"; oId "DDB_G0270826"; nearest_ref "DDB_G0270826"; class_code "="; tss_id "TSS764";
chr1	Cufflinks	exon	3436513	3436542	+	gene_id "XLOC_000739"; transcript_id "CUFF_462_1"; exon_number "1"; oId "CUFF_462_1"; nearest_ref "DDB_G0269166"; class_code "j"; tss_id "TSS765";
chr1	Cufflinks	exon	3436642	3436794	+	gene_id "XLOC_000739"; transcript_id "CUFF_462_1"; exon_number "2"; oId "CUFF_462_1"; nearest_ref "DDB_G0269166"; class_code "j"; tss_id "TSS765";
chr1	Cufflinks	exon	3438467	3439306	+	gene_id "XLOC_000739"; transcript_id "CUFF_462_1"; exon_number "3"; oId "CUFF_462_1"; nearest_ref "DDB_G0269166"; class_code "j"; tss_id "TSS765";
chr1	Cufflinks	exon	3439544	3441965	+	gene_id "XLOC_000739"; transcript_id "CUFF_462_1"; exon_number "4"; oId "CUFF_462_1"; nearest_ref "DDB_G0269166"; class_code "j"; tss_id "TSS765";
chr1	Cufflinks	exon	3436536	3436542	+	gene_id "XLOC_000739"; transcript_id "DDB_G0269166"; exon_number "1"; oId "DDB_G0269166"; nearest_ref "DDB_G0269166"; class_code "="; tss_id "TSS765";
chr1	Cufflinks	exon	3436642	3436794	+	gene_id "XLOC_000739"; transcript_id "DDB_G0269166"; exon_number "2"; oId "DDB_G0269166"; nearest_ref "DDB_G0269166"; class_code "="; tss_id "TSS765";
chr1	Cufflinks	exon	3438467	3441900	+	gene_id "XLOC_000739"; transcript_id "DDB_G0269166"; exon_number "3"; oId "DDB_G0269166"; nearest_ref "DDB_G0269166"; class_code "="; tss_id "TSS765";
chr1	Cufflinks	exon	3438025	3438064	+	gene_id "XLOC_000739"; transcript_id "CUFF_462_3"; exon_number "1"; oId "CUFF_462_3"; nearest_ref "DDB_G0269166"; class_code "j"; tss_id "TSS766";
chr1	Cufflinks	exon	3438467	3441965	+	gene_id "XLOC_000739"; transcript_id "CUFF_462_3"; exon_number "2"; oId "CUFF_462_3"; nearest_ref "DDB_G0269166"; class_code "j"; tss_id "TSS766";
chr1	Cufflinks	exon	3438225	3438300	+	gene_id "XLOC_000739"; transcript_id "CUFF_462_4"; exon_number "1"; oId "CUFF_462_4"; nearest_ref "DDB_G0269166"; class_code "j"; tss_id "TSS767";
chr1	Cufflinks	exon	3438467	3441965	+	gene_id "XLOC_000739"; transcript_id "CUFF_462_4"; exon_number "2"; oId "CUFF_462_4"; nearest_ref "DDB_G0269166"; class_code "j"; tss_id "TSS767";
chr1	Cufflinks	exon	3443410	3443610	+	gene_id "XLOC_000740"; transcript_id "DDB_G0269732"; exon_number "1"; oId "DDB_G0269732"; nearest_ref "DDB_G0269732"; class_code "="; tss_id "TSS768";
chr1	Cufflinks	exon	3443937	3446174	+	gene_id "XLOC_000740"; transcript_id "DDB_G0269732"; exon_number "2"; oId "DDB_G0269732"; nearest_ref "DDB_G0269732"; class_code "="; tss_id "TSS768";
chr1	Cufflinks	exon	3447052	3447236	+	gene_id "XLOC_000741"; transcript_id "DDB_G0270626"; exon_number "1"; oId "DDB_G0270626"; nearest_ref "DDB_G0270626"; class_code "="; tss_id "TSS769";
chr1	Cufflinks	exon	3447515	3447594	+	gene_id "XLOC_000741"; transcript_id "DDB_G0270626"; exon_number "2"; oId "DDB_G0270626"; nearest_ref "DDB_G0270626"; class_code "="; tss_id "TSS769";
chr1	Cufflinks	exon	3447711	3448359	+	gene_id "XLOC_000741"; transcript_id "DDB_G0270626"; exon_number "3"; oId "DDB_G0270626"; nearest_ref "DDB_G0270626"; class_code "="; tss_id "TSS769";
chr1	Cufflinks	exon	3448552	3449746	+	gene_id "XLOC_000741"; transcript_id "DDB_G0270626"; exon_number "4"; oId "DDB_G0270626"; nearest_ref "DDB_G0270626"; class_code "="; tss_id "TSS769";
chr1	Cufflinks	exon	3448382	3448436	+	gene_id "XLOC_000741"; transcript_id "CUFF_464_2"; exon_number "1"; oId "CUFF_464_2"; nearest_ref "DDB_G0270626"; class_code "j"; tss_id "TSS770";
chr1	Cufflinks	exon	3448552	3449746	+	gene_id "XLOC_000741"; transcript_id "CUFF_464_2"; exon_number "2"; oId "CUFF_464_2"; nearest_ref "DDB_G0270626"; class_code "j"; tss_id "TSS770";
chr1	Cufflinks	exon	3450462	3450791	+	gene_id "XLOC_000742"; transcript_id "DDB_G0269734"; exon_number "1"; oId "DDB_G0269734"; nearest_ref "DDB_G0269734"; class_code "="; tss_id "TSS771";
chr1	Cufflinks	exon	3450876	3451163	+	gene_id "XLOC_000742"; transcript_id "DDB_G0269734"; exon_number "2"; oId "DDB_G0269734"; nearest_ref "DDB_G0269734"; class_code "="; tss_id "TSS771";
chr1	Cufflinks	exon	3451241	3451264	+	gene_id "XLOC_000742"; transcript_id "DDB_G0269734"; exon_number "3"; oId "DDB_G0269734"; nearest_ref "DDB_G0269734"; class_code "="; tss_id "TSS771";
chr1	Cufflinks	exon	3455193	3455681	+	gene_id "XLOC_000743"; transcript_id "DDB_G0269738"; exon_number "1"; oId "DDB_G0269738"; nearest_ref "DDB_G0269738"; class_code "="; tss_id "TSS772";
chr1	Cufflinks	exon	3455766	3456362	+	gene_id "XLOC_000743"; transcript_id "DDB_G0269738"; exon_number "2"; oId "DDB_G0269738"; nearest_ref "DDB_G0269738"; class_code "="; tss_id "TSS772";
chr1	Cufflinks	exon	3456576	3459678	+	gene_id "XLOC_000744"; transcript_id "DDB_G0270628"; exon_number "1"; oId "DDB_G0270628"; nearest_ref "DDB_G0270628"; class_code "="; tss_id "TSS773";
chr1	Cufflinks	exon	3459769	3460406	+	gene_id "XLOC_000744"; transcript_id "DDB_G0270628"; exon_number "2"; oId "DDB_G0270628"; nearest_ref "DDB_G0270628"; class_code "="; tss_id "TSS773";
chr1	Cufflinks	exon	3463314	3463708	+	gene_id "XLOC_000745"; transcript_id "DDB_G0269740"; exon_number "1"; oId "DDB_G0269740"; nearest_ref "DDB_G0269740"; class_code "="; tss_id "TSS774";
chr1	Cufflinks	exon	3463811	3464422	+	gene_id "XLOC_000745"; transcript_id "DDB_G0269740"; exon_number "2"; oId "DDB_G0269740"; nearest_ref "DDB_G0269740"; class_code "="; tss_id "TSS774";
chr1	Cufflinks	exon	3464521	3465781	+	gene_id "XLOC_000745"; transcript_id "DDB_G0269740"; exon_number "3"; oId "DDB_G0269740"; nearest_ref "DDB_G0269740"; class_code "="; tss_id "TSS774";
chr1	Cufflinks	exon	3466584	3467196	+	gene_id "XLOC_000746"; transcript_id "DDB_G0269742"; exon_number "1"; oId "DDB_G0269742"; nearest_ref "DDB_G0269742"; class_code "="; tss_id "TSS775";
chr1	Cufflinks	exon	3467271	3467487	+	gene_id "XLOC_000746"; transcript_id "DDB_G0269742"; exon_number "2"; oId "DDB_G0269742"; nearest_ref "DDB_G0269742"; class_code "="; tss_id "TSS775";
chr1	Cufflinks	exon	3467566	3467809	+	gene_id "XLOC_000746"; transcript_id "DDB_G0269742"; exon_number "3"; oId "DDB_G0269742"; nearest_ref "DDB_G0269742"; class_code "="; tss_id "TSS775";
chr1	Cufflinks	exon	3467906	3468271	+	gene_id "XLOC_000746"; transcript_id "DDB_G0269742"; exon_number "4"; oId "DDB_G0269742"; nearest_ref "DDB_G0269742"; class_code "="; tss_id "TSS775";
chr1	Cufflinks	exon	3466584	3466876	+	gene_id "XLOC_000746"; transcript_id "CUFF_468_2"; exon_number "1"; oId "CUFF_468_2"; nearest_ref "DDB_G0269742"; class_code "j"; tss_id "TSS775";
chr1	Cufflinks	exon	3467117	3467196	+	gene_id "XLOC_000746"; transcript_id "CUFF_468_2"; exon_number "2"; oId "CUFF_468_2"; nearest_ref "DDB_G0269742"; class_code "j"; tss_id "TSS775";
chr1	Cufflinks	exon	3467271	3467487	+	gene_id "XLOC_000746"; transcript_id "CUFF_468_2"; exon_number "3"; oId "CUFF_468_2"; nearest_ref "DDB_G0269742"; class_code "j"; tss_id "TSS775";
chr1	Cufflinks	exon	3467566	3467809	+	gene_id "XLOC_000746"; transcript_id "CUFF_468_2"; exon_number "4"; oId "CUFF_468_2"; nearest_ref "DDB_G0269742"; class_code "j"; tss_id "TSS775";
chr1	Cufflinks	exon	3467906	3468271	+	gene_id "XLOC_000746"; transcript_id "CUFF_468_2"; exon_number "5"; oId "CUFF_468_2"; nearest_ref "DDB_G0269742"; class_code "j"; tss_id "TSS775";
chr1	Cufflinks	exon	3470541	3470562	+	gene_id "XLOC_000747"; transcript_id "DDB_G0270630"; exon_number "1"; oId "DDB_G0270630"; nearest_ref "DDB_G0270630"; class_code "="; tss_id "TSS776";
chr1	Cufflinks	exon	3470687	3471348	+	gene_id "XLOC_000747"; transcript_id "DDB_G0270630"; exon_number "2"; oId "DDB_G0270630"; nearest_ref "DDB_G0270630"; class_code "="; tss_id "TSS776";
chr1	Cufflinks	exon	3471589	3471692	+	gene_id "XLOC_000748"; transcript_id "DDB_G0269746"; exon_number "1"; oId "DDB_G0269746"; nearest_ref "DDB_G0269746"; class_code "="; tss_id "TSS777";
chr1	Cufflinks	exon	3471769	3471922	+	gene_id "XLOC_000748"; transcript_id "DDB_G0269746"; exon_number "2"; oId "DDB_G0269746"; nearest_ref "DDB_G0269746"; class_code "="; tss_id "TSS777";
chr1	Cufflinks	exon	3472006	3472429	+	gene_id "XLOC_000748"; transcript_id "DDB_G0269746"; exon_number "3"; oId "DDB_G0269746"; nearest_ref "DDB_G0269746"; class_code "="; tss_id "TSS777";
chr1	Cufflinks	exon	3472526	3472824	+	gene_id "XLOC_000748"; transcript_id "DDB_G0269746"; exon_number "4"; oId "DDB_G0269746"; nearest_ref "DDB_G0269746"; class_code "="; tss_id "TSS777";
chr1	Cufflinks	exon	3480476	3480518	+	gene_id "XLOC_000749"; transcript_id "DDB_G0269750"; exon_number "1"; oId "DDB_G0269750"; nearest_ref "DDB_G0269750"; class_code "="; tss_id "TSS778";
chr1	Cufflinks	exon	3480712	3481044	+	gene_id "XLOC_000749"; transcript_id "DDB_G0269750"; exon_number "2"; oId "DDB_G0269750"; nearest_ref "DDB_G0269750"; class_code "="; tss_id "TSS778";
chr1	Cufflinks	exon	3481155	3481471	+	gene_id "XLOC_000749"; transcript_id "DDB_G0269750"; exon_number "3"; oId "DDB_G0269750"; nearest_ref "DDB_G0269750"; class_code "="; tss_id "TSS778";
chr1	Cufflinks	exon	3484288	3484644	+	gene_id "XLOC_000750"; transcript_id "DDB_G0269754"; exon_number "1"; oId "DDB_G0269754"; nearest_ref "DDB_G0269754"; class_code "="; tss_id "TSS779";
chr1	Cufflinks	exon	3484829	3485533	+	gene_id "XLOC_000750"; transcript_id "DDB_G0269754"; exon_number "2"; oId "DDB_G0269754"; nearest_ref "DDB_G0269754"; class_code "="; tss_id "TSS779";
chr1	Cufflinks	exon	3485708	3486224	+	gene_id "XLOC_000751"; transcript_id "CUFF_472_1"; exon_number "1"; oId "CUFF_472_1"; nearest_ref "DDB_G0270934"; class_code "x"; tss_id "TSS780";
chr1	Cufflinks	exon	3495913	3496197	+	gene_id "XLOC_000752"; transcript_id "DDB_G0270938"; exon_number "1"; oId "DDB_G0270938"; nearest_ref "DDB_G0270938"; class_code "="; tss_id "TSS781";
chr1	Cufflinks	exon	3496969	3500265	+	gene_id "XLOC_000753"; transcript_id "DDB_G0269758"; exon_number "1"; oId "DDB_G0269758"; nearest_ref "DDB_G0269758"; class_code "="; tss_id "TSS782";
chr1	Cufflinks	exon	3504057	3504846	+	gene_id "XLOC_000754"; transcript_id "CUFF_476_1"; exon_number "1"; oId "CUFF_476_1"; class_code "u"; tss_id "TSS783";
chr1	Cufflinks	exon	3504975	3505481	+	gene_id "XLOC_000755"; transcript_id "CUFF_477_1"; exon_number "1"; oId "CUFF_477_1"; class_code "u"; tss_id "TSS784";
chr1	Cufflinks	exon	3505672	3506536	+	gene_id "XLOC_000756"; transcript_id "CUFF_479_1"; exon_number "1"; oId "CUFF_479_1"; class_code "u"; tss_id "TSS785";
chr1	Cufflinks	exon	3509517	3510039	+	gene_id "XLOC_000757"; transcript_id "CUFF_480_1"; exon_number "1"; oId "CUFF_480_1"; class_code "u"; tss_id "TSS786";
chr1	Cufflinks	exon	3510417	3510513	+	gene_id "XLOC_000758"; transcript_id "CUFF_481_1"; exon_number "1"; oId "CUFF_481_1"; nearest_ref "DDB_G0269760"; class_code "o"; tss_id "TSS787";
chr1	Cufflinks	exon	3510764	3511836	+	gene_id "XLOC_000758"; transcript_id "CUFF_481_1"; exon_number "2"; oId "CUFF_481_1"; nearest_ref "DDB_G0269760"; class_code "o"; tss_id "TSS787";
chr1	Cufflinks	exon	3510769	3511836	+	gene_id "XLOC_000758"; transcript_id "DDB_G0269760"; exon_number "1"; oId "DDB_G0269760"; contained_in "CUFF_481_1"; nearest_ref "DDB_G0269760"; class_code "="; tss_id "TSS788";
chr1	Cufflinks	exon	3515795	3517258	+	gene_id "XLOC_000759"; transcript_id "DDB_G0269764"; exon_number "1"; oId "DDB_G0269764"; nearest_ref "DDB_G0269764"; class_code "="; tss_id "TSS789";
chr1	Cufflinks	exon	3520924	3521011	+	gene_id "XLOC_000760"; transcript_id "CUFF_483_1"; exon_number "1"; oId "CUFF_483_1"; nearest_ref "DDB_G0269768"; class_code "j"; tss_id "TSS790";
chr1	Cufflinks	exon	3521166	3522131	+	gene_id "XLOC_000760"; transcript_id "CUFF_483_1"; exon_number "2"; oId "CUFF_483_1"; nearest_ref "DDB_G0269768"; class_code "j"; tss_id "TSS790";
chr1	Cufflinks	exon	3522465	3522817	+	gene_id "XLOC_000760"; transcript_id "CUFF_483_1"; exon_number "3"; oId "CUFF_483_1"; nearest_ref "DDB_G0269768"; class_code "j"; tss_id "TSS790";
chr1	Cufflinks	exon	3520960	3521011	+	gene_id "XLOC_000760"; transcript_id "DDB_G0269768"; exon_number "1"; oId "DDB_G0269768"; nearest_ref "DDB_G0269768"; class_code "="; tss_id "TSS790";
chr1	Cufflinks	exon	3521166	3522817	+	gene_id "XLOC_000760"; transcript_id "DDB_G0269768"; exon_number "2"; oId "DDB_G0269768"; nearest_ref "DDB_G0269768"; class_code "="; tss_id "TSS790";
chr1	Cufflinks	exon	3524771	3524966	+	gene_id "XLOC_000761"; transcript_id "CUFF_484_1"; exon_number "1"; oId "CUFF_484_1"; nearest_ref "DDB_G0269770"; class_code "x"; tss_id "TSS791";
chr1	Cufflinks	exon	3525795	3526005	+	gene_id "XLOC_000762"; transcript_id "CUFF_486_1"; exon_number "1"; oId "CUFF_486_1"; nearest_ref "DDB_G0269772"; class_code "j"; tss_id "TSS792";
chr1	Cufflinks	exon	3526167	3526452	+	gene_id "XLOC_000762"; transcript_id "CUFF_486_1"; exon_number "2"; oId "CUFF_486_1"; nearest_ref "DDB_G0269772"; class_code "j"; tss_id "TSS792";
chr1	Cufflinks	exon	3526574	3526661	+	gene_id "XLOC_000762"; transcript_id "CUFF_486_1"; exon_number "3"; oId "CUFF_486_1"; nearest_ref "DDB_G0269772"; class_code "j"; tss_id "TSS792";
chr1	Cufflinks	exon	3526791	3526861	+	gene_id "XLOC_000762"; transcript_id "CUFF_486_1"; exon_number "4"; oId "CUFF_486_1"; nearest_ref "DDB_G0269772"; class_code "j"; tss_id "TSS792";
chr1	Cufflinks	exon	3525818	3526005	+	gene_id "XLOC_000762"; transcript_id "DDB_G0269772"; exon_number "1"; oId "DDB_G0269772"; nearest_ref "DDB_G0269772"; class_code "="; tss_id "TSS792";
chr1	Cufflinks	exon	3526167	3526452	+	gene_id "XLOC_000762"; transcript_id "DDB_G0269772"; exon_number "2"; oId "DDB_G0269772"; nearest_ref "DDB_G0269772"; class_code "="; tss_id "TSS792";
chr1	Cufflinks	exon	3526567	3526661	+	gene_id "XLOC_000762"; transcript_id "DDB_G0269772"; exon_number "3"; oId "DDB_G0269772"; nearest_ref "DDB_G0269772"; class_code "="; tss_id "TSS792";
chr1	Cufflinks	exon	3526791	3526839	+	gene_id "XLOC_000762"; transcript_id "DDB_G0269772"; exon_number "4"; oId "DDB_G0269772"; nearest_ref "DDB_G0269772"; class_code "="; tss_id "TSS792";
chr1	Cufflinks	exon	3527142	3527262	+	gene_id "XLOC_000763"; transcript_id "DDB_G0269774"; exon_number "1"; oId "DDB_G0269774"; nearest_ref "DDB_G0269774"; class_code "="; tss_id "TSS793";
chr1	Cufflinks	exon	3527413	3527918	+	gene_id "XLOC_000763"; transcript_id "DDB_G0269774"; exon_number "2"; oId "DDB_G0269774"; nearest_ref "DDB_G0269774"; class_code "="; tss_id "TSS793";
chr1	Cufflinks	exon	3528096	3528263	+	gene_id "XLOC_000763"; transcript_id "DDB_G0269774"; exon_number "3"; oId "DDB_G0269774"; nearest_ref "DDB_G0269774"; class_code "="; tss_id "TSS793";
chr1	Cufflinks	exon	3530459	3530636	+	gene_id "XLOC_000764"; transcript_id "DDB_G0270634"; exon_number "1"; oId "DDB_G0270634"; nearest_ref "DDB_G0270634"; class_code "="; tss_id "TSS794";
chr1	Cufflinks	exon	3530964	3531049	+	gene_id "XLOC_000764"; transcript_id "DDB_G0270634"; exon_number "2"; oId "DDB_G0270634"; nearest_ref "DDB_G0270634"; class_code "="; tss_id "TSS794";
chr1	Cufflinks	exon	3531166	3531709	+	gene_id "XLOC_000764"; transcript_id "DDB_G0270634"; exon_number "3"; oId "DDB_G0270634"; nearest_ref "DDB_G0270634"; class_code "="; tss_id "TSS794";
chr1	Cufflinks	exon	3531811	3532109	+	gene_id "XLOC_000764"; transcript_id "DDB_G0270634"; exon_number "4"; oId "DDB_G0270634"; nearest_ref "DDB_G0270634"; class_code "="; tss_id "TSS794";
chr1	Cufflinks	exon	3534092	3534127	+	gene_id "XLOC_000765"; transcript_id "DDB_G0270636"; exon_number "1"; oId "DDB_G0270636"; nearest_ref "DDB_G0270636"; class_code "="; tss_id "TSS795";
chr1	Cufflinks	exon	3534411	3534516	+	gene_id "XLOC_000765"; transcript_id "DDB_G0270636"; exon_number "2"; oId "DDB_G0270636"; nearest_ref "DDB_G0270636"; class_code "="; tss_id "TSS795";
chr1	Cufflinks	exon	3534685	3537641	+	gene_id "XLOC_000765"; transcript_id "DDB_G0270636"; exon_number "3"; oId "DDB_G0270636"; nearest_ref "DDB_G0270636"; class_code "="; tss_id "TSS795";
chr1	Cufflinks	exon	3537960	3538008	+	gene_id "XLOC_000766"; transcript_id "DDB_G0269192"; exon_number "1"; oId "DDB_G0269192"; nearest_ref "DDB_G0269192"; class_code "="; tss_id "TSS796";
chr1	Cufflinks	exon	3538111	3539026	+	gene_id "XLOC_000766"; transcript_id "DDB_G0269192"; exon_number "2"; oId "DDB_G0269192"; nearest_ref "DDB_G0269192"; class_code "="; tss_id "TSS796";
chr1	Cufflinks	exon	3539134	3539386	+	gene_id "XLOC_000766"; transcript_id "DDB_G0269192"; exon_number "3"; oId "DDB_G0269192"; nearest_ref "DDB_G0269192"; class_code "="; tss_id "TSS796";
chr1	Cufflinks	exon	3547267	3547366	+	gene_id "XLOC_000767"; transcript_id "DDB_G0269778"; exon_number "1"; oId "DDB_G0269778"; nearest_ref "DDB_G0269778"; class_code "="; tss_id "TSS797";
chr1	Cufflinks	exon	3547444	3547767	+	gene_id "XLOC_000767"; transcript_id "DDB_G0269778"; exon_number "2"; oId "DDB_G0269778"; nearest_ref "DDB_G0269778"; class_code "="; tss_id "TSS797";
chr1	Cufflinks	exon	3547926	3548319	+	gene_id "XLOC_000767"; transcript_id "DDB_G0269778"; exon_number "3"; oId "DDB_G0269778"; nearest_ref "DDB_G0269778"; class_code "="; tss_id "TSS797";
chr1	Cufflinks	exon	3548504	3548768	+	gene_id "XLOC_000767"; transcript_id "DDB_G0269778"; exon_number "4"; oId "DDB_G0269778"; nearest_ref "DDB_G0269778"; class_code "="; tss_id "TSS797";
chr1	Cufflinks	exon	3549387	3549507	+	gene_id "XLOC_000768"; transcript_id "DDB_G0269780"; exon_number "1"; oId "DDB_G0269780"; nearest_ref "DDB_G0269780"; class_code "="; tss_id "TSS798";
chr1	Cufflinks	exon	3549631	3549794	+	gene_id "XLOC_000768"; transcript_id "DDB_G0269780"; exon_number "2"; oId "DDB_G0269780"; nearest_ref "DDB_G0269780"; class_code "="; tss_id "TSS798";
chr1	Cufflinks	exon	3549937	3550857	+	gene_id "XLOC_000768"; transcript_id "DDB_G0269780"; exon_number "3"; oId "DDB_G0269780"; nearest_ref "DDB_G0269780"; class_code "="; tss_id "TSS798";
chr1	Cufflinks	exon	3550944	3551105	+	gene_id "XLOC_000768"; transcript_id "DDB_G0269780"; exon_number "4"; oId "DDB_G0269780"; nearest_ref "DDB_G0269780"; class_code "="; tss_id "TSS798";
[truncated: 38,070 more rows]
