# Supplementary material for: The Long Noncoding RNA Transcriptome of Dictyostelium discoideum Development
Source: G3 (Bethesda). 2016 Dec 6;7(2):387–98. doi: 10.1534/g3.116.037150 (PMC5295588; doi:10.1534/g3.116.037150)
Supplement: Supplementary file 13 [file 387FileS3.xlsx]

## Sheet: Sheet1
Gene	Chr	Start	Stop	Strand	Transcript length	Exon length	Exon count	Class	Replicate1_hr00	Replicate1_hr02	Replicate1_hr04	Replicate1_hr06	Replicate1_hr08	Replicate1_hr10	Replicate1_hr12	Replicate1_hr14	Replicate1_hr16	Replicate1_hr18	Replicate1_hr20	Replicate1_hr22	Replicate1_hr24	Replicate2_hr00	Replicate2_hr02	Replicate2_hr04	Replicate2_hr06	Replicate2_hr08	Replicate2_hr10	Replicate2_hr14	Replicate2_hr18	Replicate2_hr20	Replicate2_hr24	Average_hr00	Average_hr02	Average_hr04	Average_hr06	Average_hr08	Average_hr10	Average_hr12	Average_hr14	Average_hr16	Average_hr18	Average_hr20	Average_hr22	Average_hr24
DDB_G0267178	chr1	1890	3287	+	1397	1397	1	coding	134.392	214.576	174.666	332.292	313.15	222.91	204.265	192.789	201.436	221.086	254.4	148.16	323.99	0.794397	10.3895	12.7102	23.0879	32.2795	39.6693	25.0927	31.5922	25.9043	36.0782	67.5932	112.483	93.6882	177.69	172.715	131.29	204.265	108.941	201.436	126.339	140.152	148.16	180.034
DDB_G0267180	chr1	3848	4855	+	1007	1007	1	coding	259.081	391.409	373.557	495.681	505.905	424.004	419.703	526.434	372.25	439.001	480.763	283.833	504.123	247.631	505.106	614.85	684.201	788.459	981.003	738.388	852.443	631.393	1026.87	253.356	448.258	494.203	589.941	647.182	702.503	419.703	632.411	372.25	645.722	556.078	283.833	765.497
DDB_G0267182	chr1	5505	7769	+	2264	2264	1	coding	67.0222	116.047	96.2054	172.486	155.973	117.525	105.899	114.689	92.9404	120.759	141.889	77.7133	176.015	1.08158	9.59214	9.01312	15.2627	20.893	21.8011	17.8601	15.3861	14.7862	22.4218	34.0519	62.8194	52.6093	93.8741	88.4331	69.6628	105.899	66.2748	92.9404	68.0723	78.3379	77.7133	99.2185
DDB_G0267184	chr1	8308	9522	-	1214	1214	1	coding	76.3715	115.351	88.6387	163.389	150.37	144.873	121.696	135.043	99.0707	124.076	145.332	88.303	165.203	3.65481	20.3069	19.4921	23.2634	23.2565	32.8894	21.6309	24.6816	22.438	32.016	40.0132	67.8292	54.0654	93.3262	86.8131	88.8812	121.696	78.337	99.0707	74.3789	83.8851	88.303	98.6093
DDB_G0267186	chr1	9635	9889	-	254	254	1	coding	59.2159	73.5592	130.712	115.443	85.7273	67.687	99.7977	141.5	80.5764	102.808	107.452	64.1809	119.923	55.9556	92.4926	105.169	121.448	146.162	169.378	105.813	169.464	100.419	159.109	57.5858	83.0259	117.94	118.445	115.945	118.533	99.7977	123.657	80.5764	136.136	103.936	64.1809	139.516
DDB_G0267188	chr1	10033	12183	+	2150	1968	3	coding	37.4679	53.8606	49.2075	85.7776	73.9121	65.7939	47.603	47.8532	48.2369	52.4619	60.4654	39.5958	74.9192	1.38578	25.2941	19.7812	33.1877	41.4599	51.519	36.6239	43.581	40.3646	40.3492	19.4268	39.5773	34.4943	59.4827	57.686	58.6565	47.603	42.2386	48.2369	48.0215	50.415	39.5958	57.6342
DDB_G0267190	chr1	12436	13044	-	608	608	1	coding	0	1.09967	0	0	0	0	1.05727	0	1.06286	0	0.556045	0	0	0.453528	1.74455	0.604699	0	0	0	0	0	0	0	0.226764	1.42211	0.302349	0	0	0	1.05727	0	1.06286	0	0.278023	0	0
DDB_G0267194	chr1	17379	17833	+	454	268	2	coding	0	0	0	0	0	0	0	0	0	0	0	0	0	0	0	0	0	0	0	0	0	0	1.13144	0	0	0	0	0	0	0	0	0	0	0	0	0.56572
DDB_G0267196	chr1	17928	18299	+	371	371	1	coding	0	0	0	0	0	0	0	0	0	0	0	0	0.737037	0	0	0	0	0	0	0	0	0.575469	0	0	0	0	0	0	0	0	0	0	0	0.287734	0	0.368519
DDB_G0267202	chr1	20869	21249	+	380	380	1	coding	0	0	0	0	0	0	0	0	0	0	0.675856	0	0	0	0	0	0	0	0	0	0	0	0	0	0	0	0	0	0	0	0	0	0	0.337928	0	0
DDB_G0267206	chr1	23929	26416	+	2487	2019	6	coding	6.76271	9.60444	7.59658	11.825	15.0931	8.51511	9.9828	7.72407	6.77404	12.5844	12.9943	7.29641	15.7316	0.321168	4.11804	4.06809	7.77856	10.5103	14.9521	11.9196	8.63548	11.6366	11.2674	3.54194	6.86124	5.83234	9.80176	12.8017	11.7336	9.9828	9.82182	6.77404	10.6099	12.3154	7.29641	13.4995
DDB_G0267208	chr1	28333	28920	+	587	587	1	coding	351.284	562.424	466.208	737.675	691.319	627.491	600.944	532.389	586.454	666.016	694.645	453.975	802.694	389.159	760.609	901.292	990.221	1072.22	1432.86	1001.74	1135.05	944.135	1416.53	370.222	661.517	683.75	863.948	881.769	1030.17	600.944	767.067	586.454	900.534	819.39	453.975	1109.61
DDB_G0267210	chr1	29137	32238	+	3101	2904	3	coding	115.291	186.824	151.965	258.976	251.859	204.938	176.359	189.572	157.699	185.288	225.75	133.486	266.023	5.7327	50.2284	53.5956	78.1097	86.3577	105.647	91.1823	102.738	80.8437	103.519	60.5121	118.526	102.78	168.543	169.108	155.293	176.359	140.377	157.699	144.013	153.297	133.486	184.771
DDB_G0267216	chr1	36170	36667	-	497	497	1	coding	0	0	0	0	0	0	0	0	0	0	0	0	0.528185	0	0	0	0	0	0	0	0	0	0	0	0	0	0	0	0	0	0	0	0	0	0	0.264092
DDB_G0267218	chr1	36858	37064	-	206	206	1	coding	0	1.16873	3.85386	0	0	0	0	0	0	0	0	0	5.59187	0	0	0	0	0	1.50437	0	2.71259	0	3.68948	0	0.584367	1.92693	0	0	0.752183	0	0	0	1.3563	0	0	4.64067
DDB_G0267224	chr1	38714	39010	-	296	296	1	coding	0	0	0	0	0	0	0	0	0	0.609892	0	0	0	0	0	0	0	0	0	0	0	0	0	0	0	0	0	0	0	0	0	0	0.304946	0	0	0
DDB_G0267228	chr1	39890	42049	+	2159	2159	1	coding	1.07793	0.543048	0	0.58552	0.30956	0.876093	1.04422	0	1.31218	1.01649	2.47131	1.3326	1.15477	1.11982	1.29226	0.89585	0.268975	0	0.349499	0.219702	0	0	0.285717	1.09888	0.917654	0.447925	0.427247	0.15478	0.612796	1.04422	0.109851	1.31218	0.508243	1.23566	1.3326	0.720246
DDB_G0267230	chr1	42193	43179	+	986	768	3	coding	31.9625	0	0	6.7753	8.05962	0	2.26558	4.2496	3.79594	7.05732	4.7661	14.0183	9.18664	17.4932	0	3.45542	1.55621	0	0	0	0	2.60829	3.30616	24.7279	0	1.72771	4.16576	4.02981	0	2.26558	2.1248	3.79594	3.52866	3.6872	14.0183	6.2464
DDB_G0267236	chr1	46105	48369	-	2264	2264	1	coding	47.7828	86.2997	70.8448	130.035	104.976	93.3352	77.1859	74.2349	69.9162	83.3594	97.864	69.1679	118.503	1.58848	13.3662	13.7667	22.4156	31.9482	44.774	26.3927	25.5146	21.9823	36.9829	24.6856	49.8329	42.3057	76.2254	68.4619	69.0546	77.1859	50.3138	69.9162	54.437	59.9232	69.1679	77.743
DDB_G0267238	chr1	49019	50026	-	1007	1007	1	coding	152.406	230.723	284.67	281.717	267.689	227.88	261.735	287.264	193.709	248.254	270.156	166.115	303.798	140.317	273.374	345.327	342.583	396.695	511.686	378.527	442.113	339.523	494.678	146.361	252.049	314.999	312.15	332.192	369.783	261.735	332.895	193.709	345.184	304.84	166.115	399.238
DDB_G0267240	chr1	52425	54982	-	2557	2455	2	coding	41.4338	69.8015	54.2494	100.894	98.553	82.1306	68.0243	64.0548	64.7076	84.0183	86.8427	52.6974	92.7187	0.705964	10.9629	10.877	16.2032	23.9586	26.0727	19.0829	25.3826	24.3154	26.9184	21.0699	40.3822	32.5632	58.5488	61.2558	54.1017	68.0243	41.5689	64.7076	54.7005	55.5791	52.6974	59.8185
DDB_G0267242	chr1	55333	56177	-	844	844	1	coding	566.487	1011.48	1097.4	1296.38	1171.88	1018.57	913.449	1165.82	894.78	992.617	1121.26	736.057	1307.46	612.195	1352.63	1513.51	1680.01	1817.2	2412.99	1720.47	2096.01	1390.73	2372.4	589.341	1182.05	1305.46	1488.19	1494.54	1715.78	913.449	1443.15	894.78	1544.31	1255.99	736.057	1839.93
DDB_G0267244	chr1	57242	59413	-	2171	2171	1	coding	29.1376	49.7978	45.6469	64.7114	72.0262	58.355	42.8754	47.7509	41.3063	52.171	58.6282	33.3273	76.0615	0.153266	4.91297	9.40023	12.8848	17.3459	21.5256	16.0873	17.6819	22.5211	17.9883	14.6454	27.3554	27.5236	38.7981	44.6861	39.9403	42.8754	31.9191	41.3063	34.9264	40.5746	33.3273	47.0249
DDB_G0267246	chr1	60063	61070	-	1007	1007	1	coding	3.62113	5.05186	6.0155	8.77567	11.1991	12.3761	7.82526	4.55526	6.51034	7.98519	13.9076	6.01061	14.9203	5.09298	11.8732	15.7418	16.9595	14.2048	19.1466	12.7172	17.1535	10.7176	19.4917	4.35706	8.46253	10.8787	12.8676	12.702	15.7614	7.82526	8.63623	6.51034	12.5694	12.3126	6.01061	17.206
DDB_G0267248	chr1	61559	62221	-	662	662	1	coding	23.4089	28.3035	49.9981	34.5135	51.86	21.3813	19.1133	18.2295	23.1224	30.0214	49.409	23.7529	38.6914	5.28063	35.6361	54.1028	70.7621	88.6792	120.571	89.4253	89.1529	93.1466	97.504	14.3448	31.9698	52.0505	52.6378	70.2696	70.9763	19.1133	53.8274	23.1224	59.5872	71.2778	23.7529	68.0977
DDB_G0267250	chr1	63591	66041	+	2450	2450	1	coding	5.08373	5.12225	1.9489	2.12418	3.59372	3.39022	5.30357	5.32931	5.71245	7.96534	12.9502	12.4817	5.86509	6.50008	2.29197	5.20001	1.56128	3.54529	1.01434	2.86936	1.82901	3.59809	2.48769	5.7919	3.70711	3.57445	1.84273	3.56951	2.20228	5.30357	4.09933	5.71245	4.89718	8.27416	12.4817	4.17639
DDB_G0267252	chr1	66189	67191	+	1002	768	3	coding	19.838	0.689253	7.38656	2.97264	2.35742	1.48262	1.32535	0	4.33018	3.3544	3.13667	5.53541	2.93135	4.5482	0	0	0.682783	0	0	0	0	0	1.45056	12.1931	0.344627	3.69328	1.82771	1.17871	0.741309	1.32535	0	4.33018	1.6772	1.56833	5.53541	2.19096
DDB_G0267254	chr1	68992	71289	+	2297	2152	2	coding	6.98893	1.72135	4.12806	1.51853	1.07045	0.67322	1.65498	2.53987	5.29369	0.468662	1.26603	0.837831	1.8302	7.7446	2.48254	3.78621	4.18547	0.352007	2.21568	3.41873	0.968533	0.129909	0.823331	7.36676	2.10195	3.95714	2.852	0.711226	1.44445	1.65498	2.9793	5.29369	0.718598	0.697968	0.837831	1.32676
DDB_G0267258	chr1	74542	76806	-	2264	2264	1	coding	17.334	32.7129	30.7764	42.246	35.9259	33.1958	25.41	25.4976	28.7598	26.6379	31.5871	21.9344	36.7466	0	1.36828	1.11793	2.28855	3.74165	3.92526	3.58907	2.50226	1.45758	3.98684	8.66702	17.0406	15.9472	22.2673	19.8338	18.5605	25.41	14.5434	28.7598	14.5701	16.5223	21.9344	20.3667
DDB_G0267260	chr1	77456	78463	-	1007	1007	1	coding	8.78446	26.5531	14.593	27.0392	37	46.0109	25.5292	27.9334	29.9416	14.3585	29.8366	18.4289	50.1905	8.51748	21.8423	37.3143	32.1491	39.8197	58.8629	31.0342	30.8144	22.0433	48.1207	8.65097	24.1977	25.9536	29.5942	38.4098	52.4369	25.5292	29.4838	29.9416	22.5864	25.9399	18.4289	49.1556
DDB_G0267262	chr1	79066	79773	-	707	707	1	coding	4.56582	7.30655	11.1542	17.5067	11.7238	12.8062	8.3257	11.7126	8.10819	13.17	12.8624	5.79547	14.9617	0.446426	0.858616	0	0	0.304364	1.04498	0.875857	1.04681	0	1.42379	2.50612	4.08258	5.5771	8.75333	6.01409	6.92561	8.3257	6.29421	8.10819	7.10839	6.43122	5.79547	8.19274
DDB_G0267264	chr1	56374	56811	-	437	437	1	coding	117.637	208.643	232.9	201.326	256.381	222.654	184.987	232.787	207.151	237.667	239.734	175.313	290.027	130.58	285.06	380.351	454.383	515.897	593.548	492.013	445.94	463.681	512.565	124.108	246.851	306.625	327.855	386.139	408.101	184.987	362.4	207.151	341.804	351.708	175.313	401.296
DDB_G0267270	chr1	88569	88844	-	275	275	1	coding	0	0	0	0	0	0	0	0	0.564806	0	0	0	1.24264	0	0	0.642675	0.578881	0	0	0	0	0	1.84474	0	0	0.321337	0.28944	0	0	0	0	0.564806	0	0	0	1.54369
DDB_G0267272	chr1	89316	90391	+	1075	828	3	coding	9.88251	10.1418	10.9447	18.2912	18.5	13.2876	13.8283	16.9596	12.6539	12.2875	15.2912	7.569	17.449	0.152098	0.780084	0.608386	1.09599	1.03697	0.949402	0.746014	0.855956	1.22463	1.55228	5.01731	5.46094	5.77655	9.69362	9.76849	7.11851	13.8283	8.85278	12.6539	6.57175	8.25794	7.569	9.50065
DDB_G0267274	chr1	90719	92580	+	1861	1206	6	coding	1.59541	2.81312	0	1.73322	0.916339	0	2.31826	3.26132	0.776843	0.300893	0	0	0.427286	2.32038	1.27509	0.441972	0.398101	0	0.517282	1.30069	0.621824	0.333619	0.845761	1.95789	2.0441	0.220986	1.06566	0.45817	0.258641	2.31826	2.28101	0.776843	0.461359	0.166809	0	0.636523
DDB_G0267278	chr1	94094	94636	-	542	542	1	coding	0	0.510397	0	0	0	0	0	0	0	0	0	0	0	0	0	0.561324	0	0	0	0	0	0	0.537076	0	0.255198	0.280662	0	0	0	0	0	0	0	0	0	0.268538
DDB_G0267280	chr1	94704	96086	-	1382	1282	2	coding	2.05807	1.03683	0	2.23585	0	0	0	1.86983	2.67234	0	1.04854	1.23361	0.734932	2.2806	1.82762	1.52038	0.684733	1.55486	0.889725	1.67789	0.534769	0.286912	0	2.16934	1.43223	0.760192	1.46029	0.777432	0.444863	0	1.77386	2.67234	0.267384	0.667727	1.23361	0.367466
DDB_G0267282	chr1	97144	98073	-	929	850	2	coding	0	0.297574	0	0.160424	0	0.160024	0	0	0	0.111401	0	0.531073	0.158196	0	0	0.490899	0	0	0.574546	0	0	0	0.313129	0	0.148787	0.24545	0.0802119	0	0.367285	0	0	0	0.0557004	0	0.531073	0.235662
DDB_G0267286	chr1	100754	101026	-	272	272	1	coding	0	0	0	0	0	0	0	0	0	0	0	0	0	0	0	0	0	0	0	0	1.3712	0	0	0	0	0	0	0	0	0	0	0	0.685601	0	0	0
DDB_G0267292	chr1	104223	105230	+	1007	1007	1	coding	120.054	190.297	200.653	283.912	249.75	226.881	231.89	255.391	196.759	235.81	238.693	176.391	273.695	135.063	274.59	313.927	363.138	374.139	457.612	345.554	413.141	344.12	531.656	127.559	232.443	257.29	323.525	311.945	342.246	231.89	300.472	196.759	324.476	291.406	176.391	402.675
DDB_G0267300	chr1	110783	112804	+	2021	2021	1	coding	1.71157	2.83317	2.8433	3.98446	1.68524	2.25224	2.13177	2.66574	1.90493	1.93681	2.11773	1.20911	6.6795	0.101605	0	0.270944	0.366074	0.277089	0.634224	0.697698	0.2859	0.61356	1.16658	0.906586	1.41658	1.55712	2.17527	0.981166	1.44323	2.13177	1.68172	1.90493	1.11135	1.36564	1.20911	3.92304
DDB_G0267304	chr1	114394	116973	+	2579	2500	2	coding	5.20505	7.9008	8.53447	11.4562	11.0265	8.93703	6.87582	8.84377	6.51721	6.57848	7.92114	5.53074	10.3557	0	1.00849	0.149813	0.404825	0.45963	1.22738	0.220444	0.26347	1.01776	0.645036	2.60253	4.45464	4.34214	5.93052	5.74307	5.08221	6.87582	4.53211	6.51721	3.42098	4.46945	5.53074	5.50035
DDB_G0267306	chr1	117148	121209	-	4061	3456	6	coding	29.029	44.0963	35.5796	49.8046	51.341	41.2886	36.0945	31.7209	26.3306	22.0997	17.8558	15.1586	25.789	9.85626	28.3406	28.3426	33.9653	29.1358	33.6885	24.0634	18.7997	14.4355	20.8783	19.4426	36.2185	31.9611	41.885	40.2384	37.4886	36.0945	27.8921	26.3306	20.4497	16.1456	15.1586	23.3336
DDB_G0267308	chr1	121433	121843	-	410	410	1	coding	506.584	544.903	563.829	807.535	801.677	659.01	601.606	561.166	385.163	336.036	313.256	195.201	312.518	158.989	473.474	437.643	554.906	535.938	499.119	437.245	303.494	304.543	322.976	332.787	509.189	500.736	681.221	668.807	579.065	601.606	499.206	385.163	319.765	308.899	195.201	317.747
DDB_G0267310	chr1	121880	122398	-	518	518	1	coding	13.6365	5.92697	11.5487	9.87625	12.2859	6.95411	9.32469	8.01651	4.68701	3.83254	2.1796	1.92322	4.29665	1.33331	8.83284	10.3701	12.0095	6.96918	9.36292	7.41162	5.83601	2.68381	5.95329	7.48488	7.3799	10.9594	10.9429	9.62754	8.15851	9.32469	7.71407	4.68701	4.83427	2.43171	1.92322	5.12497
DDB_G0267314	chr1	123714	124664	-	950	950	1	coding	188.82	336.043	205.149	488.08	438.742	371.359	348.899	473.258	288.241	362.059	413.703	268.177	529.493	7.85827	29.0065	33.3378	41.754	29.548	52.3961	35.2731	39.31	37.148	68.656	98.3393	182.525	119.243	264.917	234.145	211.877	348.899	254.265	288.241	200.685	225.425	268.177	299.074
DDB_G0267322	chr1	127571	128086	-	515	515	1	coding	0.344983	1.04279	4.58476	4.12262	1.98145	2.61695	2.00517	0	0.671924	2.60255	0	0.310174	1.84789	0.286713	5.51439	1.9114	6.19802	5.08235	10.7381	6.46888	1.88245	4.61698	3.29191	0.315848	3.27859	3.24808	5.16032	3.5319	6.6775	2.00517	3.23444	0.671924	2.2425	2.30849	0.310174	2.5699
DDB_G0267324	chr1	128570	129577	+	1007	1007	1	coding	0.789831	1.59163	1.31209	4.71931	3.17554	2.1398	3.82565	2.15276	2.30753	2.08547	1.6096	4.61588	2.96148	0.984634	2.94584	1.75044	4.73007	3.13274	5.12177	3.21964	5.84903	6.27621	8.37415	0.887232	2.26874	1.53126	4.72469	3.15414	3.63079	3.82565	2.6862	2.30753	3.96725	3.94291	4.61588	5.66782
DDB_G0267326	chr1	129934	132491	+	2557	2455	2	coding	0.908737	1.11909	2.01282	1.5357	1.04389	1.20361	0.97813	0.550411	1.47496	1.75196	1.74904	1.18017	3.02873	0.251748	0.645587	0.447548	1.91483	1.48752	3.92856	1.89333	2.28255	0.422285	3.21162	0.580243	0.882341	1.23018	1.72527	1.2657	2.56609	0.97813	1.22187	1.47496	2.01726	1.08566	1.18017	3.12017
DDB_G0267328	chr1	132940	134658	-	1718	1718	1	coding	0.580673	1.02388	1.20579	0.473124	0.833791	0.943892	0.703142	0.395671	0.424117	0.328545	0.44376	0.391562	1.24414	0	0.154696	0	0	0.493533	0.376546	1.06517	0.226323	0	0	0.290337	0.589288	0.602893	0.236562	0.663662	0.660219	0.703142	0.730419	0.424117	0.277434	0.22188	0.391562	0.62207
DDB_G0267330	chr1	135308	136312	-	1004	1004	1	coding	1.26818	2.98151	0.702243	2.75545	2.91357	4.12288	2.04753	5.76091	4.11672	2.55124	3.87665	2.66051	5.88722	1.75662	3.1533	2.81057	2.53158	6.22767	4.38597	5.5142	4.2838	5.65743	11.653	1.5124	3.0674	1.75641	2.64352	4.57062	4.25442	2.04753	5.63755	4.11672	3.41752	4.76704	2.66051	8.77013
DDB_G0267342	chr1	145444	148322	+	2878	2776	2	coding	6.45005	10.9014	8.64112	15.7097	11.353	12.8521	8.3647	7.93947	10.2326	10.3597	12.8266	7.38934	12.0366	0.172922	1.44119	1.38337	2.80361	3.06527	4.31756	2.45965	1.29753	1.21826	3.52962	3.31149	6.17131	5.01224	9.25666	7.20913	8.58485	8.3647	5.19956	10.2326	5.82862	7.02244	7.38934	7.7831
DDB_G0267344	chr1	149314	151160	+	1846	1007	4	coding	0	0	0	0	0	0	0	0	0	0	0	0	0.254427	0	0	0	0	0	0	0	0	0.198653	0	0	0	0	0	0	0	0	0	0	0	0.0993267	0	0.127214
DDB_G0267348	chr1	153529	154134	-	605	605	1	coding	0	0	0	0	0	0	0	0	0	0	0	0	0	0	0	0	0	0	0.513868	0	0	0	0	0	0	0	0	0	0.256934	0	0	0	0	0	0	0
DDB_G0267350	chr1	154265	154810	-	545	545	1	coding	0	0	0	0	0	0.492802	0	0	0	0	0	0	0	0	0	0	0	0	0	0	0	0	0	0	0	0	0	0	0.246401	0	0	0	0	0	0	0
DDB_G0267352	chr1	158583	161024	+	2441	2441	1	coding	22.1502	12.0518	10.303	5.77526	6.10668	0.960146	7.29555	15.6969	20.7082	8.35506	0.902804	2.38983	10.4409	29.0861	10.3858	7.36349	4.42171	5.02032	3.44727	14.4468	7.25194	2.96441	4.22724	25.6181	11.2188	8.83325	5.09848	5.5635	2.20371	7.29555	15.0718	20.7082	7.8035	1.93361	2.38983	7.33408
DDB_G0267354	chr1	161143	162112	+	969	660	3	coding	66.254	20.5789	49.6524	26.5179	18.8838	1.6195	9.65142	12.2198	7.76198	3.38224	6.59871	2.23943	1.06733	82.3878	52.5537	31.4644	32.3188	6.20978	11.6292	8.5287	4.27149	0.833355	3.69713	74.3209	36.5663	40.5584	29.4183	12.5468	6.62434	9.65142	10.3743	7.76198	3.82687	3.71603	2.23943	2.38223
DDB_G0267356	chr1	162941	166942	-	4001	3967	2	coding	9854	13629.8	11644.4	16671.4	16773.2	16467.2	13538.3	10049	9345.22	8023.07	7057.6	5584.7	7784.74	3739.34	9501.99	7908.7	10043.8	8887.35	9235.07	7948.06	5635.28	4643.82	5876.18	6796.67	11565.9	9776.55	13357.6	12830.3	12851.1	13538.3	8998.52	9345.22	6829.17	5850.71	5584.7	6830.46
DDB_G0267366	chr1	186996	190370	-	3374	3274	2	coding	3905.14	4357.73	4527.84	6009.72	5901.65	5677.23	4792.63	3849.94	3100.07	2696.69	2416.78	1840.39	2701.68	1428.05	3744.46	3548.67	4554.6	4213.74	4416.58	3688.43	2584.1	1987.99	2761.73	2666.59	4051.09	4038.26	5282.16	5057.69	5046.9	4792.63	3769.19	3100.07	2640.4	2202.38	1840.39	2731.7
DDB_G0267370	chr1	191815	192624	-	809	570	3	coding	8.80398	4.03213	10.1934	8.9848	0.612929	2.02377	1.03377	0	0.779432	1.40885	0	0	0.571613	8.64727	2.84297	2.66067	3.72799	1.81401	3.80605	0.652514	1.24779	4.01677	0	8.72562	3.43755	6.42706	6.3564	1.21347	2.91491	1.03377	0.326257	0.779432	1.32832	2.00839	0	0.285807
DDB_G0267374	chr1	1647348	1648410	+	1062	816	3	coding	330.113	894.159	508.455	522.335	256.79	324.217	237.427	177.394	213.987	66.2403	57.5055	44.2833	63.4428	548.586	925.372	748.335	457.952	353.665	460.452	230.77	62.0469	58.9764	88.1218	439.349	909.765	628.395	490.144	305.228	392.334	237.427	204.082	213.987	64.1436	58.241	44.2833	75.7823
DDB_G0267376	chr1	1738891	1745341	+	6450	6370	2	coding	13.0975	11.754	16.2074	22.9819	54.8303	58.1807	59.352	70.8768	76.7718	67.1921	65.4839	57.5923	40.9893	18.8508	13.7944	23.1666	30.586	61.556	54.0797	70.03	65.2919	82.2295	44.2914	15.9742	12.7742	19.687	26.7839	58.1931	56.1302	59.352	70.4534	76.7718	66.242	73.8567	57.5923	42.6403
DDB_G0267378	chr1	1385036	1385981	+	945	838	2	coding	2.28675	0	0.9497	0	2.29848	0.309761	8.44557	91.9331	223.112	1421.39	2638.54	4071.03	1601.39	0.475125	0.304604	4.11771	1.42653	1.13376	0	57.2115	1851.3	2111.44	1416.52	1.38094	0.152302	2.5337	0.713264	1.71612	0.154881	8.44557	74.5723	223.112	1636.35	2374.99	4071.03	1508.95
DDB_G0267380	chr1	414980	416538	+	1558	1341	3	coding	968.384	589.969	1126.43	923.355	303.421	294.273	256.223	115.89	143.273	79.989	86.6504	68.5872	101.914	1378.23	1022.71	1450.01	667.348	394.992	656.983	240.833	106.118	97.7295	139.504	1173.31	806.339	1288.22	795.351	349.206	475.628	256.223	178.362	143.273	93.0536	92.1899	68.5872	120.709
DDB_G0267382	chr1	943374	944711	-	1337	1337	1	coding	812.834	3304.99	3723.42	2185.54	982.783	1062.97	468.154	222.793	215.829	150.001	112.639	88.9017	159.949	485.682	3382.21	2429.41	1873.01	1393.96	1743.33	500.138	228.995	223.054	226.415	649.258	3343.6	3076.41	2029.27	1188.37	1403.15	468.154	361.466	215.829	189.498	167.846	88.9017	193.182
DDB_G0267384	chr1	551012	554227	-	3215	2308	8	coding	28.1474	38.1277	30.4839	70.3369	72.706	63.0838	36.1051	22.6058	35.5389	18.4188	17.853	12.7236	14.5495	49.4142	41.0426	61.2323	70.6242	57.0402	45.3794	34.4006	13.1325	15.5225	18.0268	38.7808	39.5852	45.8581	70.4806	64.8731	54.2316	36.1051	28.5032	35.5389	15.7757	16.6877	12.7236	16.2882
DDB_G0267386	chr1	1329298	1331157	+	1859	1495	2	coding	333.778	109.005	153.341	137.394	65.3157	57.4455	79.7084	67.5423	66.6188	153.973	211.483	174.493	102.581	198.619	192.542	137.477	116.707	102.969	107.338	104.219	186.981	173.738	96.4218	266.199	150.773	145.409	127.051	84.1426	82.3915	79.7084	85.8807	66.6188	170.477	192.611	174.493	99.5015
DDB_G0267388	chr1	286362	287906	-	1544	1544	1	coding	17.8722	7.98597	15.7484	6.33129	2.85637	5.13662	5.72089	8.25991	10.1402	5.86206	2.29616	2.51512	3.66277	28.3506	11.7583	11.5382	4.18817	6.69246	5.64356	10.6429	3.7555	2.85984	5.60228	23.1114	9.87214	13.6433	5.25973	4.77441	5.39009	5.72089	9.45143	10.1402	4.80878	2.578	2.51512	4.63252
DDB_G0267390	chr1	487456	488497	-	1041	640	5	coding	377.659	418.779	487.925	675.579	1038.7	855.834	317.886	281.561	361.439	116.827	85.5361	72.9645	69.79	704.157	614.479	588.442	1083.66	1035.25	503.557	351.75	86.6201	97.7726	80.7138	540.908	516.629	538.183	879.618	1036.98	679.696	317.886	316.656	361.439	101.723	91.6544	72.9645	75.2519
DDB_G0267392	chr1	1331239	1333035	-	1796	1796	1	coding	13.228	30.83	12.2082	20.4673	30.2372	20.2715	12.1671	4.7344	8.84831	6.95521	5.30981	7.80872	6.29825	25.763	26.199	22.3574	22.4053	20.4417	23.9141	13.5078	7.08263	6.81756	5.66665	19.4955	28.5145	17.2828	21.4363	25.3394	22.0928	12.1671	9.12109	8.84831	7.01892	6.06369	7.80872	5.98245
DDB_G0267394	chr1	1659361	1660037	-	676	577	2	coding	88.1227	68.3164	94.0351	102.267	63.119	45.1642	70.1012	48.6026	74.5105	80.0886	99.5119	134.599	67.0831	148.027	78.2186	113.044	86.5082	72.3723	87.9353	60.349	89.7054	106.663	82.6596	118.075	73.2675	103.54	94.3877	67.7457	66.5497	70.1012	54.4758	74.5105	84.897	103.087	134.599	74.8714
DDB_G0267396	chr1	351991	354465	-	2474	2377	2	coding	10.9507	7.11852	3.26946	0.822349	1.44923	1.96872	20.9721	45.94	38.8733	19.2635	4.78213	3.7659	4.48713	20.7605	10.7553	3.69072	2.51846	4.11755	3.53422	41.9649	6.84477	4.98087	3.74531	15.8556	8.93689	3.48009	1.6704	2.78339	2.75147	20.9721	43.9525	38.8733	13.0541	4.8815	3.7659	4.11622
DDB_G0267398	chr1	1607815	1609553	-	1738	1633	2	coding	0.293711	2.21952	5.36711	54.7225	480.784	234.896	99.5126	61.6414	58.0641	54.3967	28.1322	28.0579	35.8701	1.58666	2.19091	5.777	290.959	384.187	233.505	116.554	32.3396	55.6452	48.9685	0.940183	2.20522	5.57206	172.841	432.485	234.2	99.5126	89.0979	58.0641	43.3682	41.8887	28.0579	42.4193
DDB_G0267400	chr1	1280990	1283391	-	2401	2100	3	coding	1176.28	554.087	725.579	960.602	1159.54	1051.87	921.272	850.335	674.526	507.108	440.807	302.726	488.522	1801.71	663.82	1111.21	1017.83	883.65	811.16	802.564	471.082	294.477	346.029	1489	608.954	918.393	989.215	1021.59	931.516	921.272	826.449	674.526	489.095	367.642	302.726	417.276
DDB_G0267402	chr1	1520754	1521173	+	419	419	1	coding	418.189	382.189	699.929	400.9	504.025	516.682	656.539	963.74	1035.53	1196.16	1205.24	1027.23	815.162	336.863	419.135	469.736	443.935	538.048	605.013	854.56	1090.93	1366.9	917.982	377.526	400.662	584.832	422.418	521.036	560.847	656.539	909.15	1035.53	1143.54	1286.07	1027.23	866.572
DDB_G0267404	chr1	1747506	1750802	-	3296	3090	3	coding	25.3729	17.8015	16.3558	11.7107	9.47706	9.06692	30.1587	36.8056	31.4552	14.3853	4.24289	3.11401	6.29516	34.0242	20.6104	17.2922	12.2353	19.8894	13.1728	39.6584	5.12667	7.03098	5.73514	29.6985	19.206	16.824	11.973	14.6832	11.1199	30.1587	38.232	31.4552	9.756	5.63693	3.11401	6.01515
DDB_G0267406	chr1	1250161	1252599	-	2438	2338	2	coding	37.8633	44.3018	20.1994	25.3603	23.6331	36.4724	46.3707	40.9724	49.0643	33.4408	29.7983	23.0642	25.9425	73.2971	48.8773	45.6522	21.7637	31.1056	42.1859	43.7519	27.0355	22.4441	39.274	55.5802	46.5895	32.9258	23.562	27.3694	39.3292	46.3707	42.3621	49.0643	30.2382	26.1212	23.0642	32.6082
DDB_G0267408	chr1	277655	278789	-	1134	743	4	coding	96.7505	81.6142	123.881	162.201	298.711	199.939	91.5451	80.1622	100.794	37.9492	29.8046	20.3743	24.965	199.552	116.802	147.993	263.719	225.112	88.1685	70.3614	24.9308	21.9121	23.3445	148.151	99.2079	135.937	212.96	261.911	144.054	91.5451	75.2618	100.794	31.44	25.8584	20.3743	24.1548
DDB_G0267410	chr1	1603473	1607291	-	3818	3818	1	coding	18.7359	33.3213	20.0534	26.2966	23.5446	28.0707	19.3071	9.59638	20.4501	9.20155	5.38137	4.60705	6.93749	30.4894	37.1172	40.5476	24.976	24.9373	31.8824	20.0419	4.97451	5.10116	9.86566	24.6126	35.2193	30.3005	25.6363	24.2409	29.9766	19.3071	14.8191	20.4501	7.08803	5.24126	4.60705	8.40158
DDB_G0267412	chr1	1093913	1094419	-	506	506	1	coding	3.78869	4.77175	2.3602	11.8334	30.4651	932.253	2612.27	4362.93	7145.41	9356.46	4582.19	1821.58	2304.38	6.69111	5.29903	15.2188	15.3626	42.6668	144.339	4133.42	4830.59	2391.64	2285.39	5.2399	5.03539	8.78952	13.598	36.5659	538.296	2612.27	4248.17	7145.41	7093.52	3486.91	1821.58	2294.89
DDB_G0267414	chr1	833130	835460	-	2330	2330	1	coding	15.76	4.77421	6.67357	8.05712	7.45455	5.13478	3.09334	4.21132	3.21002	2.25354	1.04959	0.740905	1.1035	17.8065	3.84185	8.78901	10.8982	7.58755	6.14525	4.28291	1.28473	1.03392	0.982911	16.7832	4.30803	7.73129	9.47764	7.52105	5.64001	3.09334	4.24711	3.21002	1.76913	1.04176	0.740905	1.04321
DDB_G0267416	chr1	950030	952882	-	2852	2852	1	coding	21.1242	0.0847977	3.35541	5.66865	5.36555	10.397	8.80502	3.89957	4.91755	4.76177	3.94474	4.84276	11.6306	36.5811	0.448418	7.97363	8.31616	8.10677	6.54898	5.35185	2.88659	4.8573	12.983	28.8526	0.266608	5.66452	6.9924	6.73616	8.47301	8.80502	4.62571	4.91755	3.82418	4.40102	4.84276	12.3068
DDB_G0267418	chr1	1662307	1663602	+	1295	1295	1	coding	1362.47	635.341	774.357	864.767	431.179	285.798	259.251	185.323	127.379	328.801	587.014	332.234	508.498	172.222	522.988	253.544	823.727	449.618	396.103	277.469	885.298	804.904	638.301	767.345	579.165	513.951	844.247	440.398	340.95	259.251	231.396	127.379	607.05	695.959	332.234	573.4
DDB_G0267420	chr1	338107	338878	+	771	459	3	coding	1250.44	534.388	795.158	523.957	791.037	785.386	611.706	758.554	860.159	1103.29	1351.98	1917	2007.42	1494.48	707.235	700.586	487.094	837.801	592.813	584.932	1129.29	1526.72	1056.87	1372.46	620.812	747.872	505.526	814.419	689.099	611.706	671.743	860.159	1116.29	1439.35	1917	1532.14
DDB_G0267422	chr1	1494431	1506056	+	11625	11545	2	coding	13.7507	15.5828	11.1175	11.9848	15.8437	16.2157	12.1962	15.1625	24.6233	53.5241	54.3724	54.5391	35.2423	18.4153	22.7876	17.2535	14.4971	16.3649	17.5895	16.3256	36.1997	49.3744	33.5263	16.083	19.1852	14.1855	13.241	16.1043	16.9026	12.1962	15.7441	24.6233	44.8619	51.8734	54.5391	34.3843
DDB_G0267424	chr1	1034624	1036114	+	1490	1293	3	coding	28.0682	21.0007	36.7789	36.7322	26.1772	29.8145	41.1895	66.9083	76.9509	44.0265	42.1925	49.0563	76.1159	32.4889	28.9233	36.2353	17.9373	32.333	28.5934	52.4125	38.3437	47.4202	55.8845	30.2785	24.962	36.5071	27.3347	29.2551	29.204	41.1895	59.6604	76.9509	41.1851	44.8064	49.0563	66.0002
DDB_G0267426	chr1	1569279	1571100	-	1821	1475	4	coding	68.185	36.0684	63.5124	171.607	244.954	232.579	228.825	218.589	260.786	275.258	298.753	274.924	175.136	87.5656	39.0981	122.6	180.836	196.855	160.65	214.813	263.606	200.907	142.434	77.8753	37.5832	93.056	176.221	220.904	196.614	228.825	216.701	260.786	269.432	249.83	274.924	158.785
DDB_G0267428	chr1	1443157	1444962	+	1805	1538	4	coding	24.9555	17.0539	13.0778	15.7365	10.5806	21.2425	24.6326	23.1736	30.8962	60.0427	47.3277	59.0311	59.2042	34.7417	22.0633	29.7472	11.3149	10.7056	18.1737	27.213	36.2065	32.2659	55.0882	29.8486	19.5586	21.4125	13.5257	10.6431	19.7081	24.6326	25.1933	30.8962	48.1246	39.7968	59.0311	57.1462
DDB_G0267430	chr1	609146	611416	+	2270	2191	2	coding	13.4671	14.9481	8.73049	9.99148	6.22572	7.29698	8.80335	8.35581	14.5011	6.40136	3.01223	2.01804	3.75341	21.4294	24.7934	17.1069	8.52404	7.94094	11.1469	7.36421	3.32859	3.11378	4.70144	17.4482	19.8707	12.9187	9.25776	7.08333	9.22195	8.80335	7.86001	14.5011	4.86497	3.063	2.01804	4.22742
DDB_G0267432	chr1	752355	756877	+	4522	4426	2	coding	54.8757	9.04225	16.89	25.8905	12.7071	9.46073	11.3726	6.28132	6.12562	2.96578	1.93385	1.73075	3.63067	114.671	25.3383	92.6849	33.3398	24.918	24.2625	10.4331	4.73418	4.51297	7.64642	84.7731	17.1903	54.7875	29.6151	18.8126	16.8616	11.3726	8.35723	6.12562	3.84998	3.22341	1.73075	5.63855
DDB_G0267434	chr1	1260113	1262650	+	2537	2458	2	coding	1.02485	0.983447	0.891792	0.742254	0.224242	0.423089	0.850973	0.798096	0.760422	0.147267	0	0	0.104563	1.2979	0.936101	1.73052	0.584528	0.553051	1.0127	0.716173	0.076085	0.0816417	0.310456	1.16138	0.959774	1.31116	0.663391	0.388647	0.717892	0.850973	0.757135	0.760422	0.111676	0.0408209	0	0.20751
DDB_G0267436	chr1	1263019	1266447	+	3428	3428	1	coding	71.4934	11.3944	46.355	28.0323	20.1897	19.312	34.6626	71.952	48.2457	46.6711	44.7009	29.59	28.9557	104.897	10.4093	38.0983	29.8086	24.3614	26.0638	37.9063	37.4447	37.573	26.43	88.1954	10.9018	42.2267	28.9205	22.2755	22.6879	34.6626	54.9292	48.2457	42.0579	41.137	29.59	27.6929
DDB_G0267438	chr1	758875	763979	+	5104	4863	3	coding	11.6205	37.7111	36.7643	76.6037	69.8898	110.823	28.2025	11.8353	8.40941	3.62946	3.77096	3.28302	9.19797	36.478	56.6842	137.736	116.233	69.591	75.3551	17.9421	3.30796	6.54191	7.06278	24.0493	47.1976	87.2502	96.4183	69.7404	93.0889	28.2025	14.8887	8.40941	3.46871	5.15643	3.28302	8.13038
DDB_G0267440	chr1	1257306	1259874	-	2568	2346	3	coding	4.19091	2.62629	2.71689	3.33141	2.05484	2.9908	7.2285	11.0048	14.3344	4.66532	3.64542	6.8468	11.279	5.73426	3.92134	6.68283	2.90771	3.06968	5.5016	8.12517	2.03185	2.73599	6.33997	4.96259	3.27382	4.69986	3.11956	2.56226	4.2462	7.2285	9.565	14.3344	3.34858	3.19071	6.8468	8.80946
DDB_G0267442	chr1	1582311	1583530	-	1219	1141	2	coding	12.8142	4.23321	7.15391	12.3236	15.6852	23.5614	13.2274	24.0476	15.1386	16.2438	26.4353	35.7913	19.5789	10.999	6.15604	13.734	20.2335	19.4018	16.0742	13.7011	15.7202	25.1268	17.3725	11.9066	5.19463	10.444	16.2785	17.5435	19.8178	13.2274	18.8744	15.1386	15.982	25.781	35.7913	18.4757
DDB_G0267444	chr1	1310839	1313118	+	2279	1924	2	coding	78.2285	51.1239	46.1832	80.9905	145.213	135.571	134.596	107.544	122.924	73.2169	68.3422	51.5043	57.8959	128.735	73.1335	113.624	122.255	140.854	145.354	136.245	67.5402	60.2203	66.4853	103.482	62.1287	79.9038	101.623	143.033	140.463	134.596	121.895	122.924	70.3786	64.2812	51.5043	62.1906
DDB_G0267446	chr1	816934	817967	-	1033	539	4	coding	35.3751	70.3952	78.2322	91.033	267.437	177.3	147.57	113.894	148.566	76.3914	38.2985	37.968	72.9518	60.6375	54.4249	80.6042	185.59	246.545	191.258	103.285	44.1209	52.7063	64.2296	48.0063	62.41	79.4182	138.312	256.991	184.279	147.57	108.589	148.566	60.2562	45.5024	37.968	68.5907
DDB_G0267448	chr1	481685	483244	-	1559	1141	5	coding	78.4648	58.582	87.1884	52.0105	20.9391	16.4611	14.6136	5.42511	12.7525	5.76922	3.84283	3.48499	7.51926	90.4603	77.4747	119.22	51.8629	35.8528	22.4178	14.8609	8.00286	5.60806	10.7739	84.4625	68.0284	103.204	51.9367	28.3959	19.4395	14.6136	10.143	12.7525	6.88604	4.72544	3.48499	9.14656
DDB_G0267450	chr1	229145	230944	-	1799	1434	3	coding	66.4183	69.7837	107.838	106.463	68.7146	62.198	51.8776	35.5228	48.2467	33.7191	34.9028	30.0461	58.0862	121.162	110.395	147.198	96.4797	79.5285	87.4401	56.6011	35.6885	36.478	56.4244	93.79	90.0894	127.518	101.472	74.1216	74.819	51.8776	46.062	48.2467	34.7038	35.6904	30.0461	57.2553
DDB_G0267452	chr1	1168646	1170444	-	1798	1570	2	coding	81.7927	37.782	47.3219	120.468	168.614	120.334	125.843	126.142	94.9747	134.24	109.412	106.43	99.5687	98.1894	60.3046	104.768	134.159	130.598	118.757	117.677	138.234	141.75	104.939	89.9911	49.0433	76.0451	127.314	149.606	119.546	125.843	121.909	94.9747	136.237	125.581	106.43	102.254
DDB_G0267454	chr1	424007	425518	+	1511	926	4	coding	3703.22	2425.52	4434.79	3504.77	1657.73	922.169	821.476	356.071	334.024	240.154	213.486	209.033	247.407	5615.04	3914.5	5233.23	3208.82	1795.43	1310.07	737.025	421.332	469.703	580.046	4659.13	3170.01	4834.01	3356.8	1726.58	1116.12	821.476	546.548	334.024	330.743	341.594	209.033	413.726
DDB_G0267456	chr1	872490	873185	-	695	504	3	coding	421.492	202.8	522.785	2707.53	4992.2	3594.04	4457.01	4079.6	3412.9	1895.34	829.769	358.95	396.493	1036.14	646.734	1750.17	4251.66	4126.87	2012.76	2783.03	1594.81	632.82	360.019	728.815	424.767	1136.48	3479.6	4559.53	2803.4	4457.01	3431.31	3412.9	1745.08	731.294	358.95	378.256
DDB_G0267458	chr1	201217	203254	+	2037	2037	1	coding	23.2097	11.8709	34.74	65.0203	96.6988	76.0937	40.4024	44.1538	56.1054	91.991	94.2985	116.309	51.5588	10.9666	25.4863	42.6909	57.5035	69.9613	52.1808	56.1904	114.248	92.0428	72.325	17.0881	18.6786	38.7154	61.2619	83.33	64.1372	40.4024	50.1721	56.1054	103.12	93.1707	116.309	61.9419
DDB_G0267460	chr1	364761	365278	-	517	355	2	coding	41.3632	64.7174	109.495	70.1443	42.493	45.5531	36.8119	26.5809	30.4568	16.2364	5.82524	8.16357	19.8143	44.7176	81.7056	91.6703	47.9985	54.8776	72.8353	25.4974	16.5149	19.6901	23.1755	43.0404	73.2115	100.583	59.0714	48.6853	59.1942	36.8119	26.0391	30.4568	16.3757	12.7576	8.16357	21.4949
DDB_G0267462	chr1	1752059	1754689	+	2630	2362	2	coding	29.7089	25.3799	18.6445	19.2547	8.40055	10.8967	17.809	20.0706	29.9211	19.6922	11.6431	10.4105	13.2748	48.4953	30.3599	32.8645	12.5708	14.618	23.5134	22.0265	11.5595	9.43024	13.1379	39.1021	27.8699	25.7545	15.9128	11.5093	17.205	17.809	21.0485	29.9211	15.6259	10.5367	10.4105	13.2063
DDB_G0267464	chr1	1469084	1473264	-	4180	4108	2	coding	12.2683	2.8843	4.27018	4.66482	2.48303	2.34243	3.98984	5.41385	7.39607	3.63598	2.17277	1.05052	2.50342	9.95334	4.2022	4.91998	4.81063	3.77367	5.53102	5.38205	1.45728	1.56371	1.2388	11.1108	3.54325	4.59508	4.73772	3.12835	3.93672	3.98984	5.39795	7.39607	2.54663	1.86824	1.05052	1.87111
DDB_G0267466	chr1	1122624	1123895	+	1271	1271	1	coding	46.6992	503.427	15.4469	18.4076	5.22203	5.37417	12.0103	9.01121	11.6714	9.66484	7.15872	8.91763	15.4955	29.8813	178.138	39.6124	9.07478	6.08832	10.7196	10.4447	9.34234	8.29626	15.3358	38.2903	340.783	27.5297	13.7412	5.65518	8.04688	12.0103	9.72796	11.6714	9.50359	7.72749	8.91763	15.4157
DDB_G0267468	chr1	243053	245068	+	2015	1933	2	coding	19.6058	11.1274	25.8701	30.2639	26.2277	15.1951	14.3647	9.30081	17.7034	9.45474	7.64957	9.59471	11.2329	39.137	24	39.532	27.5574	31.9209	16.2541	14.416	6.43242	7.83634	10.1961	29.3714	17.5637	32.701	28.9107	29.0743	15.7246	14.3647	11.8584	17.7034	7.94358	7.74296	9.59471	10.7145
DDB_G0267470	chr1	298527	300350	+	1823	1823	1	coding	46.9291	72.0213	67.1351	483.014	588.987	682.524	255.681	83.2401	86.2119	43.6459	37.3562	44.7977	63.6719	30.4142	58.005	287.291	714.503	525.481	967.588	159.909	45.8687	64.0283	71.9479	38.6717	65.0132	177.213	598.758	557.234	825.056	255.681	121.574	86.2119	44.7573	50.6923	44.7977	67.8099
DDB_G0267472	chr1	628403	636330	-	7927	7846	2	coding	17.3167	28.9309	11.7151	45.9511	25.9546	29.3421	25.9777	20.1802	16.4467	25.2157	15.8056	8.84375	9.57059	16.9726	18.9749	29.8682	33.5452	25.5008	37.7351	20.0169	19.1987	11.516	10.7208	17.1447	23.9529	20.7917	39.7481	25.7277	33.5386	25.9777	20.0986	16.4467	22.2072	13.6608	8.84375	10.1457
DDB_G0267474	chr1	1199961	1201386	+	1425	1336	2	coding	0	0.180813	0	0	0.206142	0.388938	0.521523	2.44559	0.524282	1.69224	2.0114	335.519	953.351	0	0	0.397709	0	0.610092	0	0	3.28735	58.7656	669.827	0	0.0904066	0.198855	0	0.408117	0.194469	0.521523	1.22279	0.524282	2.4898	30.3885	335.519	811.589
DDB_G0267476	chr1	1084166	1085446	+	1280	1280	1	coding	0.749753	0.661005	1.55689	0.203629	1.29189	0.406244	16.8866	48.5337	31.7614	57.9754	63.9821	298.121	1445.16	1.63568	0	0.415406	0.935428	0.637239	0	20.3242	44.1257	105.358	1054.96	1.19271	0.330503	0.986146	0.569529	0.964564	0.203122	16.8866	34.429	31.7614	51.0506	84.67	298.121	1250.06
DDB_G0267480	chr1	203419	206582	-	3163	2937	3	coding	41.284	26.0443	33.9857	32.5174	33.9144	35.003	37.5798	49.0829	69.9501	46.7939	23.0513	13.4008	12.9488	67.9768	31.7659	45.0685	34.7665	43.1752	34.265	52.0346	25.4333	17.1123	11.9061	54.6304	28.9051	39.5271	33.642	38.5448	34.634	37.5798	50.5588	69.9501	36.1136	20.0818	13.4008	12.4274
DDB_G0267482	chr1	206837	207171	+	334	238	2	coding	82.0371	5.04017	21.6057	4.34749	13.2163	16.2625	31.9824	81.8049	78.9175	76.2288	36.699	55.3195	22.5073	76.4951	8.52892	17.7378	17.9742	31.7451	12.9752	48.9385	86.9556	61.0884	12.7287	79.2661	6.78454	19.6718	11.1609	22.4807	14.6188	31.9824	65.3717	78.9175	81.5922	48.8937	55.3195	17.618
DDB_G0267484	chr1	208100	208842	+	742	537	3	coding	14.0063	7.16824	11.4492	22.462	33.9665	36.1388	27.1366	19.3908	29.8782	9.05689	5.21035	4.39758	3.57258	20.14	14.6887	18.7233	21.7466	29.2257	25.662	13.0503	4.50592	6.69462	3.30003	17.0732	10.9285	15.0862	22.1043	31.5961	30.9004	27.1366	16.2205	29.8782	6.78141	5.95249	4.39758	3.43631
DDB_G0267486	chr1	208945	209681	-	736	477	3	coding	32.0145	2.01607	10.8028	8.69497	0	0.542082	4.36124	4.77195	17.0501	6.4153	5.09708	7.42091	1.87561	23.2811	5.06404	4.98876	3.74464	9.92036	2.27065	5.50558	3.89935	2.71969	4.77326	27.6478	3.54006	7.8958	6.2198	4.96018	1.40637	4.36124	5.13877	17.0501	5.15733	3.90839	7.42091	3.32444
DDB_G0267488	chr1	210356	212554	+	2198	2038	2	coding	6.59121	1.66029	3.32395	3.13275	2.50129	1.33926	1.59627	0.96241	2.75094	0.710344	1.01942	0.899504	0.882638	6.70066	2.5085	5.54307	2.70201	3.20119	2.28973	1.24745	1.00924	0.984503	0.873538	6.64594	2.0844	4.43351	2.91738	2.85124	1.8145	1.59627	1.10493	2.75094	0.859795	1.00196	0.899504	0.878088
DDB_G0267490	chr1	212712	214898	-	2186	2059	2	coding	9.14533	130.003	17.4181	10.315	35.8657	33.2035	11.6243	7.62083	5.33236	2.85637	1.78064	2.67102	4.80505	12.5386	114.34	30.7895	40.8149	32.8739	72.2983	13.9146	2.4974	2.19256	4.63199	10.842	122.171	24.1038	25.5649	34.3698	52.7509	11.6243	10.7677	5.33236	2.67689	1.9866	2.67102	4.71852
DDB_G0267492	chr1	215251	217562	-	2311	2161	2	coding	38.6305	18.2313	25.4483	44.7411	40.7415	24.8411	19.3564	16.4896	11.7293	11.3054	5.25968	5.93848	9.6326	50.3725	30.3421	46.9892	42.4357	33.2107	36.64	18.3265	10.8598	7.14959	9.06251	44.5015	24.2867	36.2188	43.5884	36.9761	30.7405	19.3564	17.408	11.7293	11.0826	6.20464	5.93848	9.34755
DDB_G0267494	chr1	217763	218365	+	602	602	1	coding	3.9819	0.401207	3.9689	2.16293	4.34539	5.1781	5.01458	2.71326	5.0411	5.4071	2.02869	5.01216	2.55946	2.97839	0.848648	3.08868	1.39104	2.25623	0.774636	2.9217	3.41436	0.999197	2.1109	3.48015	0.624928	3.52879	1.77698	3.30081	2.97637	5.01458	2.81748	5.0411	4.41073	1.51394	5.01216	2.33518
DDB_G0267496	chr1	218913	225973	+	7060	6835	2	coding	32.1339	30.2543	26.5741	24.1315	14.5635	21.4835	19.1706	14.7888	17.7501	10.8624	7.58635	4.1048	7.59978	19.6721	49.1563	29.9068	25.7288	26.5057	42.0853	22.1179	8.93823	8.28382	12.0454	25.903	39.7053	28.2404	24.9302	20.5346	31.7844	19.1706	18.4533	17.7501	9.90034	7.93509	4.1048	9.82261
DDB_G0267498	chr1	226283	227085	+	802	621	3	coding	10.7741	11.4373	17.8982	11.9138	15.4706	16.6795	10.0644	19.4024	27.7298	9.43426	4.11687	9.34101	7.21387	9.75376	13.3264	16.2028	11.906	16.7883	19.2132	12.862	5.84903	4.82785	2.8558	10.2639	12.3819	17.0505	11.9099	16.1294	17.9463	10.0644	16.1322	27.7298	7.64165	4.47236	9.34101	5.03484
DDB_G0267500	chr1	227165	228343	-	1178	1057	2	coding	45.2329	13.8212	33.7103	14.1632	7.29264	8.1082	14.3865	15.7584	39.082	27.0253	34.8854	41.79	50.6437	75.6566	16.4296	41.0784	20.9332	16.5727	15.5849	21.2575	28.8972	30.3439	53.7274	60.4447	15.1254	37.3944	17.5482	11.9327	11.8465	14.3865	18.508	39.082	27.9612	32.6147	41.79	52.1855
DDB_G0267502	chr1	236992	238491	-	1499	1417	2	coding	22.5895	18.4984	22.7687	13.695	18.2713	16.2281	25.4072	39.663	32.957	8.80797	1.9828	1.9017	5.982	42.1887	23.8016	23.4379	15.9602	17.6415	16.8979	30.4874	4.48467	2.6184	7.53496	32.3891	21.15	23.1033	14.8276	17.9564	16.563	25.4072	35.0752	32.957	6.64632	2.3006	1.9017	6.75848
DDB_G0267504	chr1	245416	247229	-	1813	1464	3	coding	19.6408	7.83339	22.4316	11.7355	10.4348	9.5779	19.0265	29.4431	29.2486	37.2894	32.5213	23.9132	14.904	33.5988	15.7846	17.4114	12.4974	11.2216	24.3052	21.3501	35.0862	23.5475	25.3359	26.6198	11.809	19.9215	12.1165	10.8282	16.9415	19.0265	25.3966	29.2486	36.1878	28.0344	23.9132	20.12
DDB_G0267506	chr1	248894	251043	+	2149	2053	2	coding	0.818286	0	0	0.126996	0.201425	0.126679	0.226484	0.318617	0.398444	2.07241	1.78671	2.94288	9.39238	0.194306	0	0.129536	0.116678	0.397421	0.151608	0.428867	2.23254	3.66672	12.58	0.506296	0	0.0647681	0.121837	0.299423	0.139144	0.226484	0.373742	0.398444	2.15248	2.72672	2.94288	10.9862
DDB_G0267508	chr1	254497	255225	-	728	290	4	coding	45.735	14.8119	53.5902	45.693	54.8822	48.6768	35.2063	37.8417	36.5856	22.4882	8.32177	11.3815	13.5612	76.02	36.9876	59.2769	62.3596	73.1156	58.2558	34.2903	15.2791	24.2509	16.4521	60.8775	25.8998	56.4336	54.0263	63.9989	53.4663	35.2063	36.066	36.5856	18.8837	16.2863	11.3815	15.0067
DDB_G0267510	chr1	256535	257366	-	831	667	2	coding	10.9467	4.70114	13.415	5.45873	0.824569	2.33363	3.30298	15.6518	10.6604	6.76898	4.20566	2.74288	3.65269	23.1171	7.64925	13.721	1.07469	2.8471	1.16369	5.99844	2.23819	3.30228	3.61503	17.0319	6.1752	13.568	3.26671	1.83583	1.74866	3.30298	10.8251	10.6604	4.50359	3.75397	2.74288	3.63386
DDB_G0267512	chr1	257711	258721	-	1010	1010	1	coding	12.3498	7.65746	9.27155	6.45027	6.82043	4.1179	6.09682	1.29464	5.31957	1.6125	1.93598	0.213532	1.78099	23.291	10.6295	17.3694	7.11147	5.38281	3.85019	3.09799	0.74053	0.794614	2.14034	17.8204	9.14349	13.3205	6.78087	6.10162	3.98404	6.09682	2.19631	5.31957	1.17652	1.3653	0.213532	1.96066
DDB_G0267514	chr1	259066	261816	-	2750	2750	1	coding	24.9566	22.9399	34.5487	48.0411	72.777	71.7399	73.8855	77.3298	86.4283	101.205	102.388	99.8706	58.7248	37.1887	35.786	59.773	62.1429	80.8762	78.4756	78.8513	97.4412	122.539	70.0032	31.0726	29.363	47.1608	55.092	76.8266	75.1077	73.8855	78.0906	86.4283	99.3229	112.464	99.8706	64.364
DDB_G0267516	chr1	263217	267660	-	4443	4354	2	coding	12.044	5.1929	4.80737	9.82077	9.81447	7.16803	9.85183	10.5918	11.8901	9.35629	8.95851	5.40198	3.77926	18.2327	7.45986	10.9334	9.98569	9.40111	10.1514	11.6841	8.18542	5.44053	5.87344	15.1384	6.32638	7.8704	9.90323	9.60779	8.6597	9.85183	11.138	11.8901	8.77086	7.19952	5.40198	4.82635
DDB_G0267522	chr1	269690	270571	-	881	881	1	coding	6.12522	5.62304	7.23581	0.887242	5.0035	9.58785	6.85667	9.64593	8.88129	2.05372	2.08044	1.46858	5.24951	5.99562	3.33614	6.03327	4.75509	3.39355	2.82452	8.76676	2.1221	3.64333	3.17496	6.06042	4.47959	6.63454	2.82117	4.19853	6.20619	6.85667	9.20635	8.88129	2.08791	2.86189	1.46858	4.21224
DDB_G0267524	chr1	271374	272197	-	823	510	3	coding	215.536	101.864	124.405	159.408	435.771	251.577	223.531	158.826	145.175	40.959	20.9845	20.6202	29.0821	289.604	118.707	162.337	259.044	324.877	178.769	175.148	35.5731	51.2863	38.459	252.57	110.285	143.371	209.226	380.324	215.173	223.531	166.987	145.175	38.266	36.1354	20.6202	33.7706
DDB_G0267526	chr1	272779	273967	+	1188	978	3	coding	30.4725	9.86454	21.3465	9.43949	32.474	41.5099	71.0127	100.401	77.9432	27.9739	8.23015	2.31065	7.07962	37.2254	11.737	9.76394	19.2996	36.7517	24.7599	60.3625	12.2108	14.7404	7.52563	33.8489	10.8008	15.5552	14.3695	34.6128	33.1349	71.0127	80.3816	77.9432	20.0924	11.4853	2.31065	7.30263
DDB_G0267528	chr1	274124	275255	-	1131	1036	2	coding	190.259	20.0441	109.325	66.7201	35.3409	30.3315	48.5142	16.3925	21.6259	15.0948	10.3709	9.15103	40.8885	200.61	56.0789	107.529	64.7627	92.9286	63.1508	46.4869	15.0565	21.6704	43.6553	195.435	38.0615	108.427	65.7414	64.1347	46.7412	48.5142	31.4397	21.6259	15.0756	16.0207	9.15103	42.2719
DDB_G0267530	chr1	276695	277327	+	632	632	1	coding	246.936	230.271	319.162	413.526	169.935	118.796	92.5988	32.0499	26.5967	16.5971	22.031	12.6186	28.6484	159.673	404.82	395.108	372.925	230.19	183.989	73.4464	68.0077	45.6884	67.9668	203.305	317.546	357.135	393.226	200.063	151.392	92.5988	52.7482	26.5967	42.3024	33.8597	12.6186	48.3076
DDB_G0267532	chr1	283495	286152	+	2657	2657	1	coding	0	0.819169	0.300131	0.883236	3.63192	7.83144	19.3395	21.1745	30.1744	28.9289	15.2797	13.5636	12.4839	0.300305	1.15516	1.10111	1.08197	4.09483	7.84953	20.9894	15.0341	13.5252	12.9298	0.150152	0.987164	0.700619	0.982604	3.86337	7.84048	19.3395	21.082	30.1744	21.9815	14.4025	13.5636	12.7069
DDB_G0267534	chr1	288484	289302	-	818	818	1	coding	41.0442	5.61249	15.5848	7.96243	9.42968	7.62489	13.6322	10.3879	12.2768	5.97158	2.68857	1.58155	5.96739	52.3856	9.99726	16.5683	7.60815	11.6283	10.4562	12.9069	4.57067	7.84717	3.73002	46.7149	7.80488	16.0766	7.78529	10.529	9.04053	13.6322	11.6474	12.2768	5.27112	5.26787	1.58155	4.84871
DDB_G0267536	chr1	289882	291134	+	1252	1144	2	coding	91.6645	20.1607	37.2422	31.9802	30.4459	31.6735	25.7767	20.8438	18.6696	6.87565	2.98886	3.95594	15.5997	117.886	30.9229	48.988	35.7603	36.6838	34.9174	26.2201	6.12464	5.78331	12.6621	104.775	25.5418	43.1151	33.8702	33.5648	33.2955	25.7767	23.532	18.6696	6.50015	4.38609	3.95594	14.1309
DDB_G0267538	chr1	291771	293820	+	2049	1821	3	coding	67.4647	56.7019	48.1098	66.1418	80.5982	76.0342	55.2168	50.5899	58.3292	59.7338	53.7206	42.6673	40.0505	45.6761	41.0314	50.1794	74.4328	97.6372	74.6925	73.1395	65.622	74.874	58.0608	56.5704	48.8666	49.1446	70.2873	89.1177	75.3633	55.2168	61.8647	58.3292	62.6779	64.2973	42.6673	49.0556
DDB_G0267540	chr1	300608	303232	-	2624	2439	3	coding	23.647	17.1886	14.9455	25.6363	36.0868	29.5681	27.0032	20.9035	33.1307	19.4341	13.6757	9.94538	12.9561	37.5897	22.3701	31.5424	32.6314	37.6618	33.4102	30.782	15.8657	14.9683	19.1295	30.6184	19.7793	23.244	29.1338	36.8743	31.4892	27.0032	25.8427	33.1307	17.6499	14.322	9.94538	16.0428
DDB_G0267542	chr1	303809	304036	+	227	227	1	coding	1.05311	0	0.874724	0	0	0	0	0	1.02557	1.58893	1.07307	0	0	0	0.561113	0	0	0	0	0.85857	0	0	0	0.526554	0.280556	0.437362	0	0	0	0	0.429285	1.02557	0.794464	0.536535	0	0
DDB_G0267544	chr1	307708	309784	-	2076	1921	2	coding	0.87403	0.629038	1.86681	0.678235	5.16352	3.04446	27.82	27.2258	46.389	40.3627	28.6264	21.6106	19.5963	1.55657	0.399169	0.553442	1.18395	3.96195	3.64357	33.949	18.347	9.81738	25.2853	1.2153	0.514104	1.21012	0.931093	4.56274	3.34401	27.82	30.5874	46.389	29.3549	19.2219	21.6106	22.4408
DDB_G0267546	chr1	311255	312670	+	1415	1010	4	coding	20.8428	2.76009	10.882	7.50459	2.32585	2.58134	8.19174	12.6603	22.2695	130.822	80.9465	57.6111	68.7722	25.043	6.47284	8.44658	3.80407	4.45404	7.56884	11.7491	72.2309	43.6346	63.7698	22.9429	4.61646	9.66428	5.65433	3.38994	5.07509	8.19174	12.2047	22.2695	101.526	62.2905	57.6111	66.271
DDB_G0267548	chr1	313115	316757	-	3642	3556	2	coding	16.6011	9.68936	12.4998	8.32107	5.11636	31.4463	7.38722	2.75902	3.18739	1.32366	1.78785	1.63822	2.67492	19.7982	12.5129	19.8915	8.85746	12.3126	20.2614	4.84158	2.78807	2.25788	2.93354	18.1996	11.1011	16.1957	8.58927	8.71449	25.8538	7.38722	3.8003	3.18739	2.05587	2.02286	1.63822	2.80423
DDB_G0267550	chr1	323194	324597	+	1403	1403	1	coding	0	0.51694	0.284098	1.67211	1.57161	1.48262	7.78644	12.1192	17.1542	76.2482	63.9531	30.9061	15.5728	0.284263	0.182242	0.758027	0.853478	1.93804	1.33079	13.106	43.8594	15.3061	10.5166	0.142131	0.349591	0.521062	1.26279	1.75483	1.4067	7.78644	12.6126	17.1542	60.0538	39.6296	30.9061	13.0447
DDB_G0267552	chr1	324845	325596	-	751	298	2	coding	74.4336	37.0956	99.7185	58.691	46.4294	47.7032	53.4978	31.6312	46.7659	54.0394	24.8738	42.0968	24.8652	92.4593	40.5124	54.9873	65.1067	75.2813	58.6477	49.9173	48.9759	116.821	29.7003	83.4465	38.804	77.3529	61.8989	60.8554	53.1755	53.4978	40.7743	46.7659	51.5077	70.8474	42.0968	27.2827
DDB_G0267554	chr1	325873	326929	+	1056	964	2	coding	3.10699	1.50266	4.33559	4.4555	4.99671	9.02348	4.45454	0	6.8987	5.71915	4.93879	3.01697	2.13024	7.12687	3.04604	3.58062	4.21756	4.78853	4.5131	4.45817	2.90635	4.0542	3.03064	5.11693	2.27435	3.9581	4.33653	4.89262	6.76829	4.45454	2.22908	6.8987	4.31275	4.49649	3.01697	2.58044
DDB_G0267556	chr1	327145	330624	-	3479	3479	1	coding	9.59054	0.903754	3.09471	2.7734	5.46881	5.7199	18.2804	33.2861	21.3672	13.7935	6.1165	3.84616	6.17195	14.6797	3.52921	3.21116	4.95841	7.27167	8.322	19.6035	8.90129	5.1941	5.1939	12.1351	2.21648	3.15294	3.8659	6.37024	7.02095	18.2804	26.4448	21.3672	11.3474	5.6553	3.84616	5.68292
DDB_G0267560	chr1	336383	337455	+	1072	648	3	coding	77.8232	25.4563	31.2482	37.8652	18.6421	12.99	19.2939	16.5872	27.2981	14.6079	10.8988	5.63745	10.0757	100.696	35.7664	43.5271	29.635	25.9144	18.4164	18.1922	10.3504	7.7127	8.99417	89.2595	30.6114	37.3877	33.7501	22.2782	15.7032	19.2939	17.3897	27.2981	12.4791	9.30576	5.63745	9.53492
DDB_G0267562	chr1	339546	341341	+	1795	1672	2	coding	0.573736	9.24934	6.19518	2.57109	6.7554	15.6213	7.08636	2.7366	8.17147	7.73677	27.0383	18.7639	9.06591	2.74176	7.10743	5.48347	3.36436	3.73855	4.92963	6.54852	3.91333	11.6976	6.00697	1.65775	8.17838	5.83932	2.96772	5.24698	10.2755	7.08636	4.64256	8.17147	5.82505	19.3679	18.7639	7.53644
DDB_G0267564	chr1	341837	343496	+	1659	1561	2	coding	0.15362	568.136	51.8051	6.92594	1.85291	0.665898	1.41375	0	0.448809	0	0.469597	0.13812	0.658288	0.255345	164.276	16.9377	1.91664	1.39271	0.796939	0.375728	0.538874	0.128496	0.162875	0.204483	366.206	34.3714	4.42129	1.62281	0.731418	1.41375	0.187864	0.448809	0.269437	0.299046	0.13812	0.410582
DDB_G0267566	chr1	343868	346712	-	2844	2531	4	coding	0	0	0	0.205798	10.1732	6.62046	49.5936	22.8473	20.5235	4.89465	1.5442	0.766442	2.0294	0	0	0	0.283617	3.54215	4.1152	34.2087	2.32577	1.34685	5.42288	0	0	0	0.244708	6.85766	5.36783	49.5936	28.528	20.5235	3.61021	1.44553	0.766442	3.72614
DDB_G0267568	chr1	355159	357213	-	2054	2054	1	coding	46.9701	12.1258	27.7562	30.6545	53.0161	50.3306	59.5929	41.4	43.011	43.7199	39.9433	32.1458	31.9186	18.4501	19.4235	14.8894	52.5962	64.9468	112.742	55.678	60.4315	71.7839	42.3671	32.7101	15.7747	21.3228	41.6254	58.9815	81.5362	59.5929	48.539	43.011	52.0757	55.8636	32.1458	37.1428
DDB_G0267570	chr1	358932	360995	-	2063	1781	4	coding	363.458	57.4664	58.6579	36.2412	37.8574	24.1249	23.716	9.71576	9.75928	5.12463	4.66019	4.65626	10.8799	478.702	156.531	118.128	49.5425	69.0543	43.614	20.2882	9.38467	8.49485	16.6151	421.08	106.999	88.3929	42.8918	53.4558	33.8695	23.716	15.002	9.75928	7.25465	6.57752	4.65626	13.7475
DDB_G0267572	chr1	361555	362932	-	1377	1288	2	coding	21.1258	0.187541	7.11171	8.08834	2.24503	2.21876	3.7865	2.28293	5.98169	2.38709	1.42244	1.25512	1.2961	24.4413	0.793388	10.1064	6.5952	4.11316	3.37958	5.15941	0.580369	1.24551	2.76282	22.7836	0.490464	8.60907	7.34177	3.17909	2.79917	3.7865	3.72117	5.98169	1.48373	1.33398	1.25512	2.02946
DDB_G0267574	chr1	365942	366747	+	805	676	2	coding	16.4676	12.6673	17.9434	22.3145	22.3746	35.6911	32.9344	26.0617	38.7992	18.1672	15.5168	8.27863	12.1405	27.3722	11.5103	12.9502	23.1527	31.705	36.5142	38.4001	9.93818	8.88666	12.3908	21.9199	12.0888	15.4468	22.7336	27.0398	36.1026	32.9344	32.2309	38.7992	14.0527	12.2017	8.27863	12.2656
DDB_G0267576	chr1	366936	367540	+	604	445	2	coding	9.93738	1.35306	12.0465	2.626	7.09599	7.27627	10.4071	13.1766	21.1859	8.71244	8.21006	4.10512	4.89132	3.12498	5.4379	6.2499	5.62952	4.26109	4.17992	9.63443	5.23403	1.34791	2.27807	6.53118	3.39548	9.14822	4.12776	5.67854	5.72809	10.4071	11.4055	21.1859	6.97324	4.77899	4.10512	3.5847
DDB_G0267578	chr1	368155	368942	+	787	588	3	coding	3.2502	1.43274	3.37457	5.29643	5.36702	3.96243	4.13247	1.66101	1.5826	2.14546	1.6559	0	1.52334	2.19474	1.08235	1.1255	6.28541	3.68327	3.42491	3.31225	1.10845	0	0.430751	2.72247	1.25754	2.25003	5.79092	4.52514	3.69367	4.13247	2.48663	1.5826	1.62695	0.827952	0	0.977043
DDB_G0267580	chr1	369407	370211	+	804	597	3	coding	14.6066	3.22571	15.955	1.52162	0.459697	1.51783	3.10132	0	2.53315	0.905689	1.83495	3.59802	277.375	4.32364	2.55867	1.77378	0.599142	0.907004	1.55702	2.2838	0.779871	1.33892	110.952	9.46512	2.89219	8.86437	1.06038	0.683351	1.53742	3.10132	1.1419	2.53315	0.84278	1.58694	3.59802	194.164
DDB_G0267582	chr1	371018	373018	+	2000	1475	4	coding	32.8749	33.7783	21.4405	15.9614	15.1057	33.6905	39.8674	48.8949	60.3941	27.9851	14.888	12.9178	16.6962	65.9778	50.2566	41.7361	22.5235	38.4511	45.6894	34.4125	19.299	15.141	16.8683	49.4263	42.0175	31.5883	19.2424	26.7784	39.6899	39.8674	41.6537	60.3941	23.6421	15.0145	12.9178	16.7823
DDB_G0267584	chr1	373253	374947	-	1694	1694	1	coding	23.2317	30.4016	21.1792	12.7731	7.9735	24.2546	20.4468	13.1274	37.5231	67.2187	82.3472	76.4181	39.6083	21.4269	21.8884	20.4063	13.1493	20.3875	27.0067	31.1821	64.4877	54.9788	42.5041	22.3293	26.145	20.7927	12.9612	14.1805	25.6306	20.4468	22.1547	37.5231	65.8532	68.663	76.4181	41.0562
DDB_G0267586	chr1	375348	376736	+	1388	1388	1	coding	7.2603	4.18018	3.446	4.13152	2.78002	2.06062	3.51662	2.82695	3.87191	5.9988	10.04	13.8326	5.55564	9.33831	5.15788	5.74659	3.45078	2.74256	4.48386	2.39584	9.56732	7.3742	5.1318	8.2993	4.66903	4.5963	3.79115	2.76129	3.27224	3.51662	2.61139	3.87191	7.78306	8.70712	13.8326	5.34372
DDB_G0267588	chr1	376992	379294	-	2302	2158	2	coding	52.2458	45.5855	34.9938	81.8173	67.9968	93.5393	105.477	101.196	81.7863	44.1523	39.0776	65.5639	81.574	42.913	41.5785	63.191	64.7961	81.1265	100.918	97.9223	44.6693	77.546	95.7599	47.5794	43.582	49.0924	73.3067	74.5617	97.2286	105.477	99.559	81.7863	44.4108	58.3118	65.5639	88.667
DDB_G0267590	chr1	381029	382632	-	1603	1383	3	coding	33.5216	20.5098	35.5418	31.4299	21.4923	32.2903	21.3971	12.7488	18.9797	15.5522	21.624	35.2014	47.6035	45.4248	34.3372	46.7442	29.568	32.7856	36.7349	22.7391	18.7034	32.6761	46.9291	39.4732	27.4235	41.143	30.4989	27.139	34.5126	21.3971	17.744	18.9797	17.1278	27.1501	35.2014	47.2663
DDB_G0267592	chr1	383616	385211	+	1595	1595	1	coding	77.9299	13.491	4.99842	0.817196	1.38255	11.5753	7.43268	1.6402	3.95577	1.47543	2.91262	2.16422	6.60794	56.5148	16.8334	5.00127	2.70289	4.26224	4.09742	6.86856	1.64183	1.25839	2.87114	67.2224	15.1622	4.99984	1.76005	2.82239	7.83635	7.43268	4.25438	3.95577	1.55863	2.0855	2.16422	4.73954
DDB_G0267594	chr1	385503	385941	+	438	349	2	coding	31.8092	4.82477	35.2282	25.2674	13.7516	14.0849	14.2475	14.916	9.99272	8.51502	10.4556	2.15266	10.6261	51.1673	14.5793	24.2569	15.3626	16.6672	11.9771	13.9426	7.73205	3.71923	6.52754	41.4883	9.70206	29.7425	20.315	15.2094	13.031	14.2475	14.4293	9.99272	8.12354	7.08739	2.15266	8.57684
DDB_G0267596	chr1	390446	395584	-	5138	5138	1	coding	6.72718	3.93417	5.3923	4.34408	4.80953	4.00189	4.83063	3.84662	5.68082	1.73898	0.958699	0.845929	1.56231	4.49618	4.41151	4.48311	3.87376	5.33114	4.51487	3.96954	1.24682	1.92811	2.1946	5.61168	4.17284	4.93771	4.10892	5.07033	4.25838	4.83063	3.90808	5.68082	1.4929	1.44341	0.845929	1.87845
DDB_G0267598	chr1	395715	397024	-	1309	1222	2	coding	4.21759	0.790614	3.25877	0.426224	4.05615	2.33839	3.42058	5.07939	10.5071	6.65948	7.59565	5.20302	7.4604	5.21706	2.40398	2.71719	3.32856	2.88996	1.39928	8.39631	4.51102	5.00456	8.00744	4.71732	1.5973	2.98798	1.87739	3.47306	1.86884	3.42058	6.73785	10.5071	5.58525	6.3001	5.20302	7.73392
DDB_G0267600	chr1	398417	399505	-	1088	1018	2	coding	0	0	0	0	0	0.255098	0	0	0	0	0	0	0.756547	0	0	0	0	0	0	0	0	0	0	0	0	0	0	0	0.127549	0	0	0	0	0	0	0.378274
DDB_G0267602	chr1	400350	405975	-	5625	5421	3	coding	4.47105	11.4853	6.54495	5.14581	4.90716	5.13299	5.48907	2.41312	1.85374	1.01857	1.28555	0.875624	1.61241	11.1108	19.5533	11.9201	8.81481	7.97642	17.5394	5.10678	2.55356	1.48111	3.00382	7.79091	15.5193	9.2325	6.98031	6.44179	11.3362	5.48907	3.75995	1.85374	1.78606	1.38333	0.875624	2.30811
DDB_G0267604	chr1	406648	408225	-	1577	1577	1	coding	20.0851	1.83976	3.79158	4.95911	3.49579	1.48403	3.39023	0.414727	1.03727	0.344368	0.310089	0.136807	0.652031	19.8541	4.05367	5.56415	4.70808	5.69033	2.76277	2.97725	0.118612	0.509097	1.12929	19.9696	2.94671	4.67786	4.8336	4.59306	2.1234	3.39023	1.69599	1.03727	0.23149	0.409593	0.136807	0.89066
DDB_G0267606	chr1	408722	409582	+	860	581	4	coding	22.9847	0.620328	11.2503	8.91792	14.3803	6.0046	9.54253	0	8.39389	6.03793	2.50933	2.76771	4.61688	25.4131	2.62428	10.006	9.4224	9.07004	10.3801	8.19825	2.23963	0	4.56928	24.1989	1.62231	10.6281	9.17016	11.7252	8.19236	9.54253	4.09912	8.39389	4.13878	1.25467	2.76771	4.59308
DDB_G0267608	chr1	409670	410341	-	671	671	1	coding	15.7214	1.44005	10.0906	6.59886	2.05222	0.774403	3.11517	2.9216	3.13165	0.808651	0.364077	0.963755	0.382777	13.3629	3.4268	4.35527	3.92295	3.2393	5.09738	3.20431	0	0	1.51532	14.5421	2.43342	7.22292	5.26091	2.64576	2.93589	3.11517	3.06296	3.13165	0.404325	0.182039	0.963755	0.949049
DDB_G0267610	chr1	411512	412435	-	923	923	1	coding	1.55915	0.78548	0	0.564608	0	0.563202	0.251731	0	0	0	0	0	0.278383	0.431932	0.276913	0	0	0	0	0.42371	0	0	0.275513	0.995539	0.531197	0	0.282304	0	0.281601	0.251731	0.211855	0	0	0	0	0.276948
DDB_G0267612	chr1	413651	414280	+	629	629	1	coding	0	3.0721	0	0.414046	1.31342	1.23905	2.21523	1.03879	1.85579	1.4376	0	0	1.22489	0.31675	7.71664	2.9563	3.04326	6.91051	3.46004	0.932162	0.297094	0.318791	1.61634	0.158375	5.39437	1.47815	1.72865	4.11196	2.34954	2.21523	0.985477	1.85579	0.867348	0.159396	0	1.42061
DDB_G0267614	chr1	420108	421374	-	1266	1078	2	coding	8.55942	13.1044	18.6511	17.1484	23.1125	14.2146	23.6907	9.08943	19.2693	6.79267	3.73786	4.19769	4.76345	10.5319	12.7934	17.4915	23.7438	22.5491	21.9136	15.4972	3.98601	3.62625	10.9608	9.54568	12.9489	18.0713	20.4461	22.8308	18.0641	23.6907	12.2933	19.2693	5.38934	3.68206	4.19769	7.86214
DDB_G0267616	chr1	427853	430458	+	2605	2243	4	coding	15.1094	9.15642	9.45803	13.7383	5.59686	5.51723	6.89419	3.43185	1.81263	0.702084	0.502038	0.836748	1.05565	19.2455	10.1507	18.6235	15.6274	8.43725	12.7799	4.90947	1.06685	1.32793	2.3217	17.1775	9.65355	14.0408	14.6828	7.01705	9.14857	6.89419	4.17066	1.81263	0.88447	0.914986	0.836748	1.68867
DDB_G0267618	chr1	434296	435920	+	1624	1322	4	coding	0	0	0	0.0983594	0	0	0.175414	0	0	0	0	0.0814031	0	0	0	0	0	0	0	0	0	0	0	0	0	0	0.0491797	0	0	0.175414	0	0	0	0	0.0814031	0
DDB_G0267620	chr1	436026	437354	-	1328	1328	1	coding	0.722674	1.00121	0.900393	0	1.76407	3.71993	2.97531	1.96972	4.75049	63.4459	105.393	230.176	74.0323	0.600609	0.385053	2.00201	0.360657	1.02371	0.468629	1.47294	82.8811	99.3615	72.1197	0.661642	0.69313	1.4512	0.180329	1.39389	2.09428	2.97531	1.72133	4.75049	73.1635	102.377	230.176	73.076
DDB_G0267622	chr1	438237	438607	-	370	226	2	coding	18.4294	22.2828	41.112	20.0213	26.614	24.5364	13.7723	25.8331	11.2813	9.53357	3.21921	3.78739	6.76911	32.8211	32.5445	29.7575	27.8548	27.4488	18.4384	12.4493	7.79871	17.6174	3.34966	25.6252	27.4137	35.4348	23.9381	27.0314	21.4874	13.7723	19.1412	11.2813	8.66614	10.4183	3.78739	5.05938
DDB_G0267624	chr1	439137	440790	+	1653	1513	2	coding	61.2412	30.0371	18.8233	8.93921	23.2431	28.6512	35.2819	31.619	30.4767	27.883	29.6891	31.897	56.6475	122.422	85.8162	23.4677	25.0428	50.9043	67.1792	53.8874	30.2835	21.4378	55.4914	91.8316	57.9267	21.1455	16.991	37.0737	47.9152	35.2819	42.7532	30.4767	29.0833	25.5635	31.897	56.0695
DDB_G0267630	chr1	443514	444929	+	1415	1415	1	coding	32.2179	30.5827	38.3099	15.8425	7.79147	15.4356	9.8559	7.85697	9.2475	5.62858	2.41895	2.74425	5.63136	34.9499	21.8644	35.1374	18.6174	20.9456	29.0292	11.7508	3.96545	3.40404	5.93287	33.5839	26.2235	36.7237	17.23	14.3686	22.2324	9.8559	9.80387	9.2475	4.79701	2.9115	2.74425	5.78212
DDB_G0267632	chr1	445092	446321	-	1229	1229	1	coding	0	0	0	0	0	0.211544	2.45837	3.19239	7.79432	2.50353	2.18802	1.93064	3.34603	0	0	0.216315	0	0.442441	0.506348	8.59408	3.0434	5.22507	2.89759	0	0	0.108157	0	0.221221	0.358946	2.45837	5.89323	7.79432	2.77346	3.70654	1.93064	3.12181
DDB_G0267634	chr1	448892	451792	+	2900	2900	1	coding	0	0	0	0	0	0	0	0	0	0.0331511	0.179107	0.395097	0.517842	0	0	0.0486946	0.0877221	0.0497989	0	0.143305	0.0685099	0.22054	0.652276	0	0	0.0243473	0.043861	0.0248995	0	0	0.0716523	0	0.0508305	0.199824	0.395097	0.585059
DDB_G0267636	chr1	451992	454102	-	2110	2008	2	coding	9.55656	14.2027	12.3036	20.5046	58.8	59.5481	76.723	82.8631	89.053	119.497	128.355	157.561	130.469	15.9344	19.1582	17.4069	39.5851	65.927	57.7104	106.35	126.642	177.008	159.71	12.7455	16.6805	14.8552	30.0448	62.3635	58.6293	76.723	94.6065	89.053	123.069	152.681	157.561	145.09
DDB_G0267638	chr1	464992	474506	+	9514	9208	2	coding	35.182	28.2188	38.3969	35.2283	44.9048	41.0542	51.059	86.5244	73.9405	100.683	111.196	94.4834	59.2755	12.8972	26.0425	18.2136	34.7492	46.1282	42.8384	83.5783	142.217	154.777	77.3013	24.0396	27.1306	28.3052	34.9887	45.5165	41.9463	51.059	85.0514	73.9405	121.45	132.986	94.4834	68.2884
DDB_G0267640	chr1	476398	479414	-	3016	2856	3	coding	10.4979	24.0743	32.8558	39.6885	19.97	11.9679	13.1798	1.83124	3.10791	3.51632	2.95235	6.00299	113.003	3.66439	28.0568	29.8267	22.0042	21.2713	11.0554	7.90822	7.26679	12.0124	87.8855	7.08116	26.0656	31.3413	30.8463	20.6207	11.5117	13.1798	4.86973	3.10791	5.39155	7.48237	6.00299	100.444
DDB_G0267642	chr1	484012	485684	+	1672	1415	4	coding	9.47574	9.88853	5.76245	7.44495	6.51156	5.68441	3.60619	3.92018	4.53158	1.7233	1.9828	1.74956	2.26591	17.2974	7.6634	14.344	4.64451	5.1774	6.91277	5.65604	1.18712	1.48612	2.42195	13.3865	8.77597	10.0532	6.04473	5.84448	6.29859	3.60619	4.78811	4.53158	1.45521	1.73446	1.74956	2.34393
DDB_G0267644	chr1	488923	490112	-	1189	1090	2	coding	24.4066	7.97565	16.6198	13.4963	23.9952	5.59953	14.0582	8.39025	12.2054	4.56162	4.92905	3.06425	2.82666	30.3349	10.3097	20.2231	14.2653	16.4457	8.69763	10.8453	4.88491	5.05775	3.14721	27.3708	9.14266	18.4214	13.8808	20.2204	7.14858	14.0582	9.6178	12.2054	4.72326	4.9934	3.06425	2.98693
DDB_G0267646	chr1	490625	491661	+	1036	728	4	coding	17.5489	13.3854	8.71856	11.9378	25.4341	12.7967	19.5422	13.8577	14.3748	13.1152	6.85181	11.9442	8.78504	19.2192	9.61251	16.3566	13.4234	18.0286	7.87018	21.3939	9.33288	9.32857	9.21614	18.384	11.4989	12.5376	12.6806	21.7313	10.3334	19.5422	17.6258	14.3748	11.224	8.09019	11.9442	9.00059
DDB_G0267648	chr1	491895	494666	+	2771	2771	1	coding	18.0168	6.98205	10.2165	14.5857	13.2337	10.8886	10.321	9.91574	17.2926	42.1479	44.0423	52.5684	18.1413	27.4637	8.95352	15.0215	13.4439	12.9572	8.6501	13.7706	36.8666	34.5599	17.8165	22.7402	7.96778	12.619	14.0148	13.0955	9.76934	10.321	11.8432	17.2926	39.5072	39.3011	52.5684	17.9789
DDB_G0267650	chr1	495110	498317	+	3207	2952	3	coding	10.7382	12.2705	8.88513	19.3089	24.765	16.7195	12.9133	14.4658	18.9917	26.2271	26.8723	31.8125	26.7099	15.3186	11.7938	20.6526	21.2718	15.8524	23.3713	15.9327	21.1992	22.8507	28.5283	13.0284	12.0321	14.7689	20.2903	20.3087	20.0454	12.9133	15.1993	18.9917	23.7132	24.8615	31.8125	27.6191
DDB_G0267654	chr1	511341	514098	+	2757	2671	2	coding	0	0	0	0	22.6753	28.692	76.032	22.9531	23.2911	6.20056	2.53996	2.84692	5.12431	0.111982	0.143584	0	1.27763	26.6452	16.4265	39.8758	3.09848	2.93031	10.0715	0.0559911	0.0717922	0	0.638815	24.6602	22.5592	76.032	31.4145	23.2911	4.64952	2.73513	2.84692	7.59792
DDB_G0267656	chr1	518710	520050	+	1340	1340	1	coding	7.87828	1.98449	5.9489	4.2794	1.43977	1.55227	1.04071	0.976046	0.697479	0	0.364892	0.643941	0.191817	10.119	6.48732	6.94434	1.78715	2.02909	3.01883	0.291952	0.279148	0.299536	0.379678	8.99863	4.23591	6.44662	3.03328	1.73443	2.28555	1.04071	0.633999	0.697479	0.139574	0.332214	0.643941	0.285747
DDB_G0267658	chr1	523164	526205	+	3041	3041	1	coding	1.0261	0.715763	1.44235	0.600244	0.45335	0.427678	0.382313	0.645403	1.53734	4.25751	2.41282	1.41934	1.39521	1.24638	1.00934	1.74929	0.866609	1.52062	1.22842	0.836556	1.87661	1.02334	1.42267	1.13624	0.862551	1.59582	0.733427	0.986984	0.828048	0.382313	0.74098	1.53734	3.06706	1.71808	1.41934	1.40894
DDB_G0267660	chr1	526607	527617	-	1010	1010	1	coding	3.08745	3.82873	4.33988	2.06409	1.36409	0.772105	0.230068	1.29464	1.38771	0	0.241998	0.213532	0	3.35548	2.27775	1.84221	2.13344	1.3457	0.616031	0.580873	0.185133	0	0.755413	3.22146	3.05324	3.09104	2.09876	1.35489	0.694068	0.230068	0.937755	1.38771	0.0925663	0.120999	0.213532	0.377706
DDB_G0267662	chr1	527773	528777	+	1004	1004	1	coding	3.82262	0.240724	1.98445	1.55731	1.92112	0.776715	1.15721	1.30237	1.396	0.901183	0.973771	0.644421	1.79162	4.36831	0.763784	2.11795	0.238464	0.812242	1.54927	1.55824	0.744951	0.599518	2.27977	4.09547	0.502254	2.0512	0.897886	1.36668	1.16299	1.15721	1.4303	1.396	0.823067	0.786645	0.644421	2.0357
DDB_G0267666	chr1	533108	536707	+	3599	3517	2	coding	7.91491	6.73741	7.31099	5.0035	4.78116	4.2886	7.79958	18.5043	15.0172	12.6112	7.36969	5.49058	7.45583	12.674	6.50757	12.7779	10.5561	7.38439	5.575	10.3746	6.38258	5.65019	7.66833	10.2945	6.62249	10.0444	7.77978	6.08278	4.9318	7.79958	14.4394	15.0172	9.49688	6.50994	5.49058	7.56208
DDB_G0267668	chr1	537016	537560	+	544	397	2	coding	19.5577	3.33485	33.4894	26.1503	26.9597	64.2347	59.4615	74.629	79.7013	34.7294	15.9428	10.8211	14.5052	50.0131	20.2001	29.6742	36.0386	61.0352	37.4621	48.8159	17.5911	11.0738	21.693	34.7854	11.7675	31.5818	31.0944	43.9975	50.8484	59.4615	61.7224	79.7013	26.1603	13.5083	10.8211	18.0991
DDB_G0267670	chr1	537622	538492	-	870	736	2	coding	36.2766	1.31126	18.1061	8.12944	3.36364	2.6443	1.41829	3.10371	1.74263	2.08628	2.65214	2.34017	4.87963	40.289	2.08022	16.4039	10.7164	7.55837	4.00859	4.77449	1.5217	3.40174	2.41466	38.2828	1.69574	17.255	9.4229	5.461	3.32644	1.41829	3.9391	1.74263	1.80399	3.02694	2.34017	3.64714
DDB_G0267672	chr1	539176	541233	+	2057	2057	1	coding	2.68343	0.352665	0.387633	0	0.268045	0.252866	0.113022	0	0.11362	0.0880164	0	0.104898	0.124988	0.581785	0.745969	0.387853	0.116451	0.264433	0	0.285356	0.272841	0.195178	0	1.63261	0.549317	0.387743	0.0582256	0.266239	0.126433	0.113022	0.142678	0.11362	0.180429	0.0975892	0.104898	0.0624942
DDB_G0267674	chr1	545194	548149	+	2955	2633	4	coding	36.8312	10.6423	10.2857	11.1284	12.656	8.92987	24.8741	33.3796	30.5477	44.1339	45.7868	39.5823	22.3866	65.9877	10.7703	12.1077	6.4072	13.0014	8.85676	25.8704	47.9457	48.3247	25.7277	51.4095	10.7063	11.1967	8.76779	12.8287	8.89331	24.8741	29.625	30.5477	46.0398	47.0557	39.5823	24.0571
DDB_G0267676	chr1	548246	550335	-	2089	1984	2	coding	3.74792	2.61906	2.41012	1.51046	1.52769	1.63771	3.10367	2.63621	6.76999	6.56693	4.61971	3.31539	2.52563	4.4211	1.61044	2.41149	1.20673	1.71262	1.88159	4.82978	4.57085	1.82029	2.49959	4.08451	2.11475	2.4108	1.35859	1.62016	1.75965	3.10367	3.733	6.76999	5.56889	3.22	3.31539	2.51261
DDB_G0267678	chr1	556942	557274	+	332	332	1	coding	0	0.777903	0	0	0	0	0.747908	1.05215	0.751864	0	0	0	0.827093	0	0	0	0	0	0	0.314717	0	0	0.818566	0	0.388952	0	0	0	0	0.747908	0.683435	0.751864	0	0	0	0.82283
DDB_G0267680	chr1	557566	558286	+	720	477	3	coding	35.2659	6.30021	19.9437	12.499	6.89545	5.42082	9.93393	10.9073	10.9608	16.2269	21.1529	16.6408	5.62682	38.8711	7.99586	20.7865	12.2325	9.63692	8.10947	9.99161	11.5031	10.6696	7.1599	37.0685	7.14803	20.3651	12.3657	8.26619	6.76515	9.93393	10.4495	10.9608	13.865	15.9112	16.6408	6.39336
DDB_G0267682	chr1	559492	561036	+	1544	1544	1	coding	9.79083	4.93251	5.16342	6.07804	5.89126	4.54718	4.66704	1.69434	3.935	0.93793	0.950136	0.558915	0.499468	6.45801	7.20404	6.88847	6.51494	5.28352	5.64356	5.13142	0.363435	3.5098	1.2358	8.12442	6.06827	6.02595	6.29649	5.58739	5.09537	4.66704	3.41288	3.935	0.650683	2.22997	0.558915	0.867632
DDB_G0267684	chr1	561516	564086	+	2570	2291	4	coding	0.104622	1.26498	0.347603	0.11366	0.120182	0.453507	0	0.285159	0.30566	0	0	0	0.224162	0.434755	6.29913	0.753568	0.313277	0.237125	0.271376	0.0852959	0.0815551	0	0	0.269689	3.78206	0.550585	0.213468	0.178654	0.362441	0	0.185227	0.30566	0.0407776	0	0	0.112081
DDB_G0267686	chr1	564277	571070	-	6793	6691	2	coding	27.0509	25.9169	39.1314	47.7004	32.956	89.0675	55.1608	38.2542	41.9794	56.7995	53.7176	72.6369	48.6955	31.181	34.6847	66.8093	36.648	57.7828	84.1192	52.2703	41.0665	82.2235	56.6471	29.1159	30.3008	52.9704	42.1742	45.3694	86.5933	55.1608	45.2623	41.9794	48.933	67.9706	72.6369	52.6713
DDB_G0267688	chr1	578409	580066	-	1657	1591	2	coding	25.2468	69.5562	14.8983	4.91241	3.80916	3.34846	4.89145	0.410822	2.49536	1.02338	3.14848	0.406556	0.726627	26.7448	91.1518	18.623	4.43809	5.55134	3.90965	2.70345	1.87992	1.26076	2.0775	25.9958	80.354	16.7607	4.67525	4.68025	3.62905	4.89145	1.55713	2.49536	1.45165	2.20462	0.406556	1.40207
DDB_G0267690	chr1	581198	585318	+	4120	3961	2	coding	17.6916	10.5306	6.59254	1.2506	4.3151	3.18437	71.1062	122.697	93.2546	51.3292	8.45784	4.27622	8.79489	30.0109	12.6868	4.9682	2.99344	6.5914	3.77173	98.3463	15.0897	5.47327	4.52876	23.8512	11.6087	5.78037	2.12202	5.45325	3.47805	71.1062	110.522	93.2546	33.2095	6.96555	4.27622	6.66182
DDB_G0267692	chr1	600250	604291	+	4041	3544	5	coding	7.37297	24.4241	18.0834	18.8912	11.1861	11.9472	8.8606	5.59269	8.73813	2.09893	1.84275	1.15695	2.04916	19.1922	52.5522	42.1993	18.2589	17.1837	18.7636	10.661	3.06346	2.0654	4.35106	13.2826	38.4881	30.1413	18.575	14.1849	15.3554	8.8606	8.12684	8.73813	2.58119	1.95407	1.15695	3.20011
DDB_G0267694	chr1	611485	613188	-	1703	1703	1	coding	4.22726	0.567906	1.40449	1.68389	1.29492	0.458098	0.546008	0.384061	0.274448	0.265754	0.574319	0	0.150954	4.45011	2.25235	2.96671	2.10965	1.11779	0.182749	0.689275	0.219682	0.471452	0	4.33869	1.41013	2.1856	1.89677	1.20635	0.320423	0.546008	0.536668	0.274448	0.242718	0.522886	0	0.0754771
DDB_G0267696	chr1	622339	622954	-	615	469	2	coding	4.84295	11.5571	11.8561	9.69185	17.2752	14.3635	18.766	24.3157	26.0638	26.5361	31.946	45.3763	17.203	4.23678	8.42027	9.88573	9.66768	10.9765	5.28924	24.729	15.2994	19.828	15.1339	4.53987	9.98867	10.8709	9.67976	14.1259	9.82634	18.766	24.5223	26.0638	20.9177	25.887	45.3763	16.1685
DDB_G0267698	chr1	623530	624219	-	689	369	3	coding	23.8818	5.8531	20.9087	10.1675	43.0039	45.465	102.856	114.351	106.858	122.706	73.6611	104.168	56.3546	28.4309	16.1637	13.9471	25.7695	38.0357	17.1607	74.7233	52.5784	61.0074	50.6411	26.1563	11.0084	17.4279	17.9685	40.5198	31.3128	102.856	94.5371	106.858	87.6423	67.3342	104.168	53.4979
DDB_G0267700	chr1	624602	625684	-	1082	1082	1	coding	0	0	0	0.240858	1.01872	2.16232	3.00682	2.11499	4.10228	1.67256	0	0	0.712538	0	0	0	0.442579	2.00998	0.575076	4.51879	0.345649	0	0.940255	0	0	0	0.341719	1.51435	1.3687	3.00682	3.31689	4.10228	1.0091	0	0	0.826396
DDB_G0267702	chr1	625985	626830	-	845	845	1	coding	1.41908	0.714917	6.12927	7.55414	58.6847	40.2909	62.4114	50.282	41.4592	19.4841	7.2299	2.80696	2.88847	0.707633	0.907332	3.93126	44.4753	30.0727	6.44157	19.668	2.65488	1.42439	0.902745	1.06336	0.811124	5.03026	26.0147	44.3787	23.3663	62.4114	34.975	41.4592	11.0695	4.32715	2.80696	1.89561
DDB_G0267704	chr1	661668	662715	+	1047	901	2	coding	80.0362	45.2778	29.5953	64.8512	63.8383	45.3836	74.4421	84.7944	82.2159	71.9135	80.876	67.6571	46.7166	119.776	51.5702	69.537	60.9094	45.1995	55.1767	57.3388	59.4878	42.9256	46.3759	99.9059	48.424	49.5661	62.8803	54.5189	50.2802	74.4421	71.0666	82.2159	65.7007	61.9008	67.6571	46.5462
DDB_G0267706	chr1	670002	670854	+	852	754	2	coding	10.1659	9.91775	9.38212	7.53798	8.712	5.42082	7.65952	11.8749	14.1429	9.73859	3.28844	3.77212	1.72867	6.57128	11.349	10.1921	9.50252	7.13169	5.85975	7.6302	5.91193	5.8038	4.79037	8.36858	10.6334	9.78711	8.52025	7.92184	5.64029	7.65952	9.75255	14.1429	7.82526	4.54612	3.77212	3.25952
DDB_G0267708	chr1	670930	671606	-	676	583	2	coding	19.2908	10.5456	15.6822	14.2687	13.9088	15.1227	12.9222	13.9837	13.5901	9.44394	10.2464	9.77923	9.0139	21.4903	15.527	9.32373	14.7481	14.8842	13.0417	14.7234	6.71889	7.38125	8.92097	20.3905	13.0363	12.503	14.5084	14.3965	14.0822	12.9222	14.3536	13.5901	8.08141	8.81385	9.77923	8.96744
DDB_G0267710	chr1	673242	674981	+	1739	1654	2	coding	2.1024	4.01752	8.67118	7.56084	17.4052	14.0627	19.7344	28.6515	30.5701	72.7395	146.56	129.32	64.4618	4.39835	10.0431	15.1832	9.33445	16.6777	10.3425	27.8973	124.553	169.852	82.8596	3.25037	7.03032	11.9272	8.44765	17.0414	12.2026	19.7344	28.2744	30.5701	98.6464	158.206	129.32	73.6607
DDB_G0267712	chr1	675419	675964	+	545	436	2	coding	128.551	68.491	99.7185	73.5499	29.9118	25.8417	20.7109	2.98831	7.20708	4.54912	2.23434	2.95728	4.99183	240.101	103.983	112.988	72.4989	50.9413	23.1064	17.8771	15.8111	17.6536	6.97463	184.326	86.2368	106.353	73.0244	40.4266	24.4741	20.7109	10.4327	7.20708	10.1801	9.94398	2.95728	5.98323
DDB_G0267714	chr1	676187	677352	-	1165	1078	2	coding	30.6805	13.1044	20.867	8.9365	15.7063	14.576	11.0915	15.755	22.7334	20.965	14.3851	8.69521	7.14517	17.0913	8.64737	8.25301	13.6471	16.1245	16.291	19.5754	18.6303	14.9699	11.5501	23.8859	10.8759	14.56	11.2918	15.9154	15.4335	11.0915	17.6652	22.7334	19.7976	14.6775	8.69521	9.34764
DDB_G0267716	chr1	678047	679663	-	1616	1528	2	coding	0.628145	0.158226	0.260873	0.170601	2.61567	6.04126	6.99775	4.06617	8.56407	4.67949	0.960078	0.352978	2.77582	0	0	0.348028	0.156741	5.96167	5.60079	6.01729	1.9586	1.18218	1.74822	0.314073	0.0791131	0.30445	0.163671	4.28867	5.82102	6.99775	5.04173	8.56407	3.31905	1.07113	0.352978	2.26202
DDB_G0267718	chr1	695658	697436	+	1778	1778	1	coding	5.5337	8.02347	7.84744	10.8504	11.7831	13.2367	12.421	9.19673	12.4867	11.6075	9.62687	10.8001	9.10919	7.73981	10.4993	11.9648	12.8652	20.1896	14.1786	13.3144	8.73245	12.8699	12.879	6.63675	9.2614	9.90612	11.8578	15.9864	13.7076	12.421	11.2555	12.4867	10.17	11.2484	10.8001	10.9941
DDB_G0267720	chr1	698211	699346	+	1135	1051	2	coding	3.53436	0.459502	3.78798	0.24772	0.523871	3.70655	2.09847	0	2.44267	2.40829	0.929382	1.3326	1.70995	5.96952	4.3738	4.54816	1.02417	6.07253	10.7941	3.34622	1.77748	1.9073	4.71433	4.75194	2.41665	4.16807	0.635947	3.2982	7.25035	2.09847	1.67311	2.44267	2.09289	1.41834	1.3326	3.21214
DDB_G0267722	chr1	699431	700187	-	756	688	2	coding	33.2324	17.7063	50.8709	30.9995	16.7889	19.4207	17.6978	24.1858	32.3634	15.2261	12.233	12.0455	13.6069	39.1875	30.222	40.8741	19.1031	21.8864	14.4419	19.7173	11.3929	11.9339	10.884	36.2099	23.9642	45.8725	25.0513	19.3377	16.9313	17.6978	21.9515	32.3634	13.3095	12.0834	12.0455	12.2454
DDB_G0267724	chr1	700627	703356	+	2729	2729	1	coding	1.80301	2.21546	2.04551	1.52879	1.81858	0.571867	0.766811	0.479443	1.19913	0.530807	0.537714	0.553541	0.376888	2.11979	1.82762	3.50858	1.31679	1.29572	0.684404	0.573638	0.27424	0.147135	0.559503	1.9614	2.02154	2.77704	1.42279	1.55715	0.628135	0.766811	0.52654	1.19913	0.402524	0.342424	0.553541	0.468196
DDB_G0267726	chr1	711088	711951	+	863	521	4	coding	193.834	150.634	120.952	36.9126	1.48689	0	2.50781	3.52797	1.26054	1.46473	3.2973	1.16378	0.693332	32.8105	351.042	419.54	65.2435	9.53454	7.97395	19.2588	2.018	2.16538	4.80328	113.322	250.838	270.246	51.078	5.51072	3.98698	2.50781	11.3934	1.26054	1.74136	2.73134	1.16378	2.74831
DDB_G0267728	chr1	713027	713821	+	794	524	4	coding	960.434	226.12	585.469	362.867	31.343	21.6833	35.4626	8.05654	5.75717	6.00362	7.87731	2.45319	11.2049	68.5961	155.314	334.096	81.4742	4.63809	34.2072	4.07821	2.12692	2.66263	1.44644	514.515	190.717	459.782	222.17	17.9905	27.9453	35.4626	6.06738	5.75717	4.06527	5.26997	2.45319	6.32568
DDB_G0267730	chr1	719427	722987	+	3560	3427	2	coding	78.3906	67.3786	104.168	117.797	157.495	157.114	185.354	200.969	156.875	174.614	233.922	335.154	224.857	118.486	83.2371	138.97	122.344	153.548	173.638	173.204	226.06	405.221	255.651	98.4383	75.3079	121.569	120.071	155.522	165.376	185.354	187.087	156.875	200.337	319.571	335.154	240.254
DDB_G0267732	chr1	723287	729518	-	6231	6145	2	coding	24.5304	10.6067	9.40894	10.333	14.538	14.9635	11.8248	13.3613	16.2239	6.95437	4.73638	3.82805	5.39811	38.4853	10.2605	13.483	11.0335	16.5554	11.2717	14.3145	4.50643	5.09693	6.10862	31.5078	10.4336	11.446	10.6832	15.5467	13.1176	11.8248	13.8379	16.2239	5.7304	4.91666	3.82805	5.75336
DDB_G0267734	chr1	730241	731113	+	872	872	1	coding	606.185	73.1603	88.6387	67.5279	87.5162	61.5478	30.9067	10.495	11.5174	5.6022	3.2229	3.95658	5.89292	765.065	145.666	124.957	82.0817	122.492	90.2465	28.0289	9.21909	7.36178	9.62307	685.625	109.413	106.798	74.8048	105.004	75.8971	30.9067	19.262	11.5174	7.41065	5.29234	3.95658	7.758
DDB_G0267736	chr1	734616	735299	-	683	683	1	coding	3.57304	5.04017	8.30988	12.0332	2.87311	5.80802	12.1145	9.73868	8.69902	5.12146	6.55339	2.24876	6.50721	1.18781	8.75737	14.2536	13.9086	8.90808	9.73137	9.32162	5.01346	8.66714	4.54597	2.38043	6.89877	11.2817	12.9709	5.89059	7.7697	12.1145	9.53015	8.69902	5.06746	7.61027	2.24876	5.52659
DDB_G0267740	chr1	746953	749568	-	2615	2615	1	coding	0.917846	0.554881	0.30495	0.199426	0.105435	0	0	0	0	0	0	0	0.196656	0.762815	0.978087	1.22049	0	0.104014	0	0	0	0	0.0973142	0.84033	0.766484	0.762721	0.099713	0.104725	0	0	0	0	0	0	0	0.146985
DDB_G0267742	chr1	764516	767051	+	2535	2331	3	coding	0.308623	0.725577	0.769037	6.92915	9.45392	9.86618	6.97598	2.52354	3.70681	1.55217	0.73377	2.03487	1.92864	0.470239	1.69921	3.64788	9.65198	8.74361	9.40615	4.69676	0.84202	0.344196	1.19979	0.389431	1.21239	2.20846	8.29057	9.09877	9.63617	6.97598	3.61015	3.70681	1.19709	0.538983	2.03487	1.56422
DDB_G0267744	chr1	767152	768575	-	1423	1288	2	coding	17.6824	23.9115	24.118	15.469	3.84863	9.27843	11.8103	4.05854	5.98169	3.22959	3.79318	3.01229	4.0877	25.9109	27.2727	27.4317	9.28902	11.3903	14.9667	7.96673	2.8293	1.55689	3.5522	21.7966	25.5921	25.7749	12.379	7.61945	12.1226	11.8103	6.01264	5.98169	3.02944	2.67503	3.01229	3.81995
DDB_G0267746	chr1	774330	775937	+	1607	1607	1	coding	38.0769	31.2189	20.3406	30.5784	58.7486	123.465	81.6556	61.8624	117.715	109.55	152.76	206.081	150.209	34.6859	45.111	42.6072	41.0606	81.4781	169.064	118.512	135.663	141.948	172.012	36.3814	38.165	31.4739	35.8195	70.1133	146.265	81.6556	90.187	117.715	122.606	147.354	206.081	161.11
DDB_G0267748	chr1	776324	778499	-	2175	1932	3	coding	13.2153	6.50142	5.97796	1.41546	2.49448	2.62217	50.5468	132.241	77.2786	43.8569	8.78753	2.90073	8.70714	25.4726	9.25619	2.5438	2.35322	4.92173	1.93119	73.0916	13.7838	3.68464	3.22329	19.3439	7.87881	4.26088	1.88434	3.7081	2.27668	50.5468	102.666	77.2786	28.8203	6.23608	2.90073	5.96521
DDB_G0267750	chr1	780178	783237	+	3059	2935	2	coding	3.18837	0.32949	0.339525	0.799333	0.281735	0.487265	4.1578	4.23369	4.1798	4.16302	0.499816	0.36752	0.788231	4.95993	0.696949	1.63065	0.652793	1.38969	0.530139	4.13236	1.11524	0.273529	0.346713	4.07415	0.51322	0.985086	0.726063	0.835712	0.508702	4.1578	4.18303	4.1798	2.63913	0.386672	0.36752	0.567472
DDB_G0267752	chr1	783552	786233	+	2681	2320	5	coding	1.96218	3.69395	4.54631	2.07557	2.01673	1.00722	1.4006	0.562958	0.704003	0.0779087	0.21046	0.46426	0.553174	8.62581	28.4481	15.5063	6.54546	5.55906	6.49595	1.13664	0.483017	0.907013	0.547471	5.294	16.071	10.0263	4.31052	3.7879	3.75159	1.4006	0.849797	0.704003	0.280463	0.558737	0.46426	0.550323
DDB_G0267754	chr1	786322	788000	-	1678	1386	3	coding	4.66734	17.1562	9.33291	9.20202	14.0987	18.8265	15.3224	8.00969	17.7603	10.1719	9.33548	7.0717	5.74083	8.33264	10.2236	10.5354	10.2661	12.4395	17.0387	13.5999	9.76944	7.66339	12.2797	6.49999	13.6899	9.93417	9.73405	13.2691	17.9326	15.3224	10.8048	17.7603	9.97066	8.49943	7.0717	9.01025
DDB_G0267756	chr1	788307	788933	-	626	544	2	coding	14.7319	4.65246	1.09581	0	0.505161	0.953112	0	0	0.428259	0.663508	0	0.59308	0	23.5735	2.1088	1.70556	1.31679	1.49506	0.570337	0.358524	0.3428	2.57485	1.86501	19.1527	3.38063	1.40068	0.658397	1.00011	0.761724	0	0.179262	0.428259	0.503154	1.28743	0.59308	0.932506
DDB_G0267758	chr1	789209	791845	-	2636	2636	1	coding	1.3658	1.1468	1.81513	1.5827	0.836763	0.39469	1.80822	0.620439	1.86212	1.16774	0.463898	0.613996	0.97545	2.45941	1.06733	2.62334	1.45412	0.722301	1.29899	1.33621	0.567824	0.685456	1.54463	1.91261	1.10706	2.21923	1.51841	0.779532	0.846841	1.80822	0.978322	1.86212	0.867784	0.574677	0.613996	1.26004
DDB_G0267760	chr1	792299	795646	+	3347	3099	3	coding	16.2162	10.3728	8.93673	14.842	12.5372	11.0723	8.62312	9.17734	12.4754	6.45252	4.45625	2.4358	3.48275	23.0302	12.8264	18.141	11.2798	15.4384	12.6489	10.8226	4.16333	3.81995	5.41647	19.6232	11.5996	13.5388	13.0609	13.9878	11.8606	8.62312	9.99999	12.4754	5.30793	4.1381	2.4358	4.44961
DDB_G0267762	chr1	795721	797355	-	1634	1634	1	coding	1.61541	2.36749	1.70772	1.11679	1.51827	1.03443	0.995838	0.800537	0.28603	0.110788	0.149639	0	0.31465	2.31896	2.34741	2.60372	1.09934	1.99707	2.66645	0.957818	0	0.245674	0.233554	1.96718	2.35745	2.15572	1.10806	1.75767	1.85044	0.995838	0.879178	0.28603	0.0553938	0.197657	0	0.274102
DDB_G0267764	chr1	799346	800788	-	1442	1224	3	coding	0.808446	0.203643	0	0	1.97345	9.30848	84.5815	151.215	323.287	129.297	44.6896	22.7148	28.7972	1.00784	0	0.447925	0.504328	4.12275	4.32505	197.155	51.2037	18.5116	24.536	0.908143	0.101822	0.223962	0.252164	3.0481	6.81677	84.5815	174.185	323.287	90.2503	31.6006	22.7148	26.6666
DDB_G0267766	chr1	806804	809101	-	2297	2297	1	coding	9.71718	0.210555	1.3886	1.58916	1.20025	0.679372	0.809745	0	0.101754	0.236472	0.106466	0.093943	0.559674	11.6362	0.445374	1.9683	1.77292	1.18408	0.948575	0.255554	0.977384	0.174794	0.332342	10.6767	0.327965	1.67845	1.68104	1.19217	0.813974	0.809745	0.127777	0.101754	0.606928	0.14063	0.093943	0.446008
DDB_G0267768	chr1	809267	810455	+	1188	987	3	coding	29.8317	2.68809	7.25226	7.50929	3.34325	3.02252	5.5213	3.9663	4.13335	0.914837	0	0.654185	0	57.0438	9.4335	12.3627	10.0462	5.49699	4.87551	3.55916	0.756239	0.304301	2.57146	43.4377	6.06079	9.80749	8.77775	4.42012	3.94902	5.5213	3.76273	4.13335	0.835538	0.15215	0.654185	1.28573
DDB_G0267770	chr1	820114	821706	+	1592	1592	1	coding	0.904363	2.42991	2.00313	1.30998	1.73144	0.490018	1.16811	0.821644	1.61464	3.41126	2.61093	2.71037	1.29178	2.12956	1.44558	2.1713	0.752218	1.02486	0.977413	0.983071	2.34989	1.13468	3.35597	1.51696	1.93774	2.08722	1.0311	1.37815	0.733715	1.16811	0.902357	1.61464	2.88058	1.87281	2.71037	2.32387
DDB_G0267772	chr1	824718	825057	+	339	235	2	coding	0	0	0	0	0	0	0.981431	11.0454	13.3194	22.5467	8.77472	13.6634	12.4814	0	0	0	0	1.14811	0	13.2155	10.6615	6.77936	18.2606	0	0	0	0	0.574053	0	0.981431	12.1304	13.3194	16.6041	7.77704	13.6634	15.371
DDB_G0267774	chr1	825289	827478	-	2189	2068	2	coding	14.4993	2.45434	5.58809	3.40238	3.99736	5.53081	6.74201	6.95539	7.5684	7.65679	11.1102	10.0119	5.8404	20.7265	4.07905	5.65554	3.47328	6.30959	5.56615	8.03821	8.2282	7.22825	4.67334	17.6129	3.26669	5.62181	3.43783	5.15348	5.54848	6.74201	7.4968	7.5684	7.9425	9.16921	10.0119	5.25687
DDB_G0267776	chr1	827764	832445	-	4681	4278	3	coding	82.5881	108.051	74.8646	73.7275	44.4878	71.9636	65.0093	62.2183	57.0509	47.326	46.3488	37.8208	35.6307	123.363	152.947	131.635	71.3764	92.5119	160.248	64.634	49.6669	45.6473	49	102.975	130.499	103.25	72.5519	68.4999	116.106	65.0093	63.4262	57.0509	48.4965	45.998	37.8208	42.3154
DDB_G0267778	chr1	835920	836792	+	872	872	1	coding	1.84132	0.74211	0.61177	0	0.423034	1.59632	1.78374	1.00374	2.51044	0.555637	0	0	1.57807	0	0.392435	0	0	1.252	0.477613	1.50118	0.861207	0.616069	3.12361	0.920661	0.567273	0.305885	0	0.837517	1.03696	1.78374	1.25246	2.51044	0.708422	0.308035	0	2.35084
DDB_G0267780	chr1	836942	840235	+	3293	3293	1	coding	52.0098	34.5907	52.5913	27.0229	31.1712	47.6735	58.7472	64.4354	63.4623	37.5303	27.0215	17.0043	26.6476	4.95464	24.5352	18.6794	16.4148	34.9445	45.3242	59.8324	48.2345	45.7389	46.6428	28.4822	29.563	35.6353	21.7189	33.0579	46.4989	58.7472	62.1339	63.4623	42.8824	36.3802	17.0043	36.6452
DDB_G0267784	chr1	849532	851483	-	1951	1762	2	coding	8.72099	6.51944	11.5666	12.0721	13.6536	17.682	16.5558	13.4185	23.835	39.1563	45.2915	51.2196	31.4186	9.46909	7.19487	11.1446	12.0039	18.0923	12.4051	21.7313	37.1707	38.297	35.2705	9.09504	6.85715	11.3556	12.038	15.8729	15.0435	16.5558	17.5749	23.835	38.1635	41.7942	51.2196	33.3446
DDB_G0267786	chr1	852021	853903	-	1882	1583	4	coding	49.2472	26.6776	17.3424	5.91718	7.90783	10.0833	13.9237	8.2475	5.15692	2.62519	3.5458	1.83642	4.37625	98.7074	83.7575	39.9017	9.28726	33.6054	20.7014	11.4714	6.19179	3.35364	3.84989	73.9773	55.2176	28.622	7.60222	20.7566	15.3924	13.9237	9.85945	5.15692	4.40849	3.44972	1.83642	4.11307
DDB_G0267788	chr1	854978	855903	-	925	838	2	coding	28.2985	30.673	42.2617	58.5358	55.9845	54.0533	33.6438	17.5296	26.5842	19.5154	30.4369	45.1037	110.699	25.3004	33.5065	51.4714	49.5005	54.9061	59.315	43.6951	24.9559	46.3842	101.83	26.7994	32.0897	46.8665	54.0181	55.4453	56.6842	33.6438	30.6124	26.5842	22.2357	38.4105	45.1037	106.264
DDB_G0267790	chr1	857737	858188	+	451	361	2	coding	1.65364	1.33294	2.19765	2.51507	6.83847	5.37602	3.84462	5.40859	1.28832	0	0	2.37885	0.708612	0.549731	1.0573	0.732968	3.96127	28.1096	2.57358	3.2356	0	0.829912	0	1.10169	1.19512	1.46531	3.23817	17.474	3.9748	3.84462	4.3221	1.28832	0	0.414956	2.37885	0.354306
DDB_G0267792	chr1	858290	859778	-	1488	1378	2	coding	0.173992	0.70124	0.289039	0	0.799473	0.471376	0.842751	0.474231	3.98188	19.6233	29.6074	82.598	720.699	0.867619	0.185411	0.578407	0.347328	0.39435	0.676965	2.34054	9.5619	8.14997	402.891	0.520805	0.443326	0.433723	0.173664	0.596911	0.57417	0.842751	1.40738	3.98188	14.5926	18.8787	82.598	561.795
DDB_G0267794	chr1	860671	862593	-	1922	1922	1	coding	19.5408	1.88711	3.83732	3.459	2.15147	1.21778	0.846695	1.02097	1.51995	1.22454	1.14505	1.12263	0.668815	8.82057	2.79418	4.08164	3.11566	2.26397	1.61936	1.42515	1.36265	1.87992	1.32384	14.1807	2.34065	3.95948	3.28733	2.20772	1.41857	0.846695	1.22306	1.51995	1.29359	1.51249	1.12263	0.996326
DDB_G0267796	chr1	863148	865925	+	2777	2777	1	coding	20.7437	10.7117	24.9835	21.1271	22.1409	16.4849	17.6668	26.1493	20.2013	18.7789	22.458	13.5217	11.6668	25.2853	14.1842	22.0286	20.3596	19.4918	13.4516	17.1937	23.1772	23.2071	12.6462	23.0145	12.4479	23.506	20.7433	20.8163	14.9682	17.6668	21.6715	20.2013	20.978	22.8325	13.5217	12.1565
DDB_G0267798	chr1	877260	880427	+	3167	3167	1	coding	13.7411	19.253	21.7522	19.2701	11.2811	19.2221	16.5194	14.7321	16.0137	16.7699	20.8667	21.9714	17.3713	14.4887	21.4169	22.2285	13.9053	17.8583	22.5111	17.099	17.5063	32.9212	21.6315	14.1149	20.335	21.9903	16.5877	14.5697	20.8666	16.5194	15.9156	16.0137	17.1381	26.894	21.9714	19.5014
DDB_G0267800	chr1	889672	891537	+	1865	1865	1	coding	5.72606	6.74183	8.55035	8.8068	4.28656	5.9263	9.03722	5.9622	14.7867	7.76582	5.17903	3.58645	4.27332	8.0206	5.48483	11.906	4.36673	6.48902	7.8435	12.2215	4.9651	2.79839	8.04923	6.87333	6.11333	10.2282	6.58677	5.38779	6.8849	9.03722	9.09186	14.7867	6.36546	3.98871	3.58645	6.16127
DDB_G0267802	chr1	897809	898549	-	740	154	2	coding	0	0	0	0	0	0	0	0	0	0	3.13667	1.38385	0	0	0	0	0	0	0	0	0	0	0	0	0	0	0	0	0	0	0	0	0	1.56833	1.38385	0
DDB_G0267804	chr1	899153	902230	+	3077	2968	2	coding	15.4726	14.0798	19.9168	25.3457	10.0501	8.12026	8.3968	2.42876	3.90505	2.59729	2.0636	1.52952	3.03742	24.1025	25.6385	38.5546	23.0439	13.6785	11.1891	7.42994	3.34681	4.09944	3.65027	19.7875	19.8592	29.2357	24.1948	11.8643	9.65468	8.3968	4.92935	3.90505	2.97205	3.08152	1.52952	3.34384
DDB_G0267806	chr1	902462	902590	-	128	128	1	coding	0	0	0	0	0	0	0	0	0	0	0	0	0	0	0	0	0	0	0	0	0	1.55689	0	0	0	0	0	0	0	0	0	0	0	0.778444	0	0
DDB_G0267808	chr1	903471	905468	+	1997	1997	1	coding	3.48506	1.57411	1.99637	1.04444	1.79461	2.86506	6.17005	12.7743	11.3521	5.71155	3.18376	1.62073	2.31735	4.79405	1.53674	2.397	0.599741	1.63424	2.18201	7.20116	3.65345	2.61352	3.05795	4.13955	1.55542	2.19668	0.822091	1.71443	2.52353	6.17005	9.98775	11.3521	4.6825	2.89864	1.62073	2.68765
DDB_G0267810	chr1	905813	908316	-	2503	2310	3	coding	7.57003	4.08227	11.07	4.57528	6.55252	7.27912	6.76521	20.3422	10.6947	7.88255	3.47652	3.73862	4.79729	8.86112	5.90813	6.97068	5.05493	8.51827	7.60533	11.1698	4.52962	4.90503	3.05218	8.21557	4.9952	9.02034	4.8151	7.53539	7.44222	6.76521	15.756	10.6947	6.20609	4.19077	3.73862	3.92473
DDB_G0267812	chr1	909280	910089	+	809	809	1	coding	0	0	0	0	0	1.02981	0.920578	0	3.08482	3.82349	0.806926	3.41764	4.41153	0	0	0	0	0.358973	0.821646	4.13201	0.987699	2.11967	4.7019	0	0	0	0	0.179486	0.92573	0.920578	2.06601	3.08482	2.40559	1.4633	3.41764	4.55671
DDB_G0267814	chr1	910680	912284	+	1604	1604	1	coding	7.77922	5.80326	8.32541	7.63857	3.43699	10.2134	5.3621	2.85425	3.05945	1.12858	0.838399	0.134505	1.60265	6.77608	3.58693	7.70849	7.61526	6.27274	13.2904	4.39075	1.51601	0.500532	2.69642	7.27765	4.69509	8.01695	7.62692	4.85486	11.7519	5.3621	3.6225	3.05945	1.3223	0.669465	0.134505	2.14954
DDB_G0267816	chr1	913536	914612	+	1076	1076	1	coding	6.66968	4.12645	6.22026	10.678	18.1459	18.5132	16.096	9.56782	16.4091	15.801	21.2229	18.4109	18.8031	3.79266	5.86051	4.79751	15.7669	12.5973	31.4135	10.7798	15.415	23.2941	13.7708	5.23117	4.99348	5.50888	13.2225	15.3716	24.9634	16.096	10.1738	16.4091	15.608	22.2585	18.4109	16.2869
DDB_G0267818	chr1	914771	918553	-	3782	3782	1	coding	11.2263	16.8548	21.555	10.7795	6.28354	3.51528	4.7136	1.38689	1.39369	1.31955	0.907348	0.772025	2.65743	4.04391	24.2312	9.30355	9.07838	7.60442	4.6195	4.77069	2.6278	3.61776	3.37184	7.63509	20.543	15.4293	9.92892	6.94398	4.06739	4.7136	3.07879	1.39369	1.97368	2.26255	0.772025	3.01464
DDB_G0267820	chr1	919584	920681	-	1097	1097	1	coding	5.90431	1.98302	4.35928	2.61324	2.2608	0.710928	1.90655	0.596028	0.638879	0.329941	0.891293	0.589839	4.21682	5.99748	2.56334	2.4232	1.9644	0.495631	3.40332	0.534847	0.511391	1.28039	1.39112	5.95089	2.27318	3.39124	2.28882	1.37822	2.05712	1.90655	0.565438	0.638879	0.420666	1.08584	0.589839	2.80397
DDB_G0267822	chr1	920878	922078	+	1200	1096	2	coding	15.4168	2.64402	19.0718	9.02756	4.77281	3.9101	6.77885	3.87418	2.98143	0.824853	1.22553	0.983065	3.39688	18.3559	5.3597	17.9317	7.09366	4.58458	7.37386	3.92221	1.02278	2.46933	3.59371	16.8864	4.00186	18.5018	8.06061	4.6787	5.64198	6.77885	3.8982	2.98143	0.923817	1.84743	0.983065	3.4953
DDB_G0267824	chr1	922136	923726	-	1590	1507	2	coding	19.8897	4.40889	7.13691	5.61802	2.46756	3.36242	2.23505	0.867381	0.46487	0.240077	0.324268	0.715312	0.596614	24.2002	3.56078	9.87394	3.97045	2.8851	2.68274	1.75128	1.36439	0.998204	1.09657	22.0449	3.98484	8.50542	4.79424	2.67633	3.02258	2.23505	1.30933	0.46487	0.802232	0.661236	0.715312	0.846595
DDB_G0267826	chr1	924216	925787	-	1571	1571	1	coding	1.37467	0.461695	0	3.98243	28.424	26.4006	20.1231	17.9013	23.3532	13.9425	3.57963	2.60925	6.54519	1.39636	0.813828	0.677016	11.5102	29.7719	14.4609	25.9013	3.09567	4.08832	6.47771	1.38551	0.637761	0.338508	7.74633	29.0979	20.4308	20.1231	21.9013	23.3532	8.51911	3.83397	2.60925	6.51145
DDB_G0267828	chr1	926752	929405	+	2653	2482	2	coding	5.31641	3.5062	2.16779	1.68019	16.3781	15.3459	27.1553	28.9808	25.4163	17.6471	3.89053	2.30308	6.52385	8.11385	5.20181	2.35647	7.67017	18.8959	9.90374	29.7887	5.68891	5.90226	7.89139	6.71513	4.35401	2.26213	4.67518	17.637	12.6248	27.1553	29.3847	25.4163	11.668	4.89639	2.30308	7.20762
DDB_G0267830	chr1	929880	932237	-	2357	1972	5	coding	28.3588	12.1759	8.4738	6.39918	12.7655	12.24	24.4717	22.0133	25.7248	13.4227	2.35131	2.02013	3.64306	55.4144	16.6307	11.7086	9.03107	15.3461	9.68707	24.2588	4.59165	2.28572	3.66988	41.8866	14.4033	10.0912	7.71512	14.0558	10.9636	24.4717	23.1361	25.7248	9.00718	2.31851	2.02013	3.65647
DDB_G0267832	chr1	932664	934661	-	1997	1997	1	coding	5.40785	4.11689	8.98365	6.3972	4.55556	5.59989	7.68346	13.757	20.0125	9.83656	9.06148	8.64389	11.7155	3.19603	4.22604	7.05784	4.55803	10.6226	8.57218	13.3246	5.1523	9.24782	8.7916	4.30194	4.17147	8.02075	5.47762	7.58906	7.08603	7.68346	13.5408	20.0125	7.49443	9.15465	8.64389	10.2535
DDB_G0267834	chr1	939089	940508	+	1419	1351	2	coding	13.2279	35.2046	11.5176	2.8741	2.93424	8.10652	8.21874	1.74053	5.4193	5.09278	4.09006	3.44491	5.08197	22.063	31.2057	9.70458	3.46009	7.13335	6.15235	4.75998	1.70671	2.28919	5.51319	17.6454	33.2051	10.6111	3.16709	5.03379	7.12944	8.21874	3.25025	5.4193	3.39974	3.18963	3.44491	5.29758
DDB_G0267836	chr1	940974	942790	+	1816	1693	2	coding	6.73268	7.92621	9.88944	9.39303	9.36219	11.2128	6.93404	5.02226	8.62713	10.6394	9.53221	6.75425	8.42742	8.83496	8.91156	12.9578	9.76169	8.5132	8.45606	8.26235	8.94964	5.27587	9.99361	7.78382	8.41889	11.4236	9.57736	8.93769	9.83446	6.93404	6.6423	8.62713	9.79454	7.40404	6.75425	9.21051
DDB_G0267838	chr1	949001	949753	+	752	643	2	coding	23.0802	19.6918	23.8088	45.0925	47.894	74.8326	62.928	47.1805	92.263	101.241	116.83	108.108	75.3732	21.3475	17.4545	26.4005	36.7845	54.8421	63.4877	74.6597	89.3768	113.809	76.5696	22.2138	18.5732	25.1046	40.9385	51.3681	69.1602	62.928	60.9201	92.263	95.3087	115.319	108.108	75.9714
DDB_G0267840	chr1	954390	958768	+	4378	4297	2	coding	0.111965	0.0564066	0.278998	19.8267	102.54	108.26	73.3753	53.2523	57.5715	42.5921	37.934	32.6917	44.5303	0.372212	0.298283	0.868487	74.3724	86.5027	85.9646	62.2771	31.6167	46.8733	58.257	0.242089	0.177345	0.573743	47.0995	94.5211	97.1122	73.3753	57.7647	57.5715	37.1044	42.4036	32.6917	51.3937
DDB_G0267842	chr1	959377	960403	+	1026	919	2	coding	0.782112	0.525359	0.866176	0	0.598954	0.847555	0.252551	0	0.507773	0.590025	0.265646	0.234399	1.95503	0.433339	0	1.73334	0.260214	1.03404	1.01434	0.212545	0.812895	0	0.967437	0.607725	0.26268	1.29976	0.130107	0.816499	0.93095	0.252551	0.106273	0.507773	0.70146	0.132823	0.234399	1.46123
DDB_G0267844	chr1	961152	962309	+	1157	875	4	coding	0	0	0.907563	0	16.6307	97.2418	96.0563	74.4527	119.708	77.1742	113.145	118.378	129.637	0	0	0	1.90853	56.3395	29.9359	88.6349	91.4552	96.4208	104.552	0	0	0.453782	0.954264	36.4851	63.5888	96.0563	81.5438	119.708	84.3147	104.783	118.378	117.095
DDB_G0267846	chr1	962846	963926	+	1080	858	3	coding	17.9872	251.481	93.5802	35.4464	24.3463	16.6213	10.4008	6.84083	4.48106	3.89204	4.83068	1.75513	6.12443	53.4226	380.235	196.229	54.8343	55.4631	74.6863	15.0055	9.45628	8.6307	16.5577	35.7049	315.858	144.904	45.1404	39.9047	45.6538	10.4008	10.9232	4.48106	6.67416	6.73069	1.75513	11.341
DDB_G0267848	chr1	964384	965467	+	1083	997	2	coding	75.3494	4.23798	4.39201	3.91665	1.10438	2.21391	2.44474	1.96528	3.74502	1.17857	1.46943	8.21169	16.8652	141.724	15.6235	18.1107	7.43679	11.0311	5.61088	5.68255	1.96724	7.13691	40.263	108.537	9.93076	11.2513	5.67672	6.06775	3.91239	2.44474	3.82392	3.74502	1.57291	4.30317	8.21169	28.5641
DDB_G0267850	chr1	965758	967822	+	2064	1854	3	coding	61.7403	1.88904	12.7803	13.5552	6.60954	5.04426	5.01022	1.9383	1.88877	2.38981	2.04213	1.56941	4.43254	15.313	0.688927	6.2326	12.7765	8.42532	4.69537	6.27214	4.28362	4.48832	8.22533	38.5267	1.28899	9.50644	13.1658	7.51743	4.86981	5.01022	4.10522	1.88877	3.33672	3.26522	1.56941	6.32894
DDB_G0267852	chr1	968117	968896	-	779	649	2	coding	18.6259	14.3076	16.2368	14.8255	7.41447	22.1829	11.4335	1.50792	7.90208	3.61719	2.44284	5.63745	7.90249	28.0477	23.9753	33.7182	11.4122	13.1662	20.0906	10.0734	1.58131	3.39359	8.60312	23.3368	19.1414	24.9775	13.1189	10.2903	21.1367	11.4335	5.79064	7.90208	2.59925	2.91821	5.63745	8.2528
DDB_G0267854	chr1	970209	973782	+	3573	3189	3	coding	28.7724	22.7376	25.8668	33.5868	58.1102	85.4697	63.1414	45.0029	66.2224	37.6803	28.8579	34.6614	51.8159	27.2572	26.2921	31.5913	77.5956	99.1396	98.4356	59.8853	29.3185	49.549	70.1434	28.0148	24.5149	28.7291	55.5912	78.6249	91.9526	63.1414	52.4441	66.2224	33.4994	39.2035	34.6614	60.9797
DDB_G0267856	chr1	974099	976591	+	2492	2492	1	coding	2.2152	2.81424	2.55996	3.66214	2.21274	2.81805	3.07893	1.31255	5.34629	3.05166	1.57022	1.29892	1.85723	4.16234	3.69484	5.22956	2.78782	2.72865	3.87225	2.66973	1.42648	0.725049	2.55289	3.18877	3.25454	3.89476	3.22498	2.4707	3.34515	3.07893	1.99114	5.34629	2.23907	1.14763	1.29892	2.20506
DDB_G0267858	chr1	977722	980295	+	2573	2494	2	coding	6.30092	16.5744	5.51328	1.93338	1.16029	1.82432	2.09675	0	0.889977	0.435427	0.686146	0.302718	0.618332	12.9917	15.5304	6.66234	2.44842	2.50734	2.2457	0.862698	1.04983	0.96557	0.71395	9.64631	16.0524	6.08781	2.1909	1.83382	2.03501	2.09675	0.431349	0.889977	0.742627	0.825858	0.302718	0.666141
DDB_G0267860	chr1	983481	984122	-	641	641	1	coding	1.87	5.27569	1.8639	3.65676	8.16284	11.7536	11.956	4.0775	11.6551	9.02868	9.90835	8.40658	6.81128	0.621659	2.39128	1.65774	4.85286	11.8673	9.216	9.14739	9.62084	4.69249	4.36186	1.24583	3.83349	1.76082	4.25481	10.0151	10.4848	11.956	6.61244	11.6551	9.32476	7.30042	8.40658	5.58657
DDB_G0267862	chr1	984537	985406	+	869	869	1	coding	2.48388	2.5027	7.79409	2.39861	0.634065	3.28988	1.06942	0.752229	3.22524	25.8173	44.2919	50.6204	11.8265	5.73426	2.94101	4.28154	0.826402	0.62552	1.43174	3.60007	30.1192	18.3525	18.581	4.10907	2.72185	6.03782	1.61251	0.629792	2.36081	1.06942	2.17615	3.22524	27.9682	31.3222	50.6204	15.2037
DDB_G0267864	chr1	985707	986657	-	950	950	1	coding	1.3135	0.794074	0.436405	0.428089	0.30177	0.569364	1.52691	1.43203	2.55831	2.0809	1.87376	0.944775	0.844287	1.5283	1.81963	3.49323	0.262206	1.93507	0.340704	3.31968	1.0239	0.659208	0.835582	1.4209	1.30685	1.96482	0.345148	1.11842	0.455034	1.52691	2.37586	2.55831	1.5524	1.26649	0.944775	0.839935
DDB_G0267866	chr1	991453	992043	-	590	384	3	coding	130.602	127.84	147.388	257.142	463.973	325.081	130.123	135.285	170.085	88.6967	43.6215	29.5651	46.859	189.497	160.33	174.284	348.648	355.419	201.165	157.311	37.4822	32.9541	38.4821	160.05	144.085	160.836	302.895	409.696	263.123	130.123	146.298	170.085	63.0894	38.2878	29.5651	42.6706
DDB_G0267868	chr1	992499	994469	-	1970	1970	1	coding	0.487283	0	0	0	0	0	0.118011	0	0.47454	0.183803	0.24826	4.92879	14.8776	0.202488	0	0.134991	0.121591	0.138052	0	0.198634	0	1.12086	10.4619	0.344886	0	0.0674955	0.0607957	0.0690262	0	0.118011	0.0993171	0.47454	0.0919015	0.684562	4.92879	12.6698
DDB_G0267870	chr1	995736	996910	+	1174	1066	2	coding	16.974	9.51402	4.29499	7.8157	11.3633	9.25803	11.434	8.2724	14.7786	10.3459	12.0268	21.5275	39.4991	14.8543	8.38517	6.97555	8.30271	12.7388	9.76781	12.922	6.92245	10.6249	33.8479	15.9141	8.9496	5.63527	8.05921	12.0511	9.51292	11.434	10.5972	14.7786	8.63417	11.3259	21.5275	36.6735
DDB_G0267872	chr1	1012281	1014423	-	2142	2041	2	coding	6.34384	0	4.17565	2.01553	1.16872	0.778264	0.463807	0.978723	0.932521	1.76081	2.3783	2.04474	1.3464	7.65979	1.14796	2.25481	1.25443	1.49208	1.86283	1.07343	1.073	0.95113	1.64978	7.00182	0.57398	3.21523	1.63498	1.3304	1.32055	0.463807	1.02607	0.932521	1.41691	1.66471	2.04474	1.49809
DDB_G0267874	chr1	1016994	1019162	+	2168	1950	3	coding	5.40951	3.4685	4.59532	1.53598	1.55351	1.66538	1.19098	1.34038	1.19728	0.741988	1.00219	0.221076	1.84391	5.56867	7.14018	5.0407	1.28848	2.57751	3.66733	1.5536	0.86253	0.462762	1.36868	5.48909	5.30434	4.81801	1.41223	2.06551	2.66635	1.19098	1.44699	1.19728	0.802259	0.732477	0.221076	1.6063
DDB_G0267876	chr1	1024145	1024917	-	772	555	3	coding	1.29091	0.867125	2.85931	3.50604	0.494298	0.699461	0	0	0.41905	0	0.219229	0.580325	0.460979	2.50335	0	5.96029	0.858984	1.95055	1.67421	0.701627	0.503143	0.719852	1.59679	1.89713	0.433563	4.4098	2.18251	1.22242	1.18684	0	0.350814	0.41905	0.251571	0.469541	0.580325	1.02888
DDB_G0267878	chr1	1025189	1028129	+	2940	2848	2	coding	2.35896	5.26299	2.79912	3.93562	1.45167	0.912981	1.22421	1.60739	4.02023	3.94054	4.72151	4.84786	3.7907	3.92103	4.84802	7.09513	2.10225	2.1959	1.5297	2.06057	2.42991	2.74832	4.64486	3.14	5.0555	4.94712	3.01893	1.82379	1.22134	1.22421	1.83398	4.02023	3.18523	3.73491	4.84786	4.21778
DDB_G0267880	chr1	1028328	1028897	+	569	569	1	coding	4.21243	0.84887	3.4989	1.37289	2.41946	0.912981	0	0	0.410228	0.635571	0	0	0	7.00184	0	3.73428	1.6818	0.477371	1.09264	0.686856	0.328367	0	0	5.60713	0.424435	3.61659	1.52735	1.44841	1.00281	0	0.343428	0.410228	0.481969	0	0	0
DDB_G0267882	chr1	1029261	1031066	-	1805	1611	3	coding	38.8551	19.5748	40.0455	21.5364	12.3881	21.9124	46.781	62.0291	56.913	43.6693	26.0981	20.9607	39.9261	30.7105	31.9412	26.185	16.3834	20.5783	27.1501	57.5367	29.9792	38.8014	34.4701	34.7828	25.758	33.1152	18.9599	16.4832	24.5313	46.781	59.7829	56.913	36.8242	32.4498	20.9607	37.1981
DDB_G0267884	chr1	1032061	1034001	-	1940	1940	1	coding	11.9398	18.1776	15.0395	18.8866	28.4861	27.2996	14.6804	7.50996	8.17765	3.31591	2.94127	2.9492	5.41159	18.7557	12.9332	21.1545	25.6681	31.4478	22.8022	12.6759	1.73873	5.98126	3.89512	15.3478	15.5554	18.097	22.2774	29.967	25.0509	14.6804	10.0929	8.17765	2.52732	4.46126	2.9492	4.65335
DDB_G0267886	chr1	1036314	1038005	-	1691	1691	1	coding	6.81159	2.43072	3.30038	2.92916	2.60821	0.615129	1.3747	2.70749	2.62575	2.14111	2.60277	2.16902	0.912149	6.48663	2.87322	2.516	1.41641	2.09061	1.6564	2.66096	2.32302	2.96747	3.15961	6.64911	2.65197	2.90819	2.17278	2.34941	1.13577	1.3747	2.68422	2.62575	2.23206	2.78512	2.16902	2.03588
DDB_G0267888	chr1	1038511	1042005	-	3494	3494	1	coding	0	0.279121	0.230098	0.489045	39.1412	64.2806	29.5865	9.06059	22.1892	4.8589	3.56369	3.17564	14.3192	0.115115	0	0.115114	9.26276	45.8734	32.1104	26.1984	3.56307	12.3388	19.3115	0.0575577	0.13956	0.172606	4.8759	42.5073	48.1955	29.5865	17.6295	22.1892	4.21099	7.95125	3.17564	16.8153
DDB_G0267890	chr1	1042896	1044435	-	1539	1240	2	coding	15.7559	16.1675	24.8895	23.4176	14.546	10.3703	12.1731	18.9693	20.5213	21.0015	21.0778	22.5962	48.4629	16.067	12.6698	22.0652	17.6559	15.8835	18.0524	21.6716	25.9957	32.1795	31.5655	15.9115	14.4186	23.4773	20.5367	15.2147	14.2113	12.1731	20.3204	20.5213	23.4986	26.6286	22.5962	40.0142
DDB_G0267892	chr1	1045342	1047918	-	2576	2576	1	coding	8.10611	5.7736	9.5965	7.28798	15.8941	21.6076	23.1516	27.1731	32.3932	43.9314	44.0521	46.1585	29.5955	15.2936	19.1628	7.95001	9.11383	15.3631	18.1259	36.6137	33.3011	43.8385	32.4021	11.6999	12.4682	8.77326	8.20091	15.6286	19.8668	23.1516	31.8934	32.3932	38.6162	43.9453	46.1585	30.9988
DDB_G0267894	chr1	1051356	1052030	-	674	674	1	coding	61.7168	70.7863	92.1842	50.624	73.7558	28.1401	22.743	8.72586	22.5169	20.529	15.5857	13.4326	16.3863	86.7683	130.019	87.5066	57.8726	65.7074	43.3659	29.8706	24.4013	19.6376	20.7431	74.2426	100.402	89.8454	54.2483	69.7316	35.753	22.743	19.2982	22.5169	22.4651	17.6116	13.4326	18.5647
DDB_G0267896	chr1	1052627	1053253	-	626	626	1	coding	0	0	0	0.416027	0.879803	1.65996	1.85486	0	0.745868	0.577792	1.95104	2.41016	1.23075	0.318265	0	0	0.382228	0.867946	0	0.936622	0.59703	0.640634	0	0.159133	0	0	0.399127	0.873875	0.829982	1.85486	0.468311	0.745868	0.587411	1.29583	2.41016	0.615373
DDB_G0267898	chr1	1053842	1055149	-	1307	1307	1	coding	0	0.0924801	0.30495	0.398852	1.05435	32.0276	61.5285	42.2784	30.3013	42.307	83.4238	134.018	89.3802	0	0	0.203415	0.549671	2.49634	58.5668	46.9929	64.6077	82.2241	128.066	0	0.0462401	0.254182	0.474262	1.77535	45.2972	61.5285	44.6357	30.3013	53.4573	82.8239	134.018	108.723
DDB_G0267902	chr1	1071888	1074531	+	2643	2533	2	coding	3.68441	57.4205	9.1412	10.6565	26.6584	49.3643	46.2139	29.8658	41.0996	46.4576	34.1783	32.4811	49.9792	2.10767	26.7697	7.31712	21.5872	29.1731	40.8958	48.2168	27.3779	40.0236	52.3049	2.89604	42.0951	8.22916	16.1218	27.9157	45.13	46.2139	39.0413	41.0996	36.9177	37.101	32.4811	51.142
DDB_G0267904	chr1	1077141	1080667	-	3526	3263	4	coding	9.84834	7.92357	1.4651	0.678671	1.6463	1.75219	42.362	61.1972	53.2505	22.3442	5.20473	2.27974	6.22004	21.3479	7.47944	3.86844	2.27406	4.28932	2.43061	48.2644	9.9686	2.82785	3.11692	15.5981	7.70151	2.66677	1.47637	2.96781	2.0914	42.362	54.7308	53.2505	16.1564	4.01629	2.27974	4.66848
DDB_G0267906	chr1	1080926	1082242	-	1316	1316	1	coding	9.20689	7.34785	10.7517	13.0722	14.5553	11.4591	12.8927	9.44141	14.115	9.83398	11.332	8.35986	7.71483	12.3489	10.5883	16.162	14.5577	15.5988	11.9407	11.222	6.60847	7.77735	9.76157	10.7779	8.96807	13.4569	13.8149	15.0771	11.6999	12.8927	10.3317	14.115	8.22123	9.55468	8.35986	8.7382
DDB_G0267908	chr1	1083269	1083568	+	299	299	1	coding	33.6152	11.29	14.6254	7.82547	0.919394	1.73466	2.32599	0	1.55886	3.01896	1.63107	3.59802	18.0058	48.5578	13.6463	23.5026	7.1897	6.34903	4.15205	3.26257	3.11948	6.69462	7.63722	41.0865	12.4681	19.064	7.50759	3.63421	2.94336	2.32599	1.63128	1.55886	3.06922	4.16284	3.59802	12.8215
DDB_G0267910	chr1	1106720	1108333	-	1613	1613	1	coding	7.28954	5.99574	3.95414	4.68688	5.12673	3.86914	3.74695	3.24381	2.17314	0.897833	0.606344	1.2038	2.39058	12.4875	9.5118	6.26429	2.67275	4.38329	5.20936	3.2747	1.27563	0.871047	1.1041	9.88851	7.75377	5.10921	3.67982	4.75501	4.53925	3.74695	3.25925	2.17314	1.08673	0.738696	1.2038	1.74734
DDB_G0267914	chr1	1112700	1114253	-	1553	1553	1	coding	18.5412	16.9692	14.3738	6.71426	5.50216	4.52084	4.19098	2.94792	6.62066	2.44781	2.51902	2.77839	2.31735	29.278	30.9544	16.2654	5.55189	8.57977	6.21204	4.40888	2.04754	1.80936	2.94873	23.9096	23.9618	15.3196	6.13308	7.04097	5.36644	4.19098	3.6784	6.62066	2.24767	2.16419	2.77839	2.63304
DDB_G0267916	chr1	1114621	1117968	-	3347	3262	2	coding	4.67123	3.55776	2.50518	1.79813	2.19708	2.90971	11.0812	14.4362	14.9009	5.60506	1.68653	1.05824	2.04898	7.6116	3.44919	4.1573	1.79889	3.08448	3.00528	14.7235	1.69163	1.41522	1.32591	6.14142	3.50348	3.33124	1.79851	2.64078	2.95749	11.0812	14.5798	14.9009	3.64835	1.55088	1.05824	1.68744
DDB_G0267918	chr1	1118591	1121104	+	2513	2513	1	coding	12.2318	4.46397	11.9998	5.4409	8.85096	7.04511	18.7535	24.676	23.4486	21.7249	14.819	13.7686	8.04799	15.0885	6.67123	7.57753	7.40215	10.0414	7.7445	19.9052	16.7048	11.8425	7.76078	13.6601	5.5676	9.78868	6.42152	9.4462	7.39481	18.7535	22.2906	23.4486	19.2149	13.3307	13.7686	7.90438
DDB_G0267920	chr1	1121667	1122038	+	371	371	1	coding	0	0	0	0	0	0	0	0	0	0	0.815533	0	0	0	0	0	0	0	0	0.652514	0	0	0	0	0	0	0	0	0	0	0.326257	0	0	0.407767	0	0
DDB_G0267922	chr1	1125063	1125549	-	486	270	3	coding	0	0.886183	2.92215	0	0	8.10145	4.26006	13.1847	1.71304	1.65877	8.51381	1.18616	10.8355	0	0	0	0	0	0	0	0	0	0	0	0.443091	1.46108	0	0	4.05072	4.26006	6.59234	1.71304	0.829386	4.2569	1.18616	5.41776
DDB_G0267924	chr1	1128799	1132710	+	3911	3327	3	coding	34.43	40.3577	31.1433	79.0772	102.707	169.012	180.526	164.199	144.23	122.118	128.685	101.555	139.08	73.9183	43.9508	63.3608	84.3476	106.675	145.743	152.9	96.704	97.4037	130.842	54.1741	42.1542	47.2521	81.7124	104.691	157.378	180.526	158.55	144.23	109.411	113.044	101.555	134.961
DDB_G0267928	chr1	1141518	1142703	+	1185	1108	2	coding	146.661	8.60915	8.44463	4.46498	10.4364	5.27431	12.0491	2.35834	6.00374	3.10056	3.41642	2.04212	8.80594	130.878	16.4816	8.14981	5.61358	10.0506	20.0589	6.43696	2.445	1.80936	5.27496	138.769	12.5454	8.29722	5.03928	10.2435	12.6666	12.0491	4.39765	6.00374	2.77278	2.61289	2.04212	7.04045
DDB_G0267930	chr1	1143814	1144065	+	251	251	1	coding	76.7013	7.68025	1.58283	2.07023	1.09452	0	3.69205	0	0	0.718801	1.94175	0	3.06221	33.6547	2.03069	4.22329	0.951018	3.2393	1.23573	2.33041	0.742734	0	2.02043	55.178	4.85547	2.90306	1.51062	2.16691	0.617865	3.69205	1.1652	0	0.730768	0.970873	0	2.54132
DDB_G0267932	chr1	1145056	1145211	+	155	155	1	coding	0	0	1.27844	2.50816	0	0	2.23653	0	0	1.16114	0	0	0	0	0	0.85278	0	0	1.99618	0	0	0	0	0	0	1.06561	1.25408	0	0.998089	2.23653	0	0	0.58057	0	0	0
DDB_G0267934	chr1	1147906	1149691	-	1785	1590	3	coding	0	0	0	0	100.337	115.236	159.958	107.019	101.796	31.7247	8.52393	6.09834	14.6133	0.375805	0.32124	0.501068	3.4602	105.988	30.6908	70.9655	10.3983	6.87113	18.6975	0.187902	0.16062	0.250534	1.7301	103.162	72.9633	159.958	88.9923	101.796	21.0615	7.69753	6.09834	16.6554
DDB_G0267936	chr1	1152289	1152619	+	330	244	2	coding	0	0	0	0	0	2.11544	1.41829	5.32064	10.4558	2.57716	0.994553	0	0	0	0	0	0	0	1.26587	1.19362	0	0	0	0	0	0	0	0	1.69066	1.41829	3.25713	10.4558	1.28858	0.497276	0	0
DDB_G0267938	chr1	1153178	1156723	+	3545	3545	1	coding	4.81438	6.28562	5.40693	4.86191	3.42728	5.73159	4.17115	2.86467	6.14125	2.14849	1.52006	1.46319	1.8887	6.7344	7.84005	9.54266	3.95931	3.72689	5.14463	5.03067	1.42716	1.19108	2.22869	5.77439	7.06283	7.4748	4.41061	3.57708	5.43811	4.17115	3.94767	6.14125	1.78782	1.35557	1.46319	2.05869
DDB_G0267940	chr1	1159902	1161696	+	1794	1618	2	coding	3.26073	5.37618	1.84664	5.71614	4.93749	10.1189	17.5167	9.29142	27.7853	21.5241	38.3603	64.1647	23.8966	5.91266	7.58126	10.1007	5.54761	7.72633	6.82397	22.7171	34.3721	50.4576	55.0006	4.5867	6.47872	5.97367	5.63187	6.33191	8.47142	17.5167	16.0043	27.7853	27.9481	44.4089	64.1647	39.4486
DDB_G0267942	chr1	1161933	1165193	-	3260	2692	5	coding	9.16988	41.7566	17.8214	27.8549	65.8609	64.0127	64.424	60.9063	66.6289	66.1888	52.615	42.5038	41.1066	7.84299	31.2126	30.2372	38.7876	68.8072	52.7666	73.4531	48.3711	53.6538	43.1369	8.50644	36.4846	24.0293	33.3212	67.3341	58.3897	64.424	67.1797	66.6289	57.28	53.1344	42.5038	42.1218
DDB_G0267946	chr1	1167122	1167316	+	194	194	1	coding	0	11.7862	3.06826	3.34422	8.48671	12.0092	9.54253	1.67805	8.99345	8.36021	8.78266	9.96374	8.5742	0	1.96821	8.18669	4.91603	3.48848	7.98471	7.529	4.79921	9.78445	6.52754	0	6.87722	5.62747	4.13013	5.98759	9.99696	9.54253	4.60353	8.99345	6.57971	9.28355	9.96374	7.55087
DDB_G0267948	chr1	1170991	1172151	-	1160	1063	2	coding	29.4217	17.4915	26.2171	20.4515	9.19394	12.2159	11.1386	12.2899	9.77035	11.8207	10.7972	8.31091	6.64199	9.18128	15.4962	11.8669	11.589	17.5013	18.7135	10.8446	21.7046	25.4584	14.2227	19.3015	16.4939	19.042	16.0203	13.3476	15.4647	11.1386	11.5673	9.77035	16.7627	18.1278	8.31091	10.4323
DDB_G0267950	chr1	1172814	1173875	+	1061	900	3	coding	73.9204	50.6361	59.8532	50.4077	67.8091	45.9599	49.1987	27.1777	51.2716	19.4578	14.6308	13.0294	14.1004	117.566	65.3128	87.6578	57.7246	59.5127	47.0727	46.3913	18.0329	11.8991	18.4658	95.7431	57.9744	73.7555	54.0662	63.6609	46.5163	49.1987	36.7845	51.2716	18.7453	13.265	13.0294	16.2831
DDB_G0267952	chr1	1173990	1175066	-	1076	828	3	coding	18.0587	49.0552	31.4395	39.0803	57.5866	59.4921	28.5501	24.4135	25.3245	4.25053	6.91878	2.98752	4.95261	28.0958	26.9415	35.5397	53.209	64.0142	43.0944	22.3786	3.26589	6.64628	6.58645	23.0773	37.9984	33.4896	46.1446	60.8004	51.2932	28.5501	23.3961	25.3245	3.75821	6.78253	2.98752	5.76953
DDB_G0267954	chr1	1175758	1177189	+	1431	1300	2	coding	2.83978	1.87465	1.13871	3.29785	5.06192	5.09363	3.79444	0.5338	1.90726	0.295494	0.199559	0.440214	0.839237	3.90641	0.834804	1.95319	2.05252	4.10593	6.223	2.87404	0.305333	1.31053	1.86881	3.3731	1.35472	1.54595	2.67519	4.58392	5.65831	3.79444	1.70392	1.90726	0.300413	0.755044	0.440214	1.35403
DDB_G0267956	chr1	1177308	1178404	-	1096	997	2	coding	87.1265	118.058	80.8528	127.683	83.1044	95.719	70.781	39.9607	61.6758	34.2693	22.2863	11.5612	22.1436	45.6434	90.2836	76.3046	101.116	99.0078	122.972	71.7177	37.0966	54.3812	33.51	66.3849	104.171	78.5787	114.4	91.0561	109.345	70.781	55.8392	61.6758	35.6829	38.3338	11.5612	27.8268
DDB_G0267958	chr1	1179370	1181659	+	2289	2188	2	coding	21.9825	23.9166	11.3834	3.81149	4.34508	4.6931	44.3957	65.8922	45.6982	17.4107	4.13352	1.2322	5.10928	39.7738	19.745	10.3268	5.30746	8.4488	2.98606	55.553	7.26455	2.38439	2.49924	30.8782	21.8308	10.8551	4.55948	6.39694	3.83958	44.3957	60.7226	45.6982	12.3376	3.25895	1.2322	3.80426
DDB_G0267960	chr1	1187972	1190807	-	2835	2734	2	coding	14.3925	18.7901	22.1597	40.6623	12.9542	12.4584	9.69164	1.79397	6.06795	3.34337	2.59325	1.73589	3.14951	19.875	16.7866	42.0106	21.7671	11.7354	13.8857	7.08321	1.60763	2.38569	4.37317	17.1337	17.7884	32.0852	31.2147	12.3448	13.172	9.69164	4.43859	6.06795	2.4755	2.48947	1.73589	3.76134
DDB_G0267962	chr1	1191800	1198906	+	7106	6740	4	coding	14.6368	22.2398	32.38	75.1333	55.458	62.3118	44.7051	28.4817	36.2591	18.5576	12.2661	9.37908	16.009	16.4844	33.8682	62.957	58.6892	57.0832	64.9538	44.5391	12.9291	16.2283	20.0536	15.5606	28.054	47.6685	66.9113	56.2706	63.6328	44.7051	36.5104	36.2591	15.7434	14.2472	9.37908	18.0313
DDB_G0267964	chr1	1199077	1199454	-	377	377	1	coding	0	0	0	0	0	0	0	0	1.23719	2.8752	0.647248	87.0949	149.708	0	0	0	0	0	0	0	0	14.8769	59.9394	0	0	0	0	0	0	0	0	1.23719	1.4376	7.76209	87.0949	104.824
DDB_G0267966	chr1	1202711	1205883	+	3172	3028	2	coding	161.459	161.285	64.4386	54.7525	32.1333	34.865	26.5225	34.9898	46.3801	56.7625	64.5159	59.9195	57.8546	296.892	190.085	135.009	58.9255	54.0161	60.9961	50.489	73.6939	63.1349	71.7092	229.175	175.685	99.724	56.839	43.0747	47.9305	26.5225	42.7394	46.3801	65.2282	63.8254	59.9195	64.7819
DDB_G0267968	chr1	1207158	1209051	+	1893	1695	3	coding	3.73739	2.45924	2.78756	2.56872	1.13902	1.65311	1.18221	1.24734	1.33702	2.47425	1.86526	1.98874	1.71593	5.07122	3.57629	2.87366	2.28389	2.50665	3.759	1.61677	1.01076	0.51039	2.66866	4.40431	3.01777	2.83061	2.42631	1.82284	2.70606	1.18221	1.43206	1.33702	1.7425	1.18783	1.98874	2.1923
DDB_G0267970	chr1	1209177	1209413	-	236	160	2	coding	0	0	0	0	0	0	0	0	0	1.11813	0	0	3.96954	0	1.57943	0	0	0	0	0.604179	0	0	0	0	0.789714	0	0	0	0	0	0.30209	0	0.559067	0	0	1.98477
DDB_G0267974	chr1	1214003	1217095	-	3092	2862	3	coding	25.1003	21.7862	15.941	12.0182	7.99054	6.49363	7.75331	1.94162	2.0404	1.549	1.02475	1.09259	2.42412	39.3533	26.2566	20.2917	11.3345	12.3941	9.07582	7.41337	4.6384	3.99574	4.48726	32.2268	24.0214	18.1164	11.6764	10.1923	7.78473	7.75331	4.6775	2.0404	3.0937	2.51025	1.09259	3.45569
DDB_G0267976	chr1	1217963	1219191	-	1228	984	3	coding	24.0838	25.8596	34.957	40.0391	33.1149	49.8254	59.8584	43.4304	65.1501	33.4931	21.07	21.6537	24.2371	33.0566	33.4416	45.0185	33.8724	52.3802	50.4809	65.7472	19.9116	15.2613	28.5009	28.5702	29.6506	39.9878	36.9558	42.7476	50.1531	59.8584	54.5888	65.1501	26.7023	18.1656	21.6537	26.369
DDB_G0267978	chr1	1220851	1224573	+	3722	3315	3	coding	51.488	66.6432	51.0915	108.844	126.23	150.254	104.032	87.87	106.132	68.7046	61.8286	50.5219	56.4378	95.3858	89.6076	121.286	141.714	146.343	153.919	110.326	54.4076	64.1316	62.0323	73.4369	78.1254	86.1887	125.279	136.286	152.086	104.032	99.0978	106.132	61.5561	62.9801	50.5219	59.235
DDB_G0267980	chr1	1230144	1231512	-	1368	1276	2	coding	14.0909	6.15231	9.51929	4.59241	4.42431	2.44319	2.82104	2.30436	7.68454	3.47252	2.29728	2.02705	1.81145	15.3021	6.80712	6.24571	4.21931	2.76785	2.55848	4.9781	0.878728	1.33578	2.78876	14.6965	6.47972	7.8825	4.40586	3.59608	2.50083	2.82104	3.64123	7.68454	2.17562	1.81653	2.02705	2.30011
DDB_G0267982	chr1	1232234	1235989	+	3755	3664	2	coding	70.572	57.3474	28.4521	73.1815	116.391	80.6292	59.1967	50.9663	44.1062	19.4923	19.6208	13.6619	17.5764	125.142	72.098	95.4388	85.9652	98.6794	73.3065	49.873	19.5542	16.6544	22.7769	97.857	64.7227	61.9455	79.5734	107.535	76.9678	59.1967	50.4196	44.1062	19.5233	18.1376	13.6619	20.1767
DDB_G0267984	chr1	1236115	1237782	-	1667	1558	2	coding	32.3993	27.7597	36.3078	29.5963	35.0961	33.2755	20.1288	11.1171	14.8392	4.87679	3.13667	1.79901	5.60621	51.0394	29.5232	44.0887	33.1832	27.1229	32.0387	16.3756	3.29945	2.76797	5.7116	41.7193	28.6414	40.1982	31.3898	31.1095	32.6571	20.1288	13.7463	14.8392	4.08812	2.95232	1.79901	5.6589
DDB_G0267986	chr1	1238363	1240237	+	1874	1874	1	coding	0	0	0	0	0	0.416319	0.248106	0.349034	0.249418	0	0.260971	0	0.823123	0.106428	0.136463	0	0	0	0	0.208804	0	0	0.407318	0.053214	0.0682313	0	0	0	0.20816	0.248106	0.278919	0.249418	0	0.130485	0	0.615221
DDB_G0267988	chr1	1240356	1241711	-	1355	997	2	coding	3.60523	3.63255	5.78946	5.2222	3.58923	3.38598	4.54023	6.55094	7.49004	6.34617	2.44905	2.59317	2.83232	5.09368	5.25053	8.25634	3.95829	2.45136	2.18201	4.7028	2.90402	2.0104	6.11589	4.34946	4.44154	7.0229	4.59025	3.02029	2.78399	4.54023	5.62687	7.49004	4.6251	2.22972	2.59317	4.47411
DDB_G0267990	chr1	1242726	1243286	-	560	387	3	coding	15.3916	79.402	64.4335	98.9889	71.4298	163.459	126.737	98.1659	126.208	119.133	83.1216	113.753	103.88	35.3054	133.838	143.608	96.7844	114.422	203.61	122.472	92.6247	104.797	132.835	25.3485	106.62	104.021	97.8867	92.9259	183.534	126.737	110.319	126.208	105.879	93.9591	113.753	118.358
DDB_G0267992	chr1	1244589	1245377	-	788	788	1	coding	8.06448	34.6487	51.3127	21.6548	26.568	25.0636	20.194	8.29454	27.858	39.3728	38.1409	56.7748	54.7706	39.7081	115.448	63.0603	28.2485	26.7273	31.1798	35.4789	45.5468	36.2731	39.8478	23.8863	75.0486	57.1865	24.9516	26.6477	28.1217	20.194	21.8867	27.858	42.4598	37.207	56.7748	47.3092
DDB_G0267994	chr1	1246116	1247617	-	1501	1224	3	coding	60.8588	37.8567	69.7298	73.2376	106.326	85.9909	95.6368	126.941	118.535	103.117	85.0428	67.5618	52.6192	78.0645	54.7394	77.4132	93.3626	91.6983	76.3916	94.3672	72.4575	75.5395	56.4337	69.4617	46.298	73.5715	83.3001	99.0122	81.1913	95.6368	110.654	118.535	87.7873	80.2912	67.5618	54.5264
DDB_G0267996	chr1	1248279	1249587	+	1308	1228	2	coding	27.427	48.9757	45.4003	23.0099	15.2485	13.2215	25.0564	23.9429	35.2646	12.3704	5.7684	3.07148	6.48293	45.1832	56.5821	39.2612	20.2637	20.3523	16.4563	21.0078	6.84765	5.55164	6.62306	36.3051	52.7789	42.3307	21.6368	17.8004	14.8389	25.0564	22.4753	35.2646	9.60902	5.66002	3.07148	6.553
DDB_G0267998	chr1	1274009	1275386	+	1377	799	5	coding	0	1.05317	0.744168	0.324439	3.08752	8.41441	32.9805	34.5941	57.0033	62.4069	24.6486	20.6752	24.6348	0.372299	0	0.496394	1.04328	19.46	7.74636	22.8867	18.973	20.6084	10.6073	0.18615	0.526584	0.620281	0.68386	11.2737	8.08039	32.9805	28.7404	57.0033	40.69	22.6285	20.6752	17.621
DDB_G0268000	chr1	1276791	1278869	+	2078	1654	5	coding	0.722674	206.522	35.8657	10.5988	13.3862	6.26515	6.65069	3.20079	5.45427	3.47556	1.93298	0.974632	1.64516	1.05107	731.6	189.691	32.6395	10.8513	7.96669	4.34518	1.97168	1.81344	1.81975	0.88687	469.061	112.778	21.6192	12.1187	7.11592	6.65069	3.77299	5.45427	2.72362	1.87321	0.974632	1.73246
DDB_G0268002	chr1	1280439	1280558	+	119	119	1	coding	0	0	0	0	0	0	0	0	0	0	0	0	0	0	0	0	0	0	0	0	2.33961	0	1.06073	0	0	0	0	0	0	0	0	0	1.16981	0	0	0.530363
DDB_G0268004	chr1	1286207	1287863	+	1656	1377	3	coding	27.6647	18.3199	52.1716	34.1183	33.2781	41.3868	31.856	66.1553	32.5328	9.91008	5.93921	5.55346	16.03	43.381	32.7251	40.9705	29.3493	44.4629	41.9718	38.2288	8.6803	11.7156	13.3744	35.5228	25.5225	46.571	31.7338	38.8705	41.6793	31.856	52.192	32.5328	9.29519	8.8274	5.55346	14.7022
DDB_G0268006	chr1	1288689	1289290	-	601	432	3	coding	6.07171	3.05886	6.41866	6.89601	4.43845	0.59816	8.82273	14.2923	8.06309	2.49845	3.93706	7.19604	403.283	5.04615	0.588201	1.2233	5.78482	2.81484	2.50555	8.55018	11.4023	6.23292	161.815	5.55893	1.82353	3.82098	6.34041	3.62665	1.55185	8.82273	11.4213	8.06309	6.95035	5.08499	7.19604	282.549
DDB_G0268008	chr1	1290599	1291894	-	1295	1295	1	coding	15.9331	7.84026	14.1576	9.25853	4.04363	2.61003	2.1537	1.51491	1.80424	0.978368	0.566342	1.16602	4.76345	21.7106	8.68686	11.4967	5.73253	6.08868	4.08477	2.11463	0.866523	1.54968	1.57144	18.8218	8.26356	12.8272	7.49553	5.06616	3.3474	2.1537	1.81477	1.80424	0.922446	1.05801	1.16602	3.16745
DDB_G0268010	chr1	1301596	1302485	+	889	751	2	coding	0.318869	23.2932	36.2854	10.3924	14.6517	8.12044	21.005	7.38743	13.8186	11.5466	32.1664	39.2772	148.426	1.72256	50.4599	46.818	22.438	18.4292	18.6098	21.4472	11.434	20.1372	125.259	1.02072	36.8766	41.5517	16.4152	16.5404	13.3651	21.005	14.4173	13.8186	11.4903	26.1518	39.2772	136.842
DDB_G0268012	chr1	1302705	1303853	-	1148	1148	1	coding	0.845452	5.53708	10.8848	4.82203	43.218	91.7341	57.7403	32.8372	62.3683	17.3803	15.6143	11.7822	22.4167	0.878312	7.09492	10.891	6.53993	46.468	52.3575	55.142	11.1214	9.37011	20.3928	0.861882	6.316	10.8879	5.68098	44.843	72.0458	57.7403	43.9896	62.3683	14.2508	12.4922	11.7822	21.4048
DDB_G0268014	chr1	1308296	1310389	+	2093	2093	1	coding	12.9571	8.66504	12.0958	17.0661	16.7941	17.0236	12.663	13.7513	15.6333	9.25585	4.90722	3.71142	23.8309	18.9641	9.16431	14.6756	14.9928	17.6723	14.4251	15.5182	5.45239	4.89149	17.385	15.9606	8.91467	13.3857	16.0295	17.2332	15.7243	12.663	14.6348	15.6333	7.35412	4.89935	3.71142	20.6079
DDB_G0268016	chr1	1313476	1313789	-	313	235	2	coding	12.6639	38.7901	20.1962	28.6164	21.5301	31.8388	45.6366	40.0395	42.9181	23.6931	21.6787	25.9604	24.4202	25.6808	32.9281	28.6275	27.8083	32.147	42.703	18.9972	6.71281	4.66081	26.3167	19.1724	35.8591	24.4118	28.2123	26.8385	37.2709	45.6366	29.5184	42.9181	15.203	13.1698	25.9604	25.3685
DDB_G0268018	chr1	1314808	1316513	+	1705	1594	2	coding	23.9206	11.5962	16.1199	19.4493	31.885	13.8577	12.0235	3.69045	16.6289	6.86644	3.60245	2.50238	3.46514	50.0131	13.7873	20.6719	27.6296	25.3177	8.29239	12.5106	3.22503	2.64261	2.63187	36.9669	12.6918	18.3959	23.5394	28.6013	11.0751	12.0235	8.10052	16.6289	5.04573	3.12253	2.50238	3.04851
DDB_G0268020	chr1	1317002	1318564	+	1562	1110	3	coding	128.036	40.9734	111.097	77.1063	46.837	31.9113	41.3788	34.1037	35.19	27.4229	26.1586	35.9802	38.711	195.877	56.7828	111.638	68.258	62.4635	64.7709	41.4197	34.1377	34.1047	49.8627	161.957	48.8781	111.368	72.6822	54.6503	48.3411	41.3788	37.7617	35.19	30.7803	30.1316	35.9802	44.2868
DDB_G0268022	chr1	1318763	1319387	-	624	520	2	coding	11.0395	4.4029	10.6978	2.99827	0.792581	1.24617	1.55957	1.88057	0.671924	0	0	0	0	16.0559	9.55827	10.7039	0	0.521267	2.68452	0.937519	1.43425	0.769497	0.97538	13.5477	6.98059	10.7008	1.49913	0.656924	1.96534	1.55957	1.40905	0.671924	0.717123	0.384748	0	0.48769
DDB_G0268024	chr1	1320084	1322172	-	2088	1483	5	coding	46.4231	29.0411	33.1277	60.4321	46.2788	52.3199	45.2059	40.4898	52.1281	44.2186	39.8991	34.48	37.1049	52.0688	45.2543	60.2991	52.4601	49.1319	44.3965	52.5258	30.2718	36.0618	32.3568	49.246	37.1477	46.7134	56.4461	47.7054	48.3582	45.2059	46.5078	52.1281	37.2452	37.9805	34.48	34.7308
DDB_G0268026	chr1	1322688	1323508	-	820	667	2	coding	73.2169	363.434	282.908	153.819	173.366	366.574	477.194	268.036	426.94	248.692	290.374	317.852	406.409	79.9403	273.843	238.824	63.4069	110.833	116.136	411.844	190.946	225.005	361.122	76.5786	318.639	260.866	108.613	142.099	241.355	477.194	339.94	426.94	219.819	257.689	317.852	383.766
DDB_G0268028	chr1	1325279	1327600	-	2321	2321	1	coding	3.05047	1.56284	2.74849	0.674029	1.30663	0.896467	11.7201	37.2033	34.6414	967.589	2309.15	4219.12	4654.94	3.35166	0.550964	2.97922	2.16744	2.2265	2.01165	25.8814	1936.82	2371.14	3342.96	3.20106	1.0569	2.86385	1.42073	1.76656	1.45406	11.7201	31.5423	34.6414	1452.21	2340.15	4219.12	3998.95
DDB_G0268030	chr1	1334449	1338114	-	3665	3665	1	coding	4.84252	3.04951	8.21211	4.53015	2.47232	2.22299	2.47585	1.0999	1.53922	0.989408	0.61679	0.725651	1.00873	5.42201	3.08188	8.19815	3.15514	3.69661	5.9315	2.4949	1.41556	1.91275	1.74708	5.13227	3.06569	8.20513	3.84265	3.08447	4.07725	2.47585	1.7974	1.53922	1.20249	1.26477	0.725651	1.3779
DDB_G0268034	chr1	1340557	1342081	+	1524	1363	2	coding	354.974	435.027	392.007	452.903	539.816	415.652	438.36	429.82	367.961	365.261	310.261	198.089	204.65	223.089	425.321	415.474	503.63	450.711	410.642	444.498	376.532	281.321	257.185	289.031	430.174	403.741	478.266	495.263	413.147	438.36	437.159	367.961	370.897	295.791	198.089	230.918
DDB_G0268036	chr1	1342458	1343261	+	803	803	1	coding	23.5927	7.22173	11.4106	6.81322	22.6418	14.2398	14.7544	19.5355	32.2825	69.3911	84.292	67.6642	20.4757	32.5141	3.81892	9.92789	11.3271	12.5221	10.0703	26.7823	65.416	47.7117	24.6975	28.0534	5.52032	10.6692	9.07014	17.5819	12.155	14.7544	23.1589	32.2825	67.4036	66.0019	67.6642	22.5866
DDB_G0268038	chr1	1344276	1344767	+	491	361	2	coding	172.64	679.798	665.889	271.987	157.285	98.9188	49.3392	20.7329	18.0364	10.978	3.70697	10.4075	12.755	291.358	607.245	483.759	265.405	242.867	172.859	43.6807	25.0074	27.6637	18.234	231.999	643.521	574.824	268.696	200.076	135.889	49.3392	32.2068	18.0364	17.9927	15.6853	10.4075	15.4945
DDB_G0268040	chr1	1345125	1346305	+	1180	993	3	coding	27.0002	9.95888	17.4207	20.0351	21.8771	18.4177	17.2815	20.6976	31.9286	20.6417	10.8083	8.99504	6.973	24.343	10.2758	14.0246	16.3621	17.8942	15.4764	24.6658	9.49	9.27568	8.94588	25.6716	10.1173	15.7227	18.1986	19.8857	16.9471	17.2815	22.6817	31.9286	15.0659	10.042	8.99504	7.95944
DDB_G0268042	chr1	1346481	1347356	-	875	588	3	coding	642.727	146.753	460.629	262.835	307.32	259.539	222.957	308.395	233.632	184.356	167.66	119.447	86.8301	772.717	288.338	327.97	307.782	357.967	218.931	235.501	192.87	149.015	85.5041	707.722	217.546	394.299	285.309	332.644	239.235	222.957	271.948	233.632	188.613	158.338	119.447	86.1671
DDB_G0268044	chr1	1347890	1350468	-	2578	1847	7	coding	210.386	206.5	185.56	260.919	234.46	244.13	211.209	200.85	241.208	163.552	110.519	96.5293	111.756	304.172	241.791	303.165	228.217	206.864	255.892	238.357	118.066	121.218	116.302	257.279	224.145	244.362	244.568	220.662	250.011	211.209	219.604	241.208	140.809	115.869	96.5293	114.029
DDB_G0268046	chr1	1352853	1352990	+	137	137	1	coding	1.73992	0	0	0	4.99671	28.2826	12.6413	4.74231	7.62488	0.656296	0	0	0	7.23016	2.78117	5.78407	2.60496	11.8305	9.0262	3.54627	0	0	0	4.48504	1.39058	2.89204	1.30248	8.4136	18.6544	12.6413	4.14429	7.62488	0.328148	0	0	0
DDB_G0268048	chr1	1353351	1354182	-	831	576	3	coding	22.6009	11.9084	13.778	14.4165	18.1021	8.5385	11.65	6.21661	12.7213	2.0335	3.59173	0.559277	5.77537	36.5329	8.83826	17.9216	21.1097	18.798	11.5634	6.7618	3.23263	2.77497	5.27615	29.5669	10.3733	15.8498	17.7631	18.45	10.0509	11.65	6.4892	12.7213	2.63306	3.18335	0.559277	5.52576
DDB_G0268050	chr1	1354807	1355529	-	722	722	1	coding	0	1.00385	0.551693	0	0	0.359889	0.321714	0	0.970248	0	0.338395	0	0.711552	0	0.530845	0	0	0	0	0.270752	0	0.277785	0	0	0.767348	0.275847	0	0	0.179944	0.321714	0.135376	0.970248	0	0.30809	0	0.355776
DDB_G0268052	chr1	1359896	1363000	-	3104	3104	1	coding	39.4768	36.6982	113.303	67.5015	70.2204	94.0238	138.586	106.965	89.9548	108.187	76.9044	67.1978	53.5577	10.3793	49.3194	37.9178	41.8724	100.91	72.1093	143.049	137.498	134.378	97.7712	24.928	43.0088	75.6106	54.687	85.565	83.0665	138.586	125.007	89.9548	122.843	105.641	67.1978	75.6644
DDB_G0268054	chr1	1365318	1365947	-	629	358	2	coding	16.3407	11.4244	17.1737	14.1293	0	0.722776	6.13804	7.27155	4.54669	2.76738	0	0	0.714517	22.4496	3.90909	6.65168	1.99714	3.02335	1.29752	2.99069	1.03983	4.74202	2.47503	19.3952	7.66673	11.9127	8.06323	1.51167	1.01015	6.13804	5.13112	4.54669	1.90361	2.37101	0	1.59477
DDB_G0268056	chr1	1366267	1368004	-	1737	1436	4	coding	46.6044	29.737	30.608	23.1866	18.6752	18.6115	34.9707	30.6768	42.1381	13.2709	5.9466	4.57248	10.0926	87.0963	46.1095	47.578	18.7232	30.9893	22.274	40.0344	9.81338	7.46171	10.4305	66.8504	37.9232	39.093	20.9549	24.8322	20.4428	34.9707	35.3556	42.1381	11.5421	6.70415	4.57248	10.2615
DDB_G0268058	chr1	1371493	1372547	-	1054	964	2	coding	0	0.250443	0	0	0	0	0	1.35495	0.36309	0.56254	1.01308	4.24611	3.19535	0	0	0	0	0	0	1.21586	0.193757	2.59884	2.63534	0	0.125222	0	0	0	0	0	1.28541	0.36309	0.378148	1.80596	4.24611	2.91535
DDB_G0268060	chr1	1380972	1383578	-	2606	2443	2	coding	25.5821	15.0401	12.8064	25.1781	35.6477	43.1005	30.3949	33.5919	50.2566	36.9314	33.1217	26.8858	27.4585	44.6442	28.0983	35.0948	42.7363	38.5616	40.0558	43.1139	31.2714	29.7356	30.0908	35.1132	21.5692	23.9506	33.9572	37.1046	41.5782	30.3949	38.3529	50.2566	34.1014	31.4286	26.8858	28.7746
DDB_G0268062	chr1	1391482	1393242	+	1760	1760	1	coding	2.25058	1.27554	1.86936	2.59779	3.55477	5.63994	3.81534	2.6837	4.10948	0.955032	0.57331	0.505872	1.3562	3.97468	2.2484	5.14366	3.22912	4.62269	5.10797	4.47241	0	0.705935	0.596541	3.11263	1.76197	3.50651	2.91346	4.08873	5.37396	3.81534	3.57806	4.10948	0.477516	0.639623	0.505872	0.976371
DDB_G0268064	chr1	1393387	1394274	-	887	666	3	coding	319.786	3.43545	10.732	7.21332	10.7194	8.94557	6.7798	1.95647	1.57285	7.85201	16.4569	19.0388	25.5688	531.991	11.2826	16.3061	7.16462	20.3364	6.51667	8.63191	10.9112	14.56	38.4335	425.888	7.35905	13.5191	7.18897	15.5279	7.73112	6.7798	5.29419	1.57285	9.38161	15.5085	19.0388	32.0011
DDB_G0268066	chr1	1394864	1397458	+	2594	2594	1	coding	15.5479	0.844262	3.24791	1.41601	2.4598	1.2107	2.20965	1.7763	1.45067	1.61542	0.664063	0.251122	2.39373	34.8578	0.694483	1.75384	1.85852	2.63766	1.75082	2.353	0.580594	0.622997	2.66518	25.2029	0.769373	2.50087	1.63727	2.54873	1.48076	2.20965	2.06465	1.45067	1.09801	0.64353	0.251122	2.52945
DDB_G0268068	chr1	1398472	1399280	+	808	625	2	coding	92.6735	52.6685	99.5595	81.9574	108.656	82.5833	150.615	151.867	194.672	188.505	121.745	107.08	71.5884	129.534	52.8466	93.5691	93.2635	87.4456	73.5052	134.405	139.257	90.97	77.3467	111.104	52.7576	96.5643	87.6104	98.0506	78.0442	150.615	143.136	194.672	163.881	106.357	107.08	74.4675
DDB_G0268070	chr1	1399546	1400979	-	1433	1433	1	coding	34.074	24.041	18.9145	4.45663	17.4069	26.1288	20.762	10.2684	28.3726	11.6843	13.0519	15.5061	10.2245	28.1099	28.1918	10.3904	7.52061	20.493	12.1608	19.316	8.41869	12.1147	16.7763	31.0919	26.1164	14.6524	5.98862	18.95	19.1448	20.762	14.7922	28.3726	10.0515	12.5833	15.5061	13.5004
DDB_G0268072	chr1	1404967	1408062	+	3095	2177	10	coding	0	0.995588	0.45596	0.178909	16.143	43.1881	84.393	76.0071	110.714	53.8775	15.6059	10.0685	18.1717	0.136867	0.935958	0.486634	3.01352	35.8323	11.3199	60.5074	15.3193	6.24464	23.6299	0.0684336	0.965773	0.471297	1.59621	25.9876	27.254	84.393	68.2573	110.714	34.5984	10.9253	10.0685	20.9008
DDB_G0268074	chr1	1408319	1411401	-	3082	2989	2	coding	9.23185	4.85312	2.80052	1.83144	3.22756	3.65375	3.07177	1.31282	3.55709	3.33085	3.80364	3.21187	3.354	10.875	3.50738	4.40332	2.72428	3.09309	2.70695	2.78153	3.47305	2.98807	5.1068	10.0534	4.18025	3.60192	2.27786	3.16033	3.18035	3.07177	2.04717	3.55709	3.40195	3.39586	3.21187	4.2304
DDB_G0268076	chr1	1414125	1415255	-	1130	1130	1	coding	0.84919	0	0	0.230636	0	0.460123	94.0886	135.98	177.905	116.194	69.4393	79.9772	132.138	0.705756	0.452462	1.17625	0.423796	0.481169	1.37667	126.608	95.9841	86.5684	166.565	0.777473	0.226231	0.588124	0.327216	0.240585	0.918399	94.0886	131.294	177.905	106.089	78.0038	79.9772	149.352
DDB_G0268078	chr1	1417972	1419590	+	1618	1522	2	coding	15.0462	8.09601	9.94568	16.6026	19.6367	22.1955	17.3992	16.318	17.7213	29.9519	36.3619	29.0391	34.3474	4.97572	13.5153	12.3955	15.9614	17.7651	21.455	18.8818	43.3535	36.8995	48.025	10.0109	10.8057	11.1706	16.282	18.7009	21.8252	17.3992	17.5999	17.7213	36.6527	36.6307	29.0391	41.1862
DDB_G0268080	chr1	1420168	1422262	+	2094	1999	2	coding	33.8384	15.5361	24.8175	23.1388	27.568	29.1278	37.3135	60.0148	59.0709	37.5673	11.5544	7.2284	10.6695	56.6446	22.1215	34.1061	22.756	27.4685	35.3267	45.2455	18.0528	10.7897	11.0048	45.2415	18.8288	29.4618	22.9474	27.5183	32.2272	37.3135	52.6301	59.0709	27.81	11.172	7.2284	10.8372
DDB_G0268082	chr1	1428341	1428634	+	293	293	1	coding	0	0	0	0	0	0	0	0	0	0	0.832177	0	0.874919	0	0	0	0	0	0	0	0	0.683125	1.7318	0	0	0	0	0	0	0	0	0	0	0.757651	0	1.30336
DDB_G0268084	chr1	1428913	1431383	-	2470	2298	3	coding	14.8698	15.1402	12.3077	10.8262	5.03449	6.21946	13.3939	6.54155	13.0075	15.6262	19.458	26.9265	14.9238	22.4182	18.9593	18.501	7.65526	8.45512	7.03737	12.1655	15.4144	14.6199	15.821	18.644	17.0498	15.4044	9.24073	6.74481	6.62842	13.3939	9.35353	13.0075	15.5203	17.0389	26.9265	15.3724
DDB_G0268086	chr1	1432461	1432727	+	266	184	2	coding	0	0	0	0	0	0	1.25053	0	5.0286	1.94772	2.63075	1.74098	8.29761	0	0	0	0	0	0	5.78843	0	0	3.42169	0	0	0	0	0	0	1.25053	2.89421	5.0286	0.973859	1.31538	1.74098	5.85965
DDB_G0268088	chr1	1432947	1439629	-	6682	6538	2	coding	19.2381	5.49332	8.59958	5.74347	4.17523	6.94263	9.85168	10.9073	19.7182	14.7348	13.1869	10.8766	9.36083	30.3905	9.76131	14.9307	5.84484	8.17552	7.28513	14.4122	11.7768	11.4546	12.573	24.8143	7.62731	11.7651	5.79415	6.17537	7.11388	9.85168	12.6597	19.7182	13.2558	12.3208	10.8766	10.9669
DDB_G0268090	chr1	1440159	1441186	-	1027	780	3	coding	45.5378	89.1395	21.1408	14.1585	58.1226	283.129	102.932	49.7307	43.1525	15.1527	16.5606	13.0962	32.8513	31.7296	74.8323	28.3737	14.3855	119.718	255.725	79.5016	9.80068	12.0554	17.882	38.6337	81.9859	24.7573	14.272	88.9201	269.427	102.932	64.6162	43.1525	12.4767	14.308	13.0962	25.3667
DDB_G0268092	chr1	1445229	1445868	-	639	468	3	coding	15.8033	12.0707	5.0812	13.8455	26.0593	15.4683	17.5314	10.421	17.6241	9.99911	4.67503	7.79189	5.18821	9.95644	6.79054	11.5804	7.88679	15.887	12.2314	13.0918	1.98693	4.26409	8.64795	12.8799	9.43063	8.33081	10.8661	20.9731	13.8498	17.5314	11.7564	17.6241	5.99302	4.46956	7.79189	6.91808
DDB_G0268094	chr1	1446577	1447961	+	1384	1146	3	coding	12.3293	44.5324	4.86008	9.64847	35.8876	21.7399	12.6523	9.39795	20.4525	12.1389	8.94318	7.60939	7.16382	9.55212	22.9368	11.5782	27.9495	20.0109	21.4107	15.9295	4.15388	6.72958	5.42825	10.9407	33.7346	8.21915	18.799	27.9492	21.5753	12.6523	12.6637	20.4525	8.1464	7.83638	7.60939	6.29604
DDB_G0268096	chr1	1448032	1449683	-	1651	1552	2	coding	1.85412	1.47897	4.62016	2.51785	1.24242	1.42323	0.898067	1.68453	0.451409	0.233125	0.314878	0.13892	0.33105	3.40292	0.90558	3.08186	2.62173	1.57588	2.00389	0.881775	0.602217	0.12924	0.163819	2.62852	1.19227	3.85101	2.56979	1.40915	1.71356	0.898067	1.28315	0.451409	0.417671	0.222059	0.13892	0.247434
DDB_G0268098	chr1	1450677	1452718	-	2041	1915	2	coding	146.545	6.68867	62.6297	46.3324	23.3086	17.5774	24.7523	16.0452	11.7708	17.2445	12.8265	6.81315	9.32562	145.006	11.7456	60.9304	60.1329	30.8012	25.0163	30.1749	16.6958	14.8769	15.9358	145.776	9.21714	61.78	53.2326	27.0549	21.2968	24.7523	23.1101	11.7708	16.9701	13.8517	6.81315	12.6307
DDB_G0268100	chr1	1453036	1454418	-	1382	1382	1	coding	18.4031	1.57437	6.05666	8.86472	4.98587	3.57469	3.02732	3.31242	2.02889	2.61949	2.83048	2.49754	1.67392	24.9621	2.96014	12.1202	9.18424	7.27964	5.1788	5.23709	1.62403	2.03307	3.31333	21.6826	2.26726	9.08843	9.02448	6.13275	4.37675	3.02732	4.27476	2.02889	2.12176	2.43178	2.49754	2.49363
DDB_G0268102	chr1	1455102	1460921	+	5819	5584	2	coding	24.772	19.6274	34.2309	38.4839	44.9608	47.8814	45.0713	74.4546	46.7791	46.6691	41.4651	33.9554	34.3065	17.4997	22.6302	30.6444	39.1111	48.6168	45.183	49.9759	50.7333	66.7578	45.3181	21.1358	21.1288	32.4377	38.7975	46.7888	46.5322	45.0713	62.2152	46.7791	48.7012	54.1115	33.9554	39.8123
DDB_G0268104	chr1	1461475	1463206	+	1731	1485	3	coding	226.877	57.3116	61.922	112.281	160.616	137.881	72.9999	46.1802	80.6147	45.1019	49.08	44.7576	27.4858	296.579	122.947	125.524	127.076	161.103	118.869	88.3393	70.6286	80.3759	54.6616	261.728	90.1293	93.7228	119.678	160.859	128.375	72.9999	67.2597	80.6147	57.8652	64.728	44.7576	41.0737
DDB_G0268106	chr1	1463479	1463865	-	386	386	1	coding	0	0	0	0	0.712708	0	0	0	0	0.468056	2.52878	9.48315	17.2813	0	0	0	0	0	0	0	0.967282	7.78444	14.4719	0	0	0	0	0.356354	0	0	0	0	0.717669	5.15661	9.48315	15.8766
DDB_G0268108	chr1	1465335	1466195	+	860	672	3	coding	1.60072	0	0	0	0	0	0	0	0	0.939233	3.0809	1.43921	10.289	0	0	0	0	0	0	0	0.831862	1.19015	7.16579	0.800362	0	0	0	0	0	0	0	0	0.885548	2.13553	1.43921	8.72742
DDB_G0268110	chr1	1466318	1468006	-	1688	1542	3	coding	7.22657	22.7835	13.6831	28.1953	16.3349	9.26277	4.29067	11.6486	8.92942	6.09655	4.11725	4.68092	4.41197	11.5598	16.0642	23.5069	10.3153	6.51634	10.2793	9.12252	6.05725	6.43464	5.51989	9.3932	19.4238	18.595	19.2553	11.4256	9.77106	4.29067	10.3856	8.92942	6.0769	5.27594	4.68092	4.96593
DDB_G0268112	chr1	1468365	1468964	+	599	599	1	coding	9.40425	6.0482	29.9156	11.3035	3.21788	4.33666	2.32599	7.63512	12.4709	9.05689	14.2718	9.71465	11.1465	18.9575	9.38181	14.6337	4.39371	5.44202	9.86112	8.48268	12.7899	14.0587	8.27366	14.1809	7.715	22.2746	7.84858	4.32995	7.09889	2.32599	8.0589	12.4709	10.9234	14.1653	9.71465	9.71006
DDB_G0268114	chr1	1473867	1474392	+	525	415	2	coding	75.4298	8.70244	24.8698	9.69583	13.8901	22.7753	7.53019	17.2634	8.69151	6.51575	3.22693	0.5177	3.08425	112.936	15.033	28.7123	18.1036	34.2573	15.6822	12.2053	2.24423	2.40814	1.22098	94.1829	11.8677	26.7911	13.8997	24.0737	19.2287	7.53019	14.7343	8.69151	4.37999	2.81753	0.5177	2.15261
DDB_G0268116	chr1	1479679	1480888	-	1209	1111	2	coding	7.44272	7.49911	6.98836	15.4681	13.8776	15.6634	11.2851	7.34995	10.3994	6.02165	1.97838	3.20039	1.50222	16.5845	8.50593	13.5066	12.8118	14.6685	11.3314	11.4322	3.19516	2.52627	4.00274	12.0136	8.00252	10.2475	14.14	14.2731	13.4974	11.2851	9.39106	10.3994	4.60841	2.25233	3.20039	2.75248
DDB_G0268118	chr1	1481369	1483750	+	2381	2296	2	coding	23.9795	19.1079	13.886	21.9644	53.5913	41.7248	34.6672	22.6405	34.1892	13.3607	4.84422	3.94561	7.83543	40.5531	21.712	23.388	31.2346	43.3965	32.0483	27.7276	7.90052	5.20013	7.97621	32.2663	20.4099	18.637	26.5995	48.4939	36.8865	34.6672	25.184	34.1892	10.6306	5.02218	3.94561	7.90582
DDB_G0268120	chr1	1484124	1484396	-	272	272	1	coding	0	0.886183	1.46108	0	1.01032	0	3.40805	3.59582	0.856519	0.331754	4.48095	1.58155	4.23999	0.730961	0	0	0.438932	0	0	0	1.3712	0	0.466253	0.365481	0.443091	0.730539	0.219466	0.505161	0	3.40805	1.79791	0.856519	0.851478	2.24048	1.58155	2.35312
DDB_G0268122	chr1	1487041	1487541	-	500	500	1	coding	6.46255	5.00886	7.43244	10.2611	5.13947	4.30972	6.74201	0	2.4206	1.87513	2.53271	3.12871	2.92908	2.47891	11.6544	31.9501	23.3206	41.125	24.4997	9.32162	2.90635	1.66326	6.06129	4.47073	8.33164	19.6913	16.7909	23.1322	14.4047	6.74201	4.66081	2.4206	2.39074	2.09799	3.12871	4.49518
DDB_G0268124	chr1	1488240	1488596	-	356	356	1	coding	0.336286	0.677669	0	0.73067	0	0	0	0	0	0.507389	0	0	0.720521	0.838455	2.15015	1.49057	0	0	0.872279	0	0	0	0	0.587371	1.41391	0.745287	0.365335	0	0.43614	0	0	0	0.253694	0	0	0.360261
DDB_G0268126	chr1	1489512	1491326	-	1814	1650	3	coding	8.788	10.9768	12.1858	9.86272	8.76011	13.0651	12.8049	11.0855	16.1262	6.30092	4.07027	4.50568	3.73468	12.2532	9.28739	14.7279	9.2789	11.7697	12.7161	12.3753	3.11382	3.15899	6.46831	10.5206	10.1321	13.4568	9.57081	10.2649	12.8906	12.8049	11.7304	16.1262	4.70737	3.61463	4.50568	5.10149
DDB_G0268130	chr1	1512409	1514206	+	1797	1623	3	coding	21.7811	21.2022	23.3044	12.9141	7.88779	3.36051	6.2942	2.21366	1.94139	0.389903	0.150467	0.929377	1.18647	30.0065	34.6192	31.663	12.6019	14.9773	9.00122	3.73209	2.07198	1.42045	4.8535	25.8938	27.9107	27.4837	12.758	11.4325	6.18086	6.2942	2.97288	1.94139	1.23094	0.785456	0.929377	3.01999
DDB_G0268132	chr1	1516724	1519586	+	2862	2694	3	coding	14.5561	9.55333	19.0785	20.2141	22.857	16.4012	19.8792	27.5413	31.2987	29.6859	24.4478	19.9712	23.1761	17.2398	13.4243	17.8069	20.4379	20.4807	17.1463	23.6255	24.7407	27.2178	23.9755	15.8979	11.4888	18.4427	20.326	21.6689	16.7737	19.8792	25.5834	31.2987	27.2133	25.8328	19.9712	23.5758
DDB_G0268134	chr1	1521691	1526501	+	4810	4611	3	coding	22.5839	11.5493	23.617	20.0039	24.165	25.5254	28.6112	29.9552	28.5071	33.857	26.54	13.1123	15.7359	4.94848	11.9073	9.09756	17.8813	25.5634	20.343	37.5085	42.3042	34.5994	19.9955	13.7662	11.7283	16.3573	18.9426	24.8642	22.9342	28.6112	33.7318	28.5071	38.0806	30.5697	13.1123	17.8657
DDB_G0268136	chr1	1527025	1528102	+	1077	970	2	coding	0	0	0	0	0	1.87386	25.964	22.8919	25.3797	6.05656	4.02732	1.1105	4.76345	0	0	0	0.862961	0.27994	0	18.7296	3.08097	1.13643	5.89292	0	0	0	0.431481	0.13997	0.936932	25.964	20.8107	25.3797	4.56877	2.58188	1.1105	5.32818
DDB_G0268138	chr1	1528262	1528973	+	711	607	2	coding	62.8856	12.1163	14.4092	6.21069	2.03807	0.854514	0.763873	1.07461	0.383957	0.297435	0.40174	0.886211	0	84.2118	15.3352	16.6019	5.70611	4.9148	0.767004	0.482153	0	0.329784	0.41802	73.5487	13.7258	15.5056	5.9584	3.47643	0.810759	0.763873	0.778383	0.383957	0.148717	0.365762	0.886211	0.20901
DDB_G0268140	chr1	1529143	1531470	-	2327	2327	1	coding	27.3319	32.9429	22.7879	26.3314	24.2881	29.0601	47.0594	27.5494	35.0544	12.7606	12.7164	7.88226	12.8171	43.4164	60.0102	49.8305	22.9053	28.6945	50.8305	34.896	12.5423	13.9327	14.4346	35.3742	46.4765	36.3092	24.6184	26.4913	39.9453	47.0594	31.2227	35.0544	12.6514	13.3246	7.88226	13.6259
DDB_G0268142	chr1	1532259	1533436	+	1177	1045	2	coding	79.5775	36.2776	75.8127	22.1734	22.1287	27.8341	25.8814	6.87567	12.2833	7.78529	8.87973	5.36094	10.5642	122.362	150.05	44.7257	19.2275	51.8474	36.8807	31.4104	12.1562	7.96065	21.8832	100.97	93.164	60.2692	20.7004	36.988	32.3574	25.8814	19.143	12.2833	9.97072	8.42019	5.36094	16.2237
DDB_G0268144	chr1	1533586	1535463	-	1877	1877	1	coding	28.8948	48.6948	142.091	159.593	141.875	75.372	42.4203	5.57563	9.08923	6.36587	5.21107	4.48315	6.98537	13.4948	60.7651	147.768	210.051	88.8169	54.8853	15.1141	5.58119	6.09574	7.45558	21.1948	54.7299	144.929	184.822	115.346	65.1286	42.4203	10.3449	9.08923	5.97353	5.65341	4.48315	7.22047
DDB_G0268146	chr1	1536630	1537772	+	1142	1051	2	coding	3.07831	1.14876	1.89399	0.99088	3.53613	1.97682	2.8716	0	0.999272	0.516062	0.697037	1.12758	0.488559	2.08459	4.85978	1.13704	1.70696	3.10087	0.88719	1.20836	0.533245	0	0.725282	2.58145	3.00427	1.51551	1.34892	3.3185	1.43201	2.8716	0.604179	0.999272	0.524654	0.348518	1.12758	0.60692
DDB_G0268148	chr1	1538303	1539435	+	1132	1036	2	coding	3.70109	1.86457	4.8034	4.90034	5.713	0.250674	1.12042	0	0.225269	0.698026	0.942813	0.623934	0	4.42168	1.972	3.07592	2.88604	0.52428	0.900011	1.32011	0.180317	0.483715	0.981018	4.06139	1.91829	3.93966	3.89319	3.11864	0.575342	1.12042	0.660057	0.225269	0.439172	0.713264	0.623934	0.490509
DDB_G0268152	chr1	1542257	1544719	-	2462	2462	1	coding	1.16983	2.16095	1.61946	0.317721	1.17584	2.95801	1.03881	1.85996	2.46836	0.992838	1.98668	1.40239	0.52218	0.972241	1.66215	1.40433	0.875725	1.76761	1.77006	1.4306	0.303969	0.73388	0.516797	1.07104	1.91155	1.5119	0.596723	1.47172	2.36404	1.03881	1.64528	2.46836	0.648404	1.36028	1.40239	0.519489
DDB_G0268154	chr1	1545975	1546631	+	656	656	1	coding	10.9639	6.62816	21.5526	44.2689	85.2224	70.0994	90.8093	117.54	99.2975	91.6717	103.152	133.735	104.535	22.3244	9.15203	15.794	58.5463	73.72	50.7157	78.5102	78.2008	106.075	97.6448	16.6441	7.8901	18.6733	51.4076	79.4712	60.4075	90.8093	98.0251	99.2975	84.9362	104.613	133.735	101.09
DDB_G0268156	chr1	1548695	1550155	-	1460	1460	1	coding	11.1755	11.4258	12.5587	20.2645	23.976	15.8506	12.6568	10.7505	13.444	7.81087	6.02858	6.35379	6.07413	17.8245	13.3976	19.304	21.0786	16.11	21.5276	14.5375	6.8539	5.77359	8.45095	14.5	12.4117	15.9313	20.6715	20.043	18.6891	12.6568	12.644	13.444	7.33238	5.90109	6.35379	7.26254
DDB_G0268158	chr1	1574564	1576904	+	2340	2064	3	coding	63.3087	1.75565	5.98215	8.51829	5.93803	4.15413	47.0375	68.705	68.8932	62.8768	12.8426	5.79652	9.27109	36.2998	1.9187	5.47066	8.34798	8.35918	4.14301	70.6969	23.9055	10.1051	9.48341	49.8043	1.83717	5.7264	8.43314	7.14861	4.14857	47.0375	69.7009	68.8932	43.3911	11.4738	5.79652	9.37725
DDB_G0268160	chr1	1577150	1578881	-	1731	1651	2	coding	0	0.585428	0.241303	0.47341	1.4183	0.787052	6.19139	5.93865	7.92163	3.28744	4.51429	6.13818	4.12371	0.241443	0.15479	0.885282	1.52232	0.329221	2.63742	8.64492	3.67997	2.85524	3.54217	0.120721	0.370109	0.563292	0.997865	0.873762	1.71224	6.19139	7.29178	7.92163	3.4837	3.68477	6.13818	3.83294
DDB_G0268162	chr1	1580521	1581951	+	1430	1430	1	coding	7.53013	9.74264	31.8417	24.5418	41.4809	61.0161	47.5809	35.2175	52.4158	35.5046	36.0974	36.6982	28.2344	11.592	17.0518	25.6965	37.2382	49.0674	44.6131	58.1123	36.1531	48.9571	38.1045	9.56105	13.3972	28.7691	30.89	45.2741	52.8146	47.5809	46.6649	52.4158	35.8288	42.5272	36.6982	33.1694
DDB_G0268164	chr1	1584255	1586243	+	1988	1988	1	coding	6.24772	5.92477	4.27365	10.3807	12.8058	10.8859	10.4432	11.3525	10.9757	9.79623	10.2358	16.1911	10.1053	9.26493	6.78832	8.68791	12.3497	8.6767	11.4393	10.8863	11.9368	9.9907	13.3781	7.75633	6.35654	6.48078	11.3652	10.7413	11.1626	10.4432	11.1194	10.9757	10.8665	10.1132	16.1911	11.7417
DDB_G0268166	chr1	1590745	1591284	+	539	539	1	coding	0	0	0	0	0.510774	1.44555	0.430739	0	0.866036	2.68352	4.98381	2.39868	12.8613	0	0	0	0.443809	0	0.86501	0	0.693219	0.743847	4.71433	0	0	0	0.221904	0.255387	1.15528	0.430739	0	0.866036	1.68837	2.86383	2.39868	8.78782
DDB_G0268168	chr1	1591385	1593342	-	1957	1855	2	coding	17.4554	13.1582	13.4247	26.1271	37.8749	27.8835	28.1825	20.4402	29.5907	13.2171	11.5281	6.6264	9.28064	29.2827	18.1188	25.2886	32.6511	26.3017	25.1538	25.2994	8.31526	9.40924	10.5558	23.3691	15.6385	19.3566	29.3891	32.0883	26.5186	28.1825	22.8698	29.5907	10.7662	10.4687	6.6264	9.91824
DDB_G0268170	chr1	1593660	1594019	-	359	271	2	coding	0	0	0	0	0.505161	0	0	2.39721	2.56956	4.3128	1.79238	0.790773	0	0	0	0	0.877863	0	0	2.15114	1.3712	1.10351	0.466253	0	0	0	0.438932	0.252581	0	0	2.27418	2.56956	2.842	1.44794	0.790773	0.233126
DDB_G0268172	chr1	1596761	1597122	-	361	262	2	coding	0	0	0	0	0	0	0	0	0.924228	0.71596	0	0	0	0	0	0	0	0	0	0	0	0	0	0	0	0	0	0	0	0	0	0.924228	0.35798	0	0	0
DDB_G0268174	chr1	1597570	1597918	-	348	262	2	coding	0	0	0	0	0	0	0	0	2.77268	6.44364	0	4.26642	3.05011	0	0	0	0	0	0	2.32119	4.43879	3.57223	1.00622	0	0	0	0	0	0	0	1.1606	2.77268	5.44121	1.78611	4.26642	2.02817
DDB_G0268176	chr1	1600589	1602124	-	1535	1432	2	coding	3.68367	0.843542	1.39077	1.27332	0.769367	0.816526	1.78423	0	0.978367	0.126316	0.341227	0	0.358753	2.08737	1.33822	2.50482	0.501374	1.1385	0.977208	0.819055	0.195784	0.490192	0.177527	2.88552	1.09088	1.9478	0.887348	0.953933	0.896867	1.78423	0.409527	0.978367	0.16105	0.41571	0	0.26814
DDB_G0268178	chr1	1602467	1603407	+	940	859	2	coding	1.81267	1.12394	1.85307	1.66628	4.80519	1.96434	3.2418	0	0.814738	0.210381	0	0	0.298753	0.231768	1.48587	1.08157	0.974214	0.948088	0.723354	1.13678	0.869543	0	0.443509	1.02222	1.30491	1.46732	1.32025	2.87664	1.34385	3.2418	0.568392	0.814738	0.539962	0	0	0.371131
DDB_G0268180	chr1	1615735	1617831	-	2096	1899	3	coding	10.2254	12.6561	13.4216	4.93721	4.64047	8.48179	4.76939	0.688159	1.53674	0.952354	0.771798	1.02152	1.3524	17.154	30.6718	9.37251	7.37114	10.7295	27.0964	6.22667	2.60777	1.16153	2.54306	13.6897	21.6639	11.3971	6.15418	7.68501	17.7891	4.76939	3.45741	1.53674	1.78006	0.966663	1.02152	1.94773
DDB_G0268182	chr1	1618791	1619297	+	506	367	2	coding	178.292	59.9903	135.12	80.2341	48.2121	30.6739	37.1907	42.5651	48.4769	44.18	10.277	9.65322	12.8962	214.424	83.2089	105.994	82.4835	75.215	42.6176	44.0314	22.3183	15.7841	14.8329	196.358	71.5996	120.557	81.3588	61.7135	36.6458	37.1907	43.2983	48.4769	33.2491	13.0306	9.65322	13.8645
DDB_G0268184	chr1	1619582	1621263	-	1681	1534	2	coding	0.390802	0	0.259684	0.339647	4.6688	3.89622	15.5975	18.3209	17.2784	16.2151	13.8577	25.7202	36.3399	0	0	0.346442	1.1702	2.74581	3.34516	15.1021	9.26097	16.5404	34.6393	0.195401	0	0.303063	0.754923	3.70731	3.62069	15.5975	16.7115	17.2784	12.7381	15.1991	25.7202	35.4896
DDB_G0268186	chr1	1622398	1626997	-	4599	4513	2	coding	9.07905	3.15819	4.80301	3.4639	3.47644	9.07741	11.3604	11.8574	17.657	10.2331	7.87449	3.547	3.93684	13.7661	5.38456	6.76696	3.69491	5.8793	6.27293	10.8165	5.43435	5.26619	4.46923	11.4226	4.27137	5.78498	3.5794	4.67787	7.67517	11.3604	11.3369	17.657	7.83372	6.57034	3.547	4.20303
DDB_G0268188	chr1	1633311	1636454	+	3143	3143	1	coding	2.44385	1.69288	2.72767	1.57638	0.614099	0.579325	0.961765	0.624465	0.594986	0.403297	0.38909	0.137329	0.245445	3.74478	3.21462	2.62344	0.91472	1.29819	0.792376	0.68489	0.297661	0.4791	0.323886	3.09432	2.45375	2.67555	1.24555	0.956146	0.68585	0.961765	0.654677	0.594986	0.350479	0.434095	0.137329	0.284665
DDB_G0268190	chr1	1637375	1639913	+	2538	2455	2	coding	8.11111	7.48332	9.497	15.3409	40.862	32.7235	41.8906	46.0798	38.6861	18.0253	19.3179	23.1521	34.234	11.5329	8.90381	12.8865	22.8732	33.5005	28.0099	41.4693	14.3595	17.0431	35.3316	9.82203	8.19357	11.1917	19.1071	37.1812	30.3667	41.8906	43.7745	38.6861	16.1924	18.1805	23.1521	34.7828
DDB_G0268192	chr1	1640028	1640576	-	548	463	2	coding	5.93817	1.04055	0.857794	0.560966	1.48289	0.559569	0.500213	0	0	0.779087	0	0	0.553174	4.50602	0	1.43047	2.57695	0	0	0.420976	0.805028	0	0.547471	5.22209	0.520275	1.14413	1.56896	0.741447	0.279784	0.500213	0.210488	0	0.792058	0	0	0.550323
DDB_G0268194	chr1	1641107	1641971	-	864	766	2	coding	32.9837	17.9556	31.6814	18.341	16.8795	9.31704	6.51157	9.37348	8.22057	3.06613	3.66353	3.65424	1.84211	45.341	23.6544	34.471	17.475	11.6918	8.92042	7.90153	2.31524	2.61509	4.3092	39.1623	20.805	33.0762	17.908	14.2857	9.11873	6.51157	8.6375	8.22057	2.69069	3.13931	3.65424	3.07566
DDB_G0268196	chr1	1642718	1645146	+	2428	2323	2	coding	6.97089	1.76894	3.60273	2.69264	0.711789	0.335741	2.60111	8.72586	6.88918	8.18042	6.89257	5.19972	4.97857	6.95215	2.20101	2.68928	2.47388	2.45769	2.00906	4.88333	5.43394	4.57826	6.02218	6.96152	1.98497	3.14601	2.58326	1.58474	1.1724	2.60111	6.80459	6.88918	6.80718	5.73541	5.19972	5.50038
DDB_G0268198	chr1	1645550	1646794	+	1244	1068	3	coding	31.6342	0.261261	7.96887	8.59168	3.57432	3.65291	4.39577	0	1.89387	0.29342	0.660529	1.0491	0.833346	49.1339	1.51973	9.91288	9.96413	4.70153	7.73465	2.32537	1.21276	0.975998	1.51205	40.384	0.890496	8.94087	9.2779	4.13793	5.69378	4.39577	1.16269	1.89387	0.753089	0.818263	1.0491	1.1727
DDB_G0268200	chr1	1653352	1653765	-	413	413	1	coding	0	0	0	0	0	0	1.6855	1.58077	2.25922	0	0.590966	0.521452	111.216	0.482011	0	0.642675	0	0	0	4.25552	0	0	41.8141	0.241005	0	0.321337	0	0	0	1.6855	2.91815	2.25922	0	0.295483	0.521452	76.5151
DDB_G0268202	chr1	1682484	1683162	-	678	577	2	coding	0.82939	2.92486	11.0224	5.85672	1.90548	1.79758	1.80777	0	0	2.18992	1.9015	3.72852	1.33278	3.4465	5.74487	2.29765	0.82783	2.34975	2.15132	2.02854	2.90936	1.04061	3.07775	2.13795	4.33486	6.66004	3.34227	2.12762	1.97445	1.80777	1.01427	0	2.54964	1.47106	3.72852	2.20526
DDB_G0268204	chr1	1683897	1685943	+	2046	1893	3	coding	1.83627	0.765595	2.41933	0.687893	0.581895	1.09789	43.9191	41.075	60.9856	126.061	85.7471	66.2673	41.1752	2.21023	0.877183	2.17513	0.884808	1.50689	0.985455	55.6495	65.4499	38.5047	37.5282	2.02325	0.821389	2.29723	0.786351	1.04439	1.04167	43.9191	48.3623	60.9856	95.7554	62.1259	66.2673	39.3517
DDB_G0268206	chr1	1686758	1687651	+	893	893	1	coding	0	0.811839	1.3385	2.91778	2.15965	2.03736	0.780534	0	0	0.202615	0.273669	0	0	0.223213	0	0	0.536145	1.82618	0.348326	0.875857	0.837445	0.449303	1.13903	0.111606	0.405919	0.669252	1.72696	1.99292	1.19284	0.780534	0.437929	0	0.52003	0.361486	0	0.569517
DDB_G0268208	chr1	1693320	1693952	+	632	632	1	coding	6.06909	10.7014	11.3424	11.1263	3.48585	2.05529	1.10237	1.03387	0.369399	0.572315	0.773017	0.341044	0.812721	2.20674	12.1264	12.6098	9.08651	4.2986	0.983898	1.54624	1.18274	0.634561	1.60868	4.13792	11.4139	11.9761	10.1064	3.89223	1.51959	1.10237	1.29005	0.369399	0.877529	0.703789	0.341044	1.2107
DDB_G0268210	chr1	1694068	1695156	-	1088	769	5	coding	26.0583	8.43935	41.2273	3.03313	2.49448	4.0341	11.2693	22.4065	24.4705	5.38265	3.31903	3.62591	1.66167	34.9346	36.033	23.7192	0.464451	3.51552	6.63845	11.1281	0.967282	1.42715	3.28907	30.4964	22.2362	32.4732	1.74879	3.005	5.33628	11.2693	16.7673	24.4705	3.17496	2.37309	3.62591	2.47537
DDB_G0268212	chr1	1695570	1696937	-	1367	1367	1	coding	8.42486	3.71381	2.62417	3.24155	3.42756	1.52163	2.04034	0	1.1965	1.05929	2.32498	1.42027	1.50425	3.79266	0.935188	1.06972	0.875938	1.98904	0.79672	1.28786	0	0.587247	0.558276	6.10876	2.3245	1.84694	2.05874	2.7083	1.15918	2.04034	0.643928	1.1965	0.529643	1.45612	1.42027	1.03126
DDB_G0268214	chr1	1697493	1698824	-	1331	1331	1	coding	0.180262	0	0.299455	0	0	0.195345	41.5605	58.4672	54.8587	175.97	266.885	314.664	115.192	0	0	0.599251	0	0.20428	0.233787	50.4816	204.734	159.299	81.0356	0.0901308	0	0.449353	0	0.10214	0.214566	41.5605	54.4744	54.8587	190.352	213.092	314.664	98.1136
DDB_G0268216	chr1	1702484	1708162	-	5678	5273	4	coding	7.41665	10.407	6.27374	7.83487	9.04236	15.8279	14.5457	18.6026	20.649	20.3553	20.5622	17.7753	10.0902	11.9308	10.7642	14.6219	10.1276	13.3034	12.7465	17.8059	16.6171	12.179	8.17705	9.67372	10.5856	10.4478	8.98124	11.1729	14.2872	14.5457	18.2043	20.649	18.4862	16.3706	17.7753	9.13361
DDB_G0268218	chr1	1708888	1711434	+	2546	2546	1	coding	20.1269	29.0181	18.1662	32.9262	41.638	52.4588	36.6661	26.2084	43.0111	51.8451	49.614	49.6688	25.046	30.9083	29.585	35.9875	31.3332	37.9254	37.7793	37.4676	39.8295	34.853	27.2865	25.5176	29.3015	27.0769	32.1297	39.7817	45.119	36.6661	31.838	43.0111	45.8373	42.2335	49.6688	26.1662
DDB_G0268220	chr1	1712183	1713033	+	850	666	3	coding	61.9114	32.0039	51.2753	23.5895	29.066	34.2265	30.0745	26.4123	47.5349	63.3576	24.5026	18.5548	8.45885	84.2654	38.055	58.4632	34.5693	42.9098	27.4631	42.7206	25.4595	12.9089	23.4025	73.0884	35.0295	54.8693	29.0794	35.9879	30.8448	30.0745	34.5665	47.5349	44.4085	18.7057	18.5548	15.9307
DDB_G0268222	chr1	1715767	1717245	-	1478	1478	1	coding	178.742	221.481	153.05	121.694	63.6862	57.0891	51.0334	21.6819	21.5806	119.35	112.487	128.23	76.6982	289.614	311.314	248.258	112.78	114.065	90.9577	42.42	122.248	85.6857	75.0468	234.178	266.398	200.654	117.237	88.8758	74.0234	51.0334	32.0509	21.5806	120.799	99.0865	128.23	75.8725
DDB_G0268224	chr1	1719500	1721536	-	2036	1706	4	coding	14.1818	7.35687	8.51398	6.63564	11.7747	10.3471	10.6098	12.4382	24.4085	19.279	15.5237	9.84721	9.1759	19.5468	5.53631	10.6583	8.05863	11.2978	6.92008	13.9088	10.453	7.98657	4.39177	16.8643	6.44659	9.58612	7.34713	11.5362	8.6336	10.6098	13.1735	24.4085	14.866	11.7552	9.84721	6.78384
DDB_G0268226	chr1	1721883	1722152	-	269	187	2	coding	14.6098	390.413	268.026	51.7558	16.7826	27.5343	37.5359	60.5962	94.0268	92.0065	106.796	132.498	132.696	16.8933	255.191	116.141	36.7727	30.9533	32.129	63.6977	68.8267	119.547	195.982	15.7516	322.802	192.083	44.2642	23.8679	29.8316	37.5359	62.147	94.0268	80.4166	113.171	132.498	164.339
DDB_G0268228	chr1	1723392	1725922	-	2530	2419	2	coding	7.63666	6.09567	8.07304	6.78789	4.10139	8.22192	6.86941	2.97349	4.87749	2.6935	7.5793	61.1262	61.9956	11.7869	5.9713	9.83603	5.24651	5.6758	17.6218	6.58982	4.13612	22.0251	45.1104	9.71176	6.03348	8.95453	6.0172	4.88859	12.9218	6.86941	4.78166	4.87749	3.41481	14.8022	61.1262	53.553
DDB_G0268230	chr1	1727069	1728832	+	1763	1763	1	coding	5.9891	3.56583	6.10522	8.87242	2.34539	3.09761	2.76904	2.22598	3.9767	2.36177	1.52566	4.03859	5.24951	8.42781	5.00421	9.72865	4.75509	2.46804	5.29598	4.7163	1.37936	2.39094	3.03064	7.20845	4.28502	7.91693	6.81376	2.40672	4.1968	2.76904	3.47114	3.9767	1.87057	1.9583	4.03859	4.14008
DDB_G0268232	chr1	1728957	1732034	-	3077	3077	1	coding	12.4396	14.347	18.9105	41.095	72.8865	47.521	45.0192	39.4497	44.305	17.9131	14.5887	13.0837	19.5706	16.9707	14.7985	25.315	57.9424	52.3544	41.1958	35.2089	14.5149	24.115	19.991	14.7052	14.5727	22.1127	49.5187	62.6204	44.3584	45.0192	37.3293	44.305	16.214	19.3519	13.0837	19.7808
DDB_G0268234	chr1	1732577	1733416	-	839	839	1	coding	0.428765	0	0.47485	0.621069	1.14924	0.619523	0.553808	2.33728	0.417553	0.862561	0.291262	0.257001	0.306221	0.237562	0.304604	0	0.713264	1.45769	0	0.932162	0	0	0	0.333164	0.152302	0.237425	0.667167	1.30346	0.309761	0.553808	1.63472	0.417553	0.43128	0.145631	0.257001	0.153111
DDB_G0268236	chr1	1733949	1735538	-	1589	1589	1	coding	220.477	59.6451	102.102	109.836	280.936	157.102	172.548	174.517	96.6202	57.3033	46.0853	28.1053	38.503	116.406	79.0132	78.6488	165.423	200.996	103.605	176.733	80.5769	57.4095	48.9935	168.441	69.3291	90.3753	137.629	240.966	130.353	172.548	175.625	96.6202	68.9401	51.7474	28.1053	43.7483
DDB_G0268238	chr1	1736097	1737900	-	1803	1337	4	coding	17.0994	17.4996	22.7546	17.5067	18.4084	16.4929	18.5594	14.8847	21.0115	13.3051	11.9502	8.6932	13.9067	33.0355	19.6528	22.8171	14.2972	18.972	19.9707	17.6631	8.23488	5.61629	11.5802	25.0675	18.5762	22.7858	15.9019	18.6902	18.2318	18.5594	16.2739	21.0115	10.77	8.78325	8.6932	12.7434
DDB_G0268240	chr1	1754914	1755359	-	445	322	2	coding	34.8306	32.4811	33.8551	24.9578	11.9181	7.62931	11.8453	5.04968	12.9905	4.193	6.41855	4.33095	21.8325	67.4413	17.3737	27.0995	27.3682	12.1774	11.5335	13.594	4.62146	6.19872	24.3574	51.1359	24.9274	30.4773	26.163	12.0477	9.58139	11.8453	9.32186	12.9905	4.40723	6.30864	4.33095	23.0949
DDB_G0268244	chr1	1761068	1763956	+	2888	2414	4	coding	85.597	80.4926	94.6047	98.5466	70.5515	87.4326	70.3666	48.7176	80.4575	58.8061	45.8864	30.2662	46.4347	105.925	98.9926	123.24	84.9403	108.143	116.615	90.348	43.6573	58.1419	53.2205	95.7608	89.7426	108.923	91.7435	89.3471	102.024	70.3666	69.5328	80.4575	51.2317	52.0141	30.2662	49.8276
DDB_G0268246	chr1	1764265	1766742	+	2477	2477	1	coding	3.79272	2.30268	2.90795	2.95819	2.73696	3.8993	3.95673	4.63859	6.0612	3.81497	2.08095	2.09848	2.60456	4.28363	1.81356	2.26303	1.45599	3.41642	2.01801	3.84531	2.9565	2.31831	2.88703	4.03818	2.05812	2.58549	2.20709	3.07669	2.95866	3.95673	4.24195	6.0612	3.38573	2.19963	2.09848	2.74579
DDB_G0268248	chr1	1766831	1768018	-	1187	1187	1	coding	0.808446	0	0.671505	0	0.46434	0.219023	0.587372	2.2035	1.18096	32.1718	28.0082	530.799	858.611	0	0	0.447925	0	0	0	3.62508	38.0483	97.0382	573.649	0.404223	0	0.559715	0	0.23217	0.109512	0.587372	2.91429	1.18096	35.11	62.5232	530.799	716.13
DDB_G0268250	chr1	1768454	1769626	-	1172	1172	1	coding	0	0	0	0	0.235139	0.221824	20.7218	19.8061	10.8642	113.501	117.22	162.969	130.038	0.170121	0.327196	0.226826	0	0	0.530953	14.1851	84.3298	75.2503	152.245	0.0850607	0.163598	0.113413	0	0.11757	0.376388	20.7218	16.9956	10.8642	98.9152	96.2351	162.969	141.142
DDB_G0268252	chr1	1771285	1772395	-	1110	964	2	coding	21.5004	1.25222	12.5938	9.8561	4.14013	2.5589	5.89926	0.677473	2.54163	0.937566	2.1528	0.893917	2.13024	37.5968	5.03259	13.4962	8.68321	4.92937	2.57891	4.96478	1.16254	2.07907	3.55771	29.5486	3.1424	13.045	9.26966	4.53475	2.56891	5.89926	2.82112	2.54163	1.05005	2.11594	0.893917	2.84397
DDB_G0268254	chr1	1784155	1785979	-	1824	1171	5	coding	0.204174	0	0.678357	0.22181	0	0.442516	0.494471	0	0	0	0	0	0.21873	0	0	1.13124	0	0.231379	0	0.499373	0	0.512343	0	0.102087	0	0.904798	0.110905	0.115689	0.221258	0.494471	0.249686	0	0	0.256172	0	0.109365
DDB_G0268258	chr1	1654404	1659091	+	4687	4497	3	coding	15.1002	8.87069	6.16039	1.27526	2.29848	3.29586	47.8638	92.6395	84.3086	37.6163	8.01941	2.87841	8.45988	18.0262	14.4707	4.05014	3.03565	6.04669	3.73685	79.2151	12.3532	5.86895	3.59232	16.5632	11.6707	5.10526	2.15546	4.17259	3.51635	47.8638	85.9273	84.3086	24.9847	6.94418	2.87841	6.0261
DDB_G0268260	chr1	198724	200556	-	1832	1171	5	coding	6.32429	8.42428	12.6429	44.6005	61.3203	62.8428	34.2669	38.273	52.5073	55.9586	63.6771	83.2684	30.5456	10.5121	17.5909	29.4575	58.9513	63.6522	36.9792	33.0335	56.6521	57.9204	46.5961	8.41821	13.0076	21.0502	51.7759	62.4863	49.911	34.2669	35.6532	52.5073	56.3053	60.7988	83.2684	38.5709
DDB_G0268264	chr1	231364	232044	-	680	553	2	coding	661.272	2175.39	2588.37	1380.39	922.624	1011.73	825.413	834.262	555.714	327.517	230.333	190.598	254.214	782.209	2640.05	2308.79	1292.2	1462.73	1478.75	824.46	396.427	410.181	352.734	721.741	2407.72	2448.58	1336.29	1192.68	1245.24	825.413	829.361	555.714	361.972	320.257	190.598	303.474
DDB_G0268266	chr1	233800	236723	+	2923	2065	5	coding	19.7191	29.7443	28.4222	22.6825	43.6379	101.691	79.4995	65.9181	72.0692	74.0302	107.792	95.1128	61.1378	34.8494	57.0449	71.2726	53.4886	69.8656	64.4621	77.5924	47.2896	59.6209	40.3383	27.2842	43.3946	49.8474	38.0856	56.7518	83.0768	79.4995	71.7553	72.0692	60.6599	83.7066	95.1128	50.738
DDB_G0268268	chr1	251537	252874	-	1337	1337	1	coding	7.89594	7.95578	12.3717	7.21332	14.533	18.5718	25.0331	21.7657	34.7774	27.7528	22.034	35.0928	41.5253	9.69425	3.82463	10.0422	8.50799	17.6927	19.6664	29.5533	25.7392	34.5238	39.9556	8.7951	5.8902	11.2069	7.86065	16.1129	19.1191	25.0331	25.6595	34.7774	26.746	28.2789	35.0928	40.7404
DDB_G0268270	chr1	279600	281837	-	2237	2022	3	coding	43.6345	77.2377	42.1526	77.0954	25.2663	15.2265	16.1958	3.71657	4.0415	3.08605	2.77885	2.82511	5.77965	73.4156	81.2458	103.931	57.3992	30.435	40.0596	10.3919	7.44055	3.81841	10.3715	58.5251	79.2418	73.0416	67.2473	27.8507	27.643	16.1958	7.05422	4.0415	5.2633	3.29863	2.82511	8.07559
DDB_G0268272	chr1	304919	306988	-	2069	1921	2	coding	0	0	0.414846	0.135647	8.67759	21.7171	42.3348	45.9435	59.8862	45.2138	32.6977	25.2591	24.1442	0.207543	0.266113	0.276721	1.74477	16.3431	36.1118	45.5538	22.8243	17.1282	30.1173	0.103771	0.133056	0.345783	0.940209	12.5103	28.9145	42.3348	45.7486	59.8862	34.0191	24.9129	25.2591	27.1308
DDB_G0268274	chr1	320689	321165	+	476	274	2	coding	25.6638	55.661	46.9689	19.8472	7.49506	8.95614	2.52825	0	3.81244	0	1.7729	3.5198	2.79594	36.1508	57.014	53.5027	15.6298	9.85874	12.9752	4.96478	2.03445	6.54909	2.30592	30.9073	56.3375	50.2358	17.7385	8.6769	10.9656	2.52825	2.48239	3.81244	1.01722	4.16099	3.5198	2.55093
DDB_G0268278	chr1	322112	322810	+	698	604	2	coding	1.18866	16.3681	12.1768	111.485	254.881	170.89	174.641	153.89	186.562	112.539	78.1216	85.8537	86.1665	3.1283	5.06668	41.2712	152.059	186.115	139.772	131.956	83.0833	85.1741	70.1549	2.15848	10.7174	26.724	131.772	220.498	155.331	174.641	142.923	186.562	97.8109	81.6479	85.8537	78.1607
DDB_G0268280	chr1	331477	336050	+	4573	4178	4	coding	4.44323	0.731519	1.06135	1.19887	1.00079	1.73089	5.2889	7.51956	11.1145	2.97953	1.24283	0.313325	0.995553	6.61313	1.36166	2.05954	1.13046	1.6126	1.46889	9.25736	0.928148	0.485822	0.738967	5.52818	1.04659	1.56045	1.16466	1.30669	1.59989	5.2889	8.38846	11.1145	1.95384	0.864326	0.313325	0.86726
DDB_G0268284	chr1	348371	351563	+	3192	3115	2	coding	0	0.0781674	0	0.589966	25.7104	25.5576	156.131	78.871	86.959	19.8988	6.40305	2.05767	9.76545	0.128951	0.0826712	0	0.464601	20.5285	13.6837	157.489	11.2483	5.87266	15.916	0.0644757	0.0804193	0	0.527283	23.1194	19.6206	156.131	118.18	86.959	15.5736	6.13786	2.05767	12.8407
DDB_G0268286	chr1	363410	364574	+	1164	1057	2	coding	1.13366	0.228449	2.63656	1.72422	11.9808	17.1992	21.5248	26.5731	31.7955	17.6177	12.4756	11.3139	11.2946	2.44965	0.724837	1.00498	4.7524	19.913	14.1146	21.1651	9.10218	9.38764	16.8274	1.79165	0.476643	1.82077	3.23831	15.9469	15.6569	21.5248	23.8691	31.7955	13.36	10.9316	11.3139	14.061
DDB_G0268288	chr1	386296	390186	-	3890	3790	2	coding	2.65943	3.85987	3.05046	2.88915	4.0369	2.53887	3.52702	3.02022	6.10473	3.00941	2.70984	1.70792	2.34027	6.23601	6.57887	5.99914	3.41283	2.87027	3.24379	4.31051	2.14711	1.9067	3.8938	4.44772	5.21937	4.5248	3.15099	3.45358	2.89133	3.52702	3.66537	6.10473	2.57826	2.30827	1.70792	3.11704
DDB_G0268292	chr1	416596	417778	-	1182	1102	2	coding	0	0	0	0	0	0	0	0.592789	0	11.4852	15.1804	17.6968	5.70837	0.361508	0	0	0	0	0	0.354627	12.3762	11.279	4.72715	0.180754	0	0	0	0	0	0	0.473708	0	11.9307	13.2297	17.6968	5.21776
DDB_G0268294	chr1	426692	427642	-	950	684	3	coding	0.881456	0	0	0	0.607529	0	0	0	0	0	0	0	0	0	0	0	0	0	0	0.862353	0	0	0	0.440728	0	0	0	0.303765	0	0	0.431176	0	0	0	0	0
DDB_G0268298	chr1	447485	447880	-	395	395	1	coding	1.21267	0	0	0	0	0	0	0	0	0	0	0	0	0	0	0	0	0	0	0	0	0	0	0.606335	0	0	0	0	0	0	0	0	0	0	0	0
DDB_G0268300	chr1	475634	475923	+	289	190	2	coding	0	0	0	0	0	0	1.21145	6.81707	3.65359	3.30199	1.27427	1.12438	0	0	0	0	0	0	0	0	0.974839	2.09207	0	0	0	0	0	0	0	1.21145	3.40854	3.65359	2.13841	1.68317	1.12438	0
DDB_G0268302	chr1	485945	486391	-	446	225	3	coding	2305.25	1147.57	2777.25	1207.57	731.281	472.468	535.59	232.498	132.298	94.5412	75.1149	121.67	87.9984	1420.5	1401.1	1226.48	1379.08	1112.87	596.174	273.455	305.792	288.045	160.784	1862.88	1274.33	2001.86	1293.32	922.076	534.321	535.59	252.976	132.298	200.166	181.58	121.67	124.391
DDB_G0268304	chr1	515177	518377	+	3200	3115	2	coding	0	0	0	0.220312	55.2102	111.31	135.306	47.2589	55.7419	12.0478	5.57924	4.19364	11.2428	0.337082	0.216104	0.224719	5.56635	121.228	109.741	74.8958	8.37834	8.69339	17.3622	0.168541	0.108052	0.11236	2.89333	88.2189	110.525	135.306	61.0773	55.7419	10.2131	7.13632	4.19364	14.3025
DDB_G0268306	chr1	558538	559011	-	473	337	2	coding	34.7059	16.414	27.6506	12.3115	19.1201	18.0374	21.9563	56.9497	31.3842	15.2284	19.847	6.04976	10.6229	38.8509	23.3979	27.4701	15.1995	24.4811	16.994	29.161	21.5327	14.5149	18.3984	36.7784	19.906	27.5603	13.7555	21.8006	17.5157	21.9563	43.0554	31.3842	18.3806	17.181	6.04976	14.5107
DDB_G0268310	chr1	577816	578337	+	521	421	2	coding	0	2.85967	0	0.616665	77.2682	41.5212	57.4625	34.8106	45.6051	10.9197	5.78392	4.08286	8.51339	0	0.604888	0	20.6796	37.631	18.0364	24.2957	3.09736	7.12194	10.2311	0	1.73228	0	10.6481	57.4496	29.7788	57.4625	29.5532	45.6051	7.00851	6.45293	4.08286	9.37225
DDB_G0268312	chr1	580421	580716	-	295	187	2	coding	0	0	0	0	0	0	0	0	0	0	0	0	0	0	0	0	0	0	0	1.03574	0	0	0	0	0	0	0	0	0	0	0.517868	0	0	0	0	0
DDB_G0268314	chr1	604725	608840	+	4115	3609	6	coding	0.0682514	0.756455	0.340143	0.148294	0.548814	0.369812	0.595052	0	0.332333	0.308933	0.13909	0.0613647	0.438703	0.34034	7.56402	1.2479	0.749353	1.93364	1.46053	1.33545	0.292618	0.0570889	0.578906	0.204295	4.16024	0.794021	0.448823	1.24122	0.915173	0.595052	0.667723	0.332333	0.300776	0.0980896	0.0613647	0.508805
DDB_G0268316	chr1	613392	617600	-	4208	3678	3	coding	8.52611	28.3824	14.4906	61.7032	103.253	146.02	67.2511	50.0527	75.8461	58.2105	43.3718	32.5502	40.9974	11.4739	28.0259	32.0138	158.615	106.432	190.619	73.869	36.3755	37.1395	43.4605	9.99998	28.2042	23.2522	110.159	104.843	168.32	67.2511	61.9608	75.8461	47.293	40.2557	32.5502	42.2289
DDB_G0268318	chr1	627395	628219	+	824	824	1	coding	2.03728	6.45141	23.6907	35.7284	241.717	164.951	235.701	199.108	152.91	71.3573	14.8279	13.3454	11.2244	0.967527	3.41157	19.9954	132.174	117.086	34.3488	85.1827	7.25989	7.05978	6.78864	1.50241	4.93149	21.843	83.9514	179.401	99.6497	235.701	142.145	152.91	39.3086	10.9438	13.3454	9.00653
DDB_G0268320	chr1	637945	640745	-	2800	2710	2	coding	26.7377	52.498	51.1094	53.0451	36.613	61.9317	120.459	120.053	130.71	236.842	270.055	232.558	118.607	26.2685	40.6633	53.2233	46.5704	57.0891	69.7558	124.115	242.416	233.867	122.781	26.5031	46.5807	52.1663	49.8078	46.8511	65.8438	120.459	122.084	130.71	239.629	251.961	232.558	120.694
DDB_G0268322	chr1	659396	660693	-	1297	1005	3	coding	0.238203	0.240008	1.18713	0.517558	0	0	0.34613	0	0	0.539101	0.242718	0.963755	0	0.791875	0.507674	0	0.237755	0	0	0	0.371367	0.697356	0	0.515039	0.373841	0.593563	0.377656	0	0	0.34613	0	0	0.455234	0.470037	0.963755	0
DDB_G0268324	chr1	679845	681131	-	1286	906	3	coding	2.77353	0.266147	0.877611	0.573925	0.30343	1.43124	0	0	1.54343	0.398543	0.807459	0	5.09359	0.21953	0	0.585407	0.790946	0.449012	1.02774	0.861404	0	0.220945	3.50074	1.49653	0.133074	0.731509	0.682436	0.376221	1.22949	0	0.430702	1.54343	0.199272	0.514202	0	4.29716
DDB_G0268326	chr1	682072	682953	-	881	881	1	coding	2.45009	0	0	0.591495	0.312719	0.590022	0.791154	0.741994	0.530226	0	0	0.244763	3.20803	1.13125	0	0	0.27172	0	1.0592	0.887773	0	0.227708	2.02043	1.79067	0	0	0.431607	0.15636	0.824609	0.791154	0.814884	0.530226	0	0.113854	0.244763	2.61423
DDB_G0268328	chr1	683499	695010	-	11511	11337	3	coding	23.8895	17.6024	7.53393	13.1153	10.9696	16.4168	14.9023	12.7383	22.5183	16.4882	19.5585	21.479	14.5641	33.0906	16.7561	21.5176	11.4654	16.3835	16.886	17.6972	14.224	21.3804	17.8904	28.4901	17.1792	14.5257	12.2903	13.6766	16.6514	14.9023	15.2177	22.5183	15.3561	20.4694	21.479	16.2272
DDB_G0268330	chr1	704053	705840	-	1787	1312	5	coding	48.4046	34.1675	54.213	82.3943	52.3573	36.9456	25.6089	8.19912	19.0863	17.6737	13.0968	5.98304	12.207	80.0785	60.5184	107.174	77.8839	55.0607	68.2156	27.572	15.1355	13.0385	14.7873	64.2416	47.3429	80.6937	80.1391	53.709	52.5806	25.6089	17.8856	19.0863	16.4046	13.0677	5.98304	13.4972
DDB_G0268332	chr1	708045	708883	+	838	521	4	coding	144.065	311.891	129.365	17.6249	4.47273	4.92269	6.60079	4.42189	6.31972	5.38518	4.29808	2.62558	5.90925	37.4835	289.407	194.517	24.9372	4.41245	15.991	62.1651	5.05862	4.07105	3.09617	90.7743	300.649	161.941	21.2811	4.44259	10.4568	6.60079	33.2935	6.31972	5.2219	4.18457	2.62558	4.50271
DDB_G0268334	chr1	714031	716367	-	2336	2336	1	coding	9.55502	5.69364	6.65643	5.58085	5.90112	6.68035	8.95761	16.802	12.4069	12.0914	21.252	13.7177	14.7489	12.0397	4.37942	8.08335	3.69176	8.0338	7.46196	9.46522	14.336	16.5002	15.5773	10.7974	5.03653	7.36989	4.63631	6.96746	7.07116	8.95761	13.1336	12.4069	13.2137	18.8761	13.7177	15.1631
DDB_G0268336	chr1	731136	731927	-	791	791	1	coding	6.97285	1.83279	7.55443	3.6229	1.39302	1.31414	1.17474	0	0.885718	0.686128	4.3248	5.17897	3.2478	11.3382	2.26146	3.02349	3.63116	2.06137	1.17956	1.73015	2.12692	2.28226	0.964296	9.15553	2.04712	5.28896	3.62703	1.7272	1.24685	1.17474	0.865075	0.885718	1.40652	3.30353	5.17897	2.10605
DDB_G0268338	chr1	733269	733982	+	713	713	1	coding	0	0.888135	0.585718	0	0	0	0.683111	1.92199	1.71681	10.1075	15.9873	25.202	8.68752	0	0	0	0	0	0	1.72471	6.45884	4.42376	10.4671	0	0.444067	0.292859	0	0	0	0.683111	1.82335	1.71681	8.28319	10.2055	25.202	9.57729
DDB_G0268340	chr1	743291	746469	+	3178	3097	2	coding	104.717	389.003	203.83	167.771	89.9143	37.8264	65.5786	25.9469	18.5416	26.3328	47.4231	33.2856	128.046	15.8235	92.4279	65.6378	81.2932	68.325	90.5403	41.3929	45.3493	60.1631	102.054	60.2702	240.715	134.734	124.532	79.1196	64.1833	65.5786	33.6699	18.5416	35.8411	53.7931	33.2856	115.05
DDB_G0268342	chr1	778920	779964	+	1044	873	3	coding	0	0	0	0	0	0.297031	0	0	0.800787	0.827113	0.418938	0	0	0	0	0	0	0	0	0.670391	0	0	0	0	0	0	0	0	0.148516	0	0.335195	0.800787	0.413557	0.209469	0	0
DDB_G0268344	chr1	798097	799005	+	908	908	1	coding	21.9241	1.33074	0.438805	0.573925	0.606861	0.858744	0.51177	0	1.02895	0.597815	0.807459	0.237493	0.565954	13.5011	0.562965	0.292703	0.790946	0.299341	0.685157	0.430702	0.205907	1.10472	0.560119	17.7126	0.946851	0.365754	0.682436	0.453101	0.77195	0.51177	0.215351	1.02895	0.401861	0.956091	0.237493	0.563036
DDB_G0268346	chr1	866636	867904	+	1268	1268	1	coding	1.89211	2.85967	4.4005	9.24997	32.3853	34.6523	27.3107	22.6913	49.1982	36.8271	79.1433	161.868	55.337	2.20152	6.45214	8.59634	31.6332	37.7382	30.4287	40.4157	50.7377	87.5998	95.39	2.04682	4.6559	6.49842	20.4416	35.0617	32.5405	27.3107	31.5535	49.1982	43.7824	83.3716	161.868	75.3635
DDB_G0268348	chr1	868196	872344	+	4148	4148	1	coding	6.07943	6.35885	6.5405	3.45954	1.66276	2.10193	1.57048	1.73591	0.507467	0.698868	0.884953	0.260286	1.36459	9.57582	5.98484	5.45351	3.12068	4.00245	2.10256	1.13289	0.451336	1.4529	2.02579	7.82762	6.17185	5.99701	3.29011	2.83261	2.10224	1.57048	1.4344	0.507467	0.575102	1.16892	0.260286	1.69519
DDB_G0268350	chr1	881664	884690	+	3026	3026	1	coding	4.40566	5.87762	10.4361	13.0292	26.0542	24.2694	19.2054	27.1293	33.6085	87.2145	115.139	165.744	64.9402	5.56007	6.08587	9.80914	18.2409	22.3746	19.8397	28.4685	76.7628	127.989	64.2707	4.98287	5.98175	10.1226	15.6351	24.2144	22.0545	19.2054	27.7989	33.6085	81.9887	121.564	165.744	64.6054
DDB_G0268352	chr1	885149	889039	+	3890	3348	6	coding	1.71813	3.2459	3.21097	2.8387	3.98843	3.21952	2.70464	0	0.976033	0.891107	5.28856	1.77004	1.95565	3.59956	9.99363	10.3127	8.68166	7.05808	5.33862	2.77231	1.59043	1.37725	1.55598	2.65884	6.61977	6.76183	5.76018	5.52325	4.27907	2.70464	1.38615	0.976033	1.24077	3.33291	1.77004	1.75582
DDB_G0268354	chr1	891838	894228	-	2390	2390	1	coding	15.5908	37.0465	17.2103	64.1089	44.2196	59.4364	39.0125	35.8502	35.2129	71.7962	78.7072	78.0788	51.739	23.5512	27.0587	42.994	51.7533	43.451	65.9296	47.7378	71.1781	88.1855	58.6899	19.571	32.0526	30.1021	57.9311	43.8353	62.683	39.0125	41.794	35.2129	71.4871	83.4464	78.0788	55.2144
DDB_G0268358	chr1	936052	938060	+	2008	1479	3	coding	9.78039	9.60814	12.4564	23.464	24.1552	11.3053	11.8431	19.5488	10.3183	12.9121	17.274	31.2903	11.962	13.6151	14.7649	23.4818	23.5915	12.9308	11.6274	10.7645	10.3559	23.7243	11.4066	11.6977	12.1865	17.9691	23.5277	18.543	11.4664	11.8431	15.1566	10.3183	11.634	20.4992	31.2903	11.6843
DDB_G0268360	chr1	948334	948612	-	278	278	1	coding	284.43	129.635	298.083	176.237	136.92	135.695	119.218	70.3698	103.505	63.6255	32.4459	24.7606	16.5952	457.397	186.169	258.915	219.041	222.85	143.982	106.998	46.96	41.3915	27.8298	370.913	157.902	278.499	197.639	179.885	139.839	119.218	88.684	103.505	55.2927	36.9187	24.7606	22.2125
DDB_G0268362	chr1	980835	983272	+	2437	2314	2	coding	4.19879	4.33506	2.32504	8.44719	20.9603	20.5598	13.9098	9.18362	17.7694	10.715	8.97932	8.38916	10.1069	5.47132	3.03815	4.82506	13.3488	15.8608	16.8744	14.3688	5.73791	5.76674	10.4424	4.83505	3.68661	3.57505	10.898	18.4105	18.7171	13.9098	11.7762	17.7694	8.22644	7.37303	8.38916	10.2746
DDB_G0268364	chr1	986994	989265	+	2271	2136	3	coding	16.3607	8.2136	19.4134	12.9434	16.0436	16.247	19.1072	22.2186	17.5428	10.6223	8.82913	7.63682	9.16047	8.67001	10.813	10.6124	12.7453	24.7423	18.1874	22.6335	16.0418	21.2664	14.0221	12.5153	9.51331	15.0129	12.8443	20.393	17.2172	19.1072	22.426	17.5428	13.332	15.0478	7.63682	11.5913
DDB_G0268366	chr1	989851	991118	+	1267	1056	3	coding	8.50243	6.05391	8.09801	5.54212	5.72993	5.77402	4.94191	4.32585	7.39688	1.45389	0.924117	1.22312	0.728686	9.32752	5.31547	3.76866	5.20501	6.93742	5.14595	5.63786	0.795336	0.189649	1.44235	8.91497	5.68469	5.93333	5.37356	6.33368	5.45999	4.94191	4.98186	7.39688	1.12461	0.556883	1.22312	1.08552
DDB_G0268368	chr1	1003245	1006160	+	2915	2915	1	coding	27.1157	38.3331	56.7364	110.411	228.454	245.978	186.32	132.468	132.638	95.4409	96.5563	79.3177	116.905	5.95217	20.9105	28.671	101.069	208.345	216.05	216.578	155.092	225.112	243.996	16.5339	29.6218	42.7037	105.74	218.399	231.014	186.32	174.523	132.638	125.267	160.834	79.3177	180.45
DDB_G0268370	chr1	1000903	1001043	-	140	140	1	coding	0	0	0	0	0	0	0	0	0	1.28467	6.94071	0	0	0	0	0	0	0	0	0	0	0	0	0	0	0	0	0	0	0	0	0	0.642333	3.47035	0	0
DDB_G0268374	chr1	1007048	1009918	+	2870	2149	8	coding	1.0575	1.57023	1.66429	6.46983	209.965	274.313	190.813	141.689	132.579	40.6027	20.8137	20.267	33.152	1.06391	0.415177	6.78429	49.6646	161.722	120.765	127.871	26.3356	23.9293	35.1116	1.06071	0.992705	4.22429	28.0672	185.843	197.539	190.813	134.78	132.579	33.4692	22.3715	20.267	34.1318
DDB_G0268376	chr1	1015824	1016551	+	727	649	2	coding	0	1.67231	1.22542	0.40069	1.48289	0	0.178648	1.00528	0.718371	1.94772	0	0.331615	0.395125	0	0.982594	4.29141	1.65661	1.88088	0	0.300697	0.431265	0.617016	0.391051	0	1.32745	2.75841	1.02865	1.68189	0	0.178648	0.65299	0.718371	1.18949	0.308508	0.331615	0.393088
DDB_G0268384	chr1	1085918	1089019	+	3101	2884	2	coding	21.2154	17.3524	14.8576	17.3538	4.87413	3.92193	5.88349	5.5557	6.48177	6.52749	7.84166	7.7047	7.84334	37.3037	23.2284	28.6718	12.3316	8.3912	10.3046	8.13946	8.52832	8.66404	8.37995	29.2596	20.2904	21.7647	14.8427	6.63266	7.11326	5.88349	6.84758	6.48177	7.5279	8.25285	7.7047	8.11165
DDB_G0268386	chr1	1104198	1106228	-	2030	2030	1	coding	15.0142	15.8426	19.4429	24.9162	24.8522	22.1637	14.6591	9.34453	14.2762	6.24306	4.93897	4.14543	7.3457	22.893	15.9996	23.9736	22.8919	16.6128	24.5321	13.0117	4.6078	4.54878	6.89393	18.9536	15.9211	21.7082	23.904	20.7325	23.3479	14.6591	11.1781	14.2762	5.42543	4.74388	4.14543	7.11981
DDB_G0268388	chr1	1108930	1110561	-	1631	1473	3	coding	3.66019	2.21276	4.32384	3.71127	3.36364	1.67473	2.12743	0	0.396053	0.61361	0.331518	0	0.522817	2.90676	4.24712	4.14604	3.08501	1.8435	3.9031	1.12731	0.380425	0.748382	0.689903	3.28347	3.22994	4.23494	3.39814	2.60357	2.78891	2.12743	0.563655	0.396053	0.497018	0.53995	0	0.60636
DDB_G0268394	chr1	1135912	1139439	+	3527	3336	3	coding	19.8113	39.1258	27.4159	41.0921	36.6353	56.848	39.0452	21.7558	36.9407	25.5513	21.5424	18.0063	21.8014	16.3754	47.1274	29.7224	43.7469	48.6914	59.1285	35.3811	19.9557	29.5032	31.2976	18.0933	43.1266	28.5691	42.4195	42.6633	57.9882	39.0452	28.5685	36.9407	22.7535	25.5228	18.0063	26.5495
DDB_G0268396	chr1	1139853	1140479	-	626	499	2	coding	230.284	163.7	144.104	114.284	179.75	171.129	197.547	120.83	167.088	47.0018	26.6147	18.0978	42.871	239.383	201.987	181.892	164.315	167.008	219.101	121.711	34.5572	26.4578	29.2176	234.833	182.843	162.998	139.3	173.379	195.115	197.547	121.27	167.088	40.7795	26.5362	18.0978	36.0443
DDB_G0268398	chr1	1150368	1150689	-	321	244	2	coding	0	0	0	0	1.12121	2.11544	8.50973	5.32064	9.03001	5.89066	4.47549	0.877565	1.04563	0	0	0	0	2.76526	2.53174	4.77449	0.76085	0	1.03485	0	0	0	0	1.94323	2.32359	8.50973	5.04757	9.03001	3.32575	2.23774	0.877565	1.04024
DDB_G0268400	chr1	1151178	1151529	-	351	241	2	coding	0	0	0	0	0	0	0	10.7727	10.5849	4.09983	1.00683	0	0	0	0	0	0	0	0	1.61114	1.54049	1.65299	0	0	0	0	0	0	0	0	6.1919	10.5849	2.82016	1.32991	0	0
DDB_G0268402	chr1	1157427	1158481	-	1054	605	4	coding	45.3407	67.136	63.8591	71.5301	50.0458	58.7478	68.5576	82.7452	73.9117	64.9895	114.898	224.92	150.788	75.5285	52.9381	77.5484	61.7834	68.3604	59.5707	69.9122	67.9218	220.296	195.215	60.4346	60.0371	70.7038	66.6567	59.2031	59.1593	68.5576	76.3287	73.9117	66.4556	167.597	224.92	173.001
DDB_G0268404	chr1	1184694	1187746	+	3052	2530	5	coding	23.8014	21.6795	28.4684	29.8911	34.9421	40.9077	28.5907	20.6296	27.3512	27.1491	25.3197	24.781	19.8886	28.4058	23.6388	36.5552	28.698	32.7989	38.4624	28.0591	23.2291	28.987	25.2353	26.1036	22.6592	32.5118	29.2945	33.8705	39.685	28.5907	24.3444	27.3512	25.1891	27.1534	24.781	22.562
DDB_G0268406	chr1	1206080	1206733	-	653	404	4	coding	1.7655	0	1.46645	0.959004	0.676025	0	5.41591	0	8.31012	4.43965	8.39519	7.9368	6.61979	0.489099	0	0.652126	2.34958	0.333457	0	2.39895	2.52311	4.43026	6.86352	1.1273	0	1.05929	1.65429	0.504741	0	5.41591	1.19947	8.31012	3.48138	6.41273	7.9368	6.74165
DDB_G0268408	chr1	1213138	1213880	+	742	555	3	coding	0	0	0	0	0	0	0	0	0	0	0	0	0	0	0	0.513644	0	0	0	0	0	0	0	0	0	0.256822	0	0	0	0	0	0	0	0	0	0
DDB_G0268410	chr1	1225333	1229934	+	4601	4155	3	coding	2.83297	4.57292	6.48302	4.55371	3.58637	4.07247	2.82838	3.30923	3.01225	1.91911	1.67898	1.27356	1.51747	1.60968	2.68005	3.65178	3.23159	3.27596	4.01158	3.72371	1.66753	3.21593	2.51325	2.22132	3.62648	5.0674	3.89265	3.43116	4.04203	2.82838	3.51647	3.01225	1.79332	2.44746	1.27356	2.01536
DDB_G0268412	chr1	1253447	1257146	+	3699	3044	7	coding	14.1657	22.4404	6.40604	3.33435	2.26006	1.06604	0.914845	0.32175	1.34121	1.03897	1.08257	0.742954	1.09601	26.9144	32.1197	14.0403	2.82781	2.18501	1.02066	1.50777	0.276061	0.526617	1.08471	20.54	27.28	10.2232	3.08108	2.22254	1.04335	0.914845	0.914762	1.34121	0.657518	0.804592	0.742954	1.09036
DDB_G0268420	chr1	1295307	1299499	-	4192	3258	9	coding	22.122	78.6432	60.6796	55.0522	69.3978	40.6985	39.3361	6.1097	10.5928	7.78998	8.94915	7.53304	16.3374	56.1642	256.298	223.962	124.046	105.651	86.4057	31.7269	16.9008	13.1864	33.5068	39.1431	167.471	142.321	89.5493	87.5242	63.5521	39.3361	18.9183	10.5928	12.3454	11.0678	7.53304	24.9221
DDB_G0268422	chr1	1339034	1339901	+	867	678	3	coding	3.34953	3.01966	4.10003	4.0219	3.24015	3.05668	4.09867	8.64898	2.40354	3.45784	3.77229	6.97413	2.45517	6.30011	2.81792	4.49306	4.57494	7.1921	2.28637	2.87451	3.7104	5.30851	7.28957	4.82482	2.91879	4.29654	4.29842	5.21613	2.67152	4.09867	5.76174	2.40354	3.58412	4.5404	6.97413	4.87237
DDB_G0268424	chr1	1368763	1370695	-	1932	1749	3	coding	21.7221	11.185	12.1802	17.643	20.3872	17.2278	10.3554	1.12061	4.33759	2.32626	1.25681	2.89567	2.64273	36.0493	14.4583	20.0462	19.0823	28.0333	20.6181	6.31284	2.51054	2.12073	3.85058	28.8857	12.8216	16.1132	18.3626	24.2103	18.9229	10.3554	3.71673	4.33759	2.4184	1.68877	2.89567	3.24666
DDB_G0268426	chr1	1375259	1376890	+	1631	1522	2	coding	9.45309	5.79421	8.24444	15.7468	20.5416	19.5491	33.0431	25.3359	34.5221	29.8331	9.39147	4.67459	7.93282	13.8796	7.80698	8.99112	11.7941	20.7111	18.5943	34.1028	11.7288	7.18222	9.35443	11.6664	6.80059	8.61778	13.7705	20.6263	19.0717	33.0431	29.7194	34.5221	20.7809	8.28685	4.67459	8.64363
DDB_G0268428	chr1	1402456	1404546	+	2090	2090	1	coding	2.08992	3.4511	1.54303	0.126136	1.46712	1.76151	1.57466	0.63292	1.01763	0.306568	0.354923	0.208782	0.248768	0.771963	1.85591	1.28659	1.15888	2.3026	0.903493	0.757269	0.633551	0.291352	0.861711	1.43094	2.6535	1.41481	0.642509	1.88486	1.3325	1.57466	0.695094	1.01763	0.470059	0.323137	0.208782	0.555239
DDB_G0268430	chr1	1423638	1426439	+	2801	2801	1	coding	4.96869	2.0747	2.97445	2.626	2.98237	3.39559	6.28764	7.56436	7.32352	6.07845	5.29093	4.14537	11.3172	7.70085	2.86205	3.47217	3.61898	3.55091	5.2249	6.86088	4.81531	5.3542	5.88501	6.33477	2.46838	3.22331	3.12249	3.26664	4.31024	6.28764	7.21262	7.32352	5.44688	5.32256	4.14537	8.60109
DDB_G0268432	chr1	1475254	1478148	-	2894	2894	1	coding	2.77436	3.30364	3.49154	3.28801	3.95957	8.10846	6.3525	3.66633	6.22236	2.09298	1.88464	1.20942	1.89137	3.84292	1.61261	2.6085	2.93697	3.42985	4.3614	4.79789	0.786425	0.562573	1.69359	3.30864	2.45812	3.05002	3.11249	3.69471	6.23493	6.3525	4.23211	6.22236	1.4397	1.2236	1.20942	1.79248
DDB_G0268434	chr1	1485131	1485859	-	728	728	1	coding	10.4689	64.31	6.73205	4.40252	10.862	71.7287	348.081	183.169	399.253	421.891	479.685	414.607	432.328	12.0686	19.9728	8.60696	4.38191	62.9545	46.6449	267.888	485.823	433.032	543.879	11.2687	42.1414	7.66951	4.39221	36.9083	59.1868	348.081	225.529	399.253	453.857	456.358	414.607	488.103
DDB_G0268438	chr1	1491471	1491797	+	326	326	1	coding	0	0	0	0.815153	0	0	0	0	0	0	0	0	0	0	0	0	0	0	0	0	0	0	0	0	0	0	0.407577	0	0	0	0	0	0	0	0	0
DDB_G0268440	chr1	1506583	1507224	-	641	641	1	coding	4.55902	1.27599	6.3113	3.02673	3.20042	4.39155	4.90716	2.76135	3.45318	3.05718	1.80656	1.36634	2.71336	1.89448	4.85824	1.68397	0.505605	3.15729	2.29939	2.4779	3.94871	7.41493	7.25053	3.22675	3.06712	3.99763	1.76617	3.17886	3.34547	4.90716	2.61962	3.45318	3.50295	4.61074	1.36634	4.98194
DDB_G0268442	chr1	1509432	1510298	+	866	866	1	coding	9.69296	4.04608	12.1917	7.67203	8.27136	8.1031	11.8043	9.05798	12.6759	9.08823	7.76026	4.97996	6.9721	7.36526	4.72189	8.74616	7.87799	9.72911	9.51811	9.59579	8.31143	12.0457	8.80879	8.52911	4.38399	10.4689	7.77501	9.00024	8.8106	11.8043	9.32688	12.6759	8.69983	9.90297	4.97996	7.89045
DDB_G0268444	chr1	1514264	1515878	-	1614	1507	2	coding	5.41	2.0842	3.30413	4.92657	4.29538	4.05215	8.63191	4.33691	16.193	21.847	21.0774	22.6754	24.2907	6.01699	3.73034	2.99745	3.09695	4.41781	4.23047	8.95098	15.8145	12.5774	25.3056	5.71349	2.90727	3.15079	4.01176	4.3566	4.14131	8.63191	6.64394	16.193	18.8307	16.8274	22.6754	24.7982
DDB_G0268446	chr1	1540789	1542162	+	1373	1373	1	coding	2.79602	1.93683	1.45151	1.13908	1.60593	6.43871	2.20072	2.85781	1.36145	0.395497	0.89032	0.471356	2.43373	2.03329	0.186221	0.580933	0.348845	3.36661	13.3718	1.56717	0.408666	0.584683	1.66752	2.41465	1.06153	1.01622	0.743962	2.48627	9.90524	2.20072	2.21249	1.36145	0.402082	0.737502	0.471356	2.05062
DDB_G0268448	chr1	1546946	1548173	-	1227	1099	2	coding	30.2044	20.9847	18.2953	10.8983	4.25877	2.12697	4.22524	1.78321	9.87564	5.26468	4.44432	2.74508	3.154	36.4305	18.3592	30.2075	7.50968	7.16706	6.64667	5.4228	1.44499	1.91535	4.5088	33.3175	19.672	24.2514	9.204	5.71292	4.38682	4.22524	3.603	9.87564	3.35483	3.17984	2.74508	3.8314
DDB_G0268450	chr1	1586565	1588451	+	1886	1777	2	coding	1.6871	1.63189	0.672638	1.68621	1.00777	0.292523	0.261494	0	0.328597	0	0.137527	0.364049	0	1.51431	1.58209	2.69208	1.886	0.152952	0.700177	0	0.263026	0.225788	0.1431	1.60071	1.60699	1.68236	1.7861	0.58036	0.49635	0.261494	0	0.328597	0.131513	0.181657	0.364049	0.0715498
DDB_G0268452	chr1	1588545	1589537	-	992	810	3	coding	14.4715	22.1693	32.6262	26.4699	27.48	29.6045	20.8853	16.5018	33.3632	26.0678	32.3505	56.0282	46.8259	20.8634	16.9949	29.2903	35.0789	28.2811	27.0036	22.3925	24.8638	36.067	45.7169	17.6674	19.5821	30.9583	30.7744	27.8806	28.3041	20.8853	19.4472	33.3632	25.4658	34.2087	56.0282	46.2714
DDB_G0268454	chr1	1594682	1595023	-	341	244	2	coding	5.8563	9.34275	19.4573	14.3149	0	3.70203	5.67315	2.66032	0.475264	3.3135	0	0	1.56845	2.83916	4.16045	23.7946	5.84528	2.21221	3.16467	0.795748	2.28255	4.08209	0	4.34773	6.7516	21.626	10.0801	1.1061	3.43335	5.67315	1.72803	0.475264	2.79802	2.04104	0	0.784226
DDB_G0268456	chr1	1595915	1596310	-	395	265	2	coding	0	0	0	0.488481	2.06605	1.94906	0	0	0	2.03526	0	0	0	0	0	0	0	2.03821	0	0.733161	0.701008	0	0	0	0	0	0.244241	2.05213	0.97453	0	0.366581	0	1.36813	0	0	0
DDB_G0268458	chr1	1598476	1598890	-	414	265	2	coding	0	0	0	0	0	0	0	9.80433	10.5092	13.5684	0	0	0	0	0	0	0	0	0	0	0.701008	1.12831	0	0	0	0	0	0	0	0	4.90217	10.5092	7.13469	0.564153	0	0
DDB_G0268460	chr1	1599584	1600147	-	563	563	1	coding	0	0	0	0	0	0	0	0	0	18.6276	27.5459	34.6405	9.34953	0	0	0	0	0	0	0	24.5576	15.4902	4.9651	0	0	0	0	0	0	0	0	0	21.5926	21.5181	34.6405	7.15731
DDB_G0268462	chr1	1630091	1632271	+	2180	1887	3	coding	5.78039	8.32027	8.01969	42.8538	5.98336	2.47809	4.30739	1.03879	0.742316	0.958401	0.906148	0.856671	1.49708	4.17054	4.60291	18.0898	9.06638	2.95136	3.95433	1.24288	1.13886	2.01901	2.08778	4.97546	6.46159	13.0547	25.9601	4.46736	3.21621	4.30739	1.14084	0.742316	1.04863	1.46258	0.856671	1.79243
DDB_G0268464	chr1	1691546	1692523	+	977	977	1	coding	2.28675	1.48119	2.44209	1.41959	0.187631	0.531019	3.48108	1.33559	2.06788	2.95735	1.99722	0.293716	1.57485	1.49325	1.39248	0	0.652127	2.03613	1.27104	2.66332	2.67384	1.77612	2.07816	1.89	1.43683	1.22104	1.03586	1.11188	0.901028	3.48108	1.99946	2.06788	2.8156	1.88667	0.293716	1.8265
DDB_G0268466	chr1	1756054	1756317	-	263	169	2	coding	0	0	0	0	0	0	0	0	1.36743	0	0	0	0	0	0	0	0	0	0	1.14476	1.09456	0	0	0	0	0	0	0	0	0	0.57238	1.36743	0.547278	0	0	0
DDB_G0268470	chr1	1791230	1792357	-	1127	1127	1	coding	5221.27	5166.26	6218.81	4064.5	3327.37	3533.98	2810.22	2082.31	2206.5	1855.84	1619.2	1764.34	1870.73	76.1927	62.8038	77.4014	115.471	113.788	99.083	129.91	86.7784	149.716	381.861	2648.73	2614.53	3148.11	2089.99	1720.58	1816.53	2810.22	1106.11	2206.5	971.309	884.46	1764.34	1126.3
DDB_G0268472	chr1	1010098	1012044	-	1946	1768	2	coding	44.359	15.7868	23.324	26.7481	10.7522	6.61524	7.95043	5.36122	10.3704	8.18702	6.22017	5.67145	9.08284	57.9491	23.9966	40.1356	20.1068	13.9894	11.4357	8.29466	9.09409	8.68031	11.5781	51.1541	19.8917	31.7298	23.4274	12.3708	9.02549	7.95043	6.82794	10.3704	8.64055	7.45024	5.67145	10.3305
DDB_G0268476	chr1	195959	196984	-	1025	1025	1	coding	0	0.851859	5.61794	1.83697	0	0	0	0	0	0	0	0	0	0.702649	0	2.81057	0	0	0	0	0	0.707178	0	0.351325	0.425929	4.21426	0.918483	0	0	0	0	0	0	0.353589	0	0
DDB_G0268478	chr1	255654	256271	+	617	399	3	coding	37.6289	23.4706	46.1384	52.5591	44.9405	46.2793	45.4205	40.699	29.665	17.1225	13.6937	9.39781	11.8375	82.6504	34.052	58.9055	67.0681	70.7328	53.8372	43.0951	15.5974	14.2386	18.0482	60.1397	28.7613	52.5219	59.8136	57.8367	50.0582	45.4205	41.897	29.665	16.3599	13.9661	9.39781	14.9428
DDB_G0268480	chr1	294048	295439	-	1391	1097	4	coding	8.39616	11.0966	20.8313	24.5212	15.532	26.8235	18.2741	7.72726	12.849	9.54223	6.77759	3.62743	2.68674	12.4154	20.2184	31.4158	25.6853	23.9726	26.3039	14.6682	6.71497	5.92848	10.6362	10.4058	15.6575	26.1235	25.1033	19.7523	26.5637	18.2741	11.1977	12.849	8.1286	6.35304	3.62743	6.66145
DDB_G0268482	chr1	316889	320193	+	3304	1176	3	coding	0.407309	1.23119	0.845789	0.663738	0.116971	0.44139	0.295928	0	0	0	0	0	0.218173	0.677023	0.651062	0.902688	0	0	0.132063	0	0	0	0.215924	0.542166	0.941124	0.874239	0.331869	0.0584856	0.286726	0.295928	0	0	0	0	0	0.217048
DDB_G0268484	chr1	431176	433575	-	2399	738	3	coding	1.59836	0	0	0.578807	1.02004	0	1.03225	0	0.345902	0.267955	0.723846	0	0	0.590392	0	0.787181	0.886304	0.603775	1.15164	0.723943	0.138439	0	0.753178	1.09437	0	0.393591	0.732556	0.811906	0.575821	1.03225	0.361971	0.345902	0.203197	0.361923	0	0.376589
DDB_G0268486	chr1	498516	501561	-	3045	2817	3	coding	0	0.0857901	0	0.601248	100.595	23.1596	117.949	78.6719	88.9299	51.0654	18.7399	17.4159	35.209	0	0.181466	0.28305	5.48151	39.4161	12.6991	103.326	24.0598	20.8673	43.738	0	0.133628	0.141525	3.04138	70.0057	17.9293	117.949	90.9991	88.9299	37.5626	19.8036	17.4159	39.4735
DDB_G0268488	chr1	504172	506744	+	2572	2367	3	coding	0	0	0	0	8.7716	19.2315	22.3284	6.35939	10.2593	2.24022	1.36883	1.08068	3.1055	0.117522	0	0	1.48198	17.8677	12.6542	11.3556	1.26763	2.12903	5.47229	0.058761	0	0	0.740988	13.3196	15.9428	22.3284	8.85749	10.2593	1.75393	1.74893	1.08068	4.28889
DDB_G0268490	chr1	507666	510414	+	2748	2662	2	coding	0	0.240008	0	0.129389	18.2647	21.3606	62.9379	20.7758	29.6347	9.07486	1.88107	3.42668	7.27276	0	0.126918	0.131978	1.12933	20.5156	11.7394	38.4517	5.47767	3.5864	12.8802	0	0.183463	0.0659889	0.629362	19.3902	16.55	62.9379	29.6138	29.6347	7.27626	2.73373	3.42668	10.0765
DDB_G0268492	chr1	520101	522397	-	2296	2005	2	coding	12.7412	12.4761	13.0176	16.961	13.8115	14.0666	9.56125	9.78235	16.078	13.7636	8.04562	4.62525	5.51107	19.9354	15.6172	20.3494	12.7769	18.3028	16.6796	12.1432	9.04604	7.30504	10.0206	16.3383	14.0467	16.6835	14.869	16.0571	15.3731	9.56125	10.9628	16.078	11.4048	7.67533	4.62525	7.76584
DDB_G0268494	chr1	542006	544264	+	2258	2258	1	coding	2.44466	0.107095	0.706284	1.50112	2.44195	0.921468	0.92669	0.289703	1.55265	0.64148	0.216609	0.477824	0.227734	2.07591	0.113266	0.235562	2.17484	2.16814	1.24065	1.29983	0.414274	0.266718	1.12693	2.26029	0.11018	0.470923	1.83798	2.30504	1.08106	0.92669	0.794765	1.55265	0.527877	0.241664	0.477824	0.677333
DDB_G0268496	chr1	554652	556085	-	1433	1433	1	coding	35.9995	1.68708	10.5699	7.27613	2.9813	2.5403	3.56847	4.10736	5.13643	7.89478	11.6017	2.40871	3.58753	32.7021	2.31958	6.86506	7.18636	5.31299	2.82305	5.59687	7.8966	4.20164	2.84044	34.3508	2.00333	8.71747	7.23124	4.14715	2.68167	3.56847	4.85212	5.13643	7.89569	7.90169	2.40871	3.21398
DDB_G0268498	chr1	573341	576172	-	2831	2453	4	coding	45.3929	162.762	42.0466	34.0261	23.1813	44.9551	26.8857	18.7782	23.9349	12.1275	7.71719	6.7655	10.155	20.9542	84.9767	40.9876	27.9941	19.9895	56.4633	30.5144	12.9121	13.1195	17.4068	33.1736	123.87	41.5171	31.0101	21.5854	50.7092	26.8857	24.6463	23.9349	12.5198	10.4183	6.7655	13.7809
DDB_G0268500	chr1	590684	595168	-	4484	4484	1	coding	15.4183	27.1056	26.2359	72.177	38.344	41.6551	26.968	18.3856	27.215	20.2745	15.7106	11.9613	11.6139	18.0643	19.7677	60.0357	45.5	33.7017	42.1801	24.2456	13.3752	12.628	11.2103	16.7413	23.4367	43.1358	58.8385	36.0228	41.9176	26.968	21.3156	27.215	16.8248	14.1693	11.9613	11.4121
DDB_G0268502	chr1	595744	598501	-	2757	2620	2	coding	2.17607	11.8025	18.2285	8.85257	4.94622	2.96023	7.04167	8.20257	10.0999	4.0866	3.53828	2.58092	6.34881	1.6546	15.5908	17.1358	3.97425	7.08324	4.38343	11.626	2.49029	4.37616	5.6452	1.91533	13.6967	17.6822	6.41341	6.01473	3.67183	7.04167	9.91427	10.0999	3.28845	3.95722	2.58092	5.99701
DDB_G0268504	chr1	642853	659065	+	16212	15874	5	coding	76.699	117.66	135.302	302.075	306.013	303.268	205.243	109.004	83.9489	32.353	17.4702	19.126	27.2024	80.6178	119.089	357.864	400.136	286.905	260.39	111.719	19.0321	18.4395	27.3796	78.6584	118.375	246.583	351.105	296.459	281.829	205.243	110.362	83.9489	25.6926	17.9548	19.126	27.291
DDB_G0268506	chr1	663020	666459	-	3439	3363	2	coding	29.4387	55.5637	22.7928	19.7787	6.66813	6.41308	9.3843	2.77392	2.86322	2.01896	2.26608	1.32172	3.5939	14.0345	33.8211	16.7075	14.2214	8.67136	5.32857	6.88366	5.75905	5.73825	7.87301	21.7366	44.6924	19.7502	17	7.66974	5.87083	9.3843	4.82879	2.86322	3.889	4.00216	1.32172	5.73345
DDB_G0268508	chr1	735632	741152	+	5520	4701	3	coding	814.654	509.777	954.449	708.019	738.799	789.891	755.948	514.202	851.808	976.85	847.572	462.602	1626.04	121.157	274.144	285.072	359.485	680.253	656.172	803.99	875.684	1585.19	2263.89	467.905	391.96	619.76	533.752	709.526	723.032	755.948	659.096	851.808	926.267	1216.38	462.602	1944.96
DDB_G0268510	chr1	741690	742766	+	1076	1076	1	coding	223.549	567.279	550.171	242.86	209.241	62.8068	92.2376	112.834	16.1262	81.1997	295.279	171.216	886.986	13.7622	211.752	45.8737	190.073	140.742	225.499	141.753	238.802	249.317	807.614	118.656	389.516	298.022	216.466	174.992	144.153	92.2376	127.294	16.1262	160.001	272.298	171.216	847.3
DDB_G0268512	chr1	769229	772726	-	3497	3409	2	coding	9.58742	5.32724	6.26534	5.82047	2.8343	12.6433	8.19492	3.74679	6.89955	7.28593	11.8164	10.5849	8.98705	8.55392	6.61079	4.56986	5.84014	7.98888	13.0742	8.96583	9.56178	8.78595	8.29645	9.07067	5.96902	5.4176	5.8303	5.41159	12.8587	8.19492	6.35631	6.89955	8.42385	10.3012	10.5849	8.64175
DDB_G0268516	chr1	802089	806703	+	4614	4440	3	coding	9.4033	8.27663	5.25189	6.9278	6.92184	6.61772	8.89981	12.0047	12.7625	5.23885	2.94605	1.14184	1.70789	16.6631	7.45776	10.36	5.52888	6.92042	7.114	9.64892	2.5276	1.51431	1.89083	13.0332	7.86719	7.80596	6.22834	6.92113	6.86586	8.89981	10.8268	12.7625	3.88323	2.23018	1.14184	1.79936
DDB_G0268518	chr1	810583	811472	-	889	790	2	coding	35.1674	2.29098	14.3534	8.39855	3.30842	3.12108	8.07636	11.1552	26.7192	14.0656	11.4298	3.5435	5.19649	35.6524	4.03831	14.1096	5.44674	2.57672	3.14549	14.5827	6.49892	6.71998	3.69647	35.4099	3.16465	14.2315	6.92265	2.94257	3.13329	8.07636	12.869	26.7192	10.2823	9.0749	3.5435	4.44648
DDB_G0268520	chr1	811678	815598	-	3920	3920	1	coding	7.96075	11.0136	7.52785	11.0433	18.7115	13.2057	8.89821	8.0115	11.8078	12.7041	22.5254	33.0346	21.3863	13.0287	11.0935	11.9428	18.2753	13.4975	9.21266	9.03634	11.6951	18.286	19.218	10.4947	11.0535	9.73534	14.6593	16.1045	11.2092	8.89821	8.52392	11.8078	12.1996	20.4057	33.0346	20.3022
DDB_G0268522	chr1	816236	816791	+	555	436	2	coding	23.2982	16.5704	44.6229	29.7773	35.2644	19.9011	15.4004	11.2061	19.4858	23.1592	52.5069	54.2167	29.0701	40.5483	25.9957	43.7371	27.9052	20.5008	18.8406	20.7821	30.3402	25.9073	24.4112	31.9233	21.283	44.18	28.8413	27.8826	19.3709	15.4004	15.9941	19.4858	26.7497	39.2071	54.2167	26.7406
DDB_G0268524	chr1	842918	848447	+	5529	4821	3	coding	22.2208	14.6152	35.3757	20.4522	14.8899	26.7557	26.0105	13.4589	18.3337	25.8436	30.5039	15.539	59.5125	5.38638	10.5241	4.78784	9.5493	18.1867	15.21	21.6386	30.7939	28.3962	77.8774	13.8036	12.5696	20.0818	15.0007	16.5383	20.9828	26.0105	17.5488	18.3337	28.3187	29.45	15.539	68.6949
DDB_G0268526	chr1	874156	876609	+	2453	2274	3	coding	8.27771	6.35199	16.8474	43.058	36.146	29.6437	26.9773	18.8263	11.2644	8.51927	5.69756	3.64731	6.75365	9.93206	8.70417	52.3023	46.6181	30.6269	24.8839	20.7374	6.36717	7.97852	6.80027	9.10489	7.52808	34.5748	44.8381	33.3865	27.2638	26.9773	19.7819	11.2644	7.44322	6.83804	3.64731	6.77696
DDB_G0268528	chr1	945806	947605	+	1799	1383	3	coding	7.46655	36.0318	59.7332	17.9307	7.44844	9.79474	6.09098	11.782	8.99345	6.07745	4.20447	2.29661	7.36736	0.979799	30.1513	26.7809	9.6098	9.79743	10.1932	5.28632	6.43298	6.73845	12.0829	4.22317	33.0916	43.2571	13.7703	8.62293	9.994	6.09098	8.53418	8.99345	6.25522	5.47146	2.29661	9.72513
DDB_G0268534	chr1	1014659	1015216	-	557	557	1	coding	49.0544	10.8391	40.7452	13.5567	6.92017	9.79245	15.4232	8.20981	12.1524	9.41397	10.0845	3.86884	5.07076	56.5041	8.71233	23.8412	13.3143	9.75273	10.6034	15.085	5.36685	7.55844	8.21207	52.7793	9.7757	32.2932	13.4355	8.33645	10.1979	15.4232	11.6474	12.1524	7.39041	8.8215	3.86884	6.64142
DDB_G0268536	chr1	1020423	1022453	+	2030	2030	1	coding	11.9404	10.2441	6.28457	15.9258	6.11119	7.94307	6.81421	5.47783	10.9374	11.2375	8.79378	11.5859	7.97895	10.3657	9.57456	19.1265	9.91194	8.84228	8.43289	7.75884	6.45093	5.43876	11.657	11.1531	9.90934	12.7055	12.9189	7.47674	8.18798	6.81421	6.61833	10.9374	8.84421	7.11627	11.5859	9.81798
DDB_G0268538	chr1	1022895	1023978	+	1083	723	3	coding	125.511	103.802	124.442	197.254	404.989	242.638	89.0669	66.2552	73.2731	17.4651	8.59343	10.5562	15.058	228.276	170.578	152.641	322.513	288.217	123.747	61.4765	11.2147	19.088	18.9353	176.894	137.19	138.541	259.883	346.603	183.192	89.0669	63.8658	73.2731	14.3399	13.8407	10.5562	16.9966
DDB_G0268540	chr1	1089190	1090568	-	1378	1312	2	coding	0.220891	0	0	0	0	0	0.641948	0.60206	0.968016	0.58324	0	0.397205	0.709916	0	0	0	0	0	0	0	0	0	0.351298	0.110445	0	0	0	0	0	0.641948	0.30103	0.968016	0.29162	0	0.397205	0.530607
DDB_G0268542	chr1	1091218	1091622	+	404	213	3	coding	0	1.12004	1.84664	0	0	0	1.07685	0	0	0	0	0	1.19086	0	0	0	0	0	0	0.906269	0.866523	0	1.17858	0	0.560018	0.92332	0	0	0	1.07685	0.453134	0	0.433262	0	0	1.18472
DDB_G0268544	chr1	1091709	1093085	-	1376	1312	2	coding	0	0	0	0	0	0.478748	3.63771	4.81648	6.34588	7.4988	7.54012	1.48952	3.6679	0.183581	0	0	0	0	0	3.9619	0.516566	1.0162	1.05389	0.0917904	0	0	0	0	0.239374	3.63771	4.38919	6.34588	4.00769	4.27816	1.48952	2.3609
DDB_G0268546	chr1	1095713	1096937	-	1224	1096	2	coding	1.31207	20.2708	9.99002	35.5163	45.4673	30.0959	20.9721	19.6689	25.1292	12.7027	11.364	13.468	10.5421	1.81742	11.0689	21.6876	50.0922	25.2772	29.9209	23.5333	12.87	11.5235	10.7811	1.56474	15.6699	15.8388	42.8043	35.3722	30.0084	20.9721	21.6011	25.1292	12.7864	11.4438	13.468	10.6616
DDB_G0268548	chr1	1099622	1104015	+	4393	4145	4	coding	19.9656	50.3506	17.3047	22.1932	9.90526	8.18415	7.82058	6.62484	7.27019	7.83664	5.89684	3.69428	5.76573	31.912	36.4468	31.7434	16.7511	11.1162	10.5077	9.12953	5.68409	4.86485	5.09271	25.9388	43.3987	24.5241	19.4722	10.5107	9.34593	7.82058	7.87718	7.27019	6.76037	5.38085	3.69428	5.42922
DDB_G0268550	chr1	1145507	1147336	-	1829	1608	3	coding	0	0	0.247594	0.64767	8.13244	7.18739	5.12556	5.0779	6.82185	2.97961	2.50583	2.41208	3.0337	0	0	0.165157	3.86783	5.48932	5.12241	3.34155	2.09127	1.05967	2.60737	0	0	0.206375	2.25775	6.81088	6.1549	5.12556	4.20972	6.82185	2.53544	1.78275	2.41208	2.82054
DDB_G0268552	chr1	1182084	1184169	+	2085	1551	6	coding	8.7901	10.7213	15.6271	21.528	32.7722	17.4636	11.6524	9.66737	15.018	7.0966	4.24266	4.15956	10.3254	13.3291	16.5155	23.6675	27.0133	20.4469	17.4002	8.67504	5.89036	4.32119	9.31967	11.0596	13.6184	19.6473	24.2707	26.6096	17.4319	11.6524	9.1712	15.018	6.49348	4.28192	4.15956	9.82253
DDB_G0268554	chr1	1209766	1211808	+	2042	1860	3	coding	3.56122	2.62215	5.23337	3.19923	7.159	3.56234	2.9191	4.4799	3.4681	4.49486	1.81436	4.06393	5.57592	5.46407	4.08687	5.08457	3.41781	3.49246	2.66461	3.01504	2.77604	4.46817	4.28405	4.51265	3.35451	5.15897	3.30852	5.32573	3.11348	2.9191	3.74747	3.4681	3.63545	3.14127	4.06393	4.92998
DDB_G0268556	chr1	1271527	1273446	+	1919	1498	5	coding	4.60566	42.2807	47.7765	98.6245	255.126	133.76	116.498	66.6713	72.561	44.0105	12.2017	9.57018	19.736	2.3817	50.9336	75.1929	189.294	126.772	107.916	49.3974	11.8875	8.73211	14.8664	3.49368	46.6071	61.4847	143.959	190.949	120.838	116.498	58.0344	72.561	27.949	10.4669	9.57018	17.3012
DDB_G0268558	chr1	1292814	1294391	+	1577	1378	2	coding	27.6647	8.67785	16.1862	14.4601	5.99605	4.80803	9.27026	5.21654	13.1317	9.64756	4.96411	9.699	11.7429	32.8972	8.52892	16.7738	11.375	10.0559	7.67227	12.1992	5.96771	6.54909	11.8063	30.2809	8.60338	16.48	12.9176	8.02598	6.24015	9.27026	8.70785	13.1317	7.80763	5.7566	9.699	11.7746
DDB_G0268560	chr1	1355835	1359552	-	3717	3463	2	coding	5.32106	2.48796	2.54207	3.06037	2.71663	3.505	3.77334	3.69686	5.48673	4.04044	2.01993	1.00061	1.93739	4.50901	4.29905	4.27773	2.91587	3.50768	4.42027	4.13964	2.14171	2.87993	2.83925	4.91503	3.3935	3.4099	2.98812	3.11216	3.96264	3.77334	3.91825	5.48673	3.09108	2.44993	1.00061	2.38832
DDB_G0268562	chr1	1374090	1374822	-	732	459	3	coding	0	0	0	0	0	0	1.00692	1.41653	3.03675	4.90091	1.85348	0.93455	1.11353	0	0	0	0	0	0	3.17783	0	0.869431	0	0	0	0	0	0	0	1.00692	2.29718	3.03675	2.45046	1.36146	0.93455	0.556766
DDB_G0268564	chr1	1377494	1378332	+	838	757	2	coding	19.7718	3.18746	19.97	11.1694	3.99736	2.39973	9.04042	4.31119	5.39133	7.1596	5.96338	4.26642	5.93077	40.8833	7.92212	17.7028	9.4726	8.96249	9.23134	7.99522	4.19219	1.85227	7.04355	30.3275	5.55479	18.8364	10.321	6.47993	5.81553	9.04042	6.15321	5.39133	5.67589	3.90783	4.26642	6.48716
DDB_G0268566	chr1	1378934	1380740	+	1806	1699	2	coding	5.59236	1.75628	2.89564	6.94335	4.5052	4.01397	3.30676	1.78159	4.31446	2.52037	2.88619	4.37509	2.33417	6.21715	2.01227	7.24321	5.79931	6.2552	1.88387	3.90798	2.94398	2.36924	7.08434	5.90476	1.88427	5.06942	6.37133	5.3802	2.94892	3.30676	2.84479	4.31446	2.73217	2.62771	4.37509	4.70926
DDB_G0268568	chr1	1387575	1390501	+	2926	213	3	coding	0	0	0	0	0	0	0	0	0	0	0.579763	3.0694	0	0	0	0	0	0	0	0	0	0.951842	0	0	0	0	0	0	0	0	0	0	0	0.765802	3.0694	0
DDB_G0268570	chr1	1492031	1493941	+	1910	1910	1	coding	4.52324	3.67133	3.54833	3.54897	1.73198	1.49775	1.33888	0	0.24472	0.189574	0.256054	0.45187	0.134603	8.98038	8.70298	14.6191	3.13523	5.12593	2.11839	1.02435	0.097943	0.105096	1.7318	6.75181	6.18715	9.08371	3.3421	3.42895	1.80807	1.33888	0.512177	0.24472	0.143758	0.180575	0.45187	0.9332
DDB_G0268572	chr1	1551637	1554960	+	3323	3323	1	coding	0	0	0	0.160079	1.01559	0.958083	2.31957	1.80729	1.00448	4.80774	4.42925	7.65089	3.23604	0.0612312	0	0.163282	0.294147	0.333969	0.668864	1.95213	3.13001	3.54349	3.28079	0.0306156	0	0.0816408	0.227113	0.674781	0.813473	2.31957	1.87971	1.00448	3.96888	3.98637	7.65089	3.25842
DDB_G0268574	chr1	1556730	1557482	+	752	752	1	coding	89.9211	31.1647	63.0359	65.1257	60.6214	70.8378	74.1352	57.3612	63.5035	56.6507	26.4805	28.8128	28.8653	137.01	50.29	75.6154	66.3591	71.5485	83.5373	60.702	33.8048	26.1384	29.2439	113.466	40.7274	69.3256	65.7424	66.085	77.1876	74.1352	59.0316	63.5035	45.2277	26.3094	28.8128	29.0546
DDB_G0268576	chr1	1558253	1561540	+	3287	3208	2	coding	8.246	15.8994	11.706	12.3787	21.3559	28.3108	24.7268	15.3241	18.9079	13.0071	9.89181	7.44766	9.03463	11.6504	15.5773	13.5401	17.6581	24.4662	19.639	21.9406	9.78795	10.7536	12.5976	9.94821	15.7384	12.623	15.0184	22.911	23.9749	24.7268	18.6323	18.9079	11.3975	10.3227	7.44766	10.8161
DDB_G0268578	chr1	1563062	1569010	+	5948	5948	1	coding	20.8465	10.8988	11.2642	19.5999	12.0082	56.8599	29.8911	12.871	34.137	39.2633	32.6954	33.4581	47.9515	30.81	18.2148	25.18	20.4045	25.3623	50.8014	24.3829	28.4419	34.2158	45.8096	25.8283	14.5568	18.2221	20.0022	18.6852	53.8306	29.8911	18.6269	34.137	33.8526	33.4556	33.4581	46.8806
DDB_G0268580	chr1	1611083	1614376	-	3293	3293	1	coding	49.3962	15.1475	30.3258	23.0984	27.6312	24.4373	45.9789	53.8537	42.2483	23.4928	20.5707	7.33764	21.6272	6.60415	14.876	10.7093	12.8617	20.4441	21.1688	46.5748	26.4514	37.3653	32.3341	28.0002	15.0118	20.5176	17.9801	24.0376	22.8031	45.9789	50.2142	42.2483	24.9721	28.968	7.33764	26.9807
DDB_G0268582	chr1	1614526	1615398	-	872	872	1	coding	43.3185	16.2117	23.6446	11.429	24.1696	23.4716	45.5607	33.734	51.8282	32.6795	17.6559	6.67673	17.2368	4.11448	9.23233	5.48592	14.8241	22.4413	25.6828	48.434	22.1901	20.705	38.0549	23.7165	12.722	14.5653	13.1265	23.3055	24.5772	45.5607	41.084	51.8282	27.4348	19.1804	6.67673	27.6458
DDB_G0268584	chr1	1649497	1653049	+	3552	1620	3	coding	0.147941	0.447187	0.491527	0.16072	1.1896	3.12624	30.5976	44.5567	46.6075	85.3234	95.648	143.655	88.9118	0.245906	0	0.327871	0	5.3649	0.959346	41.4304	82.6288	69.8542	105.72	0.196923	0.223593	0.409699	0.0803602	3.27725	2.04279	30.5976	42.9935	46.6075	83.9761	82.7511	143.655	97.3157
DDB_G0268586	chr1	1666540	1667807	-	1267	1162	2	coding	8.25115	9.87249	19.3612	23.5302	26.8946	30.2895	28.3755	27.2683	25.8137	18.2071	22.7004	27.4488	64.7485	18.6009	9.45215	26.0581	21.7215	28.2854	31.1671	23.7966	19.6978	14.8386	51.9427	13.426	9.66232	22.7096	22.6258	27.59	30.7283	28.3755	25.5324	25.8137	18.9525	18.7695	27.4488	58.3456
DDB_G0268588	chr1	1668764	1671736	-	2972	2972	1	coding	4.16911	4.81246	5.11032	3.29799	2.88279	2.76341	1.09791	1.10324	1.97092	0.610714	0.164976	0.145571	0.3469	5.14692	5.95241	5.87573	2.78764	3.11916	2.72977	1.84798	0.694154	0.473995	0.686646	4.65802	5.38244	5.49303	3.04282	3.00098	2.74659	1.09791	1.47561	1.97092	0.652434	0.319486	0.145571	0.516773
DDB_G0268590	chr1	1672557	1674578	-	2021	1752	3	coding	9.16653	5.92758	6.02288	1.78358	4.79342	2.59458	23.6575	26.103	36.64	19.4555	4.32163	1.59912	4.54359	8.18677	8.67471	1.66766	2.04835	4.96139	1.59694	37.7008	8.10533	4.11977	2.17585	8.67665	7.30114	3.84527	1.91597	4.87741	2.09576	23.6575	31.9019	36.64	13.7804	4.2207	1.59912	3.35972
DDB_G0268592	chr1	1676402	1680165	+	3763	2640	3	coding	52.237	57.3927	33.2018	35.3326	100.601	140.24	193.129	283.64	273.951	203.377	197.079	191.785	161.995	90.1497	70.7193	60.3509	54.995	115.1	147.926	232.527	214.858	173.445	157.532	71.1933	64.056	46.7763	45.1638	107.851	144.083	193.129	258.084	273.951	209.118	185.262	191.785	159.763
DDB_G0268594	chr1	1680932	1682389	+	1457	1457	1	coding	0.16628	0.16754	0.552457	2.70965	126.257	101.179	68.7005	42.602	56.8381	90.1926	208.317	434.453	126.564	0.138194	0.26579	0.184257	57.5076	112.967	60.8143	39.7202	100.065	149.725	151.616	0.152237	0.216665	0.368357	30.1086	119.612	80.9965	68.7005	41.1611	56.8381	95.129	179.021	434.453	139.09
DDB_G0268596	chr1	1688502	1689200	+	698	698	1	coding	0.657831	0.331408	0	0.357328	0.755666	0	0	0	0	0	0.335151	0	2.81892	0	0	0.728952	0.656594	0	0	0.536312	0.512792	0	0	0.328916	0.165704	0.364476	0.506961	0.377833	0	0	0.268156	0	0.256396	0.167575	0	1.40946
DDB_G0268598	chr1	1690396	1690910	+	514	400	2	coding	0	0	0.82412	0	0	1.0752	0.961154	0	0	1.49701	3.03297	0.446035	5.31459	0	0	0	0	1.12439	1.93019	0.808901	0.386713	3.7346	12.6235	0	0	0.41206	0	0.562193	1.5027	0.961154	0.404451	0	0.94186	3.38379	0.446035	8.96905
DDB_G0268600	chr1	1700922	1701623	-	701	489	3	coding	1882.8	895.428	1827.77	956.977	190.045	168.971	194.542	72.4938	39.2092	39.946	50.2249	55.7254	73.7172	40.5594	167.718	119.244	56.0173	18.8037	89.5602	84.7472	24.3472	30.8197	34.6676	961.681	531.573	973.506	506.497	104.425	129.266	194.542	78.6205	39.2092	32.1466	40.5223	55.7254	54.1924
DDB_G0268602	chr1	1713715	1715167	+	1452	282	3	coding	0	0.84887	0	0	0	0	0	0	0.410228	4.13121	0.858456	1.51495	0.902548	0	0.897781	0	0.840901	0.954741	1.09264	0.686856	1.31347	0	2.23311	0	0.873325	0	0.42045	0.477371	0.546322	0	0.343428	0.410228	2.72234	0.429228	1.51495	1.56783
DDB_G0268604	chr1	1746832	1747104	+	272	190	2	coding	0	0	0	0	0	0	0	0	0	0.943426	0	3.37314	0	0	0	0	0	0	0	0	0	1.04603	2.65181	0	0	0	0	0	0	0	0	0	0.471713	0.523017	3.37314	1.32591
DDB_G0268606	chr1	1773769	1774443	-	674	674	1	coding	80436.3	61268.3	118964	53604.5	44751.5	41827.1	42507.5	27813.7	26130.5	30159.4	24343.7	20940.5	27780.4	1247.2	1855.04	1130.79	3415.11	2380.89	2802.63	5530.05	4117.72	6376.63	9928.39	40841.8	31561.6	60047.5	28509.8	23566.2	22314.9	42507.5	16671.9	26130.5	17138.6	15360.1	20940.5	18854.4
DDB_G0268608	chr1	1775368	1781673	+	6305	4979	4	coding	14.4296	9.30492	20.4551	9.1966	7.73529	8.75671	12.8601	9.96342	12.9281	10.0148	16.2715	7.78417	28.6494	1.43908	3.07533	3.62431	6.14504	7.63104	5.23997	11.7641	14.8475	18.3458	22.0304	7.93434	6.19013	12.0397	7.67082	7.68316	6.99834	12.8601	10.8637	12.9281	12.4312	17.3086	7.78417	25.3399
DDB_G0268610	chr1	1782218	1783993	+	1775	1494	3	coding	2.09804	0.469763	1.16177	1.77276	1.33892	3.03145	0.903298	1.90613	0.454038	1.05517	0.475068	0	3.99574	0.38748	0.745245	0	0	0.792528	0.302334	0.76021	1.45374	3.70479	3.46023	1.24276	0.607504	0.580885	0.88638	1.06573	1.66689	0.903298	1.33317	0.454038	1.25446	2.08993	0	3.72799
DDB_G0268614	chr1	238722	242663	+	3941	3780	3	coding	24.6582	9.94443	6.27359	6.48158	12.3218	13.6531	45.2533	58.3857	33.625	16.7827	3.68639	1.74052	4.2837	35.1577	15.2519	12.9763	8.77411	17.5503	12.3887	41.4742	7.99043	4.59227	5.01342	29.908	12.5982	9.62496	7.62784	14.936	13.0209	45.2533	49.93	33.625	12.3865	4.13933	1.74052	4.64856
DDB_G0268616	chr1	1809151	1815492	-	6341	6038	4	coding	38.2497	25.7063	23.0729	21.5	25.6782	21.3388	42.2698	61.4688	45.5701	42.1216	42.3559	40.8037	19.3494	56.4936	28.6485	33.2254	22.153	25.4673	23.5279	48.8413	37.4524	37.9606	20.2033	47.3716	27.1774	28.1491	21.8265	25.5727	22.4334	42.2698	55.155	45.5701	39.787	40.1582	40.8037	19.7764
DDB_G0268618	chr1	1957162	1958072	-	910	805	2	coding	33.7699	14.2399	16.8051	35.2324	57.9321	51.1049	61.6806	51.901	74.6111	30.7508	9.54992	7.75781	12.1123	50.5681	27.9013	40.7179	57.9096	76.3704	46.8842	64.5236	11.1327	17.4209	15.142	42.169	21.0706	28.7615	46.571	67.1512	48.9945	61.6806	58.2123	74.6111	20.9418	13.4854	7.75781	13.6271
DDB_G0268620	chr1	1977388	1978925	+	1537	1332	3	coding	48.3814	96.59	88.2901	77.4732	39.3583	22.2193	23.347	24.5108	23.1202	24.2874	18.1433	15.524	13.2948	79.2231	170.291	143.995	62.7416	52.9935	44.0864	28.1534	18.2262	19.9334	24.3133	63.8022	133.44	116.143	70.1074	46.1759	33.1528	23.347	26.3321	23.1202	21.2568	19.0384	15.524	18.804
DDB_G0268622	chr1	2364212	2365034	-	822	582	3	coding	4.9253	13.854	11.5912	16.0523	9.42968	9.56289	68.3882	115.226	103.125	55.2703	39.7311	30.6293	42.871	2.21725	16.1831	18.42	13.9288	14.1865	17.8325	167.98	39.6734	53.2137	38.7301	3.57128	15.0185	15.0056	14.9905	11.8081	13.6977	68.3882	141.603	103.125	47.4718	46.4724	30.6293	40.8005
DDB_G0268624	chr1	2362108	2363237	+	1129	1015	2	coding	10.7423	3.92508	5.68699	7.82291	6.78019	2.5585	2.97325	3.53925	3.7937	1.60299	0.962281	1.80432	1.13817	16.4822	4.02545	8.89507	4.59519	4.28085	6.43017	3.07971	1.28828	0.789926	2.12771	13.6123	3.97527	7.29103	6.20905	5.53052	4.49433	2.97325	3.30948	3.7937	1.44564	0.876103	1.80432	1.63294
DDB_G0268626	chr1	2357127	2361800	+	4673	4315	5	coding	2.02869	0.700023	0.646324	0.181145	0.798085	0.180694	0.269212	0.454472	0.2977	0.272545	0.0566342	0.0999449	0.238172	10.8322	0.503443	1.38577	0.804403	0.566878	0.468547	0.702358	0.0433262	0.0464904	0.648221	6.43044	0.601733	1.01605	0.492774	0.682481	0.324621	0.269212	0.578415	0.2977	0.157936	0.0515623	0.0999449	0.443197
DDB_G0268628	chr1	2219371	2220365	+	994	907	2	coding	24.8297	7.85135	14.0418	9.46977	5.46175	9.15994	14.4575	2.87982	16.0774	11.757	8.61289	5.58108	33.1083	35.015	11.2593	12.2935	6.32757	10.7763	8.22188	14.3208	7.51559	3.42464	20.0243	29.9223	9.55532	13.1677	7.89867	8.11902	8.69091	14.4575	8.60033	16.0774	9.6363	6.01877	5.58108	26.5663
DDB_G0268630	chr1	2217041	2218013	-	972	853	2	coding	158.668	36.077	61.8138	49.424	23.0655	14.3034	20.9475	7.65426	10.3924	6.35571	7.86918	5.68108	152.531	239.463	73.9173	59.2817	46.67	38.667	22.035	18.8885	10.9456	11.2752	68.0353	199.066	54.9971	60.5477	48.047	30.8663	18.1692	20.9475	13.2714	10.3924	8.65063	9.57216	5.68108	110.283
DDB_G0268632	chr1	2137156	2139957	+	2801	2583	3	coding	920.834	1844.58	924.614	716.175	357.038	433.766	212.317	58.8388	53.4842	36.7739	35.7624	31.2635	58.6368	355.004	1666.55	831.846	845.981	547.359	813.431	228.039	110.593	88.1096	123.202	637.919	1755.57	878.23	781.078	452.199	623.599	212.317	143.439	53.4842	73.6836	61.936	31.2635	90.9192
DDB_G0268634	chr1	2130761	2132526	-	1765	1397	4	coding	27.3563	23.6134	28.0775	26.6907	21.8173	18.0327	23.0405	16.1473	24.6047	23.3323	16.1568	20.9145	15.12	31.8589	19.775	33.0171	26.2614	23.2017	21.9203	20.5272	14.0581	19.6029	12.0082	29.6076	21.6942	30.5473	26.476	22.5095	19.9765	23.0405	18.3372	24.6047	18.6952	17.8798	20.9145	13.5641
DDB_G0268636	chr1	2199646	2204240	+	4594	4462	2	coding	4.05771	4.33377	5.21287	8.46378	22.7777	25.6506	14.3868	11.2072	11.0645	8.10181	4.18976	3.30778	5.01353	5.75545	5.39063	6.68466	19.4944	27.0998	18.7698	12.571	3.81676	4.09551	5.65019	4.90658	4.8622	5.94876	13.9791	24.9387	22.2102	14.3868	11.8891	11.0645	5.95929	4.14264	3.30778	5.33186
DDB_G0268638	chr1	1834587	1838131	-	3544	3445	2	coding	24.2573	46.5765	18.1306	29.2212	45.8618	64.0198	40.3809	23.9897	29.5201	46.6656	55.3893	42.5748	41.0732	19.8382	30.7266	27.543	37.6704	43.9671	48.0347	42.1072	43.8832	50.298	53.0425	22.0477	38.6515	22.8368	33.4458	44.9145	56.0272	40.3809	33.0485	29.5201	45.2744	52.8436	42.5748	47.0578
DDB_G0268640	chr1	1799319	1801673	+	2354	2354	1	coding	0	0.205459	0	0.221528	0.819842	12.5956	15.3091	8.89259	9.13475	5.84564	3.74002	1.92505	5.02437	0.593149	0.651892	1.01682	0.40706	3.63957	31.2065	18.3701	3.65596	2.30261	3.24298	0.296575	0.428675	0.508409	0.314294	2.22971	21.9011	15.3091	13.6314	9.13475	4.7508	3.02132	1.92505	4.13368
DDB_G0268642	chr1	1801909	1805309	-	3400	3234	3	coding	6.89839	6.72645	6.71567	9.02536	10.8214	12.1378	15.0898	17.6903	19.5039	33.8829	51.1692	44.8502	26.4616	13.2234	7.07449	10.7676	6.77435	11.6843	11.2075	18.3236	36.5723	41.9732	29.9638	10.0609	6.90047	8.74165	7.89986	11.2529	11.6726	15.0898	18.0069	19.5039	35.2276	46.5712	44.8502	28.2127
DDB_G0268644	chr1	1807927	1808802	+	875	660	3	coding	0	0	0.90243	0.786875	31.2012	9.81144	177.695	192.976	233.653	498.88	588.033	801.658	358.099	0.75246	0	0.802616	1.26516	11.4915	6.81049	169.329	526.925	535.721	349.991	0.37623	0	0.852523	1.02602	21.3463	8.31097	177.695	181.152	233.653	512.902	561.877	801.658	354.045
DDB_G0268646	chr1	1826960	1827855	-	895	314	4	coding	357.143	178.783	408.281	252.646	244.593	135.827	121.42	111.131	90.8112	98.2587	55.7794	34.9619	29.9288	465.622	269.144	230.09	251.338	253.277	124.366	97.5692	92.7016	134.208	34.4235	411.382	223.963	319.186	251.992	248.935	130.097	121.42	104.35	90.8112	95.4802	94.9938	34.9619	32.1762
DDB_G0268650	chr1	1841483	1844500	+	3017	2800	2	coding	33.3773	23.4843	32.5906	46.6341	111.484	116.836	96.3698	54.7732	59.1337	34.9047	23.3957	13.5413	25.6203	3.31866	11.8406	7.21441	70.2681	99.8	71.3774	94.8692	44.6607	57.1439	43.8096	18.348	17.6625	19.9025	58.4511	105.642	94.1066	96.3698	74.8212	59.1337	39.7827	40.2698	13.5413	34.7149
DDB_G0268652	chr1	1844690	1845832	+	1142	997	2	coding	57.3232	20.2212	25.3539	19.4527	33.2694	32.6877	25.3787	17.0324	39.4397	16.5907	18.0005	13.5061	9.65563	87.9908	24.3317	26.8997	22.9101	24.1051	27.1192	24.1019	12.9276	5.42807	10.8302	72.657	22.2765	26.1268	21.1814	28.6872	29.9035	25.3787	20.5672	39.4397	14.7591	11.7143	13.5061	10.2429
DDB_G0268656	chr1	1863917	1865086	-	1169	951	3	coding	1.00674	0.633983	0	0.273427	57.8235	50.3216	129.831	93.2953	216.182	185.505	87.3236	58.7224	34.917	1.46422	0	0.278897	8.0388	43.7815	36.8854	160.974	80.1452	30.3153	36.1581	1.23548	0.316992	0.139448	4.15611	50.8025	43.6035	129.831	127.135	216.182	132.825	58.8194	58.7224	35.5375
DDB_G0268660	chr1	1873355	1880413	-	7058	6943	2	coding	1.99028	0.623024	0.770399	1.65838	1.04325	0.795717	1.29159	1.00067	0.922071	0.874639	1.00416	0.62544	1.15924	1.07597	0.432417	0.835074	0.810042	1.24817	0.977366	0.83494	0.753135	0.29093	0.921924	1.53312	0.527721	0.802736	1.23421	1.14571	0.886541	1.29159	0.917806	0.922071	0.813887	0.647544	0.62544	1.04058
DDB_G0268662	chr1	1881042	1888712	-	7670	7570	2	coding	12.0419	2.51753	5.59196	7.99249	10.4643	14.1024	16.3381	12.7218	14.3799	8.74404	4.8444	3.02652	5.79958	6.46043	3.27277	4.61455	7.13532	11.68	13.9747	16.3529	6.9387	5.60223	7.08274	9.25115	2.89515	5.10326	7.5639	11.0721	14.0386	16.3381	14.5374	14.3799	7.84137	5.22332	3.02652	6.44116
DDB_G0268664	chr1	1889432	1890712	+	1280	1280	1	coding	282.657	80.6427	121.748	163.311	185.386	130.506	94.0565	72.0343	55.8563	30.6845	27.6937	16.8525	30.3209	83.6531	97.6731	96.3741	163.139	155.699	104.774	89.7015	37.8429	36.8439	45.5093	183.155	89.1579	109.061	163.225	170.542	117.64	94.0565	80.8679	55.8563	34.2637	32.2688	16.8525	37.9151
DDB_G0268666	chr1	1890850	1891251	-	401	401	1	coding	22.0995	11.7353	18.8523	13.9509	9.94867	12.6216	18.5154	14.6516	18.6133	9.91301	5.47746	3.22211	7.99832	28.7911	13.3662	19.8558	11.3271	32.4897	18.5913	11.4433	4.65595	2.99759	7.59923	25.4453	12.5508	19.354	12.639	21.2192	15.6064	18.5154	13.0475	18.6133	7.28448	4.23753	3.22211	7.79877
DDB_G0268668	chr1	1891354	1892315	-	961	859	2	coding	5.1054	2.64998	4.88312	3.19338	4.44295	7.04148	6.74418	3.3734	6.1772	3.96822	2.52227	0.97369	1.49165	11.7006	6.09993	7.20028	4.78696	7.88953	5.81876	6.93716	1.32658	1.29406	0.820148	8.40298	4.37496	6.0417	3.99017	6.16624	6.43012	6.74418	5.15528	6.1772	2.6474	1.90817	0.97369	1.1559
DDB_G0268670	chr1	1893644	1893808	-	164	164	1	coding	0	0	0	0	1.67163	0	0	0	0	0	0	0	0.779473	0	0	0	0	0	0	1.18639	1.13436	0.608602	0	0	0	0	0	0.835813	0	0	0.593194	0	0.567179	0.304301	0	0.389736
DDB_G0268672	chr1	1895260	1895433	+	173	173	1	coding	0	0	0	0	0	0	0.765129	0	0	0	0	0	0	0	0	0	0	0	0	0	0	1.32131	0	0	0	0	0	0	0	0.765129	0	0	0	0.660653	0	0
DDB_G0268674	chr1	1896312	1896476	-	164	164	1	coding	0	0	0	0	0	1.57697	0	0	0	0	1.48279	0	0	0	0	0	1.45246	0	0	0	0	0	0	0	0	0	0.726232	0	0.788483	0	0	0	0	0.741394	0	0
DDB_G0268676	chr1	1897615	1897791	+	176	176	1	coding	0	0	0	0	0	0	0	0	0	0	1.57845	0	0	0	0	0	0	0	1.00453	0	0	0	0	0	0	0	0	0	0.502264	0	0	0	0	0.789226	0	0
DDB_G0268678	chr1	1901921	1904275	+	2354	1978	5	coding	10.5343	5.12404	5.83326	4.07782	7.3023	8.26655	17.3013	31.1873	38.9127	17.1272	5.42866	2.55835	5.57777	13.7362	7.87086	6.84288	5.55936	10.2913	6.8311	32.4776	8.44762	3.13969	6.61148	12.1352	6.49745	6.33807	4.81859	8.79678	7.54882	17.3013	31.8325	38.9127	12.7874	4.28417	2.55835	6.09463
DDB_G0268680	chr1	1904782	1906824	+	2042	2042	1	coding	8.93208	7.57875	8.78577	14.6831	18.4284	40.8194	32.5616	19.8606	24.0926	15.782	17.125	15.4276	15.8012	5.22567	10.2698	8.98612	12.0239	21.9759	42.9076	23.6668	15.8494	21.8239	17.9435	7.07888	8.92426	8.88595	13.3535	20.2021	41.8635	32.5616	21.7637	24.0926	15.8157	19.4744	15.4276	16.8724
DDB_G0268684	chr1	1916625	1919356	+	2731	2486	4	coding	18.9483	8.9387	15.3783	13.671	11.2432	12.6965	9.62158	6.17643	9.67247	7.56559	8.94139	6.67584	3.66728	33.2988	14.9513	16.6693	12.7528	13.6597	10.3176	12.5786	7.21616	6.57363	7.36118	26.1236	11.945	16.0238	13.2119	12.4514	11.507	9.62158	9.3775	9.67247	7.39088	7.75751	6.67584	5.51423
DDB_G0268686	chr1	1919974	1924218	+	4244	4244	1	coding	3.56345	3.47647	2.16116	2.1507	2.53402	5.08753	6.84921	5.85835	10.521	19.8206	25.7051	32.7	13.9369	3.10258	3.6165	3.19657	2.17356	4.03825	5.53851	6.36374	21.2963	28.1505	23.1485	3.33301	3.54648	2.67886	2.16213	3.28613	5.31302	6.84921	6.11104	10.521	20.5584	26.9278	32.7	18.5427
DDB_G0268688	chr1	1924769	1924948	-	179	179	1	coding	0	0	0	0	0	0	0	0	0	0	0	0	0	0	0	0	0	1.51167	0	0	0	0	0	0	0	0	0	0.755837	0	0	0	0	0	0	0	0
DDB_G0268690	chr1	1926730	1926909	-	179	179	1	coding	0	0	0	0	0	0	0	0	0	0	0	0	0	1.10862	0	0	0	0	0	0	0	0	0	0.554312	0	0	0	0	0	0	0	0	0	0	0	0
DDB_G0268692	chr1	1928290	1929267	+	977	977	1	coding	1.87	2.51223	0.2071	1.08349	2.00491	4.32315	0.483072	0.679584	2.91377	1.88097	1.52436	0.448351	1.86976	2.48663	1.32849	1.65774	1.49319	1.69533	2.91032	2.23603	1.74924	1.25133	1.32178	2.17832	1.92036	0.93242	1.28834	1.85012	3.61673	0.483072	1.45781	2.91377	1.81511	1.38785	0.448351	1.59577
DDB_G0268694	chr1	1929940	1931025	+	1085	1085	1	coding	3.53751	2.45047	3.48923	3.60289	3.30169	4.55229	3.85524	3.61569	4.09094	2.83549	3.82985	3.18057	2.96071	4.0425	3.06287	5.87994	2.64814	4.76052	4.5879	4.77669	1.37878	2.95895	2.81297	3.79	2.75667	4.68459	3.12551	4.0311	4.5701	3.85524	4.19619	4.09094	2.10713	3.3944	3.18057	2.88684
DDB_G0268696	chr1	1935672	1937431	+	1759	1630	2	coding	34.2066	22.9031	20.5303	25.3337	42.5051	38.9821	33.8495	12.8321	9.24143	6.93696	6.07152	6.9447	23.8785	38.0886	42.4878	29.2641	60.9421	46.9341	50.0879	29.2672	11.4113	11.691	36.4234	36.1476	32.6955	24.8972	43.1379	44.7196	44.535	33.8495	21.0496	9.24143	9.17415	8.88125	6.9447	30.151
DDB_G0268698	chr1	1938533	1940644	-	2111	1923	3	coding	9.72402	10.677	14.6005	14.2885	17.4713	21.278	14.9752	11.7228	19.1823	9.63999	7.6218	6.389	7.27872	15.127	15.9419	15.3341	13.5631	17.5185	14.6324	17.4309	6.70543	5.83954	7.53412	12.4255	13.3094	14.9673	13.9258	17.4949	17.9552	14.9752	14.5768	19.1823	8.17271	6.73067	6.389	7.40642
DDB_G0268702	chr1	1941102	1943114	+	2012	1618	5	coding	113.619	68.196	82.8223	106.477	108.084	101.242	88.21	69.1536	78.4475	47.3213	25.2499	18.5554	23.4562	152.584	94.4329	121.312	102.035	117.19	101.115	85.4539	42.9578	36.1955	30.1944	133.102	81.3144	102.067	104.256	112.637	101.179	88.21	77.3038	78.4475	45.1395	30.7227	18.5554	26.8253
DDB_G0268704	chr1	1943354	1944470	-	1116	994	2	coding	10.4867	8.50148	16.82	13.0948	16.2002	15.9359	14.9461	15.1126	26.7636	18.8231	16.5809	12.1379	10.0721	13.1232	11.0465	16.4289	12.1513	17.621	14.3821	22.5039	17.3827	16.9382	19.6809	11.8049	9.77399	16.6244	12.6231	16.9106	15.159	14.9461	18.8082	26.7636	18.1029	16.7595	12.1379	14.8765
DDB_G0268706	chr1	1944951	1949839	+	4888	4558	5	coding	26.6787	16.9397	21.5915	25.639	26.3547	28.7685	24.3151	22.1589	31.6436	25.684	19.8119	12.3482	15.3896	7.0847	9.86909	7.58027	21.1925	24.2404	26.138	32.7329	38.127	34.3314	23.4601	16.8817	13.4044	14.5859	23.4158	25.2976	27.4532	24.3151	27.4459	31.6436	31.9055	27.0717	12.3482	19.4248
DDB_G0268708	chr1	1963368	1963868	+	500	409	2	coding	10.8078	27.0771	6.79348	14.9147	12.7507	25.3236	18.3929	24.6808	27.8775	8.59413	8.92919	8.40413	5.63269	29.86	16.8088	29.7788	13.1199	23.5027	34.853	15.003	8.65258	4.88658	20.4403	20.3339	21.943	18.2862	14.0173	18.1267	30.0883	18.3929	19.8419	27.8775	8.62336	6.90789	8.40413	13.0365
DDB_G0268710	chr1	1966394	1969829	+	3435	3435	1	coding	9.81331	10.9903	18.3545	14.5726	5.92024	4.81993	4.7874	5.58034	4.2627	7.0836	6.25858	4.12592	5.06738	3.57915	12.0749	8.87934	8.73785	6.32049	8.97312	8.54733	10.6215	9.59608	6.06307	6.69623	11.5326	13.6169	11.6552	6.12036	6.89652	4.7874	7.06384	4.2627	8.85254	7.92733	4.12592	5.56522
DDB_G0268712	chr1	1979347	1980121	+	774	676	2	coding	0	22.48	13.8253	5.1939	0.813623	2.30265	1.88687	0.965249	2.75905	2.13732	1.80428	0.159204	1.32786	0.735813	9.24595	5.49402	2.82781	3.00997	1.37789	1.15489	0	1.62922	0.938695	0.367906	15.863	9.65965	4.01085	1.9118	1.84027	1.88687	1.06007	2.75905	1.06866	1.71675	0.159204	1.13328
DDB_G0268714	chr1	1986771	1988565	-	1794	1569	3	coding	10.9973	0.153898	10.2763	5.47584	2.36867	2.3173	2.58937	1.66524	2.67744	2.13171	1.47854	1.51062	2.209	15.9947	2.27872	7.1933	4.87851	3.63494	4.65521	3.11314	1.6669	1.40536	1.94331	13.496	1.21631	8.73482	5.17717	3.0018	3.48625	2.58937	2.38919	2.67744	1.89931	1.44195	1.51062	2.07616
DDB_G0268716	chr1	1990918	1991418	+	500	291	3	coding	36.7513	13.1661	25.0992	11.9778	24.3921	14.1605	35.9975	0	19.8835	6.16115	2.08044	1.10143	1.31238	31.5619	37.8579	32.1272	12.635	18.973	12.1808	13.6495	1.27326	2.7325	4.76244	34.1566	25.512	28.6132	12.3064	21.6826	13.1706	35.9975	6.82476	19.8835	3.7172	2.40647	1.10143	3.03741
DDB_G0268718	chr1	1991527	1993860	-	2333	2239	2	coding	11.3036	0.917621	5.42867	2.38617	1.29232	0.464435	1.14172	1.46015	0.939075	0.484974	0.873396	2.55281	35.525	15.9838	0.228351	3.85863	2.13884	1.03207	0.972703	1.7907	1.16928	0.627341	19.4253	13.6437	0.572986	4.64365	2.2625	1.16219	0.718569	1.14172	1.62542	0.939075	0.827129	0.750368	2.55281	27.4752
DDB_G0268720	chr1	1994316	1994923	+	607	344	4	coding	36.2233	35.8026	45.8476	57.3418	33.2884	16.8232	49.4608	68.6409	60.1372	26.8063	21.7944	19.8511	32.1533	42.7203	52.5705	68.046	21.3487	45.7412	54.5851	28.4068	33.0773	47.9012	34.0164	39.4718	44.1865	56.9468	39.3453	39.5148	35.7042	49.4608	48.5239	60.1372	29.9418	34.8478	19.8511	33.0848
DDB_G0268724	chr1	1999319	2000836	+	1517	658	5	coding	0	0.74211	0	0	0	0	0	0	0	0	0	0	0.263012	0	0	0	0	0.278222	0	0	0	0.205356	0	0	0.371055	0	0	0.139111	0	0	0	0	0	0.102678	0	0.131506
DDB_G0268726	chr1	2004502	2004705	-	203	203	1	coding	0	0	0	0	0	0	0	3.32203	0	0.919481	1.24193	0	0	0	0	0	0	0	0	0	0	0	0	0	0	0	0	0	0	0	1.66101	0	0.459741	0.620964	0	0
DDB_G0268732	chr1	2008794	2009048	+	254	254	1	coding	0	1.32927	0	2.86647	34.8561	52.8977	138.026	406.328	259.525	465.783	318.596	130.478	93.2798	0	2.81173	0	10.5344	29.9012	10.2661	132.295	305.435	193.114	68.5392	0	2.0705	0	6.70042	32.3787	31.5819	138.026	269.311	259.525	385.609	255.855	130.478	80.9095
DDB_G0268734	chr1	2009231	2009689	-	458	458	1	coding	0.976051	0.983447	1.62144	0	3.36364	8.46177	23.6381	31.9239	31.3674	19.881	10.9401	15.7962	5.22817	0	0	0	0	5.53051	2.53174	15.1192	6.0868	5.71492	7.24398	0.488025	0.491723	0.81072	0	4.44707	5.49676	23.6381	23.5215	31.3674	12.9839	8.3275	15.7962	6.23607
DDB_G0268738	chr1	2019408	2019643	+	235	196	2	coding	4.24434	6.10929	7.0508	0	1.39302	5.91362	3.52423	0	1.77144	3.20193	3.08914	0	7.14517	1.51176	3.23065	1.34377	0	4.12275	0	2.47164	0	1.5215	0	2.87805	4.66997	4.19729	0	2.75788	2.95681	3.52423	1.23582	1.77144	1.60097	2.30532	0	3.57258
DDB_G0268740	chr1	2028102	2029414	-	1312	1246	2	coding	0	0	0.639221	0	0	0	0	0	0.187364	0.435427	1.27427	18.9415	80.074	0.159898	0	0.213195	0.192033	0	0	0	0.374938	4.50599	73.4348	0.0799489	0	0.426208	0.0960163	0	0	0	0	0.187364	0.405183	2.89013	18.9415	76.7544
DDB_G0268742	chr1	2030028	2031344	-	1316	1180	2	coding	11.3757	7.77772	7.59278	7.39293	7.23381	7.15439	8.16656	12.7344	9.79236	5.44026	3.00133	2.37433	2.285	17.3891	8.6588	8.10357	7.90745	8.74775	11.4603	10.5164	1.2668	2.03897	2.47682	14.3824	8.21826	7.84818	7.65019	7.99078	9.30734	8.16656	11.6254	9.79236	3.35353	2.52015	2.37433	2.38091
DDB_G0268744	chr1	2031686	2032762	+	1076	1076	1	coding	1.11471	0.224631	1.85178	0.847699	1.02439	0.966386	0.21597	0	1.30267	0.336375	0	0.60134	0.477671	2.22343	0.950297	2.09988	0.445045	0	0.57828	0.363517	0	0.559439	0.472747	1.66907	0.587464	1.97583	0.646372	0.512197	0.772333	0.21597	0.181759	1.30267	0.168187	0.27972	0.60134	0.475209
DDB_G0268746	chr1	2032965	2034502	-	1537	1227	3	coding	20.3995	12.5881	19.133	18.3443	28.1424	21.1544	23.449	14.3657	27.1851	23.3417	22.6758	50.5478	270.506	28.9594	15.0816	21.307	22.4069	26.8783	27.8491	26.021	18.793	19.5124	169.095	24.6794	13.8349	20.22	20.3756	27.5104	24.5018	23.449	20.1934	27.1851	21.0674	21.0941	50.5478	219.8
DDB_G0268748	chr1	2035070	2036491	-	1421	1309	2	coding	0	0	0	0	0	0.396948	8.95977	7.48786	12.396	43.1083	76.3279	117.327	50.7192	0.152214	0	0.20295	0.365609	0	0	7.83912	58.3208	43.7372	40.1959	0.0761069	0	0.101475	0.182804	0	0.198474	8.95977	7.66349	12.396	50.7145	60.0325	117.327	45.4576
DDB_G0268750	chr1	2039946	2040221	+	275	178	2	coding	0	0	0	0	0	0	0	0	0	15.0948	48.932	347.209	272.231	0	0	0	0	0	0	0	18.7169	133.335	224.874	0	0	0	0	0	0	0	0	0	16.9059	91.1333	347.209	248.552
DDB_G0268752	chr1	2040402	2040671	-	269	178	2	coding	0	0	0	0	0	2.16833	10.3377	7.27155	5.19622	6.03793	15.6311	4.19769	7.14517	0	0	0	0	0	0	0	3.6394	1.11577	1.4143	0	0	0	0	0	1.08416	10.3377	3.63577	5.19622	4.83866	8.37341	4.19769	4.27973
DDB_G0268754	chr1	2044869	2046922	+	2053	1966	2	coding	0	0.245862	0.20268	2.58463	130.691	145.701	226.04	202.184	145.193	141.744	79.6264	65.0495	70.6457	0.456294	0.390042	0.540787	39.273	136.535	72.3919	185.161	94.5831	96.7965	81.042	0.228147	0.317952	0.371734	20.9288	133.613	109.047	226.04	193.673	145.193	118.164	88.2114	65.0495	75.8438
DDB_G0268756	chr1	2048275	2048646	+	371	371	1	coding	0	6.50344	2.14448	1.40241	0	4.19677	3.12633	3.51849	4.40002	3.40851	36.1728	70.7997	201.217	0	1.37563	0.715235	1.28848	0	0	3.68354	20.1257	45.8905	187.509	0	3.93954	1.42986	1.34545	0	2.09838	3.12633	3.60102	4.40002	11.7671	41.0317	70.7997	194.363
DDB_G0268758	chr1	2048942	2050448	+	1506	1178	4	coding	227.819	176.227	273.34	232.601	185.512	105.335	100.36	83.3275	89.0215	57.4676	45.3304	22.7387	28.1817	348.795	267.124	331.459	238.339	148.482	105.909	75.1053	44.6545	32.5386	26.7066	288.307	221.675	302.399	235.47	166.997	105.622	100.36	79.2164	89.0215	51.0611	38.9345	22.7387	27.4441
DDB_G0268760	chr1	2054001	2054913	+	912	611	4	coding	59.7343	77.6923	90.152	51.1095	24.4424	28.5585	34.9844	19.1543	22.4324	9.86686	2.78475	4.91437	7.52857	84.0391	71.7677	93.2317	45.3984	31.1921	33.9253	25.6231	5.93463	5.71492	8.4858	71.8867	74.73	91.6919	48.2539	27.8173	31.2419	34.9844	22.3887	22.4324	7.90074	4.24983	4.91437	8.00718
DDB_G0268762	chr1	2055281	2056126	-	845	845	1	coding	34.6256	0.571934	24.0456	17.5749	4.89039	5.84372	6.8735	6.18855	3.31673	2.56933	2.60277	2.04143	4.2567	45.0526	1.20978	16.6685	12.1811	9.64898	10.6746	6.47886	3.09736	3.56097	3.31006	39.8391	0.890855	20.3571	14.878	7.26969	8.25916	6.8735	6.3337	3.31673	2.83335	3.08187	2.04143	3.78338
DDB_G0268764	chr1	2056699	2061951	+	5252	5252	1	coding	18.2835	3.61533	20.3499	11.1729	3.17666	6.36506	11.3355	14.2026	13.4876	13.931	12.8082	12.6989	15.4737	24.7684	6.28344	16.1069	8.16648	9.94545	13.4568	9.68895	11.8473	16.6696	14.1511	21.5259	4.94939	18.2284	9.66967	6.56105	9.91094	11.3355	11.9458	13.4876	12.8891	14.7389	12.6989	14.8124
DDB_G0268772	chr1	2068280	2068627	-	347	347	1	coding	3.44983	1.04279	0	4.4974	8.71839	5.60775	11.6968	15.9849	23.5174	46.3255	13.7094	6.20348	2.21747	1.14685	2.20575	4.20509	6.54235	4.30045	3.13193	10.4065	12.3704	5.1941	6.58381	2.29834	1.62427	2.10254	5.51987	6.50942	4.36984	11.6968	13.1957	23.5174	29.3479	9.45175	6.20348	4.40064
DDB_G0268774	chr1	2073845	2075041	-	1196	1023	3	coding	9.00992	2.35797	6.99779	3.17799	0.672072	6.84736	6.6878	8.29211	10.5975	10.0632	9.41917	5.9967	4.51274	11.8642	4.36421	6.2238	1.51829	3.31507	3.49039	6.29618	8.30038	6.5576	5.58276	10.4371	3.36109	6.61079	2.34814	1.99357	5.16887	6.6878	7.29415	10.5975	9.1818	7.98838	5.9967	5.04775
DDB_G0268776	chr1	2075252	2076868	+	1616	1616	1	coding	7.573	0.748077	0.986701	1.61317	0.682296	1.28732	2.15769	0.404724	3.18136	3.24861	2.57218	1.60209	1.11353	11.8473	2.37354	3.61996	2.816	1.17793	1.54065	1.2106	1.96776	1.49045	1.41692	9.71013	1.56081	2.30333	2.21458	0.930112	1.41398	2.15769	0.807662	3.18136	2.60818	2.03132	1.60209	1.26523
DDB_G0268778	chr1	2082803	2086499	+	3696	3595	2	coding	21.2666	16.7183	18.0248	30.7564	32.9816	28.7985	43.1758	53.5963	48.5736	106.083	128.521	129.673	61.3737	26.7198	22.4489	30.2618	33.356	29.1699	26.7586	52.0414	105.061	124.547	62.7232	23.9932	19.5836	24.1433	32.0562	31.0758	27.7785	43.1758	52.8189	48.5736	105.572	126.534	129.673	62.0485
DDB_G0268780	chr1	2089123	2089563	+	440	440	1	coding	0	0	0	0	0	0	0	0	0	0.410743	0	0	1.16656	0	0	0	0	0	0	0	0	0	0	0	0	0	0	0	0	0	0	0	0.205372	0	0	0.583279
DDB_G0268782	chr1	2097735	2099012	+	1277	1277	1	coding	4.3212	6.05766	8.42692	4.28625	2.58984	3.86838	2.18403	1.02416	4.57413	1.27562	1.14864	2.02705	1.61018	6.24577	5.40565	7.07847	3.84426	3.6195	4.8733	1.83807	1.02518	0.785754	2.58956	5.28349	5.73166	7.7527	4.06526	3.10467	4.37084	2.18403	1.43111	4.57413	1.1504	0.967196	2.02705	2.09987
DDB_G0268784	chr1	2104624	2106869	-	2245	1810	5	coding	0.264582	0	0	0.646733	2.58342	0.788483	9.29115	24.3386	32.7877	30.0898	18.5348	15.522	26.2186	0.87957	0	0	0.264084	0.599672	1.62994	16.3937	15.6232	15.2704	17.9534	0.572076	0	0	0.455409	1.59155	1.20921	9.29115	20.3662	32.7877	22.8565	16.9026	15.522	22.086
DDB_G0268786	chr1	2108112	2110076	-	1964	1964	1	coding	16.7404	6.03281	4.66875	2.25671	3.93023	2.91318	1.42045	2.33134	3.56992	1.5671	0.373527	0.769042	0.916327	27.8256	5.2085	7.98879	3.65888	3.7388	2.5356	2.98861	1.23827	0.613248	1.55465	22.283	5.62065	6.32877	2.9578	3.83451	2.72439	1.42045	2.65997	3.56992	1.40268	0.493387	0.769042	1.23549
DDB_G0268788	chr1	2116939	2118255	+	1316	1316	1	coding	1.82315	1.46957	3.63439	2.77288	0	1.18542	0.883065	0.496917	0.710189	0.137538	0.371541	0.327838	0.195312	1.96977	1.74852	3.43443	2.72957	1.03303	2.12804	0.297273	0	0.152497	0.773194	1.89646	1.60905	3.53441	2.75123	0.516517	1.65673	0.883065	0.397095	0.710189	0.0687691	0.262019	0.327838	0.484253
DDB_G0268790	chr1	2118381	2119262	-	881	558	3	coding	329.775	365.911	629.24	402.665	383.982	349.716	293.133	206.481	239.04	154.177	187.093	305.735	272.816	529.828	660.421	557.034	431.467	468.538	448.233	257.167	176.826	265.816	330.129	429.801	513.166	593.137	417.066	426.26	398.974	293.133	231.824	239.04	165.502	226.454	305.735	301.472
DDB_G0268792	chr1	2120474	2122457	-	1983	1870	2	coding	24.7548	18.8683	33.5591	18.6719	7.80895	7.57525	7.4551	2.09756	11.6165	7.16036	4.05153	2.71005	4.12221	15.3502	21.9374	20.6799	15.1066	15.9162	15.304	14.692	8.34862	6.43714	9.51933	20.0525	20.4028	27.1195	16.8892	11.8626	11.4396	7.4551	8.39479	11.6165	7.75449	5.24433	2.71005	6.82077
DDB_G0268794	chr1	2123318	2124574	+	1256	1098	3	coding	12.1036	14.6124	13.5856	21.5597	27.5568	27.5325	20.0699	15.1573	23.4679	13.0794	12.1108	14.7058	12.0319	21.0246	21.3804	15.7079	25.4676	30.5218	28.708	15.1127	9.94495	18.4239	18.7289	16.5641	17.9964	14.6468	23.5137	29.0393	28.1202	20.0699	15.135	23.4679	11.5122	15.2673	14.7058	15.3804
DDB_G0268796	chr1	2124707	2125744	-	1037	690	3	coding	10.2211	0	6.33133	1.31742	2.38804	1.50187	0.671282	0.944357	1.85579	3.65935	9.00264	2.18062	0.927944	12.382	0.369217	1.72771	1.55621	0.981606	0.449356	0.564947	2.02564	3.33282	4.59188	11.3016	0.184609	4.02952	1.43682	1.68482	0.975615	0.671282	0.754652	1.85579	2.84249	6.16773	2.18062	2.75991
DDB_G0268798	chr1	2125974	2127217	+	1243	1138	2	coding	6.67557	0.213529	2.11231	1.38137	0.486881	0.688966	0.82118	0	0.619143	3.83699	4.3188	4.19187	2.04328	7.83767	0	1.64384	1.90372	0.24016	1.0994	0.518325	1.73458	2.8362	1.46049	7.25662	0.106764	1.87807	1.64254	0.363521	0.894181	0.82118	0.259162	0.619143	2.78578	3.5775	4.19187	1.75188
DDB_G0268800	chr1	2127909	2128811	+	902	902	1	coding	0.531802	4.01874	5.07979	11.2659	10.2325	16.1364	15.1975	2.53659	13.7242	6.51936	8.67012	10.8777	6.69414	0.662965	11.4758	17.2369	9.42172	12.3545	14.4839	9.10484	5.70005	7.006	10.1491	0.597383	7.74726	11.1584	10.3438	11.2935	15.3101	15.1975	5.82071	13.7242	6.1097	7.83806	10.8777	8.42164
DDB_G0268802	chr1	2129299	2130540	+	1241	1047	3	coding	3.77313	10.0227	19.1839	11.6761	5.77905	4.70837	4.98427	0	4.89929	1.46635	1.39806	0.822404	0	2.47065	3.53341	8.36212	4.90726	1.42529	0.889725	1.21181	0	0.573825	0.727354	3.12189	6.77807	13.773	8.29168	3.60217	2.79905	4.98427	0.605905	4.89929	0.733177	0.985941	0.822404	0.363677
DDB_G0268806	chr1	2141132	2141564	+	432	166	2	coding	0	5.76019	1.18713	0	0	1.54881	0.69226	0	0	0	0	0	0	0	0	0	0	0	0	0	0	0	0	0	2.88009	0.593563	0	0	0.774403	0.69226	0	0	0	0	0	0
DDB_G0268808	chr1	2141889	2145041	-	3152	2872	2	coding	3.17471	5.55576	1.52666	3.0859	4.22269	7.33339	2.34703	0.910841	3.53918	3.68704	3.06463	5.70875	2.10328	8.54034	5.29719	7.40619	6.37917	6.05932	5.90519	2.86071	2.89806	2.65549	4.34034	5.85753	5.42647	4.46642	4.73253	5.141	6.61929	2.34703	1.88577	3.53918	3.29255	2.86006	5.70875	3.22181
DDB_G0268810	chr1	2146485	2149458	+	2973	2863	2	coding	150.728	33.9037	37.2422	36.4642	20.1208	32.3319	20.0125	7.1954	15.9151	13.372	15.2859	20.2318	20.6948	216.164	56.1747	99.1368	52.0302	42.2635	76.0847	22.7184	19.6968	21.556	26.4793	183.446	45.0392	68.1895	44.2472	31.1922	54.2083	20.0125	14.9569	15.9151	16.5344	18.4209	20.2318	23.587
DDB_G0268812	chr1	2154156	2155464	-	1308	1228	2	coding	0	0	0	0	0	0.634633	1.70195	1.59619	2.18621	2.4299	7.65805	31.8556	18.0895	0	0.416045	0.216315	0	0	0.253174	2.38724	2.28255	8.98059	19.7657	0	0.208022	0.108157	0	0	0.443903	1.70195	1.99172	2.18621	2.35622	8.31932	31.8556	18.9276
DDB_G0268814	chr1	2157480	2160359	+	2879	2879	1	coding	4.8772	2.73009	6.37091	5.20792	10.7741	10.0737	23.8657	22.7236	28.7416	28.3342	19.6238	20.876	16.3446	4.98881	2.93181	5.91261	5.24249	9.7314	7.67697	30.9264	24.3385	15.4116	19.3582	4.93301	2.83095	6.14176	5.22521	10.2528	8.87533	23.8657	26.825	28.7416	26.3364	17.5177	20.876	17.8514
DDB_G0268816	chr1	2160760	2161866	-	1106	1106	1	coding	9.32671	5.90068	12.9715	8.24726	5.23232	9.87207	11.9767	5.91183	12.6737	6.21792	2.65214	2.14516	3.25308	10.2751	11.5568	13.4596	9.30916	11.5526	9.28304	13.2625	2.87432	3.26567	6.43909	9.80088	8.72874	13.2156	8.77821	8.39247	9.57755	11.9767	9.58715	12.6737	4.54612	2.9589	2.14516	4.84609
DDB_G0268818	chr1	2167055	2168395	+	1340	1340	1	coding	10.9222	6.85553	11.6004	12.8382	12.5465	9.31363	10.0602	4.88023	5.57983	2.02615	1.09468	0.643941	0.767266	13.0952	6.10571	17.0632	13.0462	11.3629	6.26987	6.7149	1.67489	2.54605	4.17646	12.0087	6.48062	14.3318	12.9422	11.9547	7.79175	10.0602	5.79757	5.57983	1.85052	1.82036	0.643941	2.47186
DDB_G0268820	chr1	2174037	2176085	+	2048	1586	4	coding	8.53216	6.77094	8.02765	18.7024	11.7093	10.8007	10.7522	9.87833	9.92673	9.45562	7.61677	13.9169	9.62576	11.5464	12.6325	18.4908	10.0234	15.9154	14.7868	14.8354	7.887	7.8946	14.8902	10.0393	9.7017	13.2592	14.3629	13.8123	12.7938	10.7522	12.3569	9.92673	8.67131	7.75569	13.9169	12.258
DDB_G0268822	chr1	2179084	2182266	+	3182	3097	2	coding	21.4618	113.704	97.627	98.1025	40.0065	29.2609	33.6627	13.1986	12.1102	12.1577	12.5133	16.7884	106.036	24.1794	111.38	129.084	57.0722	40.4332	36.2249	29.3094	13.8912	17.5304	85.8027	22.8206	112.542	113.356	77.5873	40.2199	32.7429	33.6627	21.254	12.1102	13.0244	15.0219	16.7884	95.9195
DDB_G0268824	chr1	2182743	2184185	-	1442	1297	2	coding	12.1995	0.372483	1.99591	2.5101	2.22948	0.80123	1.61154	1.0076	1.44006	0.906386	0.188345	0.16619	0.198019	11.9824	0.984863	3.07237	3.9666	0.733144	1.07877	0.527436	0.576348	0.30922	0.195977	12.0909	0.678673	2.53414	3.23835	1.48131	0.939998	1.61154	0.76752	1.44006	0.741367	0.248783	0.16619	0.196998
DDB_G0268826	chr1	2184410	2187469	-	3059	3059	1	coding	4.30506	4.25584	3.6433	7.58898	9.23748	10.739	8.81296	6.42041	11.7864	8.27253	7.20075	6.79193	5.83023	5.94067	4.58761	6.21064	8.43176	9.2971	8.32236	8.80761	6.83838	5.50336	5.59787	5.12286	4.42172	4.92697	8.01037	9.26729	9.53066	8.81296	7.61401	11.7864	7.55546	6.35205	6.79193	5.71405
DDB_G0268828	chr1	2191612	2192201	-	589	457	2	coding	184.397	62.7221	124.268	40.6334	2.10319	4.53507	3.04051	4.99028	3.0566	4.34099	2.13211	0.940658	3.36243	173.032	255.031	188.682	27.4117	8.00298	8.81971	4.69127	1.83499	0.656335	1.66388	178.715	158.877	156.475	34.0225	5.05308	6.67739	3.04051	4.84078	3.0566	3.08799	1.39422	0.940658	2.51316
DDB_G0268830	chr1	2194306	2194536	+	230	230	1	coding	0	0	0	0	0	0	2.32599	0	1.16915	0.452844	3.6699	4.31762	10.9321	0	0	0	0	0	0	0.97877	2.33961	0	1.27287	0	0	0	0	0	0	2.32599	0.489385	1.16915	1.39623	1.83495	4.31762	6.10249
DDB_G0268832	chr1	2194685	2195137	-	452	452	1	coding	0	0	0	1.15165	16.4395	9.76466	5.64811	2.88936	2.5809	1.19959	0.810132	0	0	0	0	0	10.0518	14.1156	5.4994	2.16064	0.413177	0.443352	0	0	0	0	5.60174	15.2776	7.63203	5.64811	2.525	2.5809	0.806382	0.626742	0	0
DDB_G0268834	chr1	2196631	2196777	+	146	146	1	coding	0	0	0	0.887242	15.0105	1.77006	0	0	0	0	0	0	1.74984	0	0	0	22.0093	7.40411	2.11839	0	0	0	0	0	0	0	11.4483	11.2073	1.94423	0	0	0	0	0	0	0.874919
DDB_G0268836	chr1	2197263	2197601	-	338	338	1	coding	0	2.85461	1.17662	0	0	0.76755	1.0292	1.9305	1.03464	0.267165	2.88684	0	0.758779	0.58865	0	0.784859	0	1.60532	0.918595	0	0.552121	2.36978	0.750956	0.294325	1.4273	0.98074	0	0.802658	0.843073	1.0292	0.965249	1.03464	0.409643	2.62831	0	0.754867
DDB_G0268838	chr1	2198420	2198887	+	467	467	1	coding	0	29.9825	2.55688	1.67211	0	0	0	0	0	0.387047	0	0	0	0	8.74761	3.41112	0	0	0	0	0	0	0	0	19.3651	2.984	0.836055	0	0	0	0	0	0.193523	0	0	0
DDB_G0268840	chr1	2216150	2216921	+	771	691	2	coding	1.73238	2.26917	4.31682	2.07023	4.37807	5.63202	4.19551	0	1.18096	0	0	1.40183	0	3.88738	0.369217	2.49558	3.97699	4.51539	4.0442	2.6835	0.945298	0.579621	0.734701	2.80988	1.31919	3.4062	3.02361	4.44673	4.83811	4.19551	1.34175	1.18096	0.472649	0.28981	1.40183	0.367351
DDB_G0268842	chr1	2218538	2218843	+	305	305	1	coding	0.784668	0	0	0.852448	0.901367	0	2.28038	0	0	0	0.799542	0	0	0.652132	0	0	0	1.77844	0	0	0	0	0	0.7184	0	0	0.426224	1.3399	0	2.28038	0	0	0	0.399771	0	0
DDB_G0268844	chr1	2221088	2222833	+	1745	1745	1	coding	0	0.484964	0.22845	0	0	0.149026	0	0	0.401769	0.103744	0	0	0	0.228582	1.17236	0.761934	0.411781	0.155843	0.356705	0.224231	0	0.345084	0.145804	0.114291	0.828662	0.495192	0.205891	0.0779213	0.252866	0	0.112116	0.401769	0.0518722	0.172542	0	0.0729021
DDB_G0268846	chr1	2223009	2224754	+	1745	1745	1	coding	15.1959	11.2927	12.7932	9.63618	11.3739	4.76883	5.32873	1.49929	0.803538	0.622467	0.70063	0.741859	1.03126	22.5725	10.5512	14.5529	11.9417	8.72719	4.81552	3.64376	1.71518	1.15028	2.25996	18.8842	10.922	13.6731	10.7889	10.0506	4.79218	5.32873	2.57152	0.803538	1.16882	0.925454	0.741859	1.64561
DDB_G0268848	chr1	2225484	2234074	+	8590	7978	5	coding	109.945	50.0573	62.5926	24.3818	9.04055	14.6644	20.9926	6.19018	9.04662	4.65219	4.35515	4.3959	5.50813	137.631	85.5469	83.1373	8.81554	10.4558	9.26602	9.32223	4.46285	3.66744	6.0366	123.788	67.8021	72.865	16.5987	9.74818	11.9652	20.9926	7.7562	9.04662	4.55752	4.0113	4.3959	5.77236
DDB_G0268850	chr1	2235139	2243566	+	8427	7981	5	coding	9.98807	12.617	18.0138	122.899	160.195	129.351	117.894	67.3186	75.7959	38.4074	12.8601	12.8712	24.3617	9.5318	18.2186	96.4385	182.157	123.315	91.2529	77.4189	11.6339	10.1163	21.8775	9.75993	15.4178	57.2262	152.528	141.755	110.302	117.894	72.3688	75.7959	25.0207	11.4882	12.8712	23.1196
DDB_G0268852	chr1	2244141	2252535	+	8394	8017	5	coding	22.9769	49.4531	41.4301	134.065	201.383	158.215	118.108	72.2806	70.7798	47.1382	30.9077	28.2333	39.4523	25.3817	63.0147	89.4671	182.53	142.416	112.555	85.1676	24.9011	25.305	40.8726	24.1793	56.2339	65.4486	158.297	171.899	135.385	118.108	78.7241	70.7798	36.0197	28.1063	28.2333	40.1624
DDB_G0268854	chr1	2252863	2254749	-	1886	1886	1	coding	3.05384	12.6926	8.87796	12.3029	182.709	187.945	220.519	219.534	300.001	171.107	99.7051	50.4523	66.0445	6.45082	14.3731	11.4915	46.3565	157.608	86.6386	233.1	98.0976	52.6842	65.4311	4.75233	13.5328	10.1847	29.3297	170.159	137.292	220.519	226.317	300.001	134.602	76.1946	50.4523	65.7378
DDB_G0268856	chr1	2261646	2263586	+	1940	1940	1	coding	0	0	0	0.268778	3.12622	6.70272	53.3265	66.7589	60.2343	31.3562	18.4031	15.1261	15.1076	0.205618	0	0.411232	1.11124	4.48596	2.56696	44.1732	16.4894	12.3131	15.4764	0.102809	0	0.205616	0.690007	3.80609	4.63484	53.3265	55.4661	60.2343	23.9228	15.3581	15.1261	15.292
DDB_G0268858	chr1	2264502	2265089	-	587	587	1	coding	1.22504	0	0.678357	0	0.469079	0	1.58231	1.11299	0.39767	0.616115	0.832177	1.10143	44.6208	1.01812	0	0	0	0.462757	0	0	0.318315	0	24.6781	1.12158	0	0.339179	0	0.465918	0	1.58231	0.556496	0.39767	0.467215	0.416088	1.10143	34.6495
DDB_G0268860	chr1	2266964	2269912	+	2948	2830	2	coding	14.4557	19.5627	21.4789	24.3164	28.1467	36.7513	34.4546	37.205	38.8065	35.0187	37.9257	43.9842	48.1845	22.6188	21.0512	28.7018	26.9106	32.7156	39.7502	39.9526	28.1877	43.8625	50.5193	18.5372	20.307	25.0904	25.6135	30.4311	38.2508	34.4546	38.5788	38.8065	31.6032	40.8941	43.9842	49.3519
DDB_G0268862	chr1	2271073	2273030	-	1957	1867	2	coding	42.7159	0.388327	1.49391	16.1199	17.709	10.7198	15.183	5.07724	8.38234	3.77976	1.96356	3.92721	3.23425	58.7233	0.752954	8.8262	12.438	14.8498	12.3295	13.0398	5.20749	3.17	5.24403	50.7196	0.570641	5.16006	14.279	16.2794	11.5247	15.183	9.05852	8.38234	4.49362	2.56678	3.92721	4.23914
DDB_G0268864	chr1	2276260	2277646	-	1386	1107	3	coding	14.1686	22.5581	23.5372	33.4874	48.703	42.7805	41.9098	33.3115	45.6073	19.1745	7.49409	6.61257	7.76313	16.8091	24.0884	32.7191	45.5564	36.2802	41.801	32.0966	11.6348	10.1324	15.3662	15.4889	23.3233	28.1281	39.5219	42.4916	42.2908	41.9098	32.7041	45.6073	15.4047	8.81324	6.61257	11.5647
DDB_G0268866	chr1	2278922	2281414	+	2492	2492	1	coding	3.98077	3.32614	4.19358	4.32463	2.89983	5.57646	7.71255	6.88048	8.13156	3.8088	3.46264	2.44427	2.91239	5.08362	3.00047	5.70221	4.36092	5.28138	4.53317	6.88662	3.70857	3.08608	3.91177	4.5322	3.16331	4.9479	4.34277	4.0906	5.05481	7.71255	6.88355	8.13156	3.75868	3.27436	2.44427	3.41208
DDB_G0268868	chr1	2281503	2284779	-	3276	3172	2	coding	31.6211	1.86743	7.16314	10.8893	4.69256	5.57453	7.87789	7.31966	6.704	3.7095	3.5458	2.6526	2.9175	36.9367	3.26485	11.8196	12.1187	5.6152	8.29036	8.32602	2.74208	2.34122	3.72958	34.2789	2.56614	9.49139	11.504	5.15388	6.93245	7.87789	7.82284	6.704	3.22579	2.94351	2.6526	3.32354
DDB_G0268870	chr1	2286518	2287261	+	743	743	1	coding	128.606	95.6006	179.601	81.5153	74.5154	87.4326	81.91	87.0826	92.7147	37.8588	35.1863	33.6589	54.7988	240.858	140.83	170.583	74.0874	85.2145	82.8736	80.5117	26.0376	37.3873	55.4314	184.732	118.215	175.092	77.8014	79.8649	85.1531	81.91	83.7972	92.7147	31.9482	36.2868	33.6589	55.1151
DDB_G0268872	chr1	2287976	2294601	+	6625	6375	3	coding	21.2137	16.0261	25.0782	27.2178	21.7524	20.2758	18.2163	11.4922	13.4549	8.80413	5.3704	3.60479	7.66274	6.14802	14.3018	13.2241	21.3053	21.2032	19.3346	20.2107	7.21913	8.64381	8.06271	13.6809	15.1639	19.1511	24.2616	21.4778	19.8052	18.2163	15.8515	13.4549	8.01163	7.0071	3.60479	7.86272
DDB_G0268874	chr1	2296806	2297615	+	809	809	1	coding	1.77858	6.42154	5.66303	14.4916	49.8856	124.96	92.3218	80.795	123.987	37.2339	14.3473	16.6575	22.2294	5.0504	3.3168	7.71924	58.8786	58.1154	52.0929	46.401	8.08755	7.43847	13.5144	3.41449	4.86917	6.69113	36.6851	54.0005	88.5264	92.3218	63.598	123.987	22.6607	10.8929	16.6575	17.8719
DDB_G0268876	chr1	2297918	2302573	-	4655	4154	4	coding	27.2073	20.8377	10.167	19.1273	12.6281	9.55553	6.65934	4.26911	4.32181	3.17287	3.75354	2.68613	3.69774	30.4222	20.4311	26.6453	16.0389	11.0116	15.4235	6.21929	3.09763	3.08124	4.48995	28.8147	20.6344	18.4062	17.5831	11.8198	12.4895	6.65934	5.2442	4.32181	3.13525	3.41739	2.68613	4.09385
DDB_G0268878	chr1	2304383	2305729	+	1346	1097	4	coding	1626.35	5.93284	1.26799	2.84304	7.89126	5.19926	4.33087	0	2.33617	0.329042	0.444432	0.784309	1.86904	2230.69	2.90494	1.2083	1.85021	2.22426	0.707093	1.15568	1.78499	2.09777	1.61855	1928.52	4.41889	1.23815	2.34663	5.05776	2.95318	4.33087	0.577839	2.33617	1.05702	1.2711	0.784309	1.74379
DDB_G0268880	chr1	2306169	2308216	-	2047	1827	3	coding	5.05146	2.44572	3.0515	3.3497	7.00849	12.5834	13.6001	6.61591	13.4165	7.02775	19.8536	4.36481	7.59028	6.65175	1.67782	4.87063	6.08964	6.09626	6.55139	8.18316	4.80707	2.7437	3.47779	5.8516	2.06177	3.96106	4.71967	6.55238	9.5674	13.6001	7.39954	13.4165	5.91741	11.2986	4.36481	5.53403
DDB_G0268882	chr1	2308576	2308977	-	401	401	1	coding	0	2.10634	0	0	3.08752	14.887	31.8233	32.5592	34.3183	37.6244	40.4724	33.0266	30.0737	0.992798	1.90946	0.661859	0	2.03061	1.93659	25.8084	17.4598	21.9823	15.8317	0.496399	2.0079	0.33093	0	2.55906	8.41181	31.8233	29.1838	34.3183	27.5421	31.2273	33.0266	22.9527
DDB_G0268884	chr1	2309454	2310009	+	555	469	2	coding	1.52935	1.54094	0.846866	1.66146	32.5009	205.784	374.085	560.65	577.624	468.612	349.588	319.926	205.89	0.423678	0	1.1298	6.86914	85.2122	145.123	350.778	379.107	275.247	184.85	0.976516	0.770471	0.988332	4.2653	58.8565	175.454	374.085	455.714	577.624	423.86	312.418	319.926	195.37
DDB_G0268886	chr1	2311232	2323957	+	12725	12725	1	coding	1.64148	56.7179	23.8992	9.17256	6.14446	29.2586	84.3232	100.357	106.019	178.839	178.717	111.622	110.978	2.26586	17.844	7.80891	3.75699	9.55754	12.9568	95.239	184.036	139.479	114.684	1.95367	37.2809	15.8541	6.46478	7.851	21.1077	84.3232	97.7978	106.019	181.438	159.098	111.622	112.831
DDB_G0268888	chr1	2324197	2330890	-	6693	6487	2	coding	14.0282	12.9784	12.4821	29.0525	38.7132	34.8363	15.5437	6.96105	11.4626	11.2391	10.3906	10.0336	10.9441	23.4098	23.8828	29.4081	39.678	32.9483	49.3964	15.6766	8.0644	13.1116	13.4802	18.719	18.4306	20.9451	34.3652	35.8307	42.1164	15.5437	11.3188	11.4626	9.65174	11.7511	10.0336	12.2122
DDB_G0268890	chr1	2331887	2332531	-	644	644	1	coding	17.8685	2.62557	10.513	1.21325	0.85525	1.21023	2.16371	0	0	0.561668	0.379318	0.334699	0.3988	33.4134	15.0744	6.18761	2.60092	4.21862	2.89678	1.82097	2.32148	0.934133	2.76282	25.641	8.84997	8.35029	1.90709	2.53694	2.0535	2.16371	0.910484	0	1.44157	0.656725	0.334699	1.58081
DDB_G0268892	chr1	2336357	2337109	+	752	604	2	coding	18.8204	215.38	125.718	9.03933	70.32	82.8688	104.977	35.6378	42.6373	18.8312	29.876	18.3463	37.7774	41.985	634.391	88.0305	53.3889	160.073	179.34	116.29	38.7619	36.6216	40.9587	30.4027	424.885	106.874	31.2141	115.196	131.104	104.977	75.9637	42.6373	28.7965	33.2488	18.3463	39.3681
DDB_G0268894	chr1	2339948	2340211	-	263	190	2	coding	0	0	0	0	0	0	0	0	0	0	0	0	1.33972	0	0	0	0	0	0	0	0	0	0	0	0	0	0	0	0	0	0	0	0	0	0	0.66986
DDB_G0268896	chr1	2340589	2340909	-	320	226	2	coding	0	0	0	0	0	0	0	0	0	0	0	0	1.12818	0	0	0	0	0	0	0	0	0	0	0	0	0	0	0	0	0	0	0	0	0	0	0.564092
DDB_G0268898	chr1	2341344	2344486	-	3142	3046	2	coding	31.1952	0.634982	11.8432	10.4836	4.16261	2.68907	5.91419	0.858844	1.4576	1.75314	1.40471	1.69985	1.26588	32.1785	1.76287	14.0104	10.654	5.26705	5.36375	3.46808	1.28955	2.50389	2.1298	31.6868	1.19892	12.9268	10.5688	4.71483	4.02641	5.91419	2.16346	1.4576	1.52134	1.9543	1.69985	1.69784
DDB_G0268900	chr1	2344800	2345556	-	756	640	2	coding	8.22802	0.565252	3.41715	2.641	0.429623	0.405295	0.362304	0	0.728441	0	0	0.336263	0.400664	11.1899	0	1.24331	2.61308	0.847667	1.69768	0.609826	0.291541	0	0.396533	9.70894	0.282626	2.33023	2.62704	0.638645	1.05149	0.362304	0.304913	0.728441	0.14577	0	0.336263	0.398598
DDB_G0268902	chr1	2346148	2348910	+	2762	1922	4	coding	3.74179	2.10872	3.79278	1.92915	1.31134	1.58072	2.15028	2.07429	1.23523	1.1961	0.84009	0.513188	1.155	4.69101	4.6632	7.23849	3.16504	3.37791	3.2078	1.49944	2.07636	2.97067	1.68102	4.2164	3.38596	5.51564	2.5471	2.34462	2.39426	2.15028	1.78686	1.23523	1.63623	1.90538	0.513188	1.41801
DDB_G0268904	chr1	2353413	2355776	+	2363	2363	1	coding	19.8255	47.8254	49.2276	16.4099	17.9541	32.3971	29.7735	4.8604	9.34706	3.75887	3.63409	3.96112	11.1251	29.2921	55.8348	22.2013	22.8244	35.8998	47.1391	23.4323	3.27076	5.43993	9.11973	24.5588	51.8301	35.7145	19.6172	26.9269	39.7681	29.7735	14.1464	9.34706	3.51481	4.53701	3.96112	10.1224
DDB_G0268906	chr1	2356141	2356699	+	558	361	2	coding	0	0.666468	0	0	0	0	0	0	0	0	0	0	0.708612	0	0	0.366484	0	0	0	0	0	0	0	0	0.333234	0.183242	0	0	0	0	0	0	0	0	0	0.354306
DDB_G0268908	chr1	2363310	2363892	-	582	433	2	coding	0	0	0.916952	0	0	0.59816	0.534711	0	1.07508	1.24923	0	0	0.591324	0.917482	0	1.2233	0.550935	0	0	0	0.860547	0	0	0.458741	0	1.07012	0.275467	0	0.29908	0.534711	0	1.07508	1.05489	0	0	0.295662
DDB_G0268910	chr1	2365532	2366200	+	668	668	1	coding	1.4708	0	0.610833	0	0	0	2.84961	1.0022	1.07426	0.277393	2.24802	0.330599	0	1.83356	1.56734	3.25963	1.10103	0	2.38441	1.34899	0.143315	0.307563	0	1.65218	0.783668	1.93523	0.550513	0	1.1922	2.84961	1.1756	1.07426	0.210354	1.27779	0.330599	0
DDB_G0268914	chr1	2371552	2385174	-	13622	13622	1	coding	23.9152	8.13031	12.7867	12.442	13.1255	16.4328	16.9464	16.4889	19.0459	14.166	7.63547	4.85788	7.75246	16.011	10.7508	13.3681	12.9518	13.6512	11.8321	19.7646	7.67788	7.2977	7.84157	19.9631	9.44056	13.0774	12.6969	13.3884	14.1325	16.9464	18.1268	19.0459	10.9219	7.46658	4.85788	7.79702
DDB_G0268916	chr1	2389897	2390193	+	296	296	1	coding	6.46757	9.77487	16.1161	10.9785	10.6798	4.81851	5.48214	8.81399	3.14922	8.53848	15.6516	23.6234	11.2591	13.4379	11.6303	15.2294	8.47271	12.8263	11.5335	4.28418	5.04159	12.172	7.28579	9.95272	10.7026	15.6728	9.7256	11.7531	8.17599	5.48214	6.54909	3.14922	6.79004	13.9118	23.6234	9.27242
DDB_G0268918	chr1	1795565	1798231	-	2666	2666	1	coding	2.16071	3.99131	2.5425	3.1298	2.48205	2.63419	1.48263	0.981536	2.19188	1.35836	2.47687	2.99498	1.73606	3.2922	4.5091	5.58672	2.51608	2.14253	3.73638	2.12856	1.82467	0.903661	2.29088	2.72645	4.25021	4.06461	2.82294	2.31229	3.18528	1.48263	1.55505	2.19188	1.59152	1.69027	2.99498	2.01347
DDB_G0268920	chr1	1828316	1831796	-	3480	3147	3	coding	10.5378	17.606	48.6975	263.68	115.768	101.945	88.9416	53.7881	80.4932	77.9361	68.486	61.6016	74.8772	4.52225	23.0305	127.174	122.238	86.3724	149.987	88.5361	86.2364	140.228	100.107	7.53003	20.3183	87.9357	192.959	101.07	125.966	88.9416	71.1621	80.4932	82.0862	104.357	61.6016	87.4921
DDB_G0268922	chr1	1846133	1850294	-	4161	3793	5	coding	14.9831	3.12124	15.4908	12.6372	6.9354	13.6677	12.8916	22.7451	17.7619	19.7926	15.718	13.1018	13.1051	10.9023	5.55794	9.84267	10.0015	14.257	15.5784	16.2355	20.353	25.5411	15.8857	12.9427	4.33959	12.6667	11.3194	10.5962	14.623	12.8916	19.4903	17.7619	20.0728	20.6296	13.1018	14.4954
DDB_G0268924	chr1	1866297	1871670	-	5373	5293	2	coding	13.5467	6.2997	7.32692	3.73845	2.67244	1.52317	2.95796	3.43468	3.30401	2.55948	1.33343	1.65593	3.37499	7.19017	6.71433	5.6393	2.97515	4.47643	6.25448	3.59581	2.2291	2.51352	5.08737	10.3684	6.50701	6.48311	3.3568	3.57444	3.88882	2.95796	3.51524	3.30401	2.39429	1.92348	1.65593	4.23118
DDB_G0268928	chr1	1909652	1911457	+	1805	1653	3	coding	27.5487	106.136	136.691	166.339	108.762	137.563	128.941	71.5299	80.1319	84.0606	120.114	263.855	398.576	57.1785	96.3366	210.074	112.882	117.319	126.837	104.083	83.5253	146.445	305.151	42.3636	101.236	173.383	139.61	113.04	132.2	128.941	87.8064	80.1319	83.793	133.279	263.855	351.863
DDB_G0268930	chr1	1911597	1914728	-	3131	2960	4	coding	0	0	0	0	0	0	0	0.331194	0.0788899	0	0	0	0	0	0	0	0	0	0	0	0	0	0.0858887	0	0	0	0	0	0	0	0.165597	0.0788899	0	0	0	0.0429443
DDB_G0268932	chr1	1915657	1916434	+	777	673	2	coding	0	0	0	0	0	0	0	0	0	0	0	0	0	0	0	0	0	0	0	0	0	0	0.377147	0	0	0	0	0	0	0	0	0	0	0	0	0.188573
DDB_G0268934	chr1	1937906	1938403	+	497	397	2	coding	9.62841	0.909504	3.99874	7.51821	2.76509	1.63032	20.4034	18.0422	36.3344	17.2512	20.5416	21.6422	15.7946	7.00184	1.92382	0.666835	0	0.681958	3.9023	18.6432	15.9492	10.8221	13.7176	8.31512	1.41666	2.33279	3.7591	1.72353	2.76631	20.4034	18.3427	36.3344	16.6002	15.6819	21.6422	14.7561
DDB_G0268938	chr1	1961102	1961834	+	732	446	4	coding	71.2322	66.3958	95.2866	139.12	138.522	95.9847	107.254	163.61	124.709	118.746	168	207.726	170.341	110.419	101.21	149.885	145.658	142.097	107.261	111.58	132.89	177.407	141.147	90.8256	83.8028	122.586	142.389	140.31	101.623	107.254	137.595	124.709	125.818	172.704	207.726	155.744
DDB_G0268942	chr1	1970717	1971925	+	1208	1208	1	coding	0.869958	1.7531	1.4452	0	0	0	2.52825	0	0.423604	3.28148	0.886449	2.73762	4.65989	0	0.927056	0.964012	0	0.985874	0	0	1.01722	2.18303	5.53422	0.434979	1.34008	1.2046	0	0.492937	0	2.52825	0	0.423604	2.14935	1.53474	2.73762	5.09706
DDB_G0268944	chr1	1972671	1975748	+	3077	3077	1	coding	5.58392	0.937705	6.18409	4.04417	0	7.05968	2.70464	7.60976	0	4.21251	1.89659	0	3.988	2.32038	4.95867	3.09381	4.64451	2.10931	0	1.51747	3.62731	0.778444	4.93361	3.95215	2.94819	4.63895	4.34434	1.05466	3.52984	2.70464	4.56362	0	3.91991	1.33752	0	4.4608
DDB_G0268946	chr1	1980426	1982521	+	2095	1941	3	coding	0.247025	0.124449	0	0	0	0	0	0	0.120283	0	0	0	0.132318	0.10265	0	0	0.12328	0	0	0	0	0	0.261907	0.174838	0.0622243	0	0.0616401	0	0	0	0	0.120283	0	0	0	0.197113
DDB_G0268948	chr1	1982796	1984040	-	1244	788	4	coding	1029.25	93.7776	280.773	194.813	124.327	108.252	88.84	34.7051	42.8097	34.8782	17.917	30.5286	38.6489	673.993	81.0893	205.094	83.3654	104.271	59.3712	55.8591	26.4683	27.1335	47.7326	851.623	87.4335	242.933	139.089	114.299	83.8117	88.84	45.2821	42.8097	30.6733	22.5253	30.5286	43.1908
DDB_G0268950	chr1	1984869	1986587	+	1718	1478	4	coding	2.59226	0.326488	3.90261	1.14408	2.23335	0.965653	3.92374	0.883184	3.07671	8.31132	3.63193	3.05904	3.6449	0.538603	0.863251	2.06463	0.485135	0.275406	1.89112	2.57571	3.40996	3.52348	2.83433	1.56543	0.59487	2.98362	0.814605	1.25438	1.42838	3.92374	1.72945	3.07671	5.86064	3.57771	3.05904	3.23962
DDB_G0268958	chr1	2011975	2014906	-	2931	2411	7	coding	1440.65	976.43	519.255	569.873	637.364	662.219	3457.56	4451.37	3867.67	1914.19	461.768	253.806	593.242	1273.72	711.127	349.962	245.054	464.533	277.738	2349.05	302.674	178.222	167.423	1357.19	843.779	434.609	407.464	550.948	469.979	3457.56	3400.21	3867.67	1108.43	319.995	253.806	380.332
DDB_G0268960	chr1	2015222	2015446	+	224	224	1	coding	0	0	0.886387	0	3.67758	5.20399	3.10132	5.81724	2.59811	4.42781	1.08738	0	2.28645	0	2.27438	0	1.59771	4.83735	1.38402	2.17505	0.831862	0.892616	1.13144	0	1.13719	0.443193	0.798856	4.25747	3.294	3.10132	3.99614	2.59811	2.62984	0.989997	0	1.70895
DDB_G0268962	chr1	2017135	2017584	-	449	449	1	coding	1.74413	2.63602	0	2.21059	1.6696	0.630023	0	0	1.13235	0.877181	1.77719	1.8295	1.86847	2.1743	3.40744	3.86539	1.16056	2.30594	0	1.42194	0	0.243146	3.08201	1.95921	3.02173	1.93269	1.68558	1.98777	0.315011	0	0.710971	1.13235	0.43859	1.01017	1.8295	2.47524
DDB_G0268964	chr1	2026277	2027584	-	1307	1235	2	coding	0.970527	1.17346	1.28981	1.47611	0.66892	0.210347	2.63249	3.70337	2.74093	2.1965	1.87896	0.872599	14.0362	1.37122	1.96503	2.68864	0.581221	0.879875	2.51741	1.97811	1.51309	0.487078	5.86529	1.17087	1.56924	1.98922	1.02866	0.774397	1.36388	2.63249	2.84074	2.74093	1.85479	1.18302	0.872599	9.95074
DDB_G0268966	chr1	2042126	2043871	+	1745	1239	6	coding	64.1254	257.085	146.414	125.92	101.798	110.768	103.128	46.2575	68.3647	37.7552	27.3154	19.3339	36.1563	119.17	290.189	214.884	140.04	131.133	161.58	85.8488	30.5183	27.1011	35.8857	91.6479	273.637	180.649	132.98	116.466	136.174	103.128	66.0532	68.3647	34.1368	27.2083	19.3339	36.021
DDB_G0268968	chr1	2047241	2047809	+	568	330	3	coding	82.9203	149.298	130.562	170.374	207.899	279.734	217.931	128.726	238.043	176.514	207.557	209.722	172.256	24.8691	148.296	105.868	184.96	246.77	328.236	188.994	263.61	417.057	279.038	53.8947	148.797	118.215	177.667	227.335	303.985	217.931	158.86	238.043	220.062	312.307	209.722	225.647
DDB_G0268970	chr1	2050767	2051719	+	952	847	2	coding	55.1486	5.69913	46.042	8.6028	11.6955	2.60506	1.7808	0	3.1673	0.853417	0.288174	0.254277	0.605951	96.9557	14.1646	32.7492	14.1141	9.45464	7.33578	2.65156	1.32275	0.946236	0.899555	76.0521	9.93188	39.3956	11.3584	10.5751	4.97042	1.7808	1.32578	3.1673	1.08808	0.617205	0.254277	0.752753
DDB_G0268974	chr1	2052354	2052722	-	368	368	1	coding	1.3014	0	0	0	0	0	0	0	0	0	0	0	0.69709	1.08158	0	0	0	0	0	0	0	0	0	1.19149	0	0	0	0	0	0	0	0	0	0	0	0.348545
DDB_G0268980	chr1	2065538	2065780	-	242	242	1	coding	0	0	0	0	0	0.53539	0	0	0.962262	0	0	0	1.05854	0	0	0	0.986241	0	0	0.805572	0.770243	0	0	0	0	0	0.493121	0	0.267695	0	0.402786	0.962262	0.385121	0	0	0.529272
DDB_G0268982	chr1	2066042	2067379	-	1337	1337	1	coding	5.20387	2.02373	8.18981	4.56238	7.23629	5.93611	4.59892	5.72323	6.1347	10.8132	5.48857	3.94003	5.96608	6.90466	2.82135	5.46298	4.55621	11.2772	6.39384	9.52719	11.4579	11.1492	7.16292	6.05427	2.42254	6.82639	4.5593	9.25675	6.16498	4.59892	7.62521	6.1347	11.1355	8.31889	3.94003	6.5645
DDB_G0268984	chr1	2069168	2069746	+	578	578	1	coding	0	0	0	0.948542	1.75521	1.65581	6.55507	14.2787	8.71547	28.982	9.7864	4.31762	0.935367	0	0	0	0.435739	0.742094	1.13238	7.11833	12.0809	2.55613	3.24003	0	0	0	0.692141	1.24865	1.3941	6.55507	10.6985	8.71547	20.5315	6.17126	4.31762	2.0877
DDB_G0268986	chr1	2071718	2073633	-	1915	1541	4	coding	0	0.191096	0.630133	0.206042	0	0.411058	0	0	0.369399	0.715394	0.193254	0.341044	0.812721	0.630497	0	0.420328	0	0	0	0.77312	0	0.793202	1.4076	0.315249	0.0955482	0.52523	0.103021	0	0.205529	0	0.38656	0.369399	0.357697	0.493228	0.341044	1.11016
DDB_G0268988	chr1	2077109	2078704	-	1595	1142	4	coding	21.9995	16.6774	13.4002	14.1123	9.50682	18.5046	23.2396	21.1294	29.9939	22.6027	34.3719	44.0804	29.6281	31.2562	22.2154	25.5388	11.711	17.4515	20.6516	26.0493	27.8467	38.7307	34.9873	26.6279	19.4464	19.4695	12.9116	13.4792	19.5781	23.2396	23.5893	29.9939	25.2247	36.5513	44.0804	32.3077
DDB_G0268990	chr1	2079025	2080332	+	1307	1307	1	coding	4.7728	1.8496	0.914849	1.19656	0.42174	1.79036	0.533485	1.00067	2.324	0.761665	0.935244	0.49514	0.98328	3.50895	2.54303	2.84782	1.83224	2.28831	1.42846	2.69386	0.858574	0.767732	0.389257	4.14087	2.19631	1.88133	1.5144	1.35503	1.60941	0.533485	1.84727	2.324	0.810119	0.851488	0.49514	0.686269
DDB_G0268992	chr1	2080758	2081980	+	1222	563	4	coding	4.65819	5.33351	1.40696	0	1.45936	2.52398	23.7932	24.2385	37.322	15.8136	3.02049	1.90371	1.13415	10.9103	3.61012	2.34627	1.47936	2.87938	2.47146	20.5421	2.97094	1.94817	0.448984	7.78423	4.47182	1.87662	0.739681	2.16937	2.49772	23.7932	22.3903	37.322	9.39228	2.48433	1.90371	0.791569
DDB_G0268994	chr1	2093909	2097333	+	3424	3237	3	coding	4.75315	2.28234	2.65258	4.841	6.09991	6.59955	6.36716	8.29941	8.89609	3.44571	1.70271	1.26871	2.58579	4.59841	3.56141	6.54264	5.67081	4.92358	8.13907	8.17408	2.43152	1.21137	3.26781	4.67578	2.92187	4.59761	5.2559	5.51174	7.36931	6.36716	8.23675	8.89609	2.93861	1.45704	1.26871	2.9268
DDB_G0268996	chr1	2099731	2102093	-	2362	1831	5	coding	39.4296	7.84026	13.5782	12.5026	4.13126	3.96818	4.49743	1.24757	3.9481	10.5565	16.324	19.2835	22.066	129.883	24.5973	28.5486	20.624	8.52169	10.0918	6.13064	10.2963	15.9708	24.3343	84.6563	16.2188	21.0634	16.5633	6.32648	7.02999	4.49743	3.68911	3.9481	10.4264	16.1474	19.2835	23.2001
DDB_G0269000	chr1	2111460	2112649	-	1189	1102	2	coding	16.638	6.6837	13.7294	7.08829	15.7396	14.6127	21.7008	38.5313	34.312	14.5206	7.97804	7.52846	9.78577	23.1365	9.15468	14.5807	14.0017	21.4428	18.0524	26.597	8.39209	7.27676	9.68488	19.8872	7.91919	14.155	10.545	18.5912	16.3325	21.7008	32.5642	34.312	11.4563	7.6274	7.52846	9.73533
DDB_G0269004	chr1	2150422	2154061	+	3639	3128	7	coding	2.25939	0.887455	0.127233	0.124808	0.263941	0.207496	0.111292	0	0	0	0.0780414	0.0688616	0.0820498	1.5595	0.489699	0.93357	0.191114	0.433973	0.248328	0.187324	0	0	0.0812038	1.90945	0.688577	0.530401	0.157961	0.348957	0.227912	0.111292	0.0936622	0	0	0.0390207	0.0688616	0.0816268
DDB_G0269006	chr1	2170094	2173749	-	3655	2738	7	coding	22.0427	16.6133	24.7752	32.4517	39.2375	39.9067	34.3603	39.8147	41.6549	34.8748	39.6625	48.0915	43.527	27.6247	20.227	34.0217	34.3115	41.4347	40.1025	33.5884	32.354	55.8983	43.1709	24.8337	18.4202	29.3985	33.3816	40.3361	40.0046	34.3603	36.7015	41.6549	33.6144	47.7804	48.0915	43.3489
DDB_G0269008	chr1	2190252	2190808	-	556	442	2	coding	0	0	0	0	3.41667	7.03242	44.2672	36.849	26.5955	17.7466	31.9601	28.93	47.7954	0	1.15256	0	0	30.642	1.40272	9.25864	40.2582	37.0918	42.429	0	0.576278	0	0	17.0293	4.21757	44.2672	23.0538	26.5955	29.0024	34.5259	28.93	45.1122
DDB_G0269010	chr1	2195578	2196135	+	557	514	2	coding	0	0	0	3.03313	9.3543	1.00853	1.12693	0	0.453158	0.351042	0	0.418374	0	0	0.495867	0	15.0947	6.5916	0	0.379368	0	0	0	0	0.247934	0	9.06389	7.97295	0.504263	1.12693	0.189684	0.453158	0.175521	0	0.418374	0
DDB_G0269012	chr1	2196293	2196562	+	269	269	1	coding	0	0	0	1.93222	7.66162	2.89111	3.01518	0	0.866036	0	0	0	1.90538	0.739083	0	0	30.6228	8.56615	0.576674	0	0	0	0	0.369541	0	0	16.2775	8.11388	1.73389	3.01518	0	0.866036	0	0	0	0.952689
DDB_G0269014	chr1	2204411	2213336	-	8925	8537	4	coding	28.6398	21.9323	32.3156	49.9022	62.5362	56.8715	36.9325	27.3618	29.4672	25.3764	19.3731	15.1027	22.589	12.9337	21.3652	23.334	56.0522	54.0984	56.9955	38.5025	23.4542	34.2293	32.3825	20.7868	21.6487	27.8248	52.9772	58.3173	56.9335	36.9325	32.9322	29.4672	24.4153	26.8012	15.1027	27.4858
DDB_G0269016	chr1	2256023	2257759	+	1736	1597	2	coding	520.535	302.75	402.491	283.361	231.66	156.055	137.538	69.9869	77.2121	26.7912	23.1042	17.7538	33.4603	532.015	449.648	445.942	300.583	248.107	191.341	126.279	39.096	37.0528	49.9118	526.275	376.199	424.216	291.972	239.883	173.698	137.538	98.133	77.2121	32.9436	30.0785	17.7538	41.686
DDB_G0269018	chr1	2258756	2260867	+	2111	1951	2	coding	0.73766	0	0.61271	5.34253	15.3232	22.7824	24.832	26.8075	33.8832	54.6289	78.5467	87.6015	35.1002	0.76633	3.01329	5.72188	8.71256	19.3661	15.7057	27.2632	65.8398	54.1945	46.2092	0.751995	1.50664	3.16729	7.02754	17.3447	19.2441	24.832	27.0354	33.8832	60.2343	66.3706	87.6015	40.6547
DDB_G0269020	chr1	2274361	2275842	-	1481	1481	1	coding	0	0	0.27024	0	0	0	0	0.443387	0	0	0.165759	0	0.69709	0	0	0	0	0.18435	0.210978	0.132625	0	0.272139	0.517427	0	0	0.13512	0	0.0921752	0.105489	0	0.288006	0	0	0.218949	0	0.607258
DDB_G0269022	chr1	2295154	2296270	+	1116	1039	2	coding	32.1759	20.2188	32.3774	49.3634	62.7943	43.1166	20.2212	18.8599	11.1187	14.0943	28.5554	35.4617	19.1499	47.444	20.7693	33.3543	51.799	41.8215	39.9351	14.1033	17.8898	21.4151	21.5202	39.81	20.494	32.8658	50.5812	52.3079	41.5258	20.2212	16.4816	11.1187	15.9921	24.9852	35.4617	20.335
DDB_G0269024	chr1	2333199	2335088	+	1889	1889	1	coding	7.62249	7.04023	7.38656	7.1768	10.7992	9.15517	10.2147	11.0805	10.8873	7.37969	5.82524	6.28225	5.30784	9.60808	6.09208	7.03882	8.49577	9.50195	8.40296	10.8752	5.34769	4.03803	6.33068	8.61529	6.56616	7.21269	7.83628	10.1506	8.77906	10.2147	10.9778	10.8873	6.36369	4.93163	6.28225	5.81926
DDB_G0269026	chr1	2337236	2339585	-	2349	2102	4	coding	0	0	0.189399	0	0	0	0.386561	2.95212	4.66327	16.0839	9.58426	10.1483	4.70238	0.189508	0	0	0.113797	0	0.147865	3.5786	7.10993	3.86228	1.87365	0.0947542	0	0.0946994	0.0568985	0	0.0739325	0.386561	3.26536	4.66327	11.5969	6.72327	10.1483	3.28801
DDB_G0269028	chr1	2367538	2367990	-	452	156	3	coding	0	0	0	0	0	0	0	0	0	0	0	0	1.61777	0	0	0	0	0	0	0	0	0	3.20219	0	0	0	0	0	0	0	0	0	0	0	0	2.40998
DDB_G0269032	chr1	2385345	2389186	-	3841	3423	3	coding	13.8182	16.1477	17.098	24.4909	19.5143	20.2232	14.973	8.25086	12.9713	20.8757	22.3177	23.567	16.6728	19.2686	23.1503	31.1372	21.7547	22.6011	29.376	14.3433	20.8768	19.3332	15.4436	16.5434	19.649	24.1176	23.1228	21.0577	24.7996	14.973	11.2971	12.9713	20.8762	20.8254	23.567	16.0582
DDB_G0269034	chr1	2213969	2215930	-	1961	1496	4	coding	41.5388	18.3865	27.2564	27.3022	29.3287	23.6782	11.8626	3.05405	7.09283	2.71707	2.69126	3.88586	4.71581	70.6416	19.9577	35.8304	34.5904	21.0425	23.2515	14.5511	2.12125	2.27617	2.71546	56.0902	19.1721	31.5434	30.9463	25.1856	23.4648	11.8626	8.80255	7.09283	2.41916	2.48372	3.88586	3.71563
DDB_G0269038	chr1	1816266	1816778	-	512	512	1	coding	286.913	153.268	267.86	219.154	160.491	115.644	94.7627	71.4397	102.101	53.3174	38.3921	26.9325	25.5722	456.675	235.667	305.744	207.422	175.831	129.296	101.884	53.8157	43.4563	36.7222	371.794	194.468	286.802	213.288	168.161	122.47	94.7627	86.6617	102.101	53.5665	40.9242	26.9325	31.1472
DDB_G0269040	chr1	1817324	1824212	+	6888	5487	6	coding	15.2772	25.9853	13.7242	50.9779	40.5718	18.2372	12.2376	3.63379	3.15008	1.96208	1.42529	1.5917	2.71602	124.625	115.823	156.381	141.469	92.1865	54.395	17.8898	6.47408	6.01456	7.87868	69.9511	70.9041	85.0524	96.2232	66.3792	36.3161	12.2376	10.7618	3.15008	4.21808	3.71992	1.5917	5.29735
DDB_G0269042	chr1	1824333	1826289	-	1956	1752	3	coding	0.957698	1.37851	2.72734	0.520212	0.471484	0.889571	0.331338	1.1187	0.399709	0.103212	0	0	0.146568	1.64872	1.09345	0.758027	0.273113	1.24035	1.33079	0.446163	0.106649	0	0.145056	1.30321	1.23598	1.74269	0.396662	0.855916	1.11018	0.331338	0.782431	0.399709	0.104931	0	0	0.145812
DDB_G0269044	chr1	1851313	1852544	-	1231	1231	1	coding	0	0.39274	0.971284	0.211728	0.447757	1.90081	0.94399	1.0624	0.56939	0	0.397175	0	0	0.647897	0	0.431928	0	1.10431	0	0.317783	0	0.163018	0	0.323949	0.19637	0.701606	0.105864	0.776032	0.950404	0.94399	0.690092	0.56939	0	0.280097	0	0
DDB_G0269046	chr1	1853006	1856574	-	3568	3490	2	coding	85.6401	46.1755	68.021	133.002	31.6733	24.5893	17.7513	4.68527	5.42388	7.96239	5.88529	6.8622	11.3439	166.579	141.489	188.922	53.6688	37.7139	44.8111	11.4919	9.86229	8.97217	12.7214	126.11	93.8323	128.471	93.3352	34.6936	34.7002	17.7513	8.08857	5.42388	8.91234	7.42873	6.8622	12.0326
DDB_G0269048	chr1	1858322	1860328	-	2006	2006	1	coding	67.3548	24.7111	25.3395	13.3869	21.3014	33.7728	24.2218	26.7384	34.6026	17.3286	15.9084	20.7599	28.2603	51.5535	16.2547	11.5336	15.1651	25.4883	26.5322	31.6016	10.9112	48.7837	39.8287	59.4542	20.4829	18.4365	14.276	23.3948	30.1525	24.2218	29.17	34.6026	14.1199	32.346	20.7599	34.0445
DDB_G0269050	chr1	1861999	1863226	+	1227	965	4	coding	80.4078	27.2138	44.8682	63.5298	18.9287	30.4774	29.0449	28.0281	44.4011	21.3103	11.1094	50.2386	19.9091	103.483	74.8591	114.362	89.0365	67.1127	60.2561	51.2112	33.4161	96.7922	77.2392	91.9455	51.0364	79.6152	76.2832	43.0207	45.3668	29.0449	39.6196	44.4011	27.3632	53.9508	50.2386	48.5742
DDB_G0269052	chr1	1898794	1901011	-	2217	1810	5	coding	13.837	15.0868	13.2144	20.4061	27.72	29.6998	19.6855	26.2359	29.1636	22.5918	12.124	23.1988	26.3528	20.6108	19.589	26.0734	28.4225	26.9677	25.5746	25.7227	16.4138	11.9653	27.4985	17.2239	17.3379	19.6439	24.4143	27.3439	27.6372	19.6855	25.9793	29.1636	19.5028	12.0447	23.1988	26.9257
DDB_G0269054	chr1	1931476	1933597	+	2121	1905	3	coding	10.8225	5.45225	10.3481	7.86102	8.74581	6.5459	9.38687	7.88894	12.0714	6.36071	3.84685	2.99835	3.84221	15.0606	7.91205	9.69166	5.90349	6.91662	7.18122	10.67	4.12007	3.36836	4.53644	12.9415	6.68215	10.0199	6.88226	7.83121	6.86356	9.38687	9.27949	12.0714	5.24039	3.60761	2.99835	4.18932
DDB_G0269056	chr1	1950932	1954075	-	3143	3143	1	coding	1359.01	592.723	925.388	494.309	394.42	290.122	327.965	291.225	202.263	167.552	285.029	148.958	553.036	58.868	209.811	105.097	618.314	657.124	588.553	875.021	694.397	897.749	1406.52	708.941	401.267	515.242	556.312	525.772	439.338	327.965	583.123	202.263	430.975	591.389	148.958	979.779
DDB_G0269060	chr1	1958550	1960468	+	1918	1765	2	coding	5.02774	6.84573	4.5147	4.5763	2.80969	2.35608	2.50107	3.70367	3.17595	1.64018	1.24615	0.244348	2.32916	6.77597	9.99143	6.47476	3.66199	2.46385	1.5861	3.54506	1.80072	2.04589	1.87293	5.90186	8.41858	5.49473	4.11914	2.63677	1.97109	2.50107	3.62437	3.17595	1.72045	1.64602	0.244348	2.10104
DDB_G0269062	chr1	1988769	1990709	-	1940	1532	4	coding	24.1515	23.3108	19.9956	24.8792	14.8145	17.7871	13.7046	10.6517	15.4516	7.13466	4.3803	2.88123	5.35888	43.1974	22.3218	38.8881	21.7657	21.6122	24.2271	13.3816	4.32585	2.81122	8.70126	33.6745	22.8163	29.4419	23.3224	18.2133	21.0071	13.7046	12.0167	15.4516	5.73025	3.59576	2.88123	7.03007
DDB_G0269064	chr1	1997520	1998667	+	1147	478	2	coding	0.358371	0	0	0	0	0	0	0	0	0.270355	0.730328	0.322211	0	0	0	0	0	0	0	0	0	0.299759	0	0.179185	0	0	0	0	0	0	0	0	0.135177	0.515044	0.322211	0
DDB_G0269068	chr1	2007191	2008261	+	1070	1039	2	coding	0	0	0	0	0	0	0	0	0	0.525545	0	0.626347	0	0	0	0	0	0	0	0	0	0.194235	0.246203	0	0	0	0	0	0	0	0	0	0.262772	0.0971173	0.626347	0.123102
DDB_G0269072	chr1	2017892	2018374	+	482	482	1	coding	2.73415	1.00177	1.23874	1.08012	2.85526	3.23229	7.46437	0	1.69442	1.50011	9.11776	2.23479	3.72791	3.09864	3.44335	1.65259	1.24046	1.69007	0	1.21586	2.13132	0.415815	1.05414	2.9164	2.22256	1.44567	1.16029	2.27267	1.61615	7.46437	0.607932	1.69442	1.81572	4.76679	2.23479	2.39103
DDB_G0269074	chr1	2018396	2018811	+	415	334	2	coding	6.60849	7.39841	5.48909	1.19656	5.06088	2.38715	5.33485	0	5.00553	4.43151	8.60425	0.660187	2.75318	3.05126	7.82469	0.813662	2.56513	3.74451	0.952305	0	0.858574	0.307093	1.16777	4.82988	7.61155	3.15138	1.88084	4.4027	1.66973	5.33485	0	5.00553	2.64504	4.45567	0.660187	1.96048
DDB_G0269076	chr1	2022160	2023290	-	1130	1130	1	coding	273.294	219.309	280.509	163.296	174.909	145.966	117.245	119.714	97.9043	114.132	106.417	61.4296	105.609	4.05594	4.16045	0	1.94843	2.21221	0	1.5915	0	0.816417	7.24398	138.675	111.735	140.254	82.6221	88.5606	72.9828	117.245	60.653	97.9043	57.0658	53.6168	61.4296	56.4265
DDB_G0269078	chr1	2023544	2024644	-	1100	907	2	coding	0	0	0	0	0	0	5.37358	50.0369	49.1325	42.5445	35.6628	28.1429	28.2977	0.21953	0.281482	0	0.263649	0	1.02774	28.534	25.2236	17.2337	19.6042	0.109765	0.140741	0	0.131824	0	0.513868	5.37358	39.2854	49.1325	33.884	26.4482	28.1429	23.9509
DDB_G0269080	chr1	2069754	2070466	+	712	577	2	coding	0	0	0	0.494032	1.04477	1.23201	4.62555	9.91574	8.85718	35.6787	6.25551	3.67979	1.7051	0.18897	0	0	0.680843	1.54603	1.17956	6.67343	15.7747	1.33132	3.13396	0.094485	0	0	0.587438	1.2954	1.20578	4.62555	8.29459	8.85718	25.7267	3.79341	3.67979	2.41953
DDB_G0269082	chr1	2086586	2087328	-	742	567	3	coding	0	0	0	0	0	0.684736	0	0	0	0.794464	0.858456	19.8838	75.1371	0	0	0.93357	0	0	0.546322	0	0.656733	7.22314	108.976	0	0	0.466785	0	0	0.615529	0	0	0	0.725599	4.0408	19.8838	92.0563
DDB_G0269084	chr1	2091187	2093082	+	1895	1895	1	coding	2.93906	2.57507	1.48596	2.08235	1.32111	0.276955	0.680839	0	0.622218	0.192802	0.390623	0.229783	0.410686	2.44263	3.26813	2.26561	1.02036	0.434435	1.98874	1.45852	0.298833	0.106886	0.541935	2.69085	2.9216	1.87578	1.55135	0.877772	1.13285	0.680839	0.729259	0.622218	0.245818	0.248754	0.229783	0.47631
DDB_G0269086	chr1	2113025	2116145	-	3120	2811	3	coding	96.3425	18.2953	54.1532	23.3465	12.9075	10.8339	17.2587	25.1528	12.4404	7.41311	7.09601	12.0617	21.466	12.1791	10.9723	6.91207	17.1001	13.4114	12.3564	18.1821	10.1911	16.6174	18.9345	54.2608	14.6338	30.5326	20.2233	13.1594	11.5952	17.2587	21.6675	12.4404	8.80208	11.8567	12.0617	20.2003
DDB_G0269088	chr1	2134088	2134666	-	578	499	2	coding	0.718888	43.2187	7.56348	3.90493	2.20214	22.0728	7.19618	0	4.90062	0	2.68589	0.861801	1.54028	1.19492	29.6214	11.6836	2.39178	3.2587	4.35095	4.68872	1.49436	1.20263	1.77846	0.956906	36.42	9.62354	3.14835	2.73042	13.2119	7.19618	2.34436	4.90062	0.747182	1.94426	0.861801	1.65937
DDB_G0269090	chr1	2162449	2164638	-	2189	2189	1	coding	0.877109	0.994224	0.182134	0.833764	0.629722	0	0	0	0.106772	0	0.111717	0.0985758	0.352364	0.364479	0.467338	1.21492	0.109432	0.124247	0	0	0	0	0.232488	0.620794	0.730781	0.698527	0.471598	0.376984	0	0	0	0.106772	0	0.0558584	0.0985758	0.292426
DDB_G0269092	chr1	2192652	2193204	-	552	448	2	coding	0	20.9671	11.0798	0.579665	9.5004	32.9586	136.458	56.7181	87.2964	82.7196	76.6601	84.6734	79.7401	1.33035	2.27438	1.18252	0.798856	28.1171	23.8743	41.3259	68.2127	62.26	66.4721	0.665175	11.6207	6.13118	0.68926	18.8088	28.4164	136.458	49.022	87.2964	75.4662	69.46	84.6734	73.1061
DDB_G0269096	chr1	2393899	2394756	-	857	857	1	coding	0	0.563935	0.464888	0.60804	0.321466	0.303263	0	0	0	0	0	0	0	0.232579	1.49107	0.620204	0.55864	0.634269	0	0.684455	0	0	0	0.116289	1.0275	0.542546	0.58334	0.477867	0.151631	0	0.342227	0	0	0	0	0
DDB_G0269100	chr1	4554019	4556699	-	2680	2572	2	coding	782.685	3453.63	1941.68	2478.22	2683.82	1730.92	846.809	642.235	436.364	365.055	364.709	337.618	783.72	73.1072	1967.07	530.739	2495.4	1645.35	1454.61	922.531	538.384	1000.06	1248.1	427.896	2710.35	1236.21	2486.81	2164.58	1592.77	846.809	782.383	436.364	451.719	682.383	337.618	1015.91
DDB_G0269102	chr1	3892076	3893050	+	974	506	4	coding	328.384	991.193	951.432	379.51	195.236	175.507	125.877	78.9177	131.128	60.2017	34.3004	29.8424	44.1319	461.514	837.339	643.257	346.092	298.244	284.538	119.564	37.4338	51.588	54.9081	394.949	914.266	797.344	362.801	246.74	230.022	125.877	99.2406	131.128	48.8177	42.9442	29.8424	49.52
DDB_G0269104	chr1	2981116	2981944	+	828	447	3	coding	98.9781	145.426	131.185	100.282	84.2778	93.6718	56.8576	50.1737	70.1489	30.1896	28	116.336	62.0201	171.393	152.099	182.108	108.911	114.283	112.797	75.0391	37.0179	61.8137	83.1609	135.186	148.762	156.647	104.596	99.2801	103.235	56.8576	62.6064	70.1489	33.6038	44.9068	116.336	72.5905
DDB_G0269106	chr1	4712273	4713103	+	830	830	1	coding	24.7043	2.91129	9.11986	8.47524	6.97013	31.7813	52.2019	52.3709	98.0621	55.2568	44.1624	40.1367	53.5501	34.9397	10.7766	19.851	33.7423	25.2127	77.0078	137.805	60.3626	81.2055	89.1469	29.822	6.84395	14.4854	21.1088	16.0914	54.3945	52.2019	95.088	98.0621	57.8097	62.684	40.1367	71.3485
DDB_G0269108	chr1	3244376	3246648	-	2272	2076	3	coding	0.115492	0.116367	0.191859	0.376406	0.265337	0.500624	16.8939	83.1034	89.6966	300.938	220.3	307.052	1222.35	0.0959848	0	0.511914	0	0.261762	0.149785	22.8803	186.359	192.241	770.212	0.105739	0.0581837	0.351886	0.188203	0.263549	0.325205	16.8939	52.9919	89.6966	243.648	206.27	307.052	996.281
DDB_G0269110	chr1	3795204	3796160	+	956	705	3	coding	230.613	261.576	252.113	291.613	285.168	271.225	246.726	165.921	254.637	186.383	169.5	157.337	346.965	319.904	279.9	368.097	329.697	262.493	317.122	225.062	155.974	170.628	293.048	275.258	270.738	310.105	310.655	273.831	294.173	246.726	195.491	254.637	171.178	170.064	157.337	320.006
DDB_G0269112	chr1	3166724	3168412	-	1688	1597	2	coding	1.50162	1.81559	0.124726	1.14193	0.862471	1.13908	0.80006	1.22784	0.731175	1.58595	6.73236	14.3111	166.256	0.68639	0.320034	0.665584	0.749395	1.1061	0.973745	1.89755	4.38952	19.5312	128.8	1.094	1.06781	0.395155	0.945662	0.984287	1.05642	0.80006	1.5627	0.731175	2.98773	13.1318	14.3111	147.528
DDB_G0269114	chr1	4888904	4889926	+	1022	1022	1	coding	31.0991	18.2096	46.2039	24.9885	23.0523	28.8687	33.9918	49.2589	42.1716	39.1314	35.7543	31.021	23.2585	43.5972	30.0138	41.6137	26.0038	34.1789	39.7245	35.496	32.567	37.0069	30.9819	37.3482	24.1117	43.9088	25.4961	28.6156	34.2966	33.9918	42.3774	42.1716	35.8492	36.3806	31.021	27.1202
DDB_G0269116	chr1	4695724	4696533	-	809	400	5	coding	6.86024	7.22642	3.62613	59.2839	1051.69	2151.88	5200.25	7577.05	5870.64	5023.16	3679.75	2561.13	4113.28	16.327	12.6272	30.0622	371.935	1029.74	3158.52	3872.88	2265.23	2413.98	3686.36	11.5936	9.92682	16.8441	215.609	1040.72	2655.2	5200.25	5724.96	5870.64	3644.2	3046.86	2561.13	3899.82
DDB_G0269118	chr1	3937103	3937960	+	857	361	2	coding	198.767	129.295	192.295	144.437	98.3979	108.237	95.1542	78.4245	87.2835	70.1098	23.5898	24.0859	27.9902	289.983	166.349	206.33	147.887	118.435	102.943	94.6414	51.0461	57.8172	37.5199	244.375	147.822	199.313	146.162	108.417	105.59	95.1542	86.533	87.2835	60.578	40.7035	24.0859	32.755
DDB_G0269120	chr1	3371521	3372496	-	975	589	5	coding	411.297	209.752	336.424	148.649	135.123	148.279	122.761	81.5295	120.851	45.5894	44.0717	38.8877	63.657	720.27	397.37	345.126	201.126	220.338	212.059	123.582	51.6763	69.313	61.2863	565.783	303.561	340.775	174.887	177.73	180.169	122.761	102.556	120.851	48.6328	56.6924	38.8877	62.4717
DDB_G0269122	chr1	2903199	2904480	-	1281	1162	2	coding	697.944	551.612	677.812	435.645	179.258	145.971	149.171	124.253	176.176	345.469	542.918	521.527	312.362	1043.02	1073.59	1025.87	481.784	269.88	280.504	207.61	520.986	477.078	384.595	870.483	812.6	851.84	458.714	224.569	213.238	149.171	165.932	176.176	433.227	509.998	521.527	348.478
DDB_G0269124	chr1	3500588	3503767	-	3179	3179	1	coding	0.679552	0.989014	1.12889	0.82028	4.85718	6.79137	307.06	471.278	376.554	1142.45	1620.95	1639.37	845.772	1.94532	1.85061	2.09172	3.24064	4.02162	7.29547	347.186	1440.76	1428.83	810.154	1.31244	1.41981	1.61031	2.03046	4.4394	7.04342	307.06	409.232	376.554	1291.6	1524.89	1639.37	827.963
DDB_G0269126	chr1	2922116	2925271	-	3155	3064	2	coding	13.4699	10.1395	8.58633	8.76303	5.48758	3.30978	1.59315	0	0.495725	0.177239	0.398989	0.281645	0.755067	21.283	13.9367	15.8807	11.3731	7.27733	3.85954	1.66001	0.305233	0.622298	1.45305	17.3764	12.0381	12.2335	10.0681	6.38245	3.58466	1.59315	0.830007	0.495725	0.241236	0.510644	0.281645	1.10406
DDB_G0269128	chr1	3055800	3057686	-	1886	1631	4	coding	0.293711	0.517889	0	0.159541	4.63914	11.2196	26.1763	24.4164	41.3314	61.5979	54.7679	52.8149	34.6115	0.305126	0.547729	0	2.63842	8.23793	11.2372	31.8474	45.1037	39.0008	34.2546	0.299418	0.532809	0	1.39898	6.43854	11.2284	26.1763	28.1319	41.3314	53.3508	46.8843	52.8149	34.433
DDB_G0269130	chr1	3817626	3819202	-	1576	1315	2	coding	15.9525	10.1951	24.5321	23.7676	41.5717	34.6735	21.9883	44.2256	32.7575	12.7911	10.9605	6.55675	8.78905	20.7583	12.2397	28.8896	36.4853	37.9124	30.0291	30.4704	10.5167	12.3523	13.7242	18.3554	11.2174	26.7109	30.1264	39.742	32.3513	21.9883	37.348	32.7575	11.6539	11.6564	6.55675	11.2566
DDB_G0269132	chr1	4826715	4830122	-	3407	3158	4	coding	3.56898	1.45371	3.40595	2.4336	2.92217	3.78532	187.948	179.857	70.4743	254.636	865.517	974.913	1159.02	1.00975	2.10391	1.34632	2.53906	3.35609	7.14003	291.464	1251.43	1829.4	1490.29	2.28936	1.77881	2.37613	2.48633	3.13913	5.46267	187.948	235.661	70.4743	753.035	1347.46	974.913	1324.66
DDB_G0269134	chr1	2795744	2797105	-	1361	1361	1	coding	13206.6	11461.1	13088.7	19018.4	12720.9	7020.28	5185.21	3824.86	2479.29	4602.28	7459.53	7351.64	5664.02	1421.55	6988.41	3614.79	15892.9	9577.13	7576.33	5203.59	11381.5	12596.8	8226.5	7314.08	9224.78	8351.77	17455.7	11149	7298.31	5185.21	4514.22	2479.29	7991.92	10028.1	7351.64	6945.26
DDB_G0269136	chr1	2431765	2433276	-	1511	1360	2	coding	5100.9	3146.6	3786.34	4512.66	2905.46	1844.46	1936.1	1720.86	1173.74	2171.83	4101.3	3736.9	2891.34	652.252	2295.34	1104.66	3609.86	2173.49	2258.67	1790.57	5344.75	5227.13	3070.29	2876.58	2720.97	2445.5	4061.26	2539.47	2051.56	1936.1	1755.71	1173.74	3758.29	4664.22	3736.9	2980.81
DDB_G0269138	chr1	3949672	3950633	+	961	757	2	coding	1202.76	941.256	1292.53	912.8	891.412	865.618	969.317	847.149	886.335	662.621	546.858	289.832	325.515	918.756	1237.87	957.176	903.528	1014.73	1202.95	1077.55	640.542	577.246	375.656	1060.76	1089.56	1124.85	908.164	953.073	1034.28	969.317	962.35	886.335	651.581	562.052	289.832	350.585
DDB_G0269140	chr1	3059126	3062012	-	2886	2579	4	coding	76.8291	200.811	99.2166	103.966	73.8398	147.174	89.96	79.0496	106.55	62.8337	51.7641	27.9149	43.12	128.979	201.683	183.919	96.54	94.4928	145.937	101.628	45.7597	40.1988	53.1225	102.904	201.247	141.568	100.253	84.1663	146.556	89.96	90.339	106.55	54.2967	45.9815	27.9149	48.1212
DDB_G0269142	chr1	4072747	4074515	+	1768	1657	2	coding	92.9896	69.4139	62.2715	56.3679	43.2265	67.7554	82.2299	69.2309	81.185	71.7891	98.2179	110.088	89.8508	128.945	88.8365	91.4957	41.6763	64.54	74.4253	93.5702	72.6563	102.114	88.771	110.967	79.1252	76.8836	49.0221	53.8832	71.0903	82.2299	81.4006	81.185	72.2227	100.166	110.088	89.3109
DDB_G0269144	chr1	4410084	4412006	-	1922	1922	1	coding	1057.64	959.283	930.914	1133.06	901.035	757.664	1134.63	1675.58	1898.18	2599.32	2831.4	1956.4	1477.68	1479.88	1082.35	1348.67	991.03	680.112	610.743	1113.9	2126.31	1357.78	1097.86	1268.76	1020.82	1139.79	1062.04	790.573	684.203	1134.63	1394.74	1898.18	2362.82	2094.59	1956.4	1287.77
DDB_G0269146	chr1	2640023	2641648	+	1625	1185	3	coding	1015.11	674.771	832.834	1169.87	615.831	457.977	444.64	302.155	270.341	498.586	535.451	380.336	364.404	114.978	685.544	417.69	998.973	671.32	727.264	466.646	723.468	630.41	465.862	565.041	680.158	625.262	1084.42	643.576	592.621	444.64	384.4	270.341	611.027	582.931	380.336	415.133
DDB_G0269148	chr1	4768681	4771055	+	2374	1815	6	coding	303.201	213.431	193.194	328.031	452.351	385.084	247.416	182.927	221.888	97.134	54.6152	40.3666	54.3127	506.278	293.173	317.644	368.566	373.485	296.099	241.548	58.5353	42.3515	73.744	404.74	253.302	255.419	348.298	412.918	340.591	247.416	212.237	221.888	77.8347	48.4833	40.3666	64.0283
DDB_G0269150	chr1	3119127	3130279	-	11152	10856	4	coding	29.9141	23.8809	16.6565	22.1217	25.0294	28.9071	34.2688	48.6611	46.5291	84.948	119.176	99.3629	54.7849	22.4818	27.2478	24.2915	21.0086	25.6567	28.66	39.5564	95.9112	99.282	58.0879	26.1979	25.5643	20.474	21.5652	25.343	28.7836	34.2688	44.1087	46.5291	90.4296	109.229	99.3629	56.4364
DDB_G0269152	chr1	4015409	4017699	-	2290	1979	4	coding	10.1105	6.77105	11.4654	17.6267	23.3673	26.8335	14.2515	11.0558	11.7328	4.70428	3.33122	2.39505	5.31834	13.5349	11.1611	18.3148	20.062	29.7761	26.3036	14.5606	3.91705	5.26657	5.96959	11.8227	8.9661	14.8901	18.8444	26.5717	26.5686	14.2515	12.8082	11.7328	4.31067	4.2989	2.39505	5.64396
DDB_G0269154	chr1	3274209	3277152	+	2943	2830	2	coding	107.294	91.321	68.0987	191.63	322.177	252.711	148.578	108.611	120.176	60.9229	50.5389	37.6572	56.1774	195.994	114.156	169.674	254.297	252.933	208.427	138.832	52.1456	48.3303	60.5422	151.644	102.738	118.887	222.963	287.555	230.569	148.578	123.721	120.176	56.5343	49.4346	37.6572	58.3598
DDB_G0269156	chr1	3649783	3652408	+	2625	2530	2	coding	502.312	546.201	412.264	474.309	270.807	287.895	265.9	152.496	138.848	81.6265	91.2643	73.7935	124.346	469.721	1018.01	886.576	397.819	414.6	619.056	326.566	135.424	108.55	172.129	486.016	782.107	649.42	436.064	342.703	453.475	265.9	239.531	138.848	108.525	99.907	73.7935	148.238
DDB_G0269158	chr1	4862383	4866613	+	4230	4026	3	coding	86.0851	106.793	69.647	114.951	185.488	162.52	169.672	153.255	141.319	162.21	203.701	169.72	102.405	141.95	136.475	125.803	142.105	145.371	169.46	146.196	205.844	176.687	108.9	114.018	121.634	97.7248	128.528	165.429	165.99	169.672	149.725	141.319	184.027	190.194	169.72	105.653
DDB_G0269160	chr1	2864584	2866468	-	1884	1258	2	coding	652.295	2271.34	1790.18	1135.11	436.274	683.643	280.134	98.4256	92.4184	55.9227	68.3494	51.7429	123.713	81.6423	1038.9	248.435	721.062	464.516	1378.7	300.933	149.364	140.667	162.847	366.969	1655.12	1019.31	928.085	450.395	1031.17	280.134	199.679	92.4184	102.643	104.508	51.7429	143.28
DDB_G0269162	chr1	4629764	4632502	-	2738	2393	4	coding	15.3261	15.1899	17.639	34.7146	42.1149	45.4291	32.9443	23.2071	26.2412	35.1772	38.4801	41.2038	65.9967	19.6056	15.905	31.9125	35.3436	37.8013	40.5981	35.484	34.3573	34.8975	65.0507	17.4658	15.5474	24.7758	35.0291	39.9581	43.0136	32.9443	29.3455	26.2412	34.7672	36.6888	41.2038	65.5237
DDB_G0269164	chr1	4173872	4175149	+	1277	1277	1	coding	16.7212	7.95068	14.357	16.1245	14.2441	18.3239	19.8383	11.2658	13.7224	8.22065	9.76342	9.6285	5.23308	16.3952	13.6142	16.2389	18.0024	18.5233	23.6355	17.6148	10.8376	11.1577	9.76066	16.5582	10.7825	15.2979	17.0634	16.3837	20.9797	19.8383	14.4403	13.7224	9.52915	10.4606	9.6285	7.49687
DDB_G0269166	chr1	3436536	3441900	+	5364	3591	3	coding	45.6634	88.8887	55.3252	83.1756	73.3673	92.0544	70.5111	80.4847	56.5706	54.4825	40.8447	40.8756	48.4178	52.0535	85.5739	96.1662	105.058	73.4386	175.717	68.1109	54.7081	62.1124	49.7956	48.8584	87.2313	75.7457	94.1169	73.4029	133.886	70.5111	74.2978	56.5706	54.5953	51.4786	40.8756	49.1067
DDB_G0269168	chr1	4319399	4321235	-	1836	1046	4	coding	297.62	212.551	241.224	172.036	74.9963	57.9873	65.6816	55.7831	76.8298	60.8968	40.5436	33.6158	43.361	459.636	268.905	320.801	139.8	127.628	111.364	81.3778	55.5268	49.1576	66.7954	378.628	240.728	281.013	155.918	101.312	84.6756	65.6816	68.5805	76.8298	58.2118	44.8506	33.6158	55.0782
DDB_G0269170	chr1	4028749	4029268	+	519	415	2	coding	136.177	365.503	414.657	163.891	149.153	160.051	222.28	188.328	457.286	325.136	204.47	180.419	131.697	215.344	343.611	300.841	119.541	124.631	143.007	287.294	182.007	218.177	126.066	175.76	354.557	357.749	141.716	136.892	151.529	222.28	237.811	457.286	253.572	211.324	180.419	128.882
DDB_G0269172	chr1	3354771	3358939	-	4168	4051	2	coding	11.0686	13.1365	12.9357	9.46421	10.4186	23.9896	16.9941	21.3051	19.757	10.0382	3.49601	3.46032	6.07268	9.64536	12.7171	14.6787	11.5242	19.1025	15.4386	21.9396	5.16296	5.14075	5.85191	10.357	12.9268	13.8072	10.4942	14.7606	19.7141	16.9941	21.6223	19.757	7.60058	4.31838	3.46032	5.9623
DDB_G0269174	chr1	2911005	2911890	-	885	603	3	coding	153.535	132.741	219.841	171.102	234.4	193.862	293.628	249.464	361.934	320.13	214.986	173.489	110.149	240.056	180.289	245.651	227.002	233.037	179.854	291.37	227.012	174.822	128.757	196.795	156.515	232.746	199.052	233.719	186.858	293.628	270.417	361.934	273.571	194.904	173.489	119.453
DDB_G0269176	chr1	3007465	3008125	+	660	580	2	coding	1.65023	0.415684	0	0.896389	0	0	4.39621	1.12447	1.60708	1.8674	4.62416	2.96744	2.20985	0	0	0.914321	0	0.467528	1.60517	2.01808	1.28639	4.83117	0.437412	0.825115	0.207842	0.45716	0.448194	0.233764	0.802587	4.39621	1.57127	1.60708	1.57689	4.72766	2.96744	1.32363
DDB_G0269178	chr1	3735334	3735939	-	605	605	1	coding	0	0	0	0	0	0	12.8582	3.2398	6.36665	12.1057	29.876	40.2551	38.4141	0	0	0	0	0	0.256934	6.62204	12.6633	21.8735	37.1779	0	0	0	0	0	0.128467	12.8582	4.93092	6.36665	12.3845	25.8747	40.2551	37.796
DDB_G0269180	chr1	3226604	3229060	-	2456	2456	1	coding	16.6131	17.9206	7.95475	1.91098	3.36774	2.75343	54.9548	95.3558	92.9323	39.7368	8.86233	5.27182	10.2597	32.609	24.889	9.42119	3.90161	9.5241	5.44988	85.3685	10.2078	5.39493	10.154	24.6111	21.4048	8.68797	2.9063	6.44592	4.10166	54.9548	90.3622	92.9323	24.9723	7.12863	5.27182	10.2068
DDB_G0269182	chr1	3809035	3810441	+	1406	1092	3	coding	80.9133	17.5646	71.0324	47.0481	17.8841	12.9506	43.0149	74.4088	94.8131	97.0204	74.2917	74.4248	57.5529	102.692	18.1093	65.1197	28.8901	20.7493	24.1729	54.1676	61.706	54.8409	60.0981	91.8027	17.837	68.076	37.9691	19.3167	18.5617	43.0149	64.2882	94.8131	79.3632	64.5663	74.4248	58.8255
DDB_G0269184	chr1	4793277	4794092	-	815	815	1	coding	19.1263	32.4646	52.7922	78.958	110.361	100.923	123.996	146.367	163.623	138.739	103.291	79.1035	71.5568	33.2587	36.0598	59.6695	72.9837	83.3643	80.1407	149.694	109.755	121.463	91.2536	26.1925	34.2622	56.2308	75.9708	96.8627	90.5318	123.996	148.03	163.623	124.247	112.377	79.1035	81.4052
DDB_G0269186	chr1	4853471	4854871	+	1400	970	5	coding	50.3612	15.2601	30.8872	25.2823	21.6411	25.2193	55.5853	52.0195	89.0951	145.932	205.891	249.204	122.545	77.1603	31.6226	46.5277	28.0214	30.9777	54.7751	63.344	150.407	170.558	117.887	63.7607	23.4413	38.7074	26.6518	26.3094	39.9972	55.5853	57.6818	89.0951	148.17	188.225	249.204	120.216
DDB_G0269188	chr1	2978336	2980393	-	2057	2057	1	coding	22.8675	12.2845	26.5528	23.0049	21.7786	17.9535	20.796	35.1387	28.405	34.6785	41.0739	79.041	59.1195	26.5197	16.5357	26.1801	20.2625	22.8073	24.9668	25.4442	56.6145	111.301	94.3829	24.6936	14.4101	26.3665	21.6337	22.293	21.4601	20.796	30.2915	28.405	45.6465	76.1872	79.041	76.7512
DDB_G0269190	chr1	4885046	4886981	+	1935	1645	2	coding	97.3846	48.4737	33.4211	31.9924	25.455	18.0892	19.6304	23.4438	29.4594	23.0409	12.0325	7.20914	6.16905	150.724	65.7146	51.3718	35.2864	29.8204	24.2959	31.556	15.7395	14.5111	10.5879	124.055	57.0942	42.3965	33.6394	27.6377	21.1925	19.6304	27.4999	29.4594	19.3902	13.2718	7.20914	8.37849
DDB_G0269192	chr1	3537960	3539386	+	1426	1215	3	coding	51.4518	25.1263	39.7892	25.6994	24.2303	24.4605	29.4091	37.6114	60.1852	32.346	21.9953	14.7111	19.746	76.1838	29.9352	46.3106	31.3836	25.5793	27.8678	34.1525	20.5148	12.4494	13.5856	63.8178	27.5308	43.0499	28.5415	24.9048	26.1641	29.4091	35.882	60.1852	26.4304	17.2223	14.7111	16.6658
DDB_G0269194	chr1	3020703	3025206	-	4503	4169	4	coding	82.2514	66.4679	79.6697	83.1992	112.429	159.156	157.324	202.385	158.856	182.983	197.434	159.311	118.843	34.526	59.0463	42.5912	92.1182	117.467	153.127	181.798	253.416	271.707	144.551	58.3887	62.7571	61.1304	87.6587	114.948	156.142	157.324	192.092	158.856	218.199	234.571	159.311	131.697
DDB_G0269196	chr1	3261649	3263130	-	1481	1366	2	coding	527.695	580.68	588.689	529.516	379.754	229.386	146.395	99.027	118.881	67.9267	39.6142	29.0366	36.948	527.764	731.504	672.754	540.454	371.454	388.572	181.659	64.6472	67.0196	64.2018	527.729	656.092	630.721	534.985	375.604	308.979	146.395	140.343	118.881	66.2869	53.3169	29.0366	50.5749
DDB_G0269198	chr1	4776808	4782904	-	6096	5977	2	coding	65.1989	46.807	64.2597	68.2799	36.8781	36.3033	39.9235	37.1853	37.71	73.2675	106.263	91.0333	106.82	5.06367	19.9957	11.26	38.1244	33.3532	35.5717	52.7094	145.055	174.07	137.481	35.1313	33.4014	37.7598	53.2022	35.1156	35.9375	39.9235	44.9473	37.71	109.161	140.166	91.0333	122.15
DDB_G0269200	chr1	4755270	4757427	-	2157	1947	3	coding	122.64	411.278	134.799	126.813	124.684	210.161	165.384	103.536	123.21	73.6163	63.6116	44.6708	74.0679	137.538	244.977	168.305	123.392	157.47	240.659	170.457	64.6453	53.8145	75.3278	130.089	328.127	151.552	125.103	141.077	225.41	165.384	136.996	123.21	69.1308	58.713	44.6708	74.6979
DDB_G0269202	chr1	3314988	3316261	-	1273	1132	2	coding	91.0464	419	118.009	18.5171	91.8178	87.3068	114.043	25.1041	36.4972	17.7304	25.0269	16.0864	37.5405	93.7052	1230.83	182.305	85.0633	247.746	163.665	138.875	53.3118	41.9742	51.6332	92.3758	824.913	150.157	51.7902	169.782	125.486	114.043	81.9895	36.4972	35.5211	33.5006	16.0864	44.5868
DDB_G0269204	chr1	2700289	2705516	-	5227	5098	2	coding	13.4241	25.9466	38.5407	58.6198	27.664	45.4509	43.1937	31.5197	37.1759	23.2583	14.286	12.6056	21.6611	13.0789	34.2766	74.298	24.1085	40.2072	63.4868	41.5807	13.4568	20.8019	23.1569	13.2515	30.1116	56.4194	41.3641	33.9356	54.4689	43.1937	36.5502	37.1759	18.3576	17.5439	12.6056	22.409
DDB_G0269206	chr1	4486597	4491085	-	4488	4347	3	coding	7.67425	3.68368	14.8825	77.6822	78.5079	181.747	152.641	131.426	149.728	56.0807	29.2317	20.4628	207.122	12.9476	2.45689	38.8334	16.3387	38.1464	24.3484	77.6303	19.9493	14.5463	111.049	10.3109	3.07028	26.858	47.0105	58.3272	103.048	152.641	104.528	149.728	38.015	21.889	20.4628	159.085
DDB_G0269208	chr1	4493232	4498057	-	4825	4343	7	coding	1.51509	6.60407	3.28291	4.54428	3.97269	11.2075	10.1463	5.20679	9.04526	3.8265	2.31571	1.30299	10.6913	4.29763	8.00244	6.56956	2.43273	4.62833	2.73386	5.74642	1.82291	1.76319	5.83181	2.90636	7.30325	4.92624	3.48851	4.30051	6.97068	10.1463	5.4766	9.04526	2.82471	2.03945	1.30299	8.26155
DDB_G0269210	chr1	3002229	3006724	+	4495	4317	3	coding	3.88199	1.12272	0.656829	3.86588	2.60128	5.57014	5.95426	5.78023	11.5515	6.61641	3.00331	2.19759	4.92888	4.66021	0.229821	1.19491	1.21981	3.21796	4.66173	6.94517	3.27826	1.83401	4.83996	4.2711	0.67627	0.925871	2.54284	2.90962	5.11594	5.95426	6.3627	11.5515	4.94734	2.41866	2.19759	4.88442
DDB_G0269212	chr1	3029557	3034180	+	4623	4326	3	coding	43.8735	5.71908	2.66865	11.2468	4.71589	6.53787	3.90778	2.919	1.70349	1.26576	2.32802	0.866606	1.83569	55.184	1.52166	4.31183	5.38034	1.49684	3.102	2.1537	0.890486	1.31384	2.27096	49.5288	3.62037	3.49024	8.31359	3.10637	4.81994	3.90778	2.53635	1.70349	1.07812	1.82093	0.866606	2.05332
DDB_G0269214	chr1	2895800	2898550	+	2750	2378	4	coding	119.651	12.5433	4.85615	3.55902	109.135	105.959	255.156	223.229	279.722	105.74	63.8355	40.1039	85.3101	64.3812	21.2686	4.80306	23.9455	92.5281	43.403	253.28	46.6744	59.4843	93.5683	92.0161	16.9059	4.82961	13.7523	100.831	74.6808	255.156	238.255	279.722	76.2071	61.6599	40.1039	89.4392
DDB_G0269216	chr1	3461467	3462395	-	928	467	4	coding	14.5289	11.5571	21.1717	7.75348	12.2976	16.5732	13.5806	11.8105	30.2837	12.1143	4.15558	4.12512	2.45757	12.0748	14.1243	13.2751	14.2471	9.53221	5.61981	11.6372	2.78171	3.19807	5.67522	13.3018	12.8407	17.2234	11.0003	10.9149	11.0965	13.5806	11.7238	30.2837	7.44801	3.67682	4.12512	4.0664
DDB_G0269218	chr1	3736784	3737308	-	524	421	2	coding	50.8031	10.2948	30.1749	11.4083	5.54245	0.615129	20.3456	29.3956	30.127	26.1215	18.5086	32.918	41.9589	65.3381	6.65376	13.5235	10.4814	7.39755	10.6746	15.503	23.009	31.5739	19.2586	58.0706	8.47429	21.8492	10.9449	6.47	5.64486	20.3456	22.4493	30.127	24.5652	25.0412	32.918	30.6087
DDB_G0269220	chr1	3734477	3734926	+	449	322	2	coding	11.4867	3.73346	11.6954	9.25853	1.27694	7.22776	6.10214	5.04968	4.33018	2.79534	0	0.6663	1.58782	15.0896	7.50229	15.6027	4.06825	5.87873	8.6501	5.7397	0.866523	0	1.17858	13.2881	5.61787	13.649	6.66339	3.57783	7.93893	6.10214	5.39469	4.33018	1.83093	0	0.6663	1.3832
DDB_G0269222	chr1	3539581	3544525	-	4944	4586	4	coding	1.70011	2.63538	5.34439	17.9014	70.3967	48.752	57.6684	40.4925	51.7074	31.2551	22.9202	25.8681	27.7681	2.21725	3.79063	7.01398	52.6566	47.425	36.8053	59.0034	22.4684	31.4603	30.3659	1.95868	3.21301	6.17918	35.279	58.9109	42.7787	57.6684	49.748	51.7074	26.8618	27.1903	25.8681	29.067
DDB_G0269224	chr1	4529920	4531250	+	1330	1098	3	coding	18.9732	46.9134	32.0621	12.3198	8.14177	11.6983	6.65475	2.37762	9.55707	3.94851	2.7777	2.05881	4.20533	31.1744	52.87	37.9406	15.89	20.3891	20.0814	10.6678	5.09997	2.91864	3.93075	25.0738	49.8917	35.0013	14.1049	14.2654	15.8899	6.65475	6.52271	9.55707	4.52424	2.84817	2.05881	4.06804
DDB_G0269226	chr1	3476704	3479389	-	2685	2108	4	coding	55.3659	15.1205	14.5423	26.8013	11.9495	8.31603	8.31498	6.35227	4.87145	2.48721	0.752978	0.971056	2.31406	75.6353	24.2299	41.699	17.9289	13.0124	9.21531	6.76612	2.65865	2.71018	2.71208	65.5006	19.6752	28.1206	22.3651	12.481	8.76567	8.31498	6.5592	4.87145	2.57293	1.73158	0.971056	2.51307
DDB_G0269228	chr1	3259661	3261385	+	1724	1724	1	coding	2.78387	3.29583	3.35285	3.78042	1.91874	3.46933	4.98909	1.13816	2.84662	2.73019	2.41114	1.75208	1.7894	4.85867	6.37815	5.62983	3.19542	4.25898	9.56777	2.61005	1.73606	1.28071	2.21369	3.82127	4.83699	4.49134	3.48792	3.08886	6.51855	4.98909	1.8741	2.84662	2.23313	1.84593	1.75208	2.00154
DDB_G0269230	chr1	3989908	3990396	-	488	488	1	coding	280.297	223.1	352.523	444.945	287.286	227.744	188.46	145.121	145.084	141.936	114.505	114.155	150.551	439.951	334.428	436.26	454.786	271.521	341.615	178.015	111.144	120.76	130.815	360.124	278.764	394.391	449.865	279.404	284.679	188.46	161.568	145.084	126.54	117.633	114.155	140.683
DDB_G0269232	chr1	2906854	2908497	+	1643	1643	1	coding	2.92103	1.91306	3.63936	3.96668	5.70427	2.37408	3.67858	3.18462	3.27134	2.09344	1.33938	0.525258	1.25171	3.33801	2.33456	3.07499	5.53951	3.80677	3.40953	2.9768	1.93545	0.977317	2.32276	3.12952	2.12381	3.35717	4.7531	4.75552	2.89181	3.67858	3.08071	3.27134	2.01444	1.15835	0.525258	1.78723
DDB_G0269234	chr1	4602557	4603687	+	1130	1130	1	coding	17142.8	22057.9	33340.2	21017.2	7422.91	6657.15	3009.45	1200.44	1097.96	781.615	726.909	560.708	989.255	2649.93	13684.2	6826.75	14578.7	8470.79	8688.1	2723.58	1999.17	2035.86	1649.09	9896.35	17871	20083.5	17797.9	7946.85	7672.63	3009.45	1962.01	1097.96	1390.39	1381.38	560.708	1319.17
DDB_G0269236	chr1	2627248	2628493	+	1245	608	4	coding	327.011	246.079	355.858	288.341	223.99	320.998	366.382	293.001	465.176	363.903	397.173	541.643	412.949	497.088	302.484	427.577	268.635	292.998	392.053	323.858	317.148	379.69	403.908	412.049	274.281	391.718	278.488	258.494	356.526	366.382	308.429	465.176	340.526	388.431	541.643	408.428
DDB_G0269238	chr1	4269122	4270264	-	1142	642	3	coding	313.112	158.024	224.25	278.699	374.907	366.019	378.019	368.44	488.024	740.89	868.866	925.133	521.853	366.208	202.346	314.481	383.152	353.774	378.963	470.358	711.126	877.224	576.652	339.66	180.185	269.366	330.926	364.34	372.491	378.019	419.399	488.024	726.008	873.045	925.133	549.252
DDB_G0269240	chr1	3360340	3361265	+	925	600	3	coding	107.113	204.214	214.32	198.989	180.677	171.093	117.264	119.384	98.3015	42.5058	26.373	20.5857	37.9654	159.675	193.068	258.787	188.983	192.231	232.133	120.277	36.782	31.1416	43.0623	133.394	198.641	236.554	193.986	186.454	201.613	117.264	119.83	98.3015	39.6439	28.7573	20.5857	40.5138
DDB_G0269242	chr1	2990411	2993319	-	2908	1999	5	coding	249.873	252.129	181.026	309.661	133.711	181.906	219.542	185.163	188.207	300.586	398.793	391.581	369.859	277.969	373.012	369.958	232.362	203.804	282.579	240.932	417.768	438.558	383.513	263.921	312.571	275.492	271.011	168.758	232.242	219.542	213.047	188.207	359.177	418.676	391.581	376.686
DDB_G0269244	chr1	4264499	4268846	+	4347	4104	3	coding	7.7794	11.0208	11.2229	11.152	14.446	17.653	17.452	14.7468	19.8513	16.0619	12.8439	8.80879	9.08594	11.1808	10.0976	16.3011	10.9466	16.1405	14.565	17.6679	12.2196	8.5864	11.845	9.48008	10.5592	13.762	11.0493	15.2932	16.109	17.452	16.2074	19.8513	14.1407	10.7152	8.80879	10.4655
DDB_G0269246	chr1	3157203	3158848	-	1645	1510	2	coding	75.3515	33.1211	55.5311	26.4817	15.6881	9.89515	17.6142	25.537	28.7648	28.0931	27.1844	30.626	54.1842	101.756	40.8677	57.1024	19.4959	21.1454	24.1997	31.9136	31.3186	27.5622	49.3321	88.5537	36.9944	56.3167	22.9888	18.4168	17.0474	17.6142	28.7253	28.7648	29.7059	27.3733	30.626	51.7582
DDB_G0269248	chr1	3267307	3268805	+	1498	887	7	coding	574.622	255.053	211.93	82.2813	80.8326	44.9674	38.8966	7.32035	23.5399	10.3334	10.6731	9.53837	11.7967	534.483	409.703	468.892	199.58	169.987	130.448	43.3549	24.0766	26.1719	23.4926	554.553	332.378	340.411	140.931	125.41	87.7078	38.8966	25.3376	23.5399	17.205	18.4225	9.53837	17.6446
DDB_G0269250	chr1	2657392	2667176	-	9784	9552	3	coding	29.8434	32.75	23.5211	52.3232	46.8387	39.7869	46.6933	53.54	53.2759	54.7865	44.4895	42.1016	45.2752	47.0275	39.3797	53.0067	49.5321	37.2203	47.6328	49.6478	39.2638	42.5005	47.1077	38.4354	36.0648	38.2639	50.9276	42.0295	43.7098	46.6933	51.5939	53.2759	47.0252	43.495	42.1016	46.1915
DDB_G0269252	chr1	4047424	4051387	+	3963	3112	2	coding	23.1318	42.4578	39.2598	42.9304	67.5817	68.434	55.909	74.5018	97.2038	160.342	114.945	112.759	77.1926	37.8727	66.514	42.3794	57.6823	60.6854	78.3009	80.527	114.351	132.28	84.0405	30.5023	54.4859	40.8196	50.3063	64.1335	73.3675	55.909	77.5144	97.2038	137.347	123.612	112.759	80.6166
DDB_G0269254	chr1	3751652	3752725	+	1073	1073	1	coding	4.02416	2.70311	5.57087	1.70013	5.64991	6.05679	318.579	624.276	524.593	828.191	912.007	976.49	3211.49	6.5031	1.66767	2.22961	2.0083	3.04024	3.3344	380.846	838.949	771.377	1903.02	5.26363	2.18539	3.90024	1.85421	4.34507	4.69559	318.579	502.561	524.593	833.57	841.692	976.49	2557.26
DDB_G0269256	chr1	2408349	2408934	+	585	463	2	coding	11.0819	5.95515	9.20479	3.61176	8.06238	4.00307	1.43138	0	2.8779	0	0.7528	1.3285	0.791465	5.83307	1.18093	6.54935	2.94962	5.86064	2.39541	1.80696	2.59157	0.617965	1.17496	8.4575	3.56804	7.87707	3.28069	6.96151	3.19924	1.43138	0.90348	2.8779	1.29579	0.685382	1.3285	0.983211
DDB_G0269258	chr1	2410260	2410847	-	587	587	1	coding	0.689967	0	1.14619	0	0	0	0	0	0	0	0	0	0	0.573426	0	0.764561	0.688669	0	0	1.12502	0	0	0	0.631697	0	0.955376	0.344334	0	0	0	0.562512	0	0	0	0	0
DDB_G0269262	chr1	2416810	2417466	+	656	656	1	coding	5.24418	0.377423	2.48907	1.22082	1.29088	1.62371	4.7173	0	4.37747	0.565173	0.76337	0	0.802577	9.65074	2.39502	0.830163	2.61716	2.54697	0.971619	1.52694	0	0	0.794303	7.44746	1.38622	1.65962	1.91899	1.91892	1.29766	4.7173	0.763471	4.37747	0.282586	0.381685	0	0.79844
DDB_G0269264	chr1	2419170	2419985	-	815	815	1	coding	0	0	0.453266	0	0	0	0	1.48736	0.531431	0	0	0	0	0	0	0	0.272337	0	0.707736	0.222448	0	0	0.289289	0	0	0.226633	0.136169	0	0.353868	0	0.854905	0.531431	0	0	0	0.144644
DDB_G0269266	chr1	2420227	2423526	-	3299	3299	1	coding	5.98135	3.15683	4.96818	4.64144	4.25342	7.56214	4.96653	7.76322	3.18985	2.14873	1.88646	0.38413	3.05132	8.28509	5.3116	3.94525	5.11722	7.90804	9.78909	5.80528	1.77622	2.26331	2.26489	7.13322	4.23422	4.45671	4.87933	6.08073	8.67562	4.96653	6.78425	3.18985	1.96247	2.07489	0.38413	2.65811
DDB_G0269268	chr1	2423664	2424209	-	545	545	1	coding	4.59667	1.63465	2.69509	2.34999	4.9697	4.10224	2.8813	2.94792	2.10657	0.407968	2.20414	0	3.47603	4.94387	5.47464	2.99625	1.88919	1.5321	7.0136	3.30666	0.210776	1.35702	1.72009	4.77027	3.55465	2.84567	2.11959	3.2509	5.55792	2.8813	3.12729	2.10657	0.309372	1.78058	0	2.59806
DDB_G0269270	chr1	2428475	2429089	-	614	463	2	coding	6.41239	2.15366	4.14261	3.09613	0	0	1.72551	0	0	0	3.62997	7.04656	4.57969	4.14501	1.89813	2.36855	0.711147	1.61484	1.38607	1.45218	0.833097	0.59596	0	5.2787	2.02589	3.25558	1.90364	0.807422	0.693035	1.72551	0.726091	0	0.416548	2.11296	7.04656	2.28985
DDB_G0269272	chr1	2434615	2438410	+	3795	3643	2	coding	7.74012	6.20583	7.66013	6.36916	2.61062	4.49728	3.3821	1.07727	3.36792	4.57193	10.7731	10.6016	4.90458	12.1812	8.70441	8.86891	3.32035	4.55368	6.74922	3.11488	4.05661	4.90388	3.17781	9.96065	7.45512	8.26452	4.84475	3.58215	5.62325	3.3821	2.09607	3.36792	4.31427	7.83849	10.6016	4.0412
DDB_G0269274	chr1	2438501	2440838	-	2337	1942	5	coding	11.284	13.1712	10.2433	14.2013	9.70393	5.67975	3.22557	1.8487	1.80146	1.30248	0.75396	1.44142	2.17988	17.8849	16.427	21.6598	10.6473	9.08402	9.67639	3.26759	1.63424	2.11463	2.02666	14.5844	14.7991	15.9516	12.4243	9.39397	7.67807	3.22557	2.55815	1.80146	1.46836	1.4343	1.44142	2.10327
DDB_G0269276	chr1	2442246	2442509	+	263	263	1	coding	7.27601	19.7025	47.5929	67.1884	67.9098	49.2802	37.8855	7.43681	41.1859	22.9853	21.7784	15.128	23.3842	31.369	36.3448	59.9659	50.3824	51.5343	27.1299	45.9725	14.8884	17.1169	38.0897	19.3225	28.0236	53.7794	58.7854	59.722	38.205	37.8855	26.7047	41.1859	18.9369	19.4477	15.128	30.7369
DDB_G0269278	chr1	2442606	2443928	-	1322	1322	1	coding	1.27042	0.365726	0.602984	0.39433	0.833917	0.590022	0.703248	0	0.176742	0.958401	1.66435	1.14223	0.583279	3.77083	0.773598	1.20665	1.08688	0.41134	0.941508	0.443887	0.141473	0.607222	0.192422	2.52062	0.569662	0.904819	0.740604	0.622629	0.765765	0.703248	0.221943	0.176742	0.549937	1.13579	1.14223	0.38785
DDB_G0269280	chr1	2444312	2445271	-	959	959	1	coding	0.250113	0.252008	0.415494	0.815153	97.8293	50.6847	151.19	159.52	137.375	401.899	536.85	871.957	393.743	1.14327	0.266529	0.83146	11.858	55.9792	19.9493	147.631	533.139	632.851	457.836	0.696691	0.259268	0.623477	6.33658	76.9042	35.317	151.19	153.575	137.375	467.519	584.851	871.957	425.789
DDB_G0269282	chr1	2445906	2446880	-	974	974	1	coding	42.6039	15.3841	19.2278	17.3899	15.2761	14.6779	13.5981	13.4244	14.3895	10.0322	6.7752	5.09258	6.59554	63.6521	18.1075	23.4685	24.5802	15.3493	13.7337	11.0425	9.21448	7.0036	11.4885	53.128	16.7458	21.3481	20.9851	15.3127	14.2058	13.5981	12.2335	14.3895	9.62336	6.8894	5.09258	9.04201
DDB_G0269284	chr1	2449936	2451468	-	1532	1532	1	coding	16.4458	10.5735	20.4251	14.8036	14.3936	17.3976	19.4212	24.3334	23.3372	17.842	20.7474	19.5039	14.7657	20.8925	14.0201	15.9675	12.0375	12.2472	17.4695	18.5155	22.8925	17.0313	15.776	18.6691	12.2968	18.1963	13.4206	13.3204	17.4335	19.4212	21.4245	23.3372	20.3673	18.8894	19.5039	15.2709
DDB_G0269286	chr1	2451692	2455913	-	4221	3705	3	coding	29.7869	19.8344	20.331	30.2143	34.9608	44.9805	32.7132	27.7095	37.805	21.1034	16.3305	10.2759	12.4173	35.9765	19.7352	29.8501	29.4077	37.0213	35.9861	30.646	15.8246	12.7555	19.2235	32.8817	19.7848	25.0905	29.811	35.991	40.4833	32.7132	29.1777	37.805	18.464	14.543	10.2759	15.8204
DDB_G0269288	chr1	2456628	2467773	-	11145	11050	2	coding	37.65	14.6991	19.9942	24.5225	30.1349	30.924	28.4541	25.6695	35.9038	32.4022	33.726	27.7567	25.7645	54.3659	21.6464	37.1464	28.8295	35.4899	27.8663	33.2367	26.4276	31.4197	29.3341	46.008	18.1728	28.5703	26.676	32.8124	29.3951	28.4541	29.4531	35.9038	29.4149	32.5728	27.7567	27.5493
DDB_G0269290	chr1	2468482	2469686	+	1204	963	3	coding	687.516	248.565	567.343	559.232	234.702	163.5	181.312	100.266	66.2033	84.0997	82.693	65.4795	110.24	342.916	363.671	428.435	468.149	345.76	327.683	173.767	142.217	185.142	167.608	515.216	306.118	497.889	513.691	290.231	245.592	181.312	137.017	66.2033	113.159	133.917	65.4795	138.924
DDB_G0269292	chr1	2470067	2471311	+	1244	1162	2	coding	41.462	31.1763	35.1242	46.6122	74.4046	54.5435	42.863	23.3327	16.2717	8.55892	11.4553	3.80203	11.8227	49.1166	42.2049	41.8302	59.0906	60.3111	38.9255	27.4123	7.15552	9.83488	9.07631	45.2893	36.6906	38.4772	52.8514	67.3578	46.7345	42.863	25.3725	16.2717	7.85722	10.6451	3.80203	10.4495
DDB_G0269294	chr1	2471481	2474033	-	2552	2552	1	coding	7.1546	12.8317	11.41	6.11446	7.67075	11.0613	13.9541	9.36027	14.7711	12.3061	6.6098	6.26115	9.81077	9.5931	11.0805	10.3594	6.80789	9.51327	10.6399	16.4878	7.95673	12.1285	9.81076	8.37385	11.9561	10.8847	6.46117	8.59201	10.8506	13.9541	12.9241	14.7711	10.1314	9.36916	6.26115	9.81076
DDB_G0269296	chr1	2474747	2476080	+	1333	1152	3	coding	7.79573	62.1053	6.21622	4.1781	0.955214	4.05506	1.61108	0.566614	1.72082	1.01939	1.90644	5.32694	8.3515	19.0914	42.5338	12.3243	1.24497	5.06509	7.27957	2.28803	1.45846	1.65192	10.9103	13.4436	52.3196	9.27028	2.71154	3.01015	5.66731	1.61108	1.42732	1.72082	1.23893	1.77918	5.32694	9.63091
DDB_G0269298	chr1	2476607	2480100	-	3493	2878	5	coding	39.102	149.621	52.4361	69.5779	61.1335	60.2439	34.1275	23.1539	25.1835	22.87	18.0758	13.2913	22.2162	33.2241	128.999	75.3534	88.6971	65.8781	84.4128	37.3786	19.8985	18.1472	24.9894	36.163	139.31	63.8948	79.1375	63.5058	72.3283	34.1275	30.2663	25.1835	21.3842	18.1115	13.2913	23.6028
DDB_G0269300	chr1	2481510	2482781	+	1271	1271	1	coding	8.43896	8.09801	7.67707	5.02053	6.23187	5.87898	10.2188	13.1435	11.9361	7.57899	5.11841	2.89046	5.59655	11.3553	6.20934	6.90217	4.41209	5.46479	5.47237	11.6306	5.79519	4.53778	3.40852	9.89712	7.15367	7.28962	4.71631	5.84833	5.67568	10.2188	12.3871	11.9361	6.68709	4.82809	2.89046	4.50254
DDB_G0269302	chr1	2482897	2483850	-	953	865	2	coding	24.3709	3.488	12.4217	3.61037	2.22691	3.90149	1.74382	0.754832	0.943949	0.940162	0.282191	0.497996	1.78011	27.8499	3.83654	9.20648	4.14631	3.60919	0.718348	0.67735	0.647644	1.15824	2.2022	26.1104	3.66227	10.8141	3.87834	2.91805	2.30992	1.74382	0.716091	0.943949	0.793903	0.720215	0.497996	1.99115
DDB_G0269304	chr1	2484101	2485936	+	1835	1750	2	coding	10.5527	0	4.78102	2.82884	1.73174	1.11387	1.0621	0.747077	0.867519	0.206778	0.837876	1.66347	4.33115	14.6931	0.219065	2.65764	2.73581	2.09667	1.33306	0.670391	0.320495	1.14634	2.97875	12.6229	0.109532	3.71933	2.78232	1.9142	1.22347	1.0621	0.708734	0.867519	0.263637	0.992108	1.66347	3.65495
DDB_G0269306	chr1	2485989	2488139	-	2150	2150	1	coding	5.69295	2.81181	4.0796	3.75933	5.25734	2.29837	3.02779	1.217	5.00054	2.02106	0.568712	0.501816	1.31543	12.3387	3.92544	7.29799	3.23108	3.795	4.19838	5.00533	1.65328	0.746959	1.30187	9.01581	3.36863	5.6888	3.4952	4.52617	3.24837	3.02779	3.11116	5.00054	1.83717	0.657836	0.501816	1.30865
DDB_G0269308	chr1	2491060	2492799	+	1739	1280	4	coding	2.61801	1.1305	0.155325	1.3205	0.644435	1.21589	1.44922	0.509688	1.09266	0.141073	0	0.504395	0.100166	4.81785	3.28802	3.41909	3.82629	1.48342	1.33389	0.304913	0.14577	0.234625	0.693932	3.71793	2.20926	1.78721	2.5734	1.06393	1.27489	1.44922	0.4073	1.09266	0.143422	0.117312	0.504395	0.397049
DDB_G0269312	chr1	2497222	2499823	-	2601	2509	2	coding	20.3198	0.289042	9.92817	5.71354	3.84454	3.21234	4.07581	3.90943	3.07303	2.41661	2.82562	3.18104	5.07076	28.3712	0.611392	8.26494	6.10833	5.25564	6.88288	4.20976	2.16165	5.67883	2.53459	24.3455	0.450217	9.09655	5.91094	4.55009	5.04761	4.07581	4.0596	3.07303	2.28913	4.25223	3.18104	3.80268
DDB_G0269318	chr1	2540112	2540788	-	676	433	2	coding	0	0	0	0	0	0.59816	0	0	0.53754	0	0	0	0	0	0	0	0	0	0	0	0	0	0	0	0	0	0	0	0.29908	0	0	0.53754	0	0	0	0
DDB_G0269320	chr1	2541233	2541833	-	600	463	2	coding	0	0	0	0	0.593157	0.559569	0	0	0	0.194772	0	0.46426	0	0	0	0.572188	0	0	0	0	0	0	0	0	0	0.286094	0	0.296579	0.279784	0	0	0	0.0973859	0	0.46426	0
DDB_G0269322	chr1	2542013	2542876	-	863	863	1	coding	30.5694	15.6805	7.84822	9.05726	6.06545	7.22776	9.01861	3.78726	3.51827	3.7737	5.09708	2.24876	6.54974	44.2295	10.365	15.0895	9.15355	11.0226	5.04589	8.15642	2.59957	2.55697	3.8304	37.3994	13.0228	11.4688	9.10541	8.54403	6.13683	9.01861	5.97184	3.51827	3.18664	3.82703	2.24876	5.19007
DDB_G0269324	chr1	2543534	2544345	-	811	633	3	coding	13.4023	13.5038	9.09383	0.82028	3.03573	2.25015	24.6862	38.5872	30.8832	11.2499	4.23154	1.18802	3.84221	24.9441	9.85653	11.2953	2.44932	3.42266	2.44814	37.5503	2.35433	1.10524	1.40096	19.1732	11.6802	10.1946	1.6348	3.2292	2.34915	24.6862	38.0688	30.8832	6.80212	2.66839	1.18802	2.62159
DDB_G0269326	chr1	2544681	2547056	-	2375	2048	4	coding	13.5149	22.2828	23.1316	23.1357	13.2398	14.4555	17.7397	14.3517	15.1556	20.9209	13.6518	18.9369	15.5439	14.3927	23.0056	33.1288	17.4604	15.9124	11.4576	15.502	17.148	22.0218	19.5397	13.9538	22.6442	28.1302	20.2981	14.5761	12.9566	17.7397	14.9269	15.1556	19.0345	17.8368	18.9369	17.5418
DDB_G0269328	chr1	2548313	2551945	+	3632	3420	3	coding	4.73103	11.29	5.08195	10.0475	17.4481	18.1561	13.6114	6.78678	12.0899	11.2976	14.3896	20.021	22.2548	8.51424	9.74192	11.5887	12.0361	14.9958	14.2092	14.9643	9.48323	13.0024	22.7042	6.62263	10.5159	8.33533	11.0418	16.2219	16.1827	13.6114	10.8755	12.0899	10.3904	13.696	20.021	22.4795
DDB_G0269330	chr1	2552986	2554021	+	1035	874	2	coding	1.09639	1.24278	3.41502	5.06214	15.5856	10.2476	14.6038	10.0855	11.7449	5.27285	5.86514	9.3647	8.36866	2.5058	2.48273	5.77087	8.20742	6.67828	5.86548	11.5084	5.34158	5.61706	12.0603	1.80109	1.86276	4.59294	6.63478	11.1319	8.05653	14.6038	10.797	11.7449	5.30721	5.7411	9.3647	10.2145
DDB_G0269332	chr1	2554441	2556496	+	2055	1842	3	coding	19.4559	25.1762	17.1873	35.7696	49.1838	45.6936	26.2856	22.1693	26.1712	13.5485	8.28794	7.31304	11.7111	26.1744	30.5099	37.8551	47.9963	46.3826	37.3853	26.578	8.82586	8.43631	10.9005	22.8151	27.8431	27.5212	41.8829	47.7832	41.5394	26.2856	24.3737	26.1712	11.1872	8.36212	7.31304	11.3058
DDB_G0269334	chr1	2556676	2557732	-	1056	958	2	coding	157.571	166.955	167.029	247.535	299.952	297.197	190.925	129.865	137.01	81.4177	79.1322	47.224	87.6176	25.9834	125.135	54.4607	208.202	235.963	288.211	147.631	114.544	129.813	127.022	91.7773	146.045	110.745	227.868	267.958	292.704	190.925	138.748	137.01	97.9806	104.473	47.224	107.32
DDB_G0269336	chr1	2560862	2561113	+	251	251	1	coding	41.4473	4.80016	12.6627	8.79848	8.75613	5.67896	11.5377	5.19396	3.71158	1.4376	0.970873	1.71334	2.04148	48.7003	5.07674	8.44658	11.4122	12.9572	3.70719	3.88401	2.97094	3.98489	3.03064	45.0738	4.93845	10.5546	10.1054	10.8567	4.69307	11.5377	4.53899	3.71158	2.20427	2.47788	1.71334	2.53606
DDB_G0269338	chr1	2564023	2565400	-	1377	1255	2	coding	12.1683	4.34428	1.91001	4.0595	2.20126	2.80343	5.75465	4.70068	7.83787	9.54118	6.34593	7.49467	10.675	11.3074	6.84083	5.30861	1.62576	4.01746	5.59185	10.1548	6.49789	5.7703	16.1521	11.7379	5.59255	3.60931	2.84263	3.10936	4.19764	5.75465	7.42776	7.83787	8.01953	6.05812	7.49467	13.4136
DDB_G0269340	chr1	2565964	2566797	+	833	833	1	coding	44.9124	11.0231	17.2176	4.06599	5.29148	5.61582	8.92467	3.9235	1.9626	1.52034	1.17343	1.0354	2.4674	57.5448	17.7941	19.7796	15.23	12.0716	9.70803	7.51095	2.69308	2.16732	3.05245	51.2286	14.4086	18.4986	9.64799	8.68156	7.66192	8.92467	5.71722	1.9626	2.10671	1.67038	1.0354	2.75992
DDB_G0269342	chr1	2567416	2567916	+	500	277	2	coding	64.9756	50.2933	97.2166	28.0483	29.6579	39.6361	45.4361	42.2219	57.8288	35.7082	21.046	17.0229	14.7513	111.22	23.3857	42.4373	50.6801	67.2938	24.5551	35.0814	31.8657	32.7533	7.75584	88.0978	36.8395	69.8269	39.3642	48.4759	32.0956	45.4361	38.6516	57.8288	33.7869	26.8996	17.0229	11.2536
DDB_G0269344	chr1	2568156	2569534	-	1378	1200	3	coding	45.2075	1.00552	14.4231	14.7446	8.71246	4.75843	3.86699	1.63202	3.20714	1.35515	1.32194	1.25617	3.63495	44.6214	0	12.7173	10.0604	4.41062	5.95369	4.23076	2.25599	2.2538	4.12651	44.9145	0.50276	13.5702	12.4025	6.56154	5.35606	3.86699	2.93139	3.20714	1.80557	1.78787	1.25617	3.88073
DDB_G0269346	chr1	2569786	2570613	+	827	827	1	coding	1.46051	0	0.970496	0.634669	0	0.633089	0	0	0	0.220362	0.29764	0	0.312927	1.69935	0.311274	1.61841	0	0.662047	0.378837	0	0	0.488658	0	1.57993	0.155637	1.29446	0.317335	0.331023	0.505963	0	0	0	0.110181	0.393149	0	0.156464
DDB_G0269348	chr1	2570683	2572593	-	1910	1910	1	coding	12.9415	2.40535	5.63558	3.95846	2.02065	2.85934	7.54639	11.6436	13.949	11.3744	5.50517	3.95387	4.30729	12.9485	3.07951	5.98686	3.51145	3.41728	5.37746	10.7557	4.30949	3.88856	2.93073	12.945	2.74243	5.81122	3.73496	2.71896	4.1184	7.54639	11.1997	13.949	7.84196	4.69686	3.95387	3.61901
DDB_G0269350	chr1	2573853	2575961	-	2108	2108	1	coding	2.50469	1.03241	1.13478	1.73157	0.130781	0.740255	0.9926	1.86185	2.43919	0.687104	0.696045	0.716533	0.121966	2.08163	2.06247	1.5139	0.568176	1.03215	1.77186	2.22764	0.266243	0.857064	0.603542	2.29316	1.54744	1.32434	1.14987	0.581467	1.25606	0.9926	2.04474	2.43919	0.476674	0.776555	0.716533	0.362754
DDB_G0269352	chr1	2576335	2577600	-	1265	1032	3	coding	13.4554	7.94739	15.2227	11.8453	5.72956	5.15371	16.6303	11.3816	12.1998	12.7759	8.6281	8.6561	23.8586	22.8473	12.4844	20.3085	9.49365	6.96684	6.61921	15.3199	10.3983	8.53807	20.6611	18.1513	10.2159	17.7656	10.6695	6.3482	5.88646	16.6303	13.3507	12.1998	11.5871	8.58309	8.6561	22.2599
DDB_G0269354	chr1	2578522	2581449	+	2927	2927	1	coding	12.5057	20.4085	7.49251	7.88427	9.98522	6.79825	7.70564	2.0116	3.11453	1.17542	2.25609	1.54833	2.45981	24.3647	40.6784	20.9455	10.0675	12.1739	10.529	6.68559	2.17341	1.37185	3.17348	18.4352	30.5435	14.219	8.97591	11.0796	8.66363	7.70564	4.34859	3.11453	1.67441	1.81397	1.54833	2.81665
DDB_G0269356	chr1	2583576	2584480	+	904	817	2	coding	7.32932	3.84013	13.6367	11.4659	4.88323	8.73686	7.95211	1.59814	6.99491	3.53871	2.09111	2.10873	2.51259	10.4771	8.43519	15.1064	6.58397	9.30261	11.9771	8.9631	2.51387	3.80098	1.39876	8.90321	6.13766	14.3716	9.02493	7.09292	10.357	7.95211	5.28062	6.99491	3.02629	2.94604	2.10873	1.95567
DDB_G0269358	chr1	2584566	2585608	-	1042	967	2	coding	18.832	3.74501	3.29308	10.364	15.513	10.8752	24.7242	25.3266	20.1494	60.1923	77.0085	111.505	33.4474	26.2569	4.09282	8.78654	13.1082	9.2666	9.31962	13.8381	61.1342	33.3695	42.5604	22.5445	3.91892	6.03981	11.7361	12.3898	10.0974	24.7242	19.5824	20.1494	60.6632	55.189	111.505	38.0039
DDB_G0269360	chr1	2585971	2587983	-	2012	2012	1	coding	0.357837	0	1.18889	0.259165	2.60335	5.23501	17.2745	14.9549	24.8001	25.5105	18.8995	15.3894	10.5421	0.594791	0.381323	0.660873	0.833381	5.67722	3.24862	24.7002	16.2715	20.9519	14.6699	0.476314	0.190661	0.924884	0.546273	4.14029	4.24182	17.2745	19.8276	24.8001	20.891	19.9257	15.3894	12.606
DDB_G0269362	chr1	2609297	2610806	-	1509	1435	2	coding	15.8736	14.0577	25.9532	19.06	10.7487	20.4611	16.3483	12.2964	9.27508	12.1011	10.6411	7.21106	8.5921	35.6195	34.0088	51.2879	29.6027	37.1133	59.9187	12.5326	13.7414	11.5304	11.0723	25.7465	24.0333	38.6205	24.3313	23.931	40.1899	16.3483	12.4145	9.27508	12.9212	11.0857	7.21106	9.8322
DDB_G0269364	chr1	2612482	2622117	-	9635	9441	3	coding	28.7423	198.878	66.9014	39.7184	22.6198	14.4372	11.5758	4.53894	4.56815	6.5884	7.46104	9.0179	11.0855	28.1241	310.054	85.9281	26.6581	37.0379	21.4329	9.33791	8.28427	7.76219	9.87944	28.4332	254.466	76.4148	33.1883	29.8288	17.935	11.5758	6.93842	4.56815	7.43633	7.61161	9.0179	10.4824
DDB_G0269368	chr1	2629488	2630345	+	857	697	2	coding	10.8203	10.2101	13.4099	15.4867	35.1185	36.2939	49.5812	33.2369	49.3417	25.1364	18.5508	19.6115	27.4154	19.6983	12.0796	14.274	13.3714	36.0077	27.1754	37.2465	11.1123	12.7859	28.0432	15.2593	11.1449	13.842	14.4291	35.5631	31.7347	49.5812	35.2417	49.3417	18.1244	15.6683	19.6115	27.7293
DDB_G0269370	chr1	2630812	2631796	+	984	598	5	coding	49.7737	26.4797	44.9808	26.604	19.8973	15.5343	13.5008	7.59714	4.45944	1.35177	1.82582	1.61105	2.98604	55.5967	33.5216	38.6084	28.417	30.6847	24.0137	6.81731	2.63837	3.33066	3.79961	52.6852	30.0006	41.7946	27.5105	25.291	19.774	13.5008	7.20722	4.45944	1.99507	2.57824	1.61105	3.39283
DDB_G0269372	chr1	2632261	2632988	+	727	481	2	coding	139.69	57.3515	135.435	64.8072	36.2618	51.4473	59.4741	48.7781	48.8961	21.7515	9.87757	5.81046	5.05931	224.961	111.247	150.11	73.9314	81.6867	47.0652	48.8372	16.8568	11.8507	20.2921	182.326	84.2991	142.773	69.3693	58.9743	49.2562	59.4741	48.8076	48.8961	19.3042	10.8642	5.81046	12.6757
DDB_G0269374	chr1	2633520	2636041	-	2521	2328	3	coding	19.3137	8.61434	13.3471	10.4631	6.38961	4.46503	10.9764	8.98415	20.7146	19.2328	14.8517	13.9383	9.65563	23.9275	11.1414	17.2356	6.4258	7.35409	6.34564	12.4288	13.048	12.2778	9.01002	21.6206	9.87786	15.2914	8.44443	6.87185	5.40533	10.9764	10.7065	20.7146	16.1404	13.5648	13.9383	9.33283
DDB_G0269376	chr1	2642577	2643428	-	851	851	1	coding	8.45452	0.567906	1.40449	0.612322	0.32373	0	0.819011	0	0.274448	0.212603	1.14864	0.760145	0.603817	9.13444	0.600628	1.24914	1.40644	1.91621	0.365497	0.459517	0	0.942904	0.448194	8.79448	0.584267	1.32681	1.00938	1.11997	0.182749	0.819011	0.229758	0.274448	0.106302	1.04577	0.760145	0.526005
DDB_G0269378	chr1	2644089	2645514	+	1425	1348	2	coding	7.73683	6.98903	5.17059	7.05259	7.35515	8.28784	8.70093	4.12054	6.75508	3.82402	1.44984	1.9989	3.42968	3.84323	5.97024	7.98202	6.0358	8.06226	7.84276	8.84518	2.77287	2.15716	3.77147	5.79003	6.47964	6.5763	6.54419	7.7087	8.0653	8.70093	6.48286	6.75508	3.29845	1.8035	1.9989	3.60057
DDB_G0269380	chr1	2645714	2650717	-	5003	3939	3	coding	41.084	59.3773	42.7004	79.4061	101.56	138.549	140.669	136.632	146.336	181.115	208.786	312.184	491.385	61.2528	75.6179	85.0444	84.7492	91.2181	157.835	140.161	192.487	208.124	444.697	51.1684	67.4976	63.8724	82.0777	96.3891	148.192	140.669	138.397	146.336	186.801	208.455	312.184	468.041
DDB_G0269382	chr1	2653185	2654791	-	1606	1504	2	coding	328.435	176.386	241.814	173.986	64.4675	52.1781	54.2114	76.9162	95.8764	97.6653	87.7267	55.4754	53.8023	365.78	286.279	288.593	147.199	93.8623	95.5302	96.1873	93.8952	68.1464	75.3073	347.108	231.333	265.204	160.593	79.1649	73.8542	54.2114	86.5517	95.8764	95.7802	77.9366	55.4754	64.5548
DDB_G0269384	chr1	2655370	2657301	+	1931	1931	1	coding	1.75262	1.00908	1.87167	1.76801	0	1.0853	0.363815	1.02363	0.73148	0.094441	0.12756	0.225111	0.268223	3.12126	1.06723	2.91315	0.999611	1.41867	1.62359	0.714431	0.390342	0.261781	0.265458	2.43694	1.03816	2.39241	1.38381	0.709336	1.35444	0.363815	0.869029	0.73148	0.242392	0.194671	0.225111	0.266841
DDB_G0269386	chr1	2668447	2670641	-	2194	2113	2	coding	0	10.1804	0.188593	0.246666	0.260821	0.246052	0.769832	0	1.21614	0.256933	0.809749	0	0.12162	0	2.72199	0.2516	0.113313	0.643265	0.294472	0.18511	0	0.189918	0	0	6.45121	0.220097	0.179989	0.452043	0.270262	0.769832	0.0925551	1.21614	0.128467	0.499834	0	0.0608099
DDB_G0269388	chr1	2678066	2680954	+	2888	2888	1	coding	40.2259	176.024	33.4811	41.4433	13.0319	18.3734	7.48762	5.21014	6.55597	3.57385	6.13979	2.69011	4.27375	60.8535	136.392	88.9194	36.749	14.8813	26.8396	7.4873	3.69285	2.95453	4.62622	50.5397	156.208	61.2002	39.0962	13.9566	22.6065	7.48762	6.34872	6.55597	3.63335	4.54716	2.69011	4.44998
DDB_G0269390	chr1	2681142	2681466	-	324	244	2	coding	0	0	0	0	0	0	0	0	0	0.736333	0	80.736	70.5803	0	0	0	0	0	0	0	0	45.3112	69.3352	0	0	0	0	0	0	0	0	0	0.368166	22.6556	80.736	69.9578
DDB_G0269392	chr1	2689530	2690085	-	555	427	2	coding	0.83954	1.12787	0	0	0	0	0	0	0.545058	0	0	0	0	0	0	0	0	0	0	0	0	0	0	0.41977	0.563935	0	0	0	0	0	0	0.545058	0	0	0	0
DDB_G0269394	chr1	2699017	2700122	+	1105	909	3	coding	9.47797	0	0.656043	1.5731	0.907297	0	1.27522	2.51155	1.41016	5.36263	3.88988	4.14245	1.12818	8.64289	1.2625	2.62566	1.31391	2.0885	0	0.643928	4.00197	2.5325	3.76837	9.06043	0.631252	1.64085	1.44351	1.4979	0	1.27522	1.57774	1.41016	4.6823	3.21119	4.14245	2.44828
DDB_G0269398	chr1	2708681	2709448	-	767	767	1	coding	9.69188	8.19027	15.8407	16.3031	7.5419	5.42082	6.96586	1.70427	6.85048	3.89163	2.86711	3.37314	9.71296	13.7712	16.1583	15.5899	9.04954	9.21176	8.10947	6.62709	2.92452	4.70716	7.29249	11.7315	12.1743	15.7153	12.6763	8.37683	6.76515	6.96586	4.16568	6.85048	3.40807	3.78713	3.37314	8.50272
DDB_G0269400	chr1	2710210	2711100	+	890	687	3	coding	59.3312	54.5214	87.0008	94.6996	126.117	143.864	123.042	96.2689	150.125	95.9505	108.147	115.293	112.21	85.1713	72.4958	104.692	95.3417	110.812	114.181	130.645	75.6814	80.1899	119.17	72.2512	63.5086	95.8463	95.0206	118.465	129.023	123.042	113.457	150.125	85.816	94.1683	115.293	115.69
DDB_G0269402	chr1	2711495	2713021	-	1526	1526	1	coding	0	2.93398	0.82926	0.0903843	0.573427	0.991751	1.04774	0	0.324088	0.376586	0.339099	0.149606	0.713031	0	0.354633	0.36877	0.0830411	0.377133	0	0	0.259417	0	0	0	1.64431	0.599015	0.0867127	0.47528	0.495876	1.04774	0	0.324088	0.318001	0.16955	0.149606	0.356516
DDB_G0269404	chr1	2713558	2714296	-	738	637	2	coding	6.57574	45.6218	21.2233	14.6957	29.1357	37.055	30.7584	16.3866	15.0032	7.08677	8.04047	13.5137	22.3412	14.9899	40.0419	18.1126	21.3778	34.9175	22.1735	29.1027	6.73691	9.42904	21.7125	10.7828	42.8318	19.668	18.0368	32.0266	29.6143	30.7584	22.7446	15.0032	6.91184	8.73476	13.5137	22.0269
DDB_G0269406	chr1	2715190	2716197	-	1007	904	2	coding	7.95061	2.13623	5.72336	6.04617	9.74192	9.76466	18.9982	34.6723	19.3568	6.19787	3.37555	2.38279	4.54262	4.51526	2.40052	3.96458	6.21626	11.8631	6.7024	17.8253	5.16471	4.54436	2.38839	6.23294	2.26838	4.84397	6.13122	10.8025	8.23353	18.9982	26.2488	19.3568	5.68129	3.95996	2.38279	3.46551
DDB_G0269408	chr1	2716911	2717087	-	176	176	1	coding	0	0	0	0.736862	4.67488	1.47005	3.2853	0	2.64214	0.511689	0	0	0	0	1.44558	3.00641	0.676996	0.768648	2.63901	0	0	1.13468	2.87654	0	0.72279	1.50321	0.706929	2.72177	2.05453	3.2853	0	2.64214	0.255844	0.567341	0	1.43827
DDB_G0269410	chr1	2719928	2720827	+	899	899	1	coding	529.973	224.455	190.13	204.477	145.264	91.0698	109.063	50.1737	49.2341	22.9441	36.8349	30.5832	47.7297	1046.98	146.413	197.185	233.798	107.782	101.725	119.519	36.394	47.0855	64.0678	788.479	185.434	193.658	219.138	126.523	96.3975	109.063	84.8462	49.2341	29.6691	41.9602	30.5832	55.8988
DDB_G0269412	chr1	2724169	2725668	+	1499	1499	1	coding	35.376	13.548	22.3369	20.9549	22.9848	20.6425	22.252	18.7606	30.0861	31.6387	26.5864	16.9826	13.2043	39.0458	20.9811	30.1543	20.7702	24.217	22.6287	29.6241	23.4585	23.699	16.9716	37.2109	17.2645	26.2456	20.8626	23.6009	21.6356	22.252	24.1924	30.0861	27.5486	25.1427	16.9826	15.0879
DDB_G0269414	chr1	2725897	2726556	-	659	659	1	coding	148.795	18.5112	85.214	44.0677	16.5073	18.7265	17.7974	9.91574	23.2058	6.03793	5.18976	4.90639	5.06657	192.598	31.4019	80.828	44.1186	36.4863	23.1194	22.5414	4.25384	5.62957	8.4858	170.696	24.9565	83.021	44.0932	26.4968	20.9229	17.7974	16.2286	23.2058	5.14588	5.40966	4.90639	6.77619
DDB_G0269416	chr1	2727197	2728127	+	930	781	2	coding	27.4454	22.0918	25.4709	10.1608	5.63613	2.32618	8.76332	4.59695	4.4795	5.08944	6.87423	5.78991	4.27068	31.6022	20.7504	24.466	13.6203	9.03529	8.55068	9.37519	6.21506	4.74523	6.33997	29.5238	21.4211	24.9684	11.8906	7.33571	5.43843	8.76332	6.98607	4.4795	5.65225	5.80973	5.78991	5.30532
DDB_G0269418	chr1	2728317	2728894	-	577	487	2	coding	19.1498	1.73159	6.93339	4.8009	7.61461	7.44947	6.89711	4.01496	13.6281	3.33382	5.00327	0.882949	1.31506	18.1597	2.35461	4.08079	3.18562	6.12089	4.13931	6.80536	3.82759	2.66963	2.60301	18.6547	2.0431	5.50709	3.99326	6.86775	5.79439	6.89711	5.41016	13.6281	3.58071	3.83645	0.882949	1.95903
DDB_G0269420	chr1	2730080	2730479	+	399	304	2	coding	3.53101	0.790614	0	0.852448	0	1.27549	0	0	0.764149	0	0	0	0	1.30426	1.25425	0	0.783192	0	0	2.55888	0	0	0.831941	2.41764	1.02243	0	0.81782	0	0.637744	0	1.27944	0.764149	0	0	0	0.415971
DDB_G0269424	chr1	2732721	2736502	-	3781	3594	3	coding	8.24393	28.6856	15.7465	20.0151	27.0681	33.601	23.441	20.5592	24.2151	14.5031	14.6918	12.1534	14.4453	13.1759	25.8215	23.5592	28.1831	32.4903	34.889	21.17	9.05405	13.0375	17.6935	10.7099	27.2536	19.6528	24.0991	29.7792	34.245	23.441	20.8646	24.2151	11.7786	13.8647	12.1534	16.0694
DDB_G0269426	chr1	2738058	2740498	+	2440	2200	2	coding	3.00409	11.1718	19.7804	10.2654	10.0389	12.8442	10.4236	6.40147	10.3191	6.63403	7.0682	8.39756	8.95259	1.45261	7.39199	5.93144	8.12303	10.8321	10.2715	12.2903	11.2404	16.8127	14.8251	2.22835	9.28191	12.8559	9.19424	10.4355	11.5579	10.4236	9.34588	10.3191	8.93719	11.9404	8.39756	11.8888
DDB_G0269428	chr1	2743300	2744337	+	1037	1037	1	coding	0	0	0	0	0	0	0	0	0	0	0.942813	1.55983	1.23905	0	0	0	0	0	0	0	0	0	1.96204	0	0	0	0	0	0	0	0	0	0	0.471406	1.55983	1.60054
DDB_G0269430	chr1	2753471	2756444	+	2973	2893	2	coding	17.666	10.7384	21.9071	25.2289	30.8688	35.7269	23.3804	28.0312	27.9465	12.858	11.4513	8.09088	9.37387	22.7814	15.4669	21.6438	28.8499	36.5621	25.4932	26.5401	11.8314	13.6321	12.6188	20.2237	13.1027	21.7754	27.0394	33.7155	30.61	23.3804	27.2857	27.9465	12.3447	12.5417	8.09088	10.9963
DDB_G0269432	chr1	2756997	2760268	+	3271	3181	2	coding	13.0502	9.84281	12.782	12.7433	36.6544	25.8728	26.9649	31.0463	22.1488	10.9263	7.2637	6.30755	8.97018	21.0963	12.2588	14.2521	20.9314	26.4151	15.3598	23.0009	8.84981	7.76096	10.5973	17.0732	11.0508	13.5171	16.8374	31.5348	20.6163	26.9649	27.0236	22.1488	9.88806	7.51233	6.30755	9.78372
DDB_G0269436	chr1	2762300	2763013	+	713	534	3	coding	0	0.450518	0	0	0	0	0.866291	0	0.435437	0	0	0	0	0	0	0	0	0	0	0	0	0	0	0	0.225259	0	0	0	0	0.866291	0	0.435437	0	0	0	0
DDB_G0269438	chr1	2767401	2768924	-	1523	1432	2	coding	118.38	8.09801	33.3786	39.1092	33.6598	24.3143	36.1713	39.7045	46.9616	63.853	70.8047	59.5404	38.7453	153.422	12.7577	54.8277	44.7894	34.914	33.4422	34.6051	40.2009	29.6916	34.529	135.901	10.4278	44.1031	41.9493	34.2869	28.8783	36.1713	37.1548	46.9616	52.0269	50.2481	59.5404	36.6372
DDB_G0269440	chr1	2782084	2784323	-	2239	2164	2	coding	9.08998	3.57419	6.62949	3.67308	5.98497	2.46265	2.4162	0.906425	2.15909	1.17079	0.451819	0.199336	0.712538	11.5622	2.89416	4.91352	7.08127	5.21339	2.73161	1.4912	1.20977	0.880871	0.705191	10.3261	3.23418	5.77151	5.37718	5.59918	2.59713	2.4162	1.19881	2.15909	1.19028	0.666345	0.199336	0.708864
DDB_G0269442	chr1	2784673	2787444	-	2771	2771	1	coding	9.81824	5.38795	9.4658	10.952	13.1917	23.3695	26.1557	27.4774	24.8428	27.2798	34.8366	36.8866	33.9024	14.4255	7.28648	11.1226	9.62477	15.1002	21.9427	21.4408	30.7848	39.4491	38.9436	12.1219	6.33722	10.2942	10.2884	14.146	22.6561	26.1557	24.4591	24.8428	29.0323	37.1429	36.8866	36.423
DDB_G0269444	chr1	2788108	2789424	+	1316	999	3	coding	124.128	41.8907	76.431	57.4024	75.9739	68.5556	45.8467	28.0847	41.772	28.3819	41.9975	32.533	28.3667	183.122	66.3928	75.5451	77.9721	87.0344	81.5803	52.162	36.7987	42.2924	46.4941	153.625	54.1417	75.988	67.6873	81.5041	75.0679	45.8467	40.1234	41.772	32.5903	42.1449	32.533	37.4304
DDB_G0269446	chr1	2789495	2790655	-	1160	1075	2	coding	2.22942	0.898525	2.22214	1.4532	5.63417	48.8025	22.0289	15.1913	27.8989	6.22293	7.15579	9.12032	21.137	2.50135	1.30666	0.864657	2.78153	16.6747	39.7567	17.9032	3.99711	5.78087	17.0189	2.36539	1.10259	1.5434	2.11736	11.1544	44.2796	22.0289	16.5472	27.8989	5.11002	6.46833	9.12032	19.0779
DDB_G0269448	chr1	2791078	2795119	-	4041	3877	2	coding	9.03702	9.54812	13.4487	10.8744	5.29865	5.61068	6.65698	6.92754	12.5593	9.35042	11.1267	11.031	5.58018	11.5006	11.6364	17.5941	6.85897	8.67652	7.12175	10.9491	12.0344	14.908	9.41511	10.2688	10.5923	15.5214	8.86668	6.98758	6.36622	6.65698	8.93834	12.5593	10.6924	13.0174	11.031	7.49765
DDB_G0269450	chr1	2798117	2798819	-	702	619	2	coding	7.73296	1.16873	4.17501	4.20047	5.77397	4.19001	4.49467	3.68847	7.34248	6.12543	4.92472	4.51925	2.07106	5.62346	7.21044	9.4259	7.52545	6.13433	3.76091	2.99463	5.12379	1.94047	1.22983	6.67821	4.18959	6.80045	5.86296	5.95415	3.97546	4.49467	3.34155	7.34248	5.62461	3.43259	4.51925	1.65044
DDB_G0269452	chr1	2799520	2802510	-	2990	2990	1	coding	2.24776	0.566197	0	0.697691	32.7828	36.9725	20.9969	13.0188	8.67773	4.0273	1.47238	1.5518	3.612	2.20168	0.256637	0.355824	5.36844	13.6915	6.81944	10.4716	1.43928	1.07436	1.70227	2.22472	0.411417	0.177912	3.03306	23.2371	21.896	20.9969	11.7452	8.67773	2.73329	1.27337	1.5518	2.65713
DDB_G0269454	chr1	2807320	2808805	-	1485	1200	3	coding	73.1503	62.2416	64.4896	57.6774	47.8039	35.6882	42.6335	39.7124	49.6621	24.9196	26.6421	19.2911	17.7471	116.862	72.9531	117.331	62.5538	65.9331	43.6172	38.4837	15.3251	13.9402	20.7384	95.006	67.5974	90.9101	60.1156	56.8685	39.6527	42.6335	39.098	49.6621	20.1224	20.2911	19.2911	19.2427
DDB_G0269456	chr1	2810443	2810655	+	212	212	1	coding	0	0	0.936324	0	0	1.22159	1.09202	0	0	0.850412	0	1.01353	0	0	0	0	0	0	0	0.919033	0	0	0.597592	0	0	0.468162	0	0	0.610797	1.09202	0.459517	0	0.425206	0	1.01353	0.298796
DDB_G0269458	chr1	2811310	2812227	+	917	917	1	coding	41.0643	33.7329	55.1819	55.4091	107.263	37.6977	74.4926	59.1704	57.0565	26.6379	27.984	24.9274	32.2233	38.2584	47.3829	70.7194	75.4475	46.8322	47.4908	54.5894	17.9421	19.2525	39.9332	39.6614	40.5579	62.9507	65.4283	77.0474	42.5943	74.4926	56.8799	57.0565	22.29	23.6182	24.9274	36.0782
DDB_G0269460	chr1	2818161	2825118	-	6957	6663	3	coding	48.4904	29.6416	48.332	34.3686	30.7707	27.5632	41.7526	73.2559	52.6819	30.1216	8.65126	4.79736	10.0419	63.6261	39.0717	52.1148	35.1928	36.3619	30.2052	50.0995	15.0494	11.791	11.0468	56.0582	34.3566	50.2234	34.7807	33.5663	28.8842	41.7526	61.6777	52.6819	22.5855	10.2211	4.79736	10.5443
DDB_G0269462	chr1	2825931	2833171	+	7240	7011	3	coding	37.5876	38.4415	34.0641	70.8093	71.432	77.1806	74.6148	58.5487	78.2766	40.1452	29.1436	20.36	32.4558	55.4075	57.1452	89.7702	58.4108	60.6544	76.4524	75.0614	21.9485	17.1947	30.0887	46.4975	47.7934	61.9172	64.61	66.0432	76.8165	74.6148	66.805	78.2766	31.0469	23.1692	20.36	31.2722
DDB_G0269464	chr1	2833557	2833931	-	374	225	3	coding	6.8452	0.530544	1.74945	3.43223	0	4.5649	1.53026	0	0.512784	1.1917	1.07307	0	1.69228	19.2551	0	6.41829	4.73007	9.54741	0	1.71714	0	0.440436	0	13.0501	0.265272	4.08387	4.08115	4.77371	2.28245	1.53026	0.85857	0.512784	0.595848	0.756753	0	0.846138
DDB_G0269466	chr1	2834458	2835595	+	1137	1003	2	coding	20.905	8.18463	14.6849	8.95452	6.5867	7.37879	9.3734	8.46538	17.6826	14.4189	10.9549	9.2367	12.4134	27.0041	7.63784	16.4141	6.677	11.1006	9.45056	19.5754	12.8504	12.39	6.45934	23.9545	7.91123	15.5495	7.81576	8.84367	8.41468	9.3734	14.0204	17.6826	13.6347	11.6725	9.2367	9.43637
DDB_G0269468	chr1	2836013	2836591	+	578	578	1	coding	0	0	1.3778	0	0	0	0	0	0	0	0	0	0	0	0	0	0	0	0	0	0	0	0	0	0	0.688902	0	0	0	0	0	0	0	0	0	0
DDB_G0269470	chr1	2836764	2838030	-	1266	924	3	coding	66.0493	0.260979	15.7054	8.58241	5.20692	2.38586	3.8892	2.47091	1.89183	1.56322	0	0.232881	2.63608	77.9266	1.93212	8.03655	7.49735	6.01734	4.53501	2.32286	1.3124	1.29993	1.64773	71.9879	1.09655	11.871	8.03988	5.61213	3.46043	3.8892	2.39689	1.89183	1.43781	0.649963	0.232881	2.14191
DDB_G0269472	chr1	2839118	2839714	+	596	596	1	coding	103.363	76.185	88.5273	157.514	286.906	190.682	94.2865	71.8019	72.0681	33.5272	25.4086	17.7189	19.3889	155.597	108.862	126.349	240.259	197.581	124.927	74.7603	23.0434	22.7079	21.5343	129.48	92.5233	107.438	198.887	242.244	157.804	94.2865	73.2811	72.0681	28.2853	24.0582	17.7189	20.4616
DDB_G0269474	chr1	2840597	2843560	+	2963	2013	9	coding	129.673	16.8105	29.5901	96.3671	253.72	238.323	227.02	272.359	303.909	393.003	290.821	206.326	105.651	280.133	23.6633	44.5419	143	176.354	161.708	212.067	238.914	160.76	83.0324	204.903	20.2369	37.066	119.683	215.037	200.016	227.02	242.213	303.909	315.958	225.791	206.326	94.3417
DDB_G0269476	chr1	2844541	2845608	+	1067	1067	1	coding	0.224821	0.679573	0	107.466	205.056	137.896	52.814	43.2003	49.6998	13.9076	8.81967	17.5858	17.9432	1.68162	0.718729	5.97904	228.437	118.216	105.259	59.3861	6.83482	10.0607	16.328	0.953221	0.699151	2.98952	167.951	161.636	121.578	52.814	51.2932	49.6998	10.3712	9.4402	17.5858	17.1356
DDB_G0269478	chr1	2845861	2846125	-	264	193	2	coding	0	0	0	0	0	0	13.121	3.3561	7.19476	5.10901	12.5467	20.481	13.8506	1.53502	0	0	0	1.39539	0	2.00773	10.0783	9.78445	6.52754	0.767509	0	0	0	0.697695	0	13.121	2.68192	7.19476	7.59367	11.1656	20.481	10.1891
DDB_G0269480	chr1	2851290	2851466	-	176	176	1	coding	5.42618	1.36682	16.9014	13.2635	20.2578	7.35027	5.91354	11.0922	17.8345	12.2805	7.60243	1.21967	10.1728	1.69112	0.72279	4.50962	12.8629	1.5373	0.879672	11.6125	5.81599	7.37543	5.75309	3.55865	1.04481	10.7055	13.0632	10.8976	4.11497	5.91354	11.3524	17.8345	9.04826	7.48893	1.21967	7.96293
DDB_G0269482	chr1	2852550	2854865	+	2315	2209	2	coding	23.303	55.627	69.0115	168.044	482.213	162.492	150.056	114.267	111.082	56.5594	19.9168	14.441	18.14	14.2537	46.2418	99.0663	429.426	175.601	42.4385	65.4733	16.8495	10.1102	10.8526	18.7784	50.9344	84.0389	298.735	328.907	102.465	150.056	89.8702	111.082	36.7044	15.0135	14.441	14.4963
DDB_G0269484	chr1	2859071	2859931	+	860	860	1	coding	0	0	0	0.302961	0	0	1.0806	0.760092	1.08632	3.99723	1.70495	3.0088	2.68877	0	0	0	0	0	0	1.5915	0.869543	0.349893	1.77404	0	0	0	0.15148	0	0	1.0806	1.17579	1.08632	2.43339	1.02742	3.0088	2.2314
DDB_G0269486	chr1	2860257	2863558	+	3301	3205	2	coding	6.35897	3.43516	8.27275	3.9119	2.72826	1.70201	2.59763	1.14851	2.57407	1.67613	0.897763	0.826603	1.02595	6.65387	5.71497	5.43341	3.0588	3.25584	4.27261	4.27861	1.2243	1.31372	1.34029	6.50642	4.57507	6.85308	3.48535	2.99205	2.98731	2.59763	2.71356	2.57407	1.45022	1.10574	0.826603	1.18312
DDB_G0269488	chr1	2863702	2864193	-	491	385	2	coding	62.664	14.0656	28.8591	9.09939	6.41438	6.05115	6.61135	0	2.71895	0.936113	1.58049	2.23133	3.32333	67.2909	16.1983	12.3752	8.66975	11.2497	5.2303	4.29951	2.4182	0.518963	3.61798	64.9774	15.132	20.6172	8.88457	8.83202	5.64072	6.61135	2.14975	2.71895	1.67716	1.04973	2.23133	3.47066
DDB_G0269492	chr1	2868963	2869337	-	374	374	1	coding	0	0	0	0	0	0	0	0	0	0.483034	1.30485	0	0	0	0.682313	0	0	0	0	0	0	0	0	0	0.341157	0	0	0	0	0	0	0	0.241517	0.652426	0	0
DDB_G0269494	chr1	2875151	2876971	-	1820	1820	1	coding	0.395566	1.4614	0.219041	0.57298	1.06026	0.285776	0.510926	1.07815	0.385222	0.0994716	0.268709	0	0.565022	0.328752	1.96713	0.730553	0.92125	0.74712	0.855035	0.644989	0	0.11029	0.559196	0.362159	1.71426	0.474797	0.747115	0.903688	0.570406	0.510926	0.861571	0.385222	0.0497358	0.1895	0	0.562109
DDB_G0269496	chr1	2878932	2882063	-	3131	3131	1	coding	17.7916	37.36	18.0474	12.4438	10.1284	14.2043	16.6633	18.453	18.323	12.2045	8.42272	6.05175	9.31917	28.2645	39.0093	29.1366	11.8257	16.1476	19.2968	20.506	7.21061	9.77854	12.4783	23.0281	38.1847	23.592	12.1347	13.138	16.7506	16.6633	19.4795	18.323	9.70757	9.10063	6.05175	10.8987
DDB_G0269498	chr1	2883107	2884312	-	1205	1050	3	coding	0	0	0	0	0	0	0	0	0	0	0.232346	0	0	0	0	0	0	0	0	0	0	0	0	0	0	0	0	0	0	0	0	0	0	0.116173	0	0
DDB_G0269500	chr1	2887577	2888427	+	850	745	2	coding	21.8573	19.7558	28.0333	26.3643	26.031	25.602	72.551	68.335	84.5168	55.8933	34.8812	36.2692	33.918	26.3131	28.2585	25.645	16.8433	28.23	28.9726	66.4306	33.5752	20.299	33.2275	24.0852	24.0071	26.8392	21.6038	27.1305	27.2873	72.551	67.3828	84.5168	44.7342	27.5901	36.2692	33.5728
DDB_G0269502	chr1	2888658	2894331	+	5673	5372	4	coding	24.319	11.6329	9.4599	10.2137	10.6202	9.22024	11.1627	15.2167	25.2707	12.5004	3.89108	2.61017	3.6603	43.2438	12.4935	15.4662	9.78509	10.9579	8.19636	17.8058	4.38677	2.96999	3.7883	33.7814	12.0632	12.463	9.99938	10.7891	8.7083	11.1627	16.5112	25.2707	8.44358	3.43053	2.61017	3.7243
DDB_G0269504	chr1	2898939	2899652	-	713	713	1	coding	3.61609	4.61509	0.400476	5.49983	2.76926	3.65742	2.1018	2.62827	2.34769	0.363731	0.98257	0.433496	0.774777	3.80672	0.51379	5.60985	1.2031	0.546388	1.25062	1.37578	1.50337	0.806581	0.511193	3.71141	2.56444	3.00516	3.35146	1.65782	2.45402	2.1018	2.00203	2.34769	0.933548	0.894575	0.433496	0.642985
DDB_G0269506	chr1	2900455	2901168	-	713	713	1	coding	3.33484	2.88009	5.53992	6.21069	5.74621	4.13015	3.23055	2.59698	2.31974	0	0.970873	1.28501	1.02074	6.335	2.03069	4.7512	5.70611	2.15953	3.08932	1.1652	0.742734	0.398489	0.505107	4.83492	2.45539	5.14556	5.9584	3.95287	3.60974	3.23055	1.88109	2.31974	0.371367	0.684681	1.28501	0.762923
DDB_G0269508	chr1	2902023	2902736	-	713	713	1	coding	0.786382	5.28227	5.66088	4.55632	7.22668	5.68121	3.55501	2.85781	0.510545	1.97749	6.4103	4.2422	2.24652	1.74282	1.67599	1.45233	2.09307	0.891161	0.679921	0.854821	0	0.438512	2.77919	1.2646	3.47913	3.5566	3.32469	4.05892	3.18057	3.55501	1.85632	0.510545	0.988743	3.42441	4.2422	2.51285
DDB_G0269510	chr1	2905172	2906360	-	1188	999	3	coding	28.5159	23.058	57.1242	54.2785	86.434	54.0135	41.9004	27.7581	49.3563	31.5455	28.9343	29.0858	29.3936	23.5002	32.4303	43.2824	76.4175	70.1978	44.7526	41.7101	32.0354	48.9068	44.3345	26.008	27.7442	50.2033	65.348	78.3159	49.3831	41.9004	34.7341	49.3563	31.7904	38.9206	29.0858	36.8641
DDB_G0269512	chr1	2908706	2909031	-	325	226	2	coding	37.3853	37.1381	65.6043	54.3436	25.4043	57.6319	44.3775	45.9256	106.146	59.1876	59.0188	63.9122	54.7169	58.2028	54.428	101.526	75.1555	93.0873	92.1919	66.1099	85.3754	136.535	125.612	47.794	45.783	83.565	64.7495	59.2458	74.9119	44.3775	56.0177	106.146	72.2815	97.7769	63.9122	90.1646
DDB_G0269514	chr1	2909436	2910548	-	1112	1112	1	coding	3.66743	2.39102	5.37566	3.51549	1.98252	3.03917	4.17968	1.76399	3.78161	1.62747	1.75856	0.775853	1.38666	8.1578	3.21846	3.34676	2.79922	3.17818	3.91703	2.63819	0.504499	1.08269	2.51601	5.91261	2.80474	4.36121	3.15736	2.58035	3.4781	4.17968	2.20109	3.78161	1.06599	1.42062	0.775853	1.95133
DDB_G0269516	chr1	2912518	2912643	-	125	125	1	coding	0	0	0	0	0	0	0	0	0	0	0	0	2.04148	0	0	2.11165	0	0	0	0	0	0	0	0	0	1.05582	0	0	0	0	0	0	0	0	0	1.02074
DDB_G0269518	chr1	2942536	2942924	-	388	271	2	coding	715.831	3011.81	5461.59	1354.46	261.806	155.146	180.358	38.4964	37.5128	46.0109	27.4752	32.9017	49.5195	497.28	2748.87	2001.91	965.675	508.553	467.938	114.103	199.18	245.41	83.7236	606.556	2880.34	3731.75	1160.07	385.179	311.542	180.358	76.2995	37.5128	122.595	136.442	32.9017	66.6215
DDB_G0269520	chr1	2943585	2943988	+	403	271	2	coding	572.615	4931.02	5484	1190.21	319.14	111.709	104.731	73.6672	25.0969	27.9768	24.9784	26.5613	26.2613	383.433	3727.49	1847.15	811.194	326.949	271.459	87.1157	66.6361	64.6679	49.3154	478.024	4329.26	3665.57	1000.7	323.045	191.584	104.731	80.3915	25.0969	47.3064	44.8232	26.5613	37.7883
DDB_G0269522	chr1	2944304	2945241	-	937	865	2	coding	12.4624	7.67361	12.4217	21.9631	37.0621	36.4639	51.5099	33.2126	41.6686	68.5273	57.7081	98.2296	69.8694	11.6233	14.0181	21.1749	29.8534	36.2488	32.5052	50.6883	72.9679	93.0066	77.3705	12.0428	10.8459	16.7983	25.9082	36.6554	34.4846	51.5099	41.9505	41.6686	70.7476	75.3574	98.2296	73.62
DDB_G0269526	chr1	2946561	2947922	-	1361	1361	1	coding	25.2096	10.48	18.4501	22.0247	25.7187	25.4086	34.8387	36.0374	32.9628	20.6141	17.4244	15.5333	13.0313	46.8846	17.8469	25.2002	21.1151	22.1756	25.493	25.7269	15.0477	9.14243	15.5137	36.0471	14.1634	21.8252	21.5699	23.9472	25.4508	34.8387	30.8821	32.9628	17.8309	13.2834	15.5333	14.2725
DDB_G0269528	chr1	2948285	2950264	-	1979	1903	2	coding	0	28.0662	1.2563	0.821572	0.723932	0	0.122099	0	0	0.0950855	0.385291	0	0.270054	0.26188	7.65588	0.907841	0.251608	0	0.163467	0.308274	0	0.105427	0	0.13094	17.861	1.08207	0.53659	0.361966	0.0817333	0.122099	0.154137	0	0.0475427	0.245359	0	0.135027
DDB_G0269530	chr1	2954280	2954993	+	713	713	1	coding	7.06201	0.338835	1.67594	1.096	1.1589	1.09328	1.62885	1.83316	3.27493	9.133	22.6156	42.3296	92.7671	4.47176	1.43343	1.11793	0.671307	1.52438	2.61684	3.01582	13.5003	25.5971	40.6463	5.76689	0.886133	1.39694	0.883656	1.34164	1.85506	1.62885	2.42449	3.27493	11.3166	24.1064	42.3296	66.7067
DDB_G0269534	chr1	2956743	2957453	+	710	710	1	coding	1.31207	2.20335	2.90619	3.08838	1.0048	0.710928	0.847356	0	1.70368	0.329941	0.891293	0.393226	0.468536	1.63568	1.16515	0.48464	2.40093	2.72597	1.98527	1.60454	0	0	0	1.47387	1.68425	1.69541	2.74465	1.86539	1.3481	0.847356	0.802271	1.70368	0.164971	0.445647	0.393226	0.234268
DDB_G0269536	chr1	2958224	2958937	+	713	713	1	coding	0	0.699214	0.384272	1.5078	0	0.501348	0.896336	0.630481	0.450539	0.349013	0	0.415956	0.991237	1.53798	0.2465	0.768981	0	0	0	0.377175	0	0	0.490509	0.768988	0.472857	0.576626	0.753899	0	0.250674	0.896336	0.503828	0.450539	0.174507	0	0.415956	0.740873
DDB_G0269538	chr1	2959764	2960474	+	710	710	1	coding	2.85358	6.5719	4.06323	3.10007	3.74626	3.53412	4.54141	1.1111	1.58798	0.922603	0	0.733043	0.873433	1.69399	2.17205	2.25864	3.45854	3.69577	1.85045	0.99705	0	0	0.432214	2.27379	4.37197	3.16093	3.27931	3.72101	2.69228	4.54141	1.05408	1.58798	0.461302	0	0.733043	0.652824
DDB_G0269540	chr1	2961358	2962071	+	713	713	1	coding	0.564961	1.42311	1.40779	0.306881	2.59594	1.22447	2.46282	0.769928	1.65056	0.426207	0	0.507955	0.605238	3.05198	0	1.5651	0.563898	2.24083	0.732715	2.07269	0	1.41768	0	1.80847	0.711553	1.48645	0.43539	2.41838	0.978591	2.46282	1.42131	1.65056	0.213103	0.708842	0.507955	0.302619
DDB_G0269542	chr1	2962520	2963833	-	1313	1313	1	coding	17.4836	14.0929	11.6177	17.7276	8.703	11.3679	13.5495	22.2382	5.10793	4.39655	10.0952	4.19187	4.99468	10.6557	16.147	11.6243	13.9606	16.511	12.0933	8.55236	1.81718	5.84967	3.70739	14.0697	15.1199	11.621	15.8441	12.607	11.7306	13.5495	15.3953	5.10793	3.10686	7.97243	4.19187	4.35103
DDB_G0269544	chr1	2967350	2968528	-	1178	1178	1	coding	4.4804	1.64158	1.69158	0.663738	0	0.220695	1.77557	1.11016	1.18997	0.46091	0.830059	0.549316	0.654519	6.0932	2.60425	1.80538	1.01636	1.15395	1.84888	0.83017	0.158752	0.170347	0.647771	5.2868	2.12291	1.74848	0.840047	0.576975	1.03479	1.77557	0.970165	1.18997	0.309831	0.500203	0.549316	0.651145
DDB_G0269546	chr1	2969017	2974040	+	5023	4637	4	coding	23.7729	16.629	15.0835	14.0513	6.12137	6.55965	11.1263	13.8192	22.0428	16.7829	12.5994	6.97741	9.31135	34.6132	19.7097	25.9704	9.57904	10.9638	12.95	17.3146	9.98154	11.7491	12.4517	29.193	18.1693	20.5269	11.8152	8.54258	9.75482	11.1263	15.5669	22.0428	13.3822	12.1743	6.97741	10.8815
DDB_G0269548	chr1	2974419	2975425	-	1006	843	3	coding	2.98007	87.5059	23.3384	3.69999	11.2479	41.2136	17.5962	7.73569	9.25921	1.81994	1.01219	0.382768	1.8243	6.36869	62.6059	10.693	12.6061	31.52	59.4465	12.3792	1.21682	2.01788	1.0532	4.67438	75.0559	17.0157	8.15302	21.384	50.33	17.5962	10.0575	9.25921	1.51838	1.51503	0.382768	1.43875
DDB_G0269550	chr1	2975759	2977120	+	1361	1188	3	coding	20.261	22.9537	22.7737	12.922	3.2422	5.35255	5.46833	1.64846	3.14129	2.96573	0.924408	1.26882	2.26774	43.228	21.4834	24.2387	11.6709	6.85393	8.88978	3.3694	2.59302	0.843151	2.77873	31.7445	22.2186	23.5062	12.2965	5.04807	7.12117	5.46833	2.50893	3.14129	2.77938	0.88378	1.26882	2.52323
DDB_G0269552	chr1	2982129	2982680	-	551	343	2	coding	22.9669	12.6223	19.6547	11.3413	8.7942	8.67332	7.07911	17.0723	7.45544	6.03793	5.67327	8.13465	3.72791	21.4013	11.4955	19.2802	7.98856	14.9853	6.31834	16.4547	1.08504	12.516	2.95158	22.1841	12.0589	19.4675	9.66491	11.8897	7.49583	7.07911	16.7635	7.45544	3.56148	9.09465	8.13465	3.33975
DDB_G0269554	chr1	2983180	2987875	+	4695	4603	2	coding	10.7798	6.16106	6.61141	2.57699	8.87099	10.7393	35.2601	50.4299	33.7526	22.3688	13.7235	26.5882	15.219	17.0857	8.67871	5.7828	3.78821	12.3655	9.77623	39.9459	12.5122	20.5027	16.3755	13.9328	7.41989	6.19711	3.1826	10.6183	10.2578	35.2601	45.1879	33.7526	17.4405	17.1131	26.5882	15.7972
DDB_G0269556	chr1	2989310	2990097	+	787	700	2	coding	144.51	135.955	203.414	274.783	365.4	297.636	180.579	67.5881	184.366	83.7311	39.5568	39.0554	38.474	176.385	159.462	221.154	338.319	390.516	297.209	197.706	52.1247	66.231	55.8467	160.447	147.708	212.284	306.551	377.958	297.422	180.579	132.647	184.366	67.9279	52.8939	39.0554	47.1604
DDB_G0269558	chr1	2994626	2996280	-	1654	1500	3	coding	0.159753	4.90938	2.25577	0.260328	0.642291	1.03872	2.39873	3.26566	10.3458	217.112	316.202	541.929	166.692	0.265539	1.19166	1.32768	0	0.362077	0.414376	4.16775	199.56	207.921	123.899	0.212646	3.05052	1.79173	0.130164	0.502184	0.726548	2.39873	3.71671	10.3458	208.336	262.061	541.929	145.296
DDB_G0269560	chr1	2996712	2998612	-	1900	1725	3	coding	5.48859	9.80032	5.77075	17.3597	21.2291	40.882	39.8434	28.9726	61.8404	33.1247	38.4405	37.3544	30.1437	11.4904	6.95936	15.4744	21.4276	21.1792	33.6093	40.2723	21.0673	24.7561	38.1566	8.48951	8.37984	10.6226	19.3937	21.2041	37.2456	39.8434	34.6224	61.8404	27.096	31.5983	37.3544	34.1502
DDB_G0269562	chr1	2998816	2999433	+	617	391	2	coding	5.19319	1.84678	0	0	0	1.98626	1.18371	1.66524	4.16491	3.45683	6.84799	3.84521	3.2726	1.26942	5.85956	0	1.82944	0.69237	0	0.996204	3.57193	5.1104	4.5344	3.2313	3.85317	0	0.91472	0.346185	0.993128	1.18371	1.33072	4.16491	3.51438	5.97919	3.84521	3.9035
DDB_G0269564	chr1	3013601	3014302	-	701	701	1	coding	53.0154	20.6776	39.2056	12.6337	15.3232	19.6447	23.1937	2.79675	5.32945	2.58031	3.65944	4.30532	3.66419	66.9439	46.6539	37.1433	21.849	21.1247	76.742	11.1541	2.3996	4.86361	6.89018	59.9796	33.6658	38.1744	17.2414	18.2239	48.1933	23.1937	6.97541	5.32945	2.48996	4.26153	4.30532	5.27718
DDB_G0269566	chr1	3015026	3015487	-	461	461	1	coding	0	0	0	0	24.7759	148.122	216.488	224.521	278.622	338.359	373.08	505.825	232.45	0.431932	1.10765	0	2.07495	71.8536	111.553	219.27	245.305	264.959	190.931	0.215966	0.553826	0	1.03747	48.3147	129.837	216.488	221.895	278.622	291.832	319.02	505.825	211.69
DDB_G0269568	chr1	3017741	3018878	-	1137	1036	2	coding	11.53	13.4138	18.9564	12.2677	14.4736	10.8202	13.5875	6.4796	11.2285	8.51886	5.8137	2.45805	9.04111	13.8304	10.64	15.1474	11.0337	19.8014	10.7912	8.91553	4.16961	3.38045	5.04107	12.6802	12.0269	17.0519	11.6507	17.1375	10.8057	13.5875	7.69756	11.2285	6.34423	4.59708	2.45805	7.04109
DDB_G0269570	chr1	3019090	3020441	+	1351	931	5	coding	31.4245	24.1669	28.1257	19.0899	20.9221	18.7644	20.8743	13.9837	20.7349	9.5794	13.8536	7.49587	8.38183	45.0912	21.3223	23.7357	13.1862	20.9309	16.1358	14.326	8.39861	8.9047	9.9273	38.2578	22.7446	25.9307	16.1381	20.9265	17.4501	20.8743	14.1549	20.7349	8.98901	11.3792	7.49587	9.15457
DDB_G0269572	chr1	3034894	3039544	-	4650	4537	2	coding	5.3428	26.8898	8.69983	7.06861	6.07663	10.6338	14.6047	13.1926	17.2062	14.167	9.99877	6.80128	9.77561	7.91351	30.1302	16.6475	10.5599	11.45	31.6961	13.9516	9.9172	7.69904	10.5442	6.62815	28.51	12.6737	8.81425	8.76329	21.165	14.6047	13.5721	17.2062	12.0421	8.8489	6.80128	10.1599
DDB_G0269574	chr1	3041058	3041915	-	857	857	1	coding	28.8242	2.53771	11.1573	7.90452	6.91153	5.45873	25.0763	30.51	48.9189	128.359	142.861	178.769	99.3828	42.9107	4.17499	8.99295	11.1728	10.3069	7.98471	35.4776	95.4388	109.314	99.6933	35.8675	3.35635	10.0751	9.53866	8.6092	6.72172	25.0763	32.9938	48.9189	111.899	126.088	178.769	99.5381
DDB_G0269576	chr1	3049822	3051393	+	1571	1571	1	coding	8.248	4.00135	4.56726	4.23133	2.89504	4.55184	6.21448	11.0322	15.4696	15.1524	12.7622	14.1449	7.6906	9.64757	4.96435	8.03957	3.88756	4.5004	7.52757	11.0205	15.4784	12.1372	13.0364	8.94779	4.48285	6.30341	4.05945	3.69772	6.0397	6.21448	11.0264	15.4696	15.3154	12.4497	14.1449	10.3635
DDB_G0269578	chr1	3051829	3052746	-	917	661	2	coding	0	0.364899	0	0	0	0	1.2279	0	0.352684	0.819628	0	2.93051	2.32784	0	0	0	0	0	0	0	1.12922	0.908772	4.99165	0	0.182449	0	0	0	0	1.2279	0	0.352684	0.974427	0.454386	2.93051	3.65974
DDB_G0269580	chr1	3064049	3065362	+	1313	1313	1	coding	11.4207	17.1228	27.3201	45.3607	40.0923	49.5052	57.3532	53.2915	60.3259	73.3374	45.8039	38.691	22.1207	18.6796	25.1194	47.1794	38.9396	37.8954	37.2073	52.365	52.0626	32.556	26.1549	15.0501	21.1211	37.2498	42.1502	38.9938	43.3563	57.3532	52.8282	60.3259	62.7	39.18	38.691	24.1378
DDB_G0269582	chr1	3066210	3069104	+	2894	2894	1	coding	6.59296	8.21388	8.36229	15.4864	33.876	11.5859	6.04154	1.94268	1.43161	1.44507	1.27096	1.12146	1.6703	9.81102	15.0957	15.7962	40.2837	24.9889	12.7104	5.66561	1.18066	2.08664	2.64493	8.20199	11.6548	12.0793	27.885	29.4324	12.1481	6.04154	3.80414	1.43161	1.31286	1.6788	1.12146	2.15761
DDB_G0269584	chr1	3072947	3074455	+	1508	1408	2	coding	4.1721	6.52004	7.63801	2.03499	4.30355	3.13716	4.86644	5.10555	8.54059	2.6978	1.82194	0.459321	0.912149	6.22717	9.07332	4.71751	4.58917	5.49992	11.1531	8.74646	1.26107	0.427316	1.17357	5.19963	7.79668	6.17776	3.31208	4.90173	7.14514	4.86644	6.92601	8.54059	1.97943	1.12463	0.459321	1.04286
DDB_G0269588	chr1	3077286	3078470	-	1184	1184	1	coding	44.7797	8.77882	31.9772	20.912	17.9224	17.5662	23.7506	20.9862	25.2576	8.5601	8.0521	6.01188	8.03153	60.7077	18.1374	26.9435	15.3704	22.9621	35.4764	20.8144	7.89743	9.83008	9.8822	52.7437	13.4581	29.4604	18.1412	20.4422	26.5213	23.7506	20.9003	25.2576	8.22876	8.94109	6.01188	8.95687
DDB_G0269590	chr1	3078895	3083055	-	4160	4160	1	coding	4.78947	3.1978	2.30064	3.38521	2.32003	1.62586	2.57139	0.943676	4.21467	1.08831	0.587983	0.674466	1.36	6.57022	6.27217	6.01065	2.70701	3.46584	2.61935	3.48133	0.494799	1.15841	1.40716	5.67985	4.73498	4.15565	3.04611	2.89293	2.1226	2.57139	2.2125	4.21467	0.791553	0.873195	0.674466	1.38358
DDB_G0269592	chr1	3083994	3085319	-	1325	1325	1	coding	5.07016	0.364899	0.30081	0.786875	5.20019	4.70949	37.7141	44.9125	59.4273	35.1074	17.3439	19.8624	26.7701	8.27706	1.15777	0.802616	1.08442	3.07807	2.34844	50.6362	18.4911	18.4784	32.8297	6.67361	0.761335	0.551713	0.935647	4.13913	3.52897	37.7141	47.7744	59.4273	26.7992	17.9111	19.8624	29.7999
DDB_G0269594	chr1	3087129	3089970	+	2841	2713	2	coding	10.5683	12.5197	5.8766	6.38912	5.28271	33.9745	41.1654	35.1927	35.9572	20.2154	21.8977	13.1198	71.8149	22.2337	21.3459	19.6488	7.37066	18.541	18.1796	35.5097	14.3738	16.792	48.5238	16.401	16.9328	12.7627	6.87989	11.9118	26.077	41.1654	35.3512	35.9572	17.2946	19.3449	13.1198	60.1693
DDB_G0269596	chr1	3090844	3091928	+	1084	991	2	coding	3.75561	3.65793	8.31854	3.94402	1.72566	3.66287	3.39561	3.41209	3.04783	0.377764	0.76536	0.787887	2.95046	7.59506	5.46953	7.90711	2.87388	5.10722	5.52019	3.06185	2.34205	0.8377	1.32729	5.67533	4.56373	8.11283	3.40895	3.41644	4.59153	3.39561	3.23697	3.04783	1.35991	0.80153	0.787887	2.13887
DDB_G0269598	chr1	3092703	3093698	+	995	871	2	coding	1.65023	1.93986	4.34055	1.79278	2.05363	1.34123	0.79931	0	1.60708	0.726211	1.26113	0.494573	0.589292	2.17153	2.78435	1.82864	2.05891	1.24674	1.07012	0.672694	0.428795	0.345084	5.10315	1.91088	2.36211	3.0846	1.92584	1.65018	1.20568	0.79931	0.336347	1.60708	0.577503	0.803109	0.494573	2.84622
DDB_G0269600	chr1	3096976	3098088	-	1112	1112	1	coding	17.4742	10.2162	14.3351	4.21858	2.72597	1.40269	1.2539	0	1.26054	0.162747	0.43964	0.58189	0	23.8459	18.3912	17.9291	4.09117	5.62294	4.19682	1.93468	1.009	0.180448	0.914911	20.66	14.3037	16.1321	4.15488	4.17445	2.79975	1.2539	0.967338	1.26054	0.585872	0.310044	0.58189	0.457456
DDB_G0269602	chr1	3110201	3111767	-	1566	1076	4	coding	42.1301	54.5458	25.1143	11.9556	4.21389	6.02314	4.63045	0	2.3816	1.09018	0.679611	2.39868	2.6199	55.3388	46.6721	41.881	18.8619	17.6362	8.79427	6.88764	2.16631	2.23154	4.71433	48.7345	50.609	33.4976	15.4087	10.925	7.4087	4.63045	3.44382	2.3816	1.62824	1.45558	2.39868	3.66711
DDB_G0269604	chr1	3115961	3116406	+	445	274	2	coding	0	0	0	0.945105	0	0	0	0	0	0.656296	0	0	0	0	0	0	0	0	0	0	0.339074	0	0	0	0	0	0.472553	0	0	0	0	0	0.497685	0	0	0
DDB_G0269606	chr1	3116884	3119058	+	2174	2174	1	coding	4.195	1.22354	2.56747	1.43917	1.90219	0.59816	0.748595	0.601783	1.29009	0.49969	0.562437	0.0992557	0.473059	3.66993	1.99988	3.42523	1.98337	1.75146	1.71809	1.17002	0.0860547	0.461698	0.702273	3.93246	1.61171	2.99635	1.71127	1.82683	1.15812	0.748595	0.885904	1.29009	0.292873	0.512067	0.0992557	0.587666
DDB_G0269608	chr1	3131550	3134161	+	2611	2518	2	coding	19.2468	11.9044	18.5192	41.9222	8.0447	13.6811	9.36858	17.9192	20.5993	13.0103	4.41747	2.52718	3.72569	26.3298	22.8453	53.6886	11.5549	14.037	14.8288	13.128	4.56782	3.8255	4.79852	22.7883	17.3749	36.1039	26.7385	11.0408	14.2549	9.36858	15.5236	20.5993	8.78905	4.12148	2.52718	4.26211
DDB_G0269610	chr1	3136522	3141488	+	4966	4723	2	coding	56.2108	59.3374	82.0139	94.6223	102.281	102.105	97.6788	71.2466	75.8467	78.7832	137.39	247.393	168.977	6.83137	37.0771	24.4682	86.7309	85.9465	100.579	101.935	159.589	394.161	240.473	31.5211	48.2073	53.2411	90.6766	94.1137	101.342	97.6788	86.591	75.8467	119.186	265.776	247.393	204.725
DDB_G0269614	chr1	3146250	3147915	+	1665	1310	3	coding	67.662	50.394	88.7062	100.128	90.2238	75.8998	87.1583	84.484	68.4749	100.502	114.877	136.303	278.972	20.1376	49.1079	45.0876	93.5446	90.0442	121.668	96.9825	159.372	206.804	290.152	43.8998	49.7509	66.8969	96.8362	90.134	98.7839	87.1583	90.7332	68.4749	129.937	160.84	136.303	284.562
DDB_G0269616	chr1	3148640	3149056	+	416	337	2	coding	89.9521	53.1671	90.0114	38.8581	8.54304	13.4321	19.8979	2.89575	8.62204	4.5418	10.1039	9.55226	14.7962	98.0103	48.6828	76.5238	32.8733	24.8824	28.4765	5.19701	11.3185	12.4413	16.8965	93.9812	50.9249	83.2676	35.8657	16.7127	20.9543	19.8979	4.04638	8.62204	7.93014	11.2726	9.55226	15.8463
DDB_G0269618	chr1	3150646	3151839	+	1193	1193	1	coding	0	0	0.668131	0.218467	3.23405	13.5112	108.02	137.027	133.071	100.506	26.5356	10.4867	20.8969	0.334259	0.214294	0.445674	2.20789	9.34351	12.5187	119.846	34.0165	13.7929	17.5899	0.167129	0.107147	0.556902	1.21318	6.28878	13.015	108.02	128.436	133.071	67.2611	20.1642	10.4867	19.2434
DDB_G0269620	chr1	3159757	3161048	-	1291	1162	2	coding	1.38976	15.6187	20.2456	15.5627	4.05254	1.8536	3.10685	0	1.76986	0.483894	1.08931	0.768944	1.37432	1.77696	55.3658	38.9742	7.25586	3.99793	3.05026	2.00461	0.333338	0.447103	2.04022	1.58336	35.4922	29.6099	11.4093	4.02523	2.45193	3.10685	1.0023	1.76986	0.408616	0.768208	0.768944	1.70727
DDB_G0269622	chr1	3162116	3163141	-	1025	910	2	coding	0.263277	0.265272	0.437362	0	0.604864	0.570613	1.40274	0.717587	0.769177	0.595848	12.6086	112.793	36.3839	0.218807	0.280556	0.291741	0.656954	1.19343	0.682903	1.60982	5.95165	37.2168	45.6391	0.241042	0.272914	0.364551	0.328477	0.899145	0.626758	1.40274	1.1637	0.769177	3.27375	24.9127	112.793	41.0115
DDB_G0269624	chr1	3170314	3174422	+	4108	4012	2	coding	23.5682	26.7001	27.9232	41.7528	48.6495	56.5905	40.3021	36.1132	36.8745	20.7131	12.7084	8.60513	16.6614	29.6545	37.0351	54.5193	46.0626	60.5347	58.65	44.3787	14.012	15.4857	13.921	26.6113	31.8676	41.2212	43.9077	54.5921	57.6203	40.3021	40.2459	36.8745	17.3625	14.0971	8.60513	15.2912
DDB_G0269626	chr1	3176439	3181124	+	4685	4685	1	coding	19.3429	21.7611	23.1527	23.2126	12.8903	20.545	51.4488	58.6565	41.5165	45.787	47.1725	24.9005	50.803	5.3231	14.9611	8.48849	14.2434	13.7038	21.5311	46.808	49.6082	52.5883	37.4038	12.333	18.3611	15.8206	18.728	13.2971	21.0381	51.4488	52.7323	41.5165	47.6976	49.8804	24.9005	44.1034
DDB_G0269628	chr1	3183487	3185815	-	2328	2212	2	coding	38.9878	17.5928	15.6739	24.5061	10.2155	11.0473	52.3716	48.7726	40.3446	18.4901	9.00623	5.94794	10.9792	32.4025	21.669	28.4214	16.6699	10.2622	17.3002	45.225	8.20027	6.2592	10.3485	35.6951	19.6309	22.0476	20.588	10.2388	14.1738	52.3716	46.9988	40.3446	13.3452	7.63271	5.94794	10.6639
DDB_G0269630	chr1	3187028	3188197	-	1169	1045	2	coding	16.8558	8.43397	22.8581	25.2877	19.4943	12.0532	20.9939	26.2526	30.0383	26.3835	28.6254	25.8769	12.8982	25.7303	16.9845	29.9866	17.5107	13.644	9.51759	17.1074	17.6979	21.1005	13.1299	21.293	12.7092	26.4223	21.3992	16.5692	10.7854	20.9939	21.68	30.0383	22.0407	24.863	25.8769	13.014
DDB_G0269632	chr1	3190841	3195534	+	4693	4516	2	coding	9.37838	3.92345	6.74205	4.55801	5.76459	8.67728	8.95226	12.3324	13.3792	8.19216	4.94573	2.26828	5.02349	13.1045	5.20151	6.29008	4.98144	5.78013	8.42881	12.5644	5.40815	4.17458	4.47743	11.2414	4.56248	6.51606	4.76973	5.77236	8.55305	8.95226	12.4484	13.3792	6.80016	4.56016	2.26828	4.75046
DDB_G0269634	chr1	3201588	3202019	+	431	431	1	coding	0	0	0	0	0	0	0	0	1.08254	8.38601	0	1.9989	19.0538	0	0	0	0	0	0	0.453134	0.433262	2.32452	17.0895	0	0	0	0	0	0	0	0.226567	1.08254	4.40964	1.16226	1.9989	18.0716
DDB_G0269636	chr1	3202239	3203453	-	1214	1214	1	coding	20.7501	29.8676	23.1445	32.2036	27.0143	46.9002	46.0413	33.3952	65.2414	117.18	168.342	275.493	138.669	27.3461	23.7967	38.3225	23.5712	34.6005	30.3715	54.0539	131.018	194.64	135.354	24.0481	26.8322	30.7335	27.8874	30.8074	38.6358	46.0413	43.7246	65.2414	124.099	181.491	275.493	137.011
DDB_G0269638	chr1	3204015	3204688	-	673	535	2	coding	34.8761	26.13	54.2231	50.5183	31.8449	25.1962	40.066	25.5926	35.0527	42.8389	41.6879	64.9251	71.3718	54.4403	40.024	57.97	41.5048	39.0164	31.3143	43.5617	42.5226	51.2382	60.9176	44.6582	33.077	56.0965	46.0115	35.4307	28.2553	40.066	34.5771	35.0527	42.6807	46.463	64.9251	66.1447
DDB_G0269640	chr1	3205382	3206294	-	912	492	3	coding	81.9764	7.81989	42.3048	22.3961	9.47254	10.2503	10.1028	3.30525	8.5029	4.57419	1.97705	2.18062	3.11789	138.679	18.867	43.5383	27.8389	20.6137	12.8965	10.282	4.15931	4.86882	3.08575	110.328	13.3434	42.9216	25.1175	15.0431	11.5734	10.1028	6.79364	8.5029	4.36675	3.42293	2.18062	3.10182
DDB_G0269642	chr1	3206739	3208141	+	1402	925	5	coding	30.9817	0.910482	20.3726	14.7254	5.33842	2.93774	4.25181	4.57404	3.26859	2.23988	2.49921	2.08917	4.42539	36.5846	2.06345	12.8742	12.8848	9.07004	5.52491	3.47306	2.91823	3.67124	2.87422	33.7832	1.48696	16.6234	13.8051	7.20423	4.23132	4.25181	4.02355	3.26859	2.57905	3.08523	2.08917	3.64981
DDB_G0269644	chr1	3214845	3216721	+	1876	1647	3	coding	17.5262	3.82611	2.79018	5.55336	6.62702	15.115	18.7466	17.7144	27.7353	62.7482	69.5733	111.486	64.5412	19.2391	6.92585	9.14404	8.81948	8.11007	10.5127	21.2543	61.365	79.9567	62.637	18.3826	5.37598	5.96711	7.18642	7.36855	12.8139	18.7466	19.4844	27.7353	62.0566	74.765	111.486	63.5891
DDB_G0269646	chr1	3217078	3218041	-	963	681	3	coding	20.7111	15.0321	31.7816	23.2629	24.5978	28.5306	31.9654	38.7497	47.6889	57.7311	57.0515	90.4239	46.4436	21.4431	14.2149	27.2291	19.7962	33.4159	25.0398	30.4792	35.2994	38.9051	36.1019	21.0771	14.6235	29.5054	21.5295	29.0069	26.7852	31.9654	34.6145	47.6889	46.5152	47.9783	90.4239	41.2727
DDB_G0269648	chr1	3218681	3219264	+	583	414	3	coding	0	0	0	0	7.6065	30.263	62.4727	58.8524	132.896	166.586	237.033	226.753	80.4988	0	0	0	0	5.87269	4.85402	47.4129	194.351	282.715	58.3017	0	0	0	0	6.73959	17.5585	62.4727	53.1326	132.896	180.468	259.874	226.753	69.4003
DDB_G0269652	chr1	3231014	3232274	-	1260	357	3	coding	37.3502	7.72825	33.2395	30.4324	35.6265	27.4655	36.8282	53.6277	30.203	24.6549	14.6116	16.4909	18.9347	31.0415	14.9256	26.2372	21.6357	43.8385	39.358	28.8193	9.35845	16.4576	15.5573	34.1958	11.3269	29.7384	26.034	39.7325	33.4117	36.8282	41.2235	30.203	17.0067	15.5346	16.4909	17.246
DDB_G0269654	chr1	3233164	3235474	+	2310	2105	4	coding	0.401072	0.134704	0.44418	0.871434	0.460721	0	0.388529	0	0	0.100856	0	0	0.429665	0.222219	0	0.444433	0.667196	0.303008	0	0.217989	0.208429	0	0	0.311645	0.0673519	0.444307	0.769315	0.381864	0	0.388529	0.108994	0	0.154643	0	0	0.214832
DDB_G0269656	chr1	3235920	3238114	+	2194	1847	4	coding	0	0	0	0	0.170153	0	0	0	0	0	0.226397	0	0	0	0	0.164138	0	0	0	0	0	0.123898	0	0	0	0.0820689	0	0.0850765	0	0	0	0	0	0.175148	0	0
DDB_G0269658	chr1	3247871	3248759	+	888	811	2	coding	23.1839	5.20755	19.8701	5.45441	3.22297	0.960146	3.4332	0.804968	2.1571	0.891207	0.752337	12.7457	157.879	30.1906	5.66496	10.7998	5.15866	2.6775	0.38303	1.44468	0.46044	3.82903	78.752	26.6872	5.43626	15.3349	5.30654	2.95024	0.671588	3.4332	1.12482	2.1571	0.675824	2.29068	12.7457	118.316
DDB_G0269662	chr1	3257172	3257666	+	494	494	1	coding	2.57627	5.19159	8.55953	5.03786	4.73508	5.58368	14.9742	8.42625	13.0463	10.1064	6.82528	1.85306	9.38378	0.856448	8.78515	9.13536	5.14285	14.0138	8.68723	17.223	8.83631	7.32673	2.18519	1.71636	6.98837	8.84744	5.09035	9.37444	7.13545	14.9742	12.8246	13.0463	9.47135	7.076	1.85306	5.78448
DDB_G0269664	chr1	3265296	3266203	+	907	811	2	coding	91.2589	134.206	143.997	87.431	107.885	34.4052	32.1862	21.7341	21.1396	14.0365	8.57664	9.95761	17.4015	107.017	173.883	124.361	81.0647	106.765	76.4146	42.2569	18.4176	17.7864	23.4847	99.138	154.044	134.179	84.2478	107.325	55.4099	32.1862	31.9955	21.1396	16.2271	13.1815	9.95761	20.4431
DDB_G0269666	chr1	3273351	3273836	-	485	388	2	coding	3.07831	0	2.04551	2.67538	1.41445	1.33436	0.596408	0	2.69803	0	0	0	3.29777	1.27918	2.95232	3.75223	0.614504	0.697695	0	0.501933	0	0	0.652754	2.17875	1.47616	2.89887	1.64494	1.05607	0.667178	0.596408	0.250967	2.69803	0	0	0	1.97526
DDB_G0269668	chr1	3278152	3278565	-	413	413	1	coding	61.767	73.6302	130.068	84.4294	62.9585	62.8501	59.2735	38.7289	64.1055	80.5057	85.9856	103.769	90.7126	90.618	71.0743	113.753	66.5713	77.2268	91.3902	66.197	85.4467	110.607	90.6997	76.1925	72.3523	121.911	75.5004	70.0926	77.1202	59.2735	52.463	64.1055	82.9762	98.2962	103.769	90.7061
DDB_G0269670	chr1	3279591	3281482	-	1891	1704	3	coding	84.467	72.3516	72.0871	74.7248	66.0057	29.4954	23.4371	8.0511	8.21897	9.07281	9.53127	7.27192	9.19203	85.1634	102.902	79.4929	84.1676	51.7263	32.6545	24.3116	10.1424	13.0598	14.9881	84.8152	87.6266	75.79	79.4462	58.866	31.0749	23.4371	16.1813	8.21897	9.60762	11.2955	7.27192	12.0901
DDB_G0269672	chr1	3282508	3282723	+	215	215	1	coding	0	0	0	0	0	0	16.1527	178.759	125.575	419.72	254.854	320.823	228.645	0.923854	1.18457	0	0	0	0	55.2824	237.427	172.944	175.609	0.461927	0.592286	0	0	0	0	16.1527	117.021	125.575	328.574	213.899	320.823	202.127
DDB_G0269674	chr1	3283385	3283606	+	221	221	1	coding	0	0	0	0	0	0	9.4297	39.797	74.2567	241.109	154.841	185.736	136.144	0.898885	0	1.1985	0	1.22568	0	27.7759	202.345	147.463	81.4178	0.449442	0	0.599251	0	0.612841	0	9.4297	33.7864	74.2567	221.727	151.152	185.736	108.781
DDB_G0269676	chr1	3289699	3291350	-	1651	1555	2	coding	5.44246	0.322571	2.92508	1.82594	0.919394	0.693865	0.930397	0	0.935319	0.241517	0.24466	0	0.514452	5.58747	2.47339	2.57198	1.99714	0.907004	1.45322	0.652514	0	0.133892	0.594006	5.51496	1.39798	2.74853	1.91154	0.913199	1.07354	0.930397	0.326257	0.935319	0.120759	0.189276	0	0.554229
DDB_G0269678	chr1	3301231	3305445	-	4214	4214	1	coding	10.4246	7.74858	6.05645	13.7387	35.4016	37.1008	32.2549	26.8607	38.722	32.7036	34.1015	23.9185	17.5146	16.4992	10.259	11.741	26.7233	29.6632	29.4781	27.9815	23.9345	20.2268	18.7533	13.4619	9.00378	8.89875	20.231	32.5324	33.2894	32.2549	27.4211	38.722	28.3191	27.1641	23.9185	18.1339
DDB_G0269680	chr1	3305788	3308565	-	2777	2777	1	coding	6.37884	2.83682	5.91953	5.16154	3.58796	5.14869	6.09412	4.07676	8.56833	3.41832	3.49642	2.92693	3.81739	9.54254	4.82857	7.26347	5.66429	4.98536	3.7656	5.55916	3.66931	2.90697	4.75752	7.96069	3.8327	6.5915	5.41292	4.28666	4.45714	6.09412	4.81796	8.56833	3.54381	3.2017	2.92693	4.28746
DDB_G0269682	chr1	3309660	3313064	-	3404	3310	2	coding	122.737	34.6237	58.1089	69.4653	100.267	72.7097	73.0735	70.0479	57.6808	45.0383	35.0886	22.3572	24.3091	47.5986	32.756	31.9731	83.4312	86.4283	77.7569	77.8997	57.0493	54.9396	39.4313	85.1676	33.6899	45.041	76.4482	93.3478	75.2333	73.0735	73.9738	57.6808	51.0438	45.0141	22.3572	31.8702
DDB_G0269684	chr1	3317582	3319144	-	1562	1562	1	coding	19.7402	15.1689	6.50754	1.83579	2.91171	5.16071	57.2197	86.463	84.825	32.971	9.54847	4.07453	6.91202	36.4506	19.8899	4.34083	4.13994	8.44332	3.98469	97.8144	8.80162	5.07558	3.25751	28.0954	17.5294	5.42419	2.98787	5.67751	4.5727	57.2197	92.1387	84.825	20.8863	7.31202	4.07453	5.08477
DDB_G0269686	chr1	3319946	3322896	-	2950	2685	3	coding	13.1309	12.2404	25.1522	22.2226	15.5969	14.7621	19.4698	28.2422	22.0085	23.1476	27.8519	36.3817	24.737	14.5507	16.8484	21.8753	13.5966	14.5769	16.6823	21.5198	20.9242	36.2003	27.4652	13.8408	14.5444	23.5138	17.9096	15.0869	15.7222	19.4698	24.881	22.0085	22.0359	32.0261	36.3817	26.1011
DDB_G0269688	chr1	3323737	3326298	-	2561	2268	3	coding	40.6525	1.17182	12.2068	9.53345	4.49373	4.35384	5.06986	9.22151	6.07484	2.83152	1.61598	1.37837	3.00154	45.9559	0.901339	12.0673	10.3946	5.87096	5.07351	5.68902	2.06043	2.56465	4.87625	43.3042	1.03658	12.1371	9.96404	5.18235	4.71368	5.06986	7.45527	6.07484	2.44597	2.09032	1.37837	3.9389
DDB_G0269692	chr1	3337065	3338927	+	1862	1862	1	coding	3.39653	21.1917	11.2848	7.66368	8.25354	7.78617	6.96026	8.18939	13.1036	26.9539	35.2747	38.8774	12.1756	4.99424	12.8769	8.83031	9.51846	7.69818	8.7254	10.0114	23.6762	27.8093	16.413	4.19538	17.0343	10.0576	8.59107	7.97586	8.25579	6.96026	9.10038	13.1036	25.315	31.542	38.8774	14.2943
DDB_G0269694	chr1	3339032	3343830	-	4798	4608	3	coding	34.8108	29.5655	33.9532	35.3569	28.3834	34.5353	27.4418	28.9537	34.7372	48.0834	48.7357	42.4646	39.5518	19.4316	33.0447	35.4295	32.1465	35.5248	42.9185	38.4206	51.0037	55.6433	50.7105	27.1212	31.3051	34.6913	33.7517	31.9541	38.7269	27.4418	33.6872	34.7372	49.5435	52.1895	42.4646	45.1312
DDB_G0269696	chr1	3345400	3350536	+	5136	5035	2	coding	9.96281	7.27657	9.66104	12.5841	18.3167	19.6041	19.6257	18.9043	20.9597	15.0678	11.4145	7.65034	9.24318	13.4501	8.12762	12.7302	14.6544	20.987	18.8561	17.2747	9.32687	12.6396	11.7507	11.7064	7.70209	11.1956	13.6193	19.6518	19.2301	19.6257	18.0895	20.9597	12.1974	12.0271	7.65034	10.497
DDB_G0269698	chr1	3350709	3351586	-	877	733	2	coding	2.45009	4.60815	4.34149	2.83917	1.68868	5.13319	9.33562	0.890393	12.2482	5.9147	3.82801	3.23087	2.62476	8.00925	3.30713	4.88695	0.97819	5.73819	9.95645	8.92212	2.29187	1.50287	7.96626	5.22967	3.95764	4.61422	1.90868	3.71344	7.54482	9.33562	4.90626	12.2482	4.10328	2.66544	3.23087	5.29551
DDB_G0269700	chr1	3352107	3354728	+	2621	2621	1	coding	3.93771	4.52116	1.52126	2.78557	4.73372	6.59926	6.91943	2.24636	6.198	2.1416	1.7729	1.48202	2.74688	5.78413	4.4889	3.6531	2.65066	4.3586	6.05705	4.66614	1.42768	0.536182	3.59239	4.86092	4.50503	2.58718	2.71812	4.54616	6.32816	6.91943	3.45625	6.198	1.78464	1.15454	1.48202	3.16964
DDB_G0269702	chr1	3365719	3366285	-	566	248	4	coding	0	0	0	28.5791	24.7247	108.848	2224.52	3608.54	4486.08	2262.42	1534.24	1246.26	897.217	1.98757	3.05818	12.1903	28.6442	3.79424	31.0163	3151.17	1463.42	1059	527.404	0.993787	1.52909	6.09517	28.6117	14.2595	69.9324	2224.52	3379.86	4486.08	1862.92	1296.62	1246.26	712.311
DDB_G0269704	chr1	3367372	3368994	-	1622	1268	4	coding	23.1237	17.1175	21.1667	19.5842	23.7438	21.6833	30.7207	35.243	30.0559	24.9919	29.8131	30.7189	37.411	22.983	13.6785	25.2053	15.638	25.0282	30.8466	29.0092	25.0147	17.8418	34.7237	23.0533	15.398	23.186	17.6111	24.386	26.2649	30.7207	32.1261	30.0559	25.0033	23.8275	30.7189	36.0674
DDB_G0269706	chr1	3373104	3374984	+	1880	1690	2	coding	10.1777	21.3763	17.741	20.245	11.5267	9.63126	5.69347	4.88387	5.30479	4.81232	2.99435	3.47987	5.06774	15.2494	26.8088	19.141	10.1586	16.4073	12.735	7.77173	2.79357	4.25658	7.97919	12.7136	24.0926	18.441	15.2018	13.967	11.1831	5.69347	6.3278	5.30479	3.80294	3.62546	3.47987	6.52346
DDB_G0269708	chr1	3379646	3380666	+	1020	916	2	coding	102.399	52.7076	92.9837	114.512	75.2641	56.1215	49.9151	40.2787	37.9527	48.6389	65.6957	66.3164	30.5421	71.4085	113.44	113.325	136.667	113.376	117.54	58.6409	101.23	147.238	43.3996	86.9038	83.0739	103.154	125.59	94.3198	86.8306	49.9151	49.4598	37.9527	74.9346	106.467	66.3164	36.9709
DDB_G0269710	chr1	3383680	3388102	-	4422	4327	2	coding	13.8952	14.9245	25.3451	23.6998	30.8699	32.5551	30.6902	27.344	34.5602	53.7543	61.5614	68.5872	33.2548	10.0931	16.4655	24.3279	26.9059	34.1386	31.9333	36.1828	64.0577	77.5925	44.2263	11.9941	15.695	24.8365	25.3029	32.5043	32.2442	30.6902	31.7634	34.5602	58.906	69.577	68.5872	38.7406
DDB_G0269712	chr1	3388870	3390021	-	1151	1151	1	coding	79.8277	20.7907	34.9707	23.5489	30.407	62.5653	44.521	72.7155	49.4249	146.231	258.783	209.51	122.138	62.5333	17.7686	20.7865	21.8437	38.2642	31.0863	56.0754	215.927	219.842	97.8961	71.1805	19.2796	27.8786	22.6963	34.3356	46.8258	44.521	64.3954	49.4249	181.079	239.312	209.51	110.017
DDB_G0269714	chr1	3391649	3393035	-	1386	1200	3	coding	80.8345	22.6242	47.414	36.4278	33.4742	41.8525	52.6877	28.0163	49.6621	39.9768	29.591	23.2391	34.1044	116.696	33.8179	53.8549	36.9545	45.8026	58.5015	46.2943	22.0931	18.7817	32.3772	98.7652	28.221	50.6344	36.6912	39.6384	50.177	52.6877	37.1553	49.6621	31.0349	24.1864	23.2391	33.2408
DDB_G0269716	chr1	3397004	3398144	-	1140	1045	2	coding	78.2015	47.831	65.3361	42.4783	21.6018	20.8756	21.9936	20.3145	22.2216	13.927	12.8522	10.5157	8.23025	161.624	82.8453	84.4961	33.6481	35.2146	31.2296	18.1358	10.4579	9.30341	8.87484	119.913	65.3382	74.9161	38.0632	28.4082	26.0526	21.9936	19.2251	22.2216	12.1924	11.0778	10.5157	8.55254
DDB_G0269718	chr1	3402124	3406095	-	3971	3971	1	coding	23.2784	23.4235	31.5552	23.9404	13.5128	19.2728	49.1297	38.4068	65.5001	51.0913	38.5839	41.5521	55.2624	11.8658	22.2925	24.1786	16.1093	20.3654	26.648	54.632	39.7758	56.2847	67.1317	17.5721	22.858	27.8669	20.0248	16.9391	22.9604	49.1297	46.5194	65.5001	45.4336	47.4343	41.5521	61.1971
DDB_G0269720	chr1	3410490	3413579	-	3089	2469	6	coding	3.74093	12.4485	3.35257	2.51331	3.90149	8.16124	6.19883	3.62236	13.6616	5.86711	4.86511	2.69962	4.37675	6.17721	10.9103	6.98168	4.66736	7.64204	8.55435	7.6247	3.41493	4.03489	6.15821	4.95907	11.6794	5.16712	3.59033	5.77176	8.35779	6.19883	5.62353	13.6616	4.64102	4.45	2.69962	5.26748
DDB_G0269722	chr1	3414230	3415170	+	940	862	2	coding	21.1207	2.52008	10.1565	8.15153	2.23464	1.80694	5.78806	3.02981	1.62382	1.46755	0.283171	1.12438	3.27487	20.7867	3.25757	12.01	8.59879	7.4009	5.04589	2.94537	4.2243	3.83546	4.41969	20.9537	2.88883	11.0832	8.37516	4.81777	3.42642	5.78806	2.98759	1.62382	2.84593	2.05932	1.12438	3.84728
DDB_G0269724	chr1	3424394	3425573	+	1179	1063	2	coding	48.8108	24.5335	38.3893	32.8205	37.6822	47.0314	44.5542	33.1828	41.4965	40.2245	37.101	60.7102	35.746	64.8311	42.5245	46.4681	31.9542	46.3722	72.9533	51.282	53.3388	42.9021	45.656	56.8209	33.529	42.4287	32.3873	42.0272	59.9923	44.5542	42.2324	41.4965	46.7816	40.0016	60.7102	40.701
DDB_G0269726	chr1	3425762	3426901	-	1139	1057	2	coding	29.4751	15.763	12.0529	16.5032	21.8779	22.9732	17.2418	12.9775	28.0419	4.4472	3.9275	2.95588	5.82949	44.3764	21.9867	24.6219	19.9148	22.8678	15.1438	21.7196	5.65572	4.17228	5.88958	36.9257	18.8749	18.3374	18.209	22.3729	19.0585	17.2418	17.3486	28.0419	5.05146	4.04989	2.95588	5.85953
DDB_G0269728	chr1	3427650	3428995	+	1345	998	4	coding	16.6542	9.89925	13.7337	5.72723	7.98276	6.10248	11.7228	6.8579	13.7684	11.5697	8.91226	5.92488	7.44467	27.3837	7.78838	10.6215	7.65371	6.38162	8.85729	10.0612	13.0757	8.31817	7.36791	22.019	8.84381	12.1776	6.69047	7.18219	7.47989	11.7228	8.45955	13.7684	12.3227	8.61521	5.92488	7.40629
DDB_G0269730	chr1	3429232	3429774	-	542	542	1	coding	0	0	0.734575	0	0	0	0	1.20523	1.93782	20.5156	85.6084	223.037	366.891	0	0	0	0	0.501107	0	0.360505	43.7762	174.023	437.652	0	0	0.367287	0	0.250554	0	0	0.782867	1.93782	32.1459	129.816	223.037	402.271
DDB_G0269732	chr1	3443410	3446174	+	2764	2437	2	coding	26.3834	8.82804	19.6248	6.31	16.1714	13.7087	42.3428	121.819	53.2564	39.1388	9.83053	4.07156	12.7611	4.41813	12.1167	3.49084	8.59777	15.3399	13.2146	60.516	22.3314	15.9749	11.7423	15.4008	10.4724	11.5578	7.45389	15.7556	13.4616	42.3428	91.1673	53.2564	30.7351	12.9027	4.07156	12.2517
DDB_G0269734	chr1	3450462	3451264	+	802	639	3	coding	8.60202	14.885	6.52364	12.5955	10.7406	6.48472	3.80419	1.01938	5.2812	0.987511	0.76218	1.51319	5.40896	14.4536	14.9455	9.32479	9.70572	5.93367	21.5848	4.11632	0.728851	0.938498	2.77573	11.5278	14.9153	7.92422	11.1506	8.33713	14.0348	3.80419	2.56785	5.2812	0.858181	0.850339	1.51319	4.09234
DDB_G0269736	chr1	3451792	3454310	-	2518	2048	4	coding	11.2957	4.5287	2.35788	2.69844	1.22284	1.02542	1.54684	0	0.287968	0.579998	0.903916	0.319036	1.39384	8.8963	4.22244	3.27669	2.00698	2.14464	1.76411	0.771445	0.829813	0.593612	0.815139	10.096	4.37557	2.81728	2.35271	1.68374	1.39476	1.54684	0.385722	0.287968	0.704906	0.748764	0.319036	1.10449
DDB_G0269738	chr1	3455193	3456362	+	1169	1084	2	coding	164.494	56.4721	61.5206	42.0337	24.2547	21.4437	27.7363	11.751	35.419	65.5499	137.086	180.199	63.1222	165.742	78.1032	77.4192	38.2877	38.9611	34.4093	31.9948	89.7067	100.974	69.5039	165.118	67.2877	69.4699	40.1607	31.6079	27.9265	27.7363	21.8729	35.419	77.6283	119.03	180.199	66.3131
DDB_G0269740	chr1	3463314	3465781	+	2467	2265	3	coding	134.717	49.7083	49.0678	126.974	48.9492	50.6517	50.1504	25.6813	77.8401	45.6438	19.4714	33.2198	29.9417	224.057	144.574	249.116	213.451	112.896	102.909	94.8561	40.1489	47.8187	85.1948	179.387	97.1412	149.092	170.212	80.9224	76.7802	50.1504	60.2687	77.8401	42.8964	33.6451	33.2198	57.5682
DDB_G0269742	chr1	3466584	3468271	+	1687	1436	4	coding	61.5278	59.1379	66.0635	49.8149	33.4238	25.9296	33.0323	23.4053	28.9039	10.7551	6.88106	5.84678	8.21694	114.812	60.2355	79.4507	40.6917	39.6814	29.086	30.7905	9.35845	6.20647	8.04383	88.1699	59.6867	72.7571	45.2533	36.5526	27.5078	33.0323	27.0979	28.9039	10.0568	6.54377	5.84678	8.13039
DDB_G0269744	chr1	3468500	3469879	-	1379	1379	1	coding	6.95967	3.5062	6.6479	5.85965	3.19789	3.95956	4.88796	2.84539	3.72772	3.01896	2.65935	2.03366	5.59187	6.65175	5.0061	6.16968	5.73092	7.29547	5.41572	3.97182	3.39074	3.78392	6.27211	6.80571	4.25615	6.40879	5.79529	5.24668	4.68764	4.88796	3.4086	3.72772	3.20485	3.22163	2.03366	5.93199
DDB_G0269746	chr1	3471589	3472824	+	1235	977	4	coding	24.4759	30.2102	31.3082	22.8675	17.5725	11.5379	10.314	1.66779	4.76717	1.56949	3.11748	2.86081	2.35987	33.4622	33.3854	32.2752	18.0781	11.0949	13.0148	8.28113	1.52635	1.53546	7.00663	28.969	31.7978	31.7917	20.4728	14.3337	12.2764	10.314	4.97446	4.76717	1.54792	2.32647	2.86081	4.68325
DDB_G0269748	chr1	3473013	3474697	-	1684	1456	2	coding	0.164683	1.32745	1.36788	0.894544	0.189176	0.713853	2.393	4.48861	1.68396	5.15584	31.7991	103.943	114.146	0.410602	0.350984	1.27742	0.821868	0.746505	0	0.939834	18.2291	49.6587	88.9612	0.287643	0.839218	1.32265	0.858206	0.467841	0.356927	2.393	2.71422	1.68396	11.6925	40.7289	103.943	101.554
DDB_G0269750	chr1	3480476	3481471	+	995	690	3	coding	75.3587	165.649	141.304	153.95	68.457	82.7907	81.2251	65.1606	86.7161	62.601	53.6628	79.904	109.497	141.098	227.069	229.21	127.436	114.063	147.389	95.8997	54.2871	90.5658	104.879	108.228	196.359	185.257	140.693	91.2598	115.09	81.2251	80.5302	86.7161	58.4441	72.1143	79.904	107.188
DDB_G0269752	chr1	3482394	3483700	-	1306	967	5	coding	1.85269	0.746691	0	2.01272	2.27011	3.07849	3.23055	0.673291	0.962262	0.186356	0	0	0.132318	1.53976	0.789714	0.273732	1.60264	2.37949	1.2815	1.20836	0.192561	0	0.261907	1.69622	0.768203	0.136866	1.80768	2.3248	2.17999	3.23055	0.940825	0.962262	0.189458	0	0	0.197113
DDB_G0269754	chr1	3484288	3485533	+	1245	1060	2	coding	4.52182	2.39194	2.44132	5.40365	14.1545	14.333	9.8559	3.6974	8.14661	3.2407	2.07339	1.21967	1.21105	7.5161	2.0479	3.00641	6.31863	12.8108	7.77043	5.52978	2.64363	1.04012	1.9177	6.01896	2.21992	2.72387	5.86114	13.4827	11.0517	9.8559	4.61359	8.14661	2.94216	1.55676	1.21967	1.56437
DDB_G0269756	chr1	3489330	3491399	-	2069	1785	3	coding	109.983	11.8393	19.2968	30.2719	16.5059	13.0245	12.4886	9.88247	10.2006	5.16668	4.51554	2.23367	4.02815	161.885	19.8197	33.556	27.0083	19.9358	13.1493	10.7292	4.60595	3.20129	5.83755	135.934	15.8295	26.4264	28.6401	18.2209	13.0869	12.4886	10.3059	10.2006	4.88632	3.85841	2.23367	4.93285
DDB_G0269758	chr1	3496969	3500265	+	3296	3296	1	coding	3.20436	3.00851	2.17766	2.21528	3.09532	2.05192	3.24524	2.77893	4.32624	2.80195	2.89407	1.70243	1.09226	3.38943	2.561	3.79289	2.98026	2.14578	2.36127	2.55306	2.15724	1.9493	3.08855	3.29689	2.78475	2.98527	2.59777	2.62055	2.20659	3.24524	2.666	4.32624	2.4796	2.42168	1.70243	2.0904
DDB_G0269760	chr1	3510769	3511836	+	1067	1067	1	coding	12.0279	16.8761	21.2882	23.9356	19.6275	20.4651	19.6011	14.7065	21.6752	48.4221	55.2088	58.2151	40.1013	14.7609	15.0933	22.6705	18.8494	28.7897	24.2009	22.3614	54.591	79.5456	38.2576	13.3944	15.9847	21.9794	21.3925	24.2086	22.333	19.6011	18.534	21.6752	51.5066	67.3772	58.2151	39.1794
DDB_G0269762	chr1	3512075	3514549	-	2474	2474	1	coding	109.577	12.1208	31.9099	28.8778	14.376	13.5619	18.0441	15.0719	18.5647	9.80706	4.79435	2.44229	6.75543	151.378	16.1274	41.1195	29.0493	25.0663	22.3959	22.8577	6.95739	4.99054	6.58293	130.477	14.1241	36.5147	28.9636	19.7211	17.9789	18.0441	18.9648	18.5647	8.38223	4.89244	2.44229	6.66918
DDB_G0269764	chr1	3515795	3517258	+	1463	1463	1	coding	18.2049	9.41933	21.7964	7.12702	5.08681	4.62103	5.56077	2.68213	3.03467	1.23728	1.16982	1.76952	2.63551	26.4434	11.3602	16.5383	9.49459	9.75773	5.95581	6.28445	2.30126	1.7834	4.52112	22.3242	10.3898	19.1674	8.31081	7.42227	5.28842	5.56077	4.48329	3.03467	1.76927	1.47661	1.76952	3.57832
DDB_G0269766	chr1	3517400	3517872	-	472	361	2	coding	23.151	5.66498	19.7789	17.9648	2.6594	6.09283	5.44654	10.8172	5.79743	0	0	0	0	40.6801	13.3925	28.5857	9.24296	8.99508	5.5761	2.69634	0.515617	3.59628	2.10392	31.9155	9.52875	24.1823	13.6039	5.82724	5.83446	5.44654	6.75676	5.79743	0.257809	1.79814	0	1.05196
DDB_G0269768	chr1	3520960	3522817	+	1857	1702	2	coding	148.518	75.7445	94.9199	117.107	125.769	88.7946	79.2394	54.5366	49.8123	29.6581	16.4399	11.5289	15.1709	251.958	117.498	143.417	118.844	122.238	66.0637	60.5413	25.4831	23.6905	21.8868	200.238	96.6211	119.169	117.975	124.004	77.4291	79.2394	57.539	49.8123	27.5706	20.0652	11.5289	18.5288
DDB_G0269770	chr1	3523265	3524869	-	1604	1184	4	coding	36.279	58.1401	50.8665	99.3554	108.54	99.546	82.5257	63.3506	81.3877	59.9218	44.1747	43.9758	38.5406	60.3864	64.0746	107.95	114.382	119.445	83.7487	89.5558	46.7135	47.7583	56.2506	48.3327	61.1073	79.4082	106.868	113.992	91.6474	82.5257	76.4532	81.3877	53.3177	45.9665	43.9758	47.3956
DDB_G0269772	chr1	3525818	3526839	+	1021	614	4	coding	152.108	124.291	195.564	244.388	392.528	310.092	171.627	138.724	167.237	52.7586	29.4938	22.7059	37.252	254.445	159.4	222.584	361.036	309.966	158.473	118.941	38.4635	32.9856	31.1009	203.277	141.846	209.074	302.712	351.247	234.283	171.627	128.833	167.237	45.6111	31.2397	22.7059	34.1764
DDB_G0269774	chr1	3527142	3528263	+	1121	792	3	coding	4.83237	1.3694	2.00691	14.765	33.8268	48.4397	76.2165	81.0846	95.0025	128.505	56.7796	40.7323	30.7377	7.27927	3.05754	7.86488	21.7048	44.1523	40.7371	75.5931	58.9759	39.0309	29.7804	6.05582	2.21347	4.9359	18.2349	38.9895	44.5884	76.2165	78.3388	95.0025	93.7406	47.9052	40.7323	30.259
DDB_G0269776	chr1	3528359	3529764	-	1405	1155	3	coding	5.49471	9.29689	9.30017	12.5018	15.482	11.0102	11.4492	16.1067	15.2454	8.68147	6.97217	20.5068	54.1996	9.56404	6.40774	11.2585	9.52004	11.3963	8.47083	16.9045	9.77869	11.6202	39.3513	7.52938	7.85231	10.2793	11.0109	13.4392	9.7405	11.4492	16.5056	15.2454	9.23008	9.29619	20.5068	46.7754
DDB_G0269778	chr1	3547267	3548768	+	1501	1079	4	coding	52.3228	32.9496	52.1151	60.094	72.8384	60.1846	55.7336	43.2063	53.4375	35.8763	22.7039	11.8605	18.6447	36.0226	39.6914	43.239	59.4163	56.1539	51.4693	62.1786	20.5661	22.3463	26.5622	44.1727	36.3205	47.6771	59.7552	64.4961	55.827	55.7336	52.6924	53.4375	28.2212	22.5251	11.8605	22.6035
DDB_G0269780	chr1	3549387	3553055	+	3668	3093	6	coding	15.5148	11.1829	12.2051	15.8785	20.1566	20.7516	19.8754	26.0966	28.5817	31.8406	26.242	22.1714	18.6723	27.7048	12.1187	18.5779	15.3686	21.4351	15.4587	22.8443	22.1776	22.8166	20.6344	21.6098	11.6508	15.3915	15.6236	20.7958	18.1051	19.8754	24.4705	28.5817	27.0091	24.5293	22.1714	19.6534
DDB_G0269782	chr1	3553343	3554182	-	839	839	1	coding	7.43193	5.76019	6.17305	5.27909	10.179	8.67332	10.2454	9.34913	16.7021	6.25357	3.7864	1.79901	2.44977	8.55225	2.43683	6.65168	6.27672	6.80253	11.1216	10.0207	3.11948	2.63003	3.63677	7.99209	4.09851	6.41237	5.77791	8.49077	9.89744	10.2454	9.68494	16.7021	4.68653	3.20822	1.79901	3.04327
DDB_G0269784	chr1	3555282	3556079	+	797	604	2	coding	33.0843	14.372	20.4044	13.9894	13.8819	16.1015	26.1002	35.0978	39.1645	28.6951	11.1026	4.45299	31.4104	36.5517	14.9889	23.9285	9.68909	14.3684	10.5343	24.0655	8.18478	2.81704	18.904	34.818	14.6804	22.1665	11.8393	14.1252	13.3179	26.1002	29.5816	39.1645	18.4399	6.9598	4.45299	25.1572
DDB_G0269786	chr1	3556678	3557509	+	831	618	3	coding	52.1975	15.3883	33.0789	27.9331	29.0919	37.0816	58.8053	96.9539	80.7673	56.004	40.7767	32.5038	28.5807	68.4455	20.3952	37.7036	25.0848	38.1205	24.5713	61.9415	38.8805	35.2519	27.8761	60.3215	17.8918	35.3913	26.509	33.6062	30.8264	58.8053	79.4477	80.7673	47.4422	38.0143	32.5038	28.2284
DDB_G0269788	chr1	3558146	3559074	+	928	811	2	coding	106.912	115.459	74.0836	26.4699	14.9274	11.2017	8.8691	1.60994	3.30755	2.67362	2.40748	3.85028	1.89835	188.998	106.69	64.3078	39.648	35.6443	21.0667	9.51081	4.14396	2.47034	3.44442	147.955	111.074	69.1957	33.059	25.2858	16.1342	8.8691	5.56037	3.30755	3.40879	2.43891	3.85028	2.67138
DDB_G0269790	chr1	3563596	3566431	+	2835	2601	3	coding	343.842	33.9572	14.4753	21.9879	26.5332	43.2667	58.1052	49.3845	72.0167	67.8919	62.6683	52.6024	40.7966	651.534	45.445	50.7817	21.9501	43.7306	49.9274	70.5887	59.2271	52.9862	54.5516	497.688	39.7011	32.6285	21.969	35.1319	46.5971	58.1052	59.9866	72.0167	63.5595	57.8272	52.6024	47.6741
DDB_G0269794	chr1	3580948	3581715	+	767	767	1	coding	0	0	0	0.339647	24.0623	27.1041	64.5099	37.4939	78.0955	37.2653	39.821	47.0834	53.2538	0.259834	0.333161	0.346442	3.12053	31.1783	19.8682	68.8198	15.3537	27.9814	52.2076	0.129917	0.16658	0.173221	1.73009	27.6203	23.4862	64.5099	53.1568	78.0955	26.3095	33.9012	47.0834	52.7307
DDB_G0269796	chr1	3593324	3593982	+	658	547	2	coding	4.39989	5.06655	0.522086	7.51136	7.94241	2.04345	1.8267	3.42638	2.14242	2.13382	1.60118	1.97797	1.34673	5.48508	8.37263	12.1889	4.7053	6.05461	6.11395	2.306	0.979943	3.15453	2.99891	4.94249	6.71959	6.35552	6.10833	6.99851	4.0787	1.8267	2.86619	2.14242	1.55688	2.37786	1.97797	2.17282
DDB_G0269800	chr1	3628624	3631009	-	2385	2112	3	coding	8.3442	7.94988	6.60075	4.06999	4.23834	6.88944	33.8726	43.0104	39.4138	25.051	5.14769	3.41939	5.29047	14.1527	10.767	6.60451	5.26905	7.59053	5.44773	40.0301	7.12393	4.70048	2.94897	11.2484	9.35844	6.60263	4.66952	5.91444	6.16858	33.8726	41.5203	39.4138	16.0874	4.92408	3.41939	4.11972
DDB_G0269802	chr1	3631591	3633444	+	1853	1853	1	coding	7.7705	3.7842	6.66942	6.89407	7.95915	5.89449	8.78206	3.52988	9.58525	4.78735	6.33424	3.26034	5.96587	9.36411	5.24432	8.61059	6.46323	5.72381	6.21464	7.39093	4.34103	2.27487	5.49243	8.56731	4.51426	7.64	6.67865	6.84148	6.05456	8.78206	5.4604	9.58525	4.56419	4.30455	3.26034	5.72915
DDB_G0269804	chr1	3637012	3637461	+	449	449	1	coding	4.10712	2.54661	2.09934	7.20767	4.35502	2.39657	4.59077	6.02773	11.0761	20.2588	13.5207	11.9303	12.1844	3.4134	4.71335	1.05027	5.36074	1.43211	3.27793	8.49985	18.7169	14.2701	14.7385	3.76026	3.62998	1.5748	6.28421	2.89357	2.83725	4.59077	7.26379	11.0761	19.4879	13.8954	11.9303	13.4614
DDB_G0269806	chr1	3645779	3646132	-	353	277	2	coding	0.430302	0	0	0	0	0	0	0	0	0.649239	0	0	0	0	0	0	0	0	0	0	0	0	0	0.215151	0	0	0	0	0	0	0	0	0.32462	0	0	0
DDB_G0269808	chr1	3646239	3646703	-	464	464	1	coding	0	0	0	0	0	0	0	0	0	0	0	0	0	0.429145	0	0	0	0	0	0	0	0.431911	0	0.214572	0	0	0	0	0	0	0	0	0	0.215956	0	0
DDB_G0269812	chr1	3658614	3659264	-	650	650	1	coding	9.95842	16.7231	11.0288	4.0069	2.5421	1.19908	1.07189	0	0.359185	0.278245	0	0	1.97562	21.7638	9.03987	11.8525	3.31323	4.59772	3.82677	2.70628	2.30008	0.617016	1.95525	15.8611	12.8815	11.4406	3.66006	3.56991	2.51293	1.07189	1.35314	0.359185	1.28916	0.308508	0	1.96544
DDB_G0269814	chr1	3661674	3664325	-	2651	2315	4	coding	38.7238	13.823	15.1362	17.6037	13.6184	12.2302	14.6942	16.6502	19.0573	17.0671	18.0409	11.7762	10.593	57.8263	17.5985	29.7734	14.5199	16.3683	14.5698	17.2625	14.7298	12.298	11.1424	48.2751	15.7107	22.4548	16.0618	14.9934	13.4	14.6942	16.9564	19.0573	15.8984	15.1695	11.7762	10.8677
DDB_G0269816	chr1	3664995	3666427	+	1432	1336	2	coding	6.91745	2.1093	5.14091	6.72393	8.46902	12.1321	11.9915	9.67518	19.9438	13.8703	15.2101	20.1314	13.3586	14.297	6.49853	9.27907	7.72207	10.0052	13.5752	15.3605	15.0416	20.2514	14.0894	10.6072	4.30392	7.20999	7.223	9.23713	12.8537	11.9915	12.5179	19.9438	14.456	17.7307	20.1314	13.724
DDB_G0269820	chr1	3669036	3669397	+	361	274	2	coding	0	0	0	0	0.999341	0	0	0	0	0	0	0	0	0.723016	0	0.964012	0.868321	0	1.12827	0	0	0	0	0.361508	0	0.482006	0.434161	0.499671	0.564137	0	0	0	0	0	0	0
DDB_G0269822	chr1	3669575	3671080	-	1505	1505	1	coding	13.2331	9.95985	11.124	8.66033	7.1427	4.14661	6.48683	0.434555	3.10531	2.76638	2.11194	4.44377	1.70801	24.6459	14.2715	17.7555	7.63846	7.49814	9.30489	4.09446	2.36136	2.40046	3.71888	18.9395	12.1157	14.4397	8.14939	7.32042	6.72575	6.48683	2.26451	3.10531	2.56387	2.2562	4.44377	2.71344
DDB_G0269824	chr1	3671523	3672995	+	1472	1339	2	coding	17.8157	19.1233	17.9954	17.7012	9.56416	12.6122	10.754	7.56436	12.729	8.30721	3.10158	4.58808	4.98723	20.238	18.9849	29.067	14.2972	16.9429	17.8808	13.8677	6.07148	6.21536	7.97324	19.0268	19.0541	23.5312	15.9992	13.2535	15.2465	10.754	10.716	12.729	7.18935	4.65847	4.58808	6.48023
DDB_G0269826	chr1	3675572	3680023	-	4451	3642	3	coding	0.922227	0.0663726	0.766013	0.644072	6.50764	4.49728	2.32918	3.77043	6.57546	5.54098	7.98753	14.7178	24.3465	0.574842	0	0.0729952	1.87386	3.3966	3.03288	5.10196	4.00526	7.65887	16.0986	0.748535	0.0331863	0.419504	1.25897	4.95212	3.76508	2.32918	4.43619	6.57546	4.77312	7.8232	14.7178	20.2225
DDB_G0269828	chr1	3682321	3683577	+	1256	1256	1	coding	19.1017	1.53972	7.93306	4.15034	3.94966	3.31201	3.88591	5.72699	4.83657	5.04361	3.30885	3.95009	20.2589	12.0652	4.47819	7.4084	6.48236	8.00934	5.94566	6.54071	5.36045	3.83463	18.6323	15.5835	3.00895	7.67073	5.31635	5.9795	4.62883	3.88591	6.13385	4.83657	5.20203	3.57174	3.95009	19.4456
DDB_G0269830	chr1	3683818	3685422	-	1604	1489	2	coding	30.8389	1.3792	18.5927	8.74745	3.60728	1.83239	4.52406	6.14497	6.19468	10.6909	8.77888	4.19889	4.57176	38.7461	4.2044	10.9746	9.32266	8.39481	5.43025	7.02404	8.03408	4.98392	3.92703	34.7925	2.7918	14.7837	9.03506	6.00104	3.63132	4.52406	6.5845	6.19468	9.36249	6.8814	4.19889	4.24939
DDB_G0269832	chr1	3685708	3686529	+	821	821	1	coding	4.67364	2.06021	9.21972	2.22134	1.34218	0.949633	3.96154	8.7577	3.12911	5.50906	2.9764	3.41418	2.50342	7.5257	0.311274	3.23683	2.04087	3.31023	3.03069	3.33401	5.92019	4.64226	2.16791	6.09967	1.18574	6.22827	2.13111	2.32621	1.99016	3.96154	6.04586	3.12911	5.71462	3.80933	3.41418	2.33566
DDB_G0269834	chr1	3686674	3687885	-	1211	1211	1	coding	18.9194	9.78092	16.4552	10.3307	6.37204	3.22029	4.03019	1.07993	2.50807	1.64399	1.00932	1.3359	1.69786	34.082	18.6834	26.014	8.4038	8.30672	8.09341	3.87632	1.85316	1.49138	1.47031	26.5007	14.2322	21.2346	9.36723	7.33938	5.65685	4.03019	2.47813	2.50807	1.74857	1.25035	1.3359	1.58409
DDB_G0269836	chr1	3688411	3689196	-	785	785	1	coding	0	56.9423	23.8512	2.32308	0.701827	0.662085	1.18371	0	0.89248	1.15228	0	0.274658	0	0.507767	75.5232	15.9099	0.91472	1.03855	0.396188	0.249051	0.476257	2.04416	0.647771	0.253883	66.2328	19.8806	1.6189	0.870191	0.529137	1.18371	0.124525	0.89248	0.814267	1.02208	0.274658	0.323886
DDB_G0269838	chr1	3690037	3690714	+	677	601	2	coding	3.9819	4.41328	3.63815	4.97473	9.83431	5.60961	6.94326	1.08531	2.13277	4.80631	3.44877	10.3823	2.98604	4.13666	8.27432	3.97115	5.56417	7.21993	6.19709	5.19414	3.72476	8.32664	11.6099	4.05928	6.3438	3.80465	5.26945	8.52712	5.90335	6.94326	3.13972	2.13277	4.26553	5.88771	10.3823	7.29798
DDB_G0269840	chr1	3697371	3699160	-	1789	1648	2	coding	36.5256	12.0964	25.3829	26.0059	27.0803	20.7371	22.1322	19.2365	26.359	15.2046	9.63812	10.1399	10.9906	48.4973	16.4375	27.0099	24.5467	26.0558	23.2137	25.9819	9.98235	11.4417	13.963	42.5114	14.267	26.1964	25.2763	26.568	21.9754	22.1322	22.6092	26.359	12.5935	10.5399	10.1399	12.4768
DDB_G0269842	chr1	3701971	3707422	-	5451	4782	3	coding	55.2977	29.6785	39.0121	28.7561	28.6194	51.0067	69.1721	69.2051	77.3568	78.1334	87.7657	90.9543	58.353	14.784	75.0224	34.8918	60.0519	83.4501	92.1521	132.528	158.028	204.553	136.757	35.0408	52.3504	36.952	44.404	56.0347	71.5794	69.1721	100.866	77.3568	118.081	146.159	90.9543	97.555
DDB_G0269844	chr1	3709558	3709683	-	125	125	1	coding	0	0	0	2.07023	1.09452	0	0	0	0	0	0	0	0	0	0	0	0	0	0	0	0	0	0	0	0	0	1.03512	0.547258	0	0	0	0	0	0	0	0
DDB_G0269846	chr1	3710387	3710746	-	359	359	1	coding	1.33394	0	0	0	0	0	0	0	0	0	0	0	0	1.10862	0	1.47815	0	0	0	0	0	0	0	1.22128	0	0.739076	0	0	0	0	0	0	0	0	0	0
DDB_G0269848	chr1	3711642	3713063	+	1421	1091	4	coding	60.8494	46.9495	94.5277	56.8151	43.5768	53.7033	31.9691	16.1369	18.8986	9.01553	8.6022	8.9704	10.6884	90.6642	63.7916	79.9417	43.6635	60.8811	65.6934	22.7039	11.6233	7.61169	11.8569	75.7568	55.3706	87.2347	50.2393	52.2289	59.6983	31.9691	19.4204	18.8986	10.3194	8.10695	8.9704	11.2726
DDB_G0269850	chr1	3719484	3722655	+	3171	3079	2	coding	198.571	120.571	16.9596	14.5198	3.13328	7.43186	5.28463	4.67305	7.0202	3.90966	2.69991	2.17212	3.04731	253.57	111.615	41.4948	12.0567	7.06527	16.3737	9.56215	3.61459	2.60745	3.92479	226.07	116.093	29.2272	13.2883	5.09928	11.9028	5.28463	7.1176	7.0202	3.76213	2.65368	2.17212	3.48605
DDB_G0269852	chr1	3728354	3729609	-	1255	646	2	coding	16.0429	7.54341	18.6556	19.1715	38.3934	22.3111	9.84273	4.37264	8.85324	3.02569	1.6347	1.92322	3.43732	18.8886	8.54791	17.481	22.9515	23.6346	15.6049	9.37352	3.12643	5.81493	5.38631	17.4657	8.04566	18.0683	21.0615	31.014	18.958	9.84273	6.87308	8.85324	3.07606	3.72481	1.92322	4.41182
DDB_G0269854	chr1	3737738	3739165	-	1427	1279	2	coding	34.1138	7.36549	19.6168	17.3085	20.2396	19.906	25.8746	30.6529	21.3568	21.8468	34.8559	30.1661	24.5981	28.2738	8.88845	13.7084	12.3476	15.8248	11.1823	22.7692	27.1037	25.5556	23.2515	31.1938	8.12697	16.6626	14.8281	18.0322	15.5442	25.8746	26.711	21.3568	24.4753	30.2058	30.1661	23.9248
DDB_G0269856	chr1	3743580	3744917	+	1337	1264	2	coding	20.9573	25.9891	18.2739	2.4725	3.15905	3.90505	2.20473	2.06774	2.77049	1.00155	1.93254	0.852611	2.13339	34.2833	32.034	9.8777	6.53093	7.95241	4.55053	4.63872	3.47431	2.22096	3.92116	27.6203	29.0115	14.0758	4.50172	5.55573	4.22779	2.20473	3.35323	2.77049	2.23793	2.07675	0.852611	3.02728
DDB_G0269858	chr1	3745025	3746842	-	1817	1680	3	coding	1.56934	0	1.54051	1.00744	0.491654	1.54605	1.86577	1.55541	1.04202	0.861023	0.290743	1.09031	0.458513	2.84567	1.36828	0.71141	0.355996	0.808382	0.555087	0.872344	0.333635	0.119334	0.453786	2.2075	0.684138	1.12596	0.681717	0.650018	1.05057	1.86577	1.21388	1.04202	0.597329	0.205038	1.09031	0.45615
DDB_G0269860	chr1	3747132	3750705	+	3573	3195	3	coding	51.055	9.5697	16.7757	26.5906	12.0315	4.71907	7.09144	1.84176	2.52255	1.81251	1.64484	1.2826	2.37279	82.086	10.3211	36.108	30.9126	12.8478	7.69259	5.87629	4.59436	2.29225	6.20912	66.5705	9.9454	26.4418	28.7516	12.4396	6.20583	7.09144	3.85903	2.52255	3.20344	1.96854	1.2826	4.29095
DDB_G0269864	chr1	3763159	3765064	-	1905	1565	4	coding	21.8072	22.3579	20.7191	21.4465	33.2248	49.2538	57.668	38.9994	44.7838	32.5563	22.2985	26.8991	23.7717	42.2252	22.9938	26.9628	19.9332	37.9797	51.3052	44.4158	27.2582	21.5047	24.3379	32.0162	22.6759	23.841	20.6898	35.6022	50.2795	57.668	41.7076	44.7838	29.9073	21.9016	26.8991	24.0548
DDB_G0269866	chr1	3767514	3767807	+	293	293	1	coding	0	0	1.35671	0	0	0	0	0	0	0	0.416088	1.10143	0	0	0	0	0	0	0	0	0	0	0	0	0	0.678357	0	0	0	0	0	0	0	0.208044	1.10143	0
DDB_G0269870	chr1	3768283	3768998	+	715	474	3	coding	0	0	0	0	0	0	0	0	0	0	0.769371	0	0	0	0	0	0	0	0	0	0	0	0	0	0	0	0	0	0	0	0	0	0	0.384685	0	0
DDB_G0269872	chr1	3769162	3770134	-	972	705	3	coding	0	2.05024	3.0986	5.8949	92.329	251.012	771.881	884.602	1484.39	1127.25	278.698	120.137	194.373	3.94595	7.2279	11.0861	33.0036	126.443	182.532	832.369	339.707	117.014	140.771	1.97298	4.63907	7.09237	19.4492	109.386	216.772	771.881	858.486	1484.39	733.478	197.856	120.137	167.572
DDB_G0269874	chr1	3773813	3775000	+	1187	1093	2	coding	40.4566	35.1293	30.9628	55.2667	54.1561	92.6738	68.7177	40.9398	62.5681	52.1908	40.5532	26.6155	34.0619	55.2186	34.6998	57.8302	59.2029	77.5302	84.7473	73.8324	38.8867	52.1814	42.3128	47.8376	34.9146	44.3965	57.2348	65.8431	88.7106	68.7177	57.3861	62.5681	45.5388	46.3673	26.6155	38.1873
DDB_G0269876	chr1	3775693	3777740	+	2047	1921	2	coding	4.12425	2.66212	4.49616	3.64041	3.92334	2.72351	3.30858	2.10769	3.5771	2.28488	1.7729	5.15658	1.51878	5.78413	2.95285	3.64182	3.92353	2.19083	2.17297	1.52358	1.10513	1.29365	3.00624	4.95419	2.80748	4.06899	3.78197	3.05709	2.44824	3.30858	1.81564	3.5771	1.69501	1.53327	5.15658	2.26251
DDB_G0269878	chr1	3783828	3785196	+	1368	1003	2	coding	173.452	8.9068	79.3779	67.4834	36.0896	17.3466	31.939	13.0237	10.0047	5.22686	5.84263	6.0146	8.19028	185.256	19.7311	79.026	73.8047	51.3066	45.8585	23.8606	17.3201	9.39245	20.7712	179.354	14.3189	79.2019	70.644	43.6981	31.6025	31.939	18.4421	10.0047	11.2735	7.61754	6.0146	14.4807
DDB_G0269880	chr1	3785577	3786992	+	1415	1415	1	coding	2.71309	0.854265	1.12676	0.921077	0.389574	0	0.164265	0	0.330268	0	0.172782	0	0.54497	2.39576	0.361395	1.3153	1.01549	0.576486	0.659754	0.552978	0.528726	0	0.179784	2.55442	0.60783	1.22103	0.968286	0.48303	0.329877	0.164265	0.276489	0.330268	0.264363	0.0863912	0	0.362377
DDB_G0269882	chr1	3787682	3788230	+	548	548	1	coding	0.437356	0.44067	0	0.475135	0	39.8119	345.721	289.67	324.55	273.521	169.123	133.697	251.604	0.726967	0.466061	0	0.873066	1.48689	14.7477	289.887	99.7212	117.43	126.36	0.582161	0.453366	0	0.674101	0.743446	27.2798	345.721	289.778	324.55	186.621	143.277	133.697	188.982
DDB_G0269884	chr1	3797962	3800493	+	2531	2531	1	coding	14.2244	6.83169	9.45199	12.4655	14.1068	16.6992	9.73757	6.97862	13.3907	8.08395	7.92343	4.94514	5.48586	22.4615	9.80219	16.2877	14.8602	14.7227	9.47002	8.89088	5.47019	5.39377	7.13853	18.343	8.31694	12.8698	13.6629	14.4148	13.0846	9.73757	7.93475	13.3907	6.77707	6.6586	4.94514	6.3122
DDB_G0269886	chr1	3801076	3802258	+	1182	1042	2	coding	0	0	0	0	0	2.61695	72.6316	131.953	142	364.878	233.646	113.317	67.0168	0.191142	0	1.4017	0.229556	0.7819	0.298279	97.5958	190.486	76.2764	47.4278	0.0955711	0	0.700848	0.114778	0.39095	1.45761	72.6316	114.775	142	277.682	154.961	113.317	57.2223
DDB_G0269888	chr1	3802780	3803589	+	809	809	1	coding	1.57759	0.953724	1.04829	1.37109	2.53709	1.70959	1.8339	0.859973	2.15086	0.714078	0.964494	0	1.01403	2.36002	1.00868	4.8948	3.14923	2.14534	1.22761	0.771698	0	0	0.334526	1.9688	0.9812	2.97154	2.26016	2.34122	1.4686	1.8339	0.815835	2.15086	0.357039	0.482247	0	0.674279
DDB_G0269890	chr1	3803772	3804667	+	895	706	2	coding	31.8788	28.1908	37.4649	41.4485	99.7309	104.374	52.8933	22.1844	41.4486	13.4318	8.29356	6.70817	5.63136	40.0232	33.0676	39.0833	78.8701	75.9039	53.2201	38.4319	5.15508	9.64479	12.4051	35.951	30.6292	38.2741	60.1593	87.8174	78.797	52.8933	30.3082	41.4486	9.29345	8.96917	6.70817	9.01823
DDB_G0269892	chr1	3806514	3807971	+	1457	1457	1	coding	83.4945	34.5137	12.0374	15.0283	68.86	27.8403	17.7082	4.93747	11.5471	4.47254	2.68488	5.92266	6.17484	175.874	111.437	32.6653	96.816	106.937	46.9882	31.0145	9.88478	12.6729	13.7938	129.684	72.9756	22.3513	55.9222	87.8984	37.4142	17.7082	17.976	11.5471	7.17866	7.67891	5.92266	9.98432
DDB_G0269894	chr1	3810811	3812262	+	1451	1173	3	coding	6.53356	0.822884	5.08768	4.2144	1.52451	1.43818	2.37346	4.45197	2.2866	1.46327	0.936199	0.275359	1.8592	9.07828	1.41423	3.50684	3.46442	2.54516	6.61998	1.58135	1.03452	0.853906	0.432949	7.80592	1.11856	4.29726	3.83941	2.03483	4.02908	2.37346	3.01666	2.2866	1.2489	0.895052	0.275359	1.14608
DDB_G0269896	chr1	3812473	3816336	-	3863	3733	2	coding	2.63573	3.04434	1.92228	2.30469	6.83084	10.0318	16.3162	9.02373	14.2739	8.53554	12.7079	14.4499	22.0725	4.78178	4.76112	3.09878	3.84991	13.9147	14.2987	14.5702	9.77188	12.7171	15.3017	3.70875	3.90273	2.51053	3.0773	10.3728	12.1653	16.3162	11.797	14.2739	9.15371	12.7125	14.4499	18.6871
DDB_G0269898	chr1	3820454	3823469	+	3015	2826	3	coding	28.4752	26.0827	25.802	41.9074	48.7971	50.9086	43.3297	45.3411	54.8413	48.8541	36.4525	26.9756	31.4145	40.3478	34.8211	44.2505	46.5505	46.0716	46.1767	60.2001	40.5566	32.9407	43.1039	34.4115	30.4519	35.0263	44.2289	47.4343	48.5426	43.3297	52.7706	54.8413	44.7053	34.6966	26.9756	37.2592
DDB_G0269900	chr1	3823854	3826081	+	2227	2031	3	coding	0.118047	0.475768	0.392207	0.256489	9.62787	34.2839	84.9662	92.6639	128.756	174.637	141.275	128.106	62.0934	0.245271	0	0	1.17825	12.0399	14.0086	91.1883	110.24	74.3024	63.3932	0.181659	0.237884	0.196103	0.717371	10.8339	24.1462	84.9662	91.9261	128.756	142.438	107.789	128.106	62.7433
DDB_G0269902	chr1	3826453	3827580	+	1127	1127	1	coding	0.212862	0.857901	0.707224	0.462498	0	0	0	0	0.207296	0.481749	0.433794	0	0.228037	0.176908	0.793915	0.943501	0.212462	0.241224	0	0.347082	0.16593	0	0	0.194885	0.825908	0.825362	0.33748	0.120612	0	0	0.173541	0.207296	0.32384	0.216897	0	0.114019
DDB_G0269904	chr1	3827661	3827938	-	277	175	2	coding	0	0	0	0	0	0	0	0	0	0	0	3.659	2.90651	0	0	0	0	0	0	0	0	0	1.43827	0	0	0	0	0	0	0	0	0	0	0	3.659	2.17239
DDB_G0269906	chr1	3831161	3831468	+	307	217	2	coding	9.86747	1.10469	7.28537	5.95546	8.81611	6.53469	12.2141	10.4591	16.0157	7.85758	0	8.37895	3.52364	9.56758	8.76259	1.82238	3.28297	13.0459	15.6413	12.514	4.27327	21.5512	4.64975	9.71753	4.93364	4.55387	4.61921	10.931	11.088	12.2141	11.4865	16.0157	6.06542	10.7756	8.37895	4.0867
DDB_G0269908	chr1	3831693	3832921	-	1228	1120	2	coding	72.2251	80.9661	38.3943	30.5719	23.7223	22.8428	30.8888	45.4958	63.4591	124.391	134.868	247.436	108.553	85.9925	59.0639	58.9285	21.8938	33.467	38.1622	59.4066	118.857	145.08	129.102	79.1088	70.015	48.6614	26.2328	28.5947	30.5025	30.8888	52.4512	63.4591	121.624	139.974	247.436	118.828
DDB_G0269910	chr1	3847028	3848476	+	1448	1104	3	coding	56.1771	132.11	50.9853	35.9345	15.0741	23.975	13.3424	10.6413	6.33685	3.10896	3.42568	2.04765	3.25308	16.6744	66.2204	21.5113	25.5461	21.2617	29.3963	11.8478	8.03119	9.16201	5.6342	36.4258	99.1651	36.2483	30.7403	18.1679	26.6857	13.3424	11.2445	6.33685	5.57008	6.29385	2.04765	4.44364
DDB_G0269912	chr1	3848909	3851073	-	2164	2002	2	coding	70.2114	28.8527	40.4049	50.5037	59.389	57.1296	59.1364	67.436	53.3818	28.4271	21.2429	15.3508	31.6398	61.3893	39.0057	47.7965	57.044	58.385	45.0634	62.4186	25.1707	29.9153	37.2842	65.8003	33.9292	44.1007	53.7739	58.887	51.0965	59.1364	64.9273	53.3818	26.7989	25.5791	15.3508	34.462
DDB_G0269914	chr1	3852049	3853851	-	1802	1802	1	coding	0.932202	7.98376	6.96868	6.22103	4.28337	7.14358	209.572	427.4	569.595	484.842	154.761	47.6543	77.5387	1.66017	15.4684	13.8715	6.38021	3.16923	5.52686	330.871	175.594	57.7007	44.8293	1.29619	11.7261	10.4201	6.30062	3.7263	6.33522	209.572	379.135	569.595	330.218	106.231	47.6543	61.184
DDB_G0269916	chr1	3855247	3857504	+	2257	1954	2	coding	1300.16	1126.21	1111.89	1288.04	929.688	679.432	465.793	448.338	353.076	218.273	103.693	63.0205	124.536	262.55	814.76	397.265	983.989	711.831	588.658	508.4	247.597	207.359	223.859	781.354	970.487	754.578	1136.02	820.759	634.045	465.793	478.369	353.076	232.935	155.526	63.0205	174.197
DDB_G0269918	chr1	3862624	3865313	+	2689	2502	3	coding	16.8393	20.2605	20.8981	22.6521	26.9674	36.6576	25.1887	20.2487	31.4474	47.1526	31.9451	20.083	20.3743	20.869	15.9389	21.6783	22.7397	29.8032	27.9416	31.5758	27.4499	27.5076	25.678	18.8542	18.0997	21.2882	22.6959	28.3853	32.2996	25.1887	25.9123	31.4474	37.3013	29.7263	20.083	23.0261
DDB_G0269920	chr1	3868370	3870952	+	2582	2582	1	coding	4.27603	8.71053	5.25037	4.34244	3.84416	4.23089	7.29405	4.56055	12.1758	7.15294	5.77788	5.68328	5.27796	4.94439	13.3729	8.24057	2.69069	6.1099	3.97845	7.46488	4.20279	4.50973	5.22355	4.61021	11.0417	6.74547	3.51656	4.97703	4.10467	7.29405	6.01271	12.1758	5.67787	5.1438	5.68328	5.25076
DDB_G0269922	chr1	3871046	3874707	-	3661	3571	2	coding	31.4164	11.9847	21.2666	23.3253	13.0074	22.4297	29.6527	30.0386	28.0753	57.1854	63.5102	56.3418	32.9362	35.0739	17.0793	32.2066	22.5705	23.1511	35.5591	31.119	48.9269	33.3045	29.711	33.2451	14.532	26.7366	22.9479	18.0792	28.9944	29.6527	30.5788	28.0753	53.0562	48.4074	56.3418	31.3236
[truncated: 9,378 more rows]
