# Supplementary material for: The Long Noncoding RNA Transcriptome of Dictyostelium discoideum Development
Source: G3 (Bethesda). 2016 Dec 6;7(2):387–98. doi: 10.1534/g3.116.037150 (PMC5295588; doi:10.1534/g3.116.037150)
Supplement: Supplementary file 15 [file 387FileS4.xlsx]

## Sheet: DDiscoideum_noncoding_RNA_model
Gene	Chr	Start	Stop	Strand	Transcript length	Exon length	Exon number	Class	GeneID
CUFF_893_1	chr1	62780	63290	+	510	510	1	lncRNA	DDB_G3973285
CUFF_2384_1	chr1	83042	83342	-	300	300	1	lncRNA	DDB_G3971577
CUFF_3391_1	chr1	83278	83780	+	502	502	1	lncRNA	DDB_G3970065
CUFF_4345_1	chr1	122460	123301	+	841	841	1	lncRNA	DDB_G3970429
CUFF_5225_1	chr1	297861	298354	-	493	493	1	lncRNA	DDB_G3973497
CUFF_5225_1	chr1	321338	321640	-	302	302	1	lncRNA	DDB_G3972167
CUFF_87_1	chr1	454357	457415	+	3058	3058	1	lncRNA	DDB_G3971897
CUFF_103_1	chr1	458591	459854	+	1263	1263	1	lncRNA	DDB_G3972833
CUFF_397_1	chr1	502728	503450	-	722	722	1	lncRNA	DDB_G3971735
CUFF_1561_1	chr1	544713	544915	-	202	202	1	lncRNA	DDB_G3971005
CUFF_1074_1	chr1	617950	618777	+	827	827	1	lncRNA	DDB_G3971939
CUFF_3249_1	chr1	618984	619451	+	467	467	1	lncRNA	DDB_G3970883
CUFF_237_1	chr1	620042	620549	+	507	507	1	lncRNA	DDB_G3972695
CUFF_1680_1	chr1	667469	667862	+	393	393	1	lncRNA	DDB_G3974131
CUFF_2091_1	chr1	717080	718666	-	1586	1586	1	lncRNA	DDB_G3969861
CUFF_2356_1	chr1	894756	895835	+	1079	1079	1	lncRNA	DDB_G3969867
CUFF_3410_1	chr1	895910	897211	+	1301	1301	1	lncRNA	DDB_G3970889
CUFF_4308_1	chr1	908533	909085	+	552	552	1	lncRNA	DDB_G3971183
CUFF_4634_1	chr1	1001954	1002859	-	905	905	1	lncRNA	DDB_G3971111
CUFF_5064_1	chr1	1284436	1285365	+	929	929	1	lncRNA	DDB_G3974095
CUFF_4015_1	chr1	1284656	1285159	-	503	503	1	lncRNA	DDB_G3970691
CUFF_345_1	chr1	1327763	1328102	+	339	339	1	lncRNA	DDB_G3971843
CUFF_2222_1	chr1	1333674	1334246	+	572	572	1	lncRNA	DDB_G3972041
CUFF_3181_1	chr1	1351380	1351876	+	496	496	1	lncRNA	DDB_G3974451
CUFF_4399_1	chr1	1363646	1364178	+	532	532	1	lncRNA	DDB_G3973575
CUFF_5066_1	chr1	1370748	1371092	+	344	344	1	lncRNA	DDB_G3971665
CUFF_1192_1	chr1	1386612	1387353	-	741	741	1	lncRNA	DDB_G3974197
CUFF_3626_1	chr1	1401784	1402256	-	472	472	1	lncRNA	DDB_G3974299
CUFF_320_1	chr1	1415274	1416346	+	1072	1072	1	lncRNA	DDB_G3974221
CUFF_3350_1	chr1	1416863	1417773	-	910	910	1	lncRNA	DDB_G3974071
CUFF_3526_1	chr1	1478375	1478844	+	469	469	1	lncRNA	DDB_G3971873
CUFF_1107_1	chr1	1479198	1479403	+	205	205	1	lncRNA	DDB_G3970331
CUFF_4291_1	chr1	1718488	1719215	+	727	727	1	lncRNA	DDB_G3970259
CUFF_476_1	chr1	1831797	1832517	+	720	720	1	lncRNA	DDB_G3971849
CUFF_3351_1	chr1	1908515	1909099	-	584	584	1	lncRNA	DDB_G3973051
CUFF_4266_1	chr1	1964495	1964591	+	184	96	1	lncRNA	DDB_G3973025
CUFF_2204_1	chr1	1964706	1964794			88	2	lncRNA	DDB_G3973025
CUFF_2868_1	chr1	1965033	1965303	+	502	270	1	lncRNA	DDB_G3973183
CUFF_3695_1	chr1	1965473	1965705			232	2	lncRNA	DDB_G3973183
CUFF_2031_1	chr1	2037605	2038352	-	747	747	1	lncRNA	DDB_G3970435
CUFF_6_1	chr1	2165426	2165687	+	261	261	1	lncRNA	DDB_G3973933
CUFF_566_1	chr1	2177194	2177477	-	283	283	1	lncRNA	DDB_G3971855
CUFF_1744_1	chr1	2177621	2179048	-	1427	1427	1	lncRNA	DDB_G3971117
CUFF_1852_1	chr1	2351042	2352509	-	1467	1467	1	lncRNA	DDB_G3972083
CUFF_2349_1	chr1	2480317	2480609	+	292	292	1	lncRNA	DDB_G3971535
CUFF_1254_1	chr1	2522032	2522839	-	807	807	1	lncRNA	DDB_G3969993
CUFF_2071_1	chr1	2622183	2623128	+	945	945	1	lncRNA	DDB_G3974227
CUFF_5174_1	chr1	2672780	2673267	+	487	487	1	lncRNA	DDB_G3972869
CUFF_5174_1	chr1	2674446	2675410	-	964	964	1	lncRNA	DDB_G3974409
CUFF_2930_1	chr1	2705999	2706787	+	788	788	1	lncRNA	DDB_G3969951
CUFF_5242_1	chr1	2797210	2797507	+	297	297	1	lncRNA	DDB_G3973069
CUFF_1557_1	chr1	2993501	2994154	+	653	653	1	lncRNA	DDB_G3973849
CUFF_4806_1	chr1	3025774	3026778	+	1004	1004	1	lncRNA	DDB_G3973729
CUFF_2135_1	chr1	3027874	3029229	-	1355	1355	1	lncRNA	DDB_G3974257
CUFF_2487_1	chr1	3047424	3047868	+	444	444	1	lncRNA	DDB_G3973599
CUFF_2934_1	chr1	3069618	3070307	-	689	689	1	lncRNA	DDB_G3969873
CUFF_479_1	chr1	3145621	3145862	-	241	241	1	lncRNA	DDB_G3971987
CUFF_1026_1	chr1	3189743	3189948	-	205	205	1	lncRNA	DDB_G3970835
CUFF_1070_1	chr1	3309220	3309501	+	281	281	1	lncRNA	DDB_G3971583
CUFF_4807_1	chr1	3322922	3323160	+	238	238	1	lncRNA	DDB_G3972173
CUFF_603_1	chr1	3409249	3409811	+	562	562	1	lncRNA	DDB_G3972047
CUFF_2985_1	chr1	3435756	3436481	-	725	725	1	lncRNA	DDB_G3973801
CUFF_4223_1	chr1	3496200	3496798	-	598	598	1	lncRNA	DDB_G3974305
CUFF_2929_1	chr1	3504057	3504846	+	789	789	1	lncRNA	DDB_G3970023
CUFF_3520_1	chr1	3504975	3505481	+	506	506	1	lncRNA	DDB_G3970945
CUFF_4157_1	chr1	3505068	3505134	-	161	66	1	lncRNA	DDB_G3974039
CUFF_2225_1	chr1	3505298	3505393			95	2	lncRNA	DDB_G3974039
CUFF_2333_1	chr1	3505672	3506536	+	864	864	1	lncRNA	DDB_G3970157
CUFF_3571_1	chr1	3891183	3891564	+	381	381	1	lncRNA	DDB_G3972557
CUFF_4249_1	chr1	4069790	4070980	-	1190	1190	1	lncRNA	DDB_G3970895
CUFF_4278_1	chr1	4071076	4072550	-	1474	1474	1	lncRNA	DDB_G3970071
CUFF_4850_1	chr1	4096864	4097595	-	731	731	1	lncRNA	DDB_G3974317
CUFF_5065_1	chr1	4253119	4254298	+	1179	1179	1	lncRNA	DDB_G3973099
CUFF_215_1	chr1	4324122	4324782	+	660	660	1	lncRNA	DDB_G3970181
CUFF_766_1	chr1	4354319	4354778	-	459	459	1	lncRNA	DDB_G3970853
CUFF_3037_1	chr1	4450589	4451783	+	1194	1194	1	lncRNA	DDB_G3972515
CUFF_3388_1	chr1	4463196	4464095	+	899	899	1	lncRNA	DDB_G3972417
CUFF_1110_1	chr1	4524772	4525653	+	881	881	1	lncRNA	DDB_G3973681
CUFF_1885_1	chr1	4538508	4539687	+	1179	1179	1	lncRNA	DDB_G3972179
CUFF_2167_1	chr1	4575609	4576518	+	909	909	1	lncRNA	DDB_G3973141
CUFF_3725_1	chr1	4818403	4818979	+	576	576	1	lncRNA	DDB_G3971771
CUFF_3777_1	chr1	4875445	4876297	+	852	852	1	lncRNA	DDB_G3971541
CUFF_3838_1	chr1	4922446	4923426	-	980	980	1	lncRNA	DDB_G3972521
CUFF_3853_1	chr2	24163	25987	-	1824	1824	1	lncRNA	DDB_G3974137
CUFF_4347_1	chr2	239150	239528	-	378	378	1	lncRNA	DDB_G3971589
CUFF_190_1	chr2	240349	240837	-	488	488	1	lncRNA	DDB_G3973191
CUFF_773_1	chr2	554610	555282	-	672	672	1	lncRNA	DDB_G3970265
CUFF_3461_1	chr2	591772	592750	-	978	978	1	lncRNA	DDB_G3970477
CUFF_4901_1	chr2	599180	600204	+	1024	1024	1	lncRNA	DDB_G3970337
CUFF_2513_1	chr2	612147	612654	+	507	507	1	lncRNA	DDB_G3970379
CUFF_4768_1	chr2	702196	703528	-	1332	1332	1	lncRNA	DDB_G3973885
CUFF_5257_1	chr2	704047	705946	-	1899	1899	1	lncRNA	DDB_G3973033
CUFF_949_1	chr2	768452	769239	+	787	787	1	lncRNA	DDB_G3970649
CUFF_777_1	chr2	808588	809172	+	584	584	1	lncRNA	DDB_G3973807
CUFF_862_1	chr2	822104	822502	+	398	398	1	lncRNA	DDB_G3971813
CUFF_2273_1	chr2	894629	895184	-	555	555	1	lncRNA	DDB_G3972191
CUFF_2606_1	chr2	936460	937965	-	1505	1505	1	lncRNA	DDB_G3973539
CUFF_2860_1	chr2	943609	944011	-	402	402	1	lncRNA	DDB_G3972917
CUFF_3903_1	chr2	954309	954879	-	570	570	1	lncRNA	DDB_G3970793
CUFF_4272_1	chr2	988773	989722	-	949	949	1	lncRNA	DDB_G3971403
CUFF_4272_1	chr2	1065485	1065840	-	355	355	1	lncRNA	DDB_G3970385
CUFF_1765_1	chr2	1066078	1066323	+	245	245	1	lncRNA	DDB_G3973399
CUFF_12_1	chr2	1149760	1149996	-	236	236	1	lncRNA	DDB_G3973973
CUFF_257_1	chr2	1243863	1244114	+	251	251	1	lncRNA	DDB_G3970951
CUFF_1428_1	chr2	1257194	1257412	-	218	218	1	lncRNA	DDB_G3969829
CUFF_1895_1	chr2	1277453	1278161	+	708	708	1	lncRNA	DDB_G3974143
CUFF_1940_1	chr2	1336785	1337689	+	904	904	1	lncRNA	DDB_G3971189
CUFF_3688_1	chr2	1371299	1372086	+	787	787	1	lncRNA	DDB_G3974161
CUFF_4069_1	chr2	1485476	1486084	-	608	608	1	lncRNA	DDB_G3973979
CUFF_4873_1	chr2	1505877	1506318	+	441	441	1	lncRNA	DDB_G3972375
CUFF_772_1	chr2	1542434	1544596	-	2162	2162	1	lncRNA	DDB_G3972331
CUFF_1409_1	chr2	1572478	1572868	-	390	390	1	lncRNA	DDB_G3970841
CUFF_1730_1	chr2	1609134	1610450	-	1316	1316	1	lncRNA	DDB_G3971195
CUFF_1551_1	chr2	1649042	1649358	+	316	316	1	lncRNA	DDB_G3973233
CUFF_3353_1	chr2	1649766	1650282	-	516	516	1	lncRNA	DDB_G3971305
CUFF_3765_1	chr2	1688990	1690368	-	1378	1378	1	lncRNA	DDB_G3972599
CUFF_3537_1	chr2	1697918	1699009	-	1091	1091	1	lncRNA	DDB_G3973813
CUFF_3549_1	chr2	1699280	1699834	-	554	554	1	lncRNA	DDB_G3971123
CUFF_3676_1	chr2	1749481	1750856	+	1375	1375	1	lncRNA	DDB_G3974323
CUFF_4092_1	chr2	1809920	1810208	+	288	288	1	lncRNA	DDB_G3972923
CUFF_4299_1	chr2	1971905	1972489	-	584	584	1	lncRNA	DDB_G3973327
CUFF_1319_1	chr2	2120623	2121513	-	890	890	1	lncRNA	DDB_G3970163
CUFF_2067_1	chr2	2184318	2186988	+	2670	2670	1	lncRNA	DDB_G3974167
CUFF_3281_1	chr2	2187926	2188762	-	836	836	1	lncRNA	DDB_G3974173
CUFF_4577_1	chr2	2188556	2189676	+	1120	1120	1	lncRNA	DDB_G3971777
CUFF_4794_1	chr2	2267607	2268083	.	476	476	1	lncRNA	DDB_G3974457
CUFF_4557_1	chr2	2323817	2324140	-	323	323	1	lncRNA	DDB_G3973239
CUFF_1618_1	chr2	2324578	2326060	-	1482	1482	1	lncRNA	DDB_G3970169
CUFF_3925_1	chr2	2326226	2327227	-	1001	1001	1	lncRNA	DDB_G3973891
CUFF_2388_1	chr2	2371500	2371904	+	404	404	1	lncRNA	DDB_G3973759
CUFF_4185_1	chr2	2372169	2373167	+	998	998	1	lncRNA	DDB_G3971613
CUFF_4375_1	chr2	2464577	2464674	-		97	2	lncRNA	DDB_G3971011
CUFF_4375_1	chr2	2464761	2464855	-	191	94	1	lncRNA	DDB_G3971011
CUFF_4375_1	chr2	2471201	2471286	+	312	85	1	lncRNA	DDB_G3973333
CUFF_2455_1	chr2	2471439	2471568	+		129	2	lncRNA	DDB_G3973333
CUFF_2841_1	chr2	2471663	2471761	+		98	3	lncRNA	DDB_G3973333
CUFF_3040_1	chr2	2513586	2513993	+	407	407	1	lncRNA	DDB_G3970283
CUFF_4270_1	chr2	2589926	2590218	+	292	292	1	lncRNA	DDB_G3973545
CUFF_5156_1	chr2	2637947	2638215	+	268	268	1	lncRNA	DDB_G3972423
CUFF_2026_1	chr2	2644541	2644821	-	280	280	1	lncRNA	DDB_G3972605
CUFF_798_1	chr2	2644978	2645443	-	465	465	1	lncRNA	DDB_G3974077
CUFF_3311_1	chr2	2662753	2663081	+	328	328	1	lncRNA	DDB_G3971619
CUFF_4251_1	chr2	2707249	2707472	-	223	223	1	lncRNA	DDB_G3974311
CUFF_4289_1	chr2	2753463	2753802	-	339	339	1	lncRNA	DDB_G3972839
CUFF_4606_1	chr2	2769717	2770426	+	709	709	1	lncRNA	DDB_G3972381
CUFF_2065_1	chr2	2780237	2780583	-	346	346	1	lncRNA	DDB_G3973105
CUFF_3002_1	chr2	2826567	2827638	+	1071	1071	1	lncRNA	DDB_G3970709
CUFF_153_1	chr2	2888235	2889454	-	1219	1219	1	lncRNA	DDB_G3972563
CUFF_1347_1	chr2	2932103	2932588	+	485	485	1	lncRNA	DDB_G3971353
CUFF_2068_1	chr2	2947802	2949185	+	1383	1383	1	lncRNA	DDB_G3972653
CUFF_1161_1	chr2	2949302	2949859	+	557	557	1	lncRNA	DDB_G3971741
CUFF_1413_1	chr2	2966049	2967225	+	1176	1176	1	lncRNA	DDB_G3972429
CUFF_2377_1	chr2	3004993	3005827	+	834	834	1	lncRNA	DDB_G3970799
CUFF_1638_1	chr2	3007623	3008331	-	708	708	1	lncRNA	DDB_G3971631
CUFF_2436_1	chr2	3015513	3016005	-	492	492	1	lncRNA	DDB_G3971081
CUFF_1158_1	chr2	3838562	3839329	-	767	767	1	lncRNA	DDB_G3973369
CUFF_2344_1	chr2	3897256	3897626	+	370	370	1	lncRNA	DDB_G3973581
CUFF_3041_1	chr2	4065000	4065259	-	259	259	1	lncRNA	DDB_G3970095
CUFF_3983_1	chr2	4118799	4120287	-	1488	1488	1	lncRNA	DDB_G3973855
CUFF_1612_1	chr2	4373892	4374252	+	360	360	1	lncRNA	DDB_G3973765
CUFF_1863_1	chr2	4529233	4529661	+	428	428	1	lncRNA	DDB_G3970543
CUFF_1893_1	chr2	4551655	4552094	-	439	439	1	lncRNA	DDB_G3974015
CUFF_3246_1	chr2	4552530	4553152	-	622	622	1	lncRNA	DDB_G3971019
CUFF_3264_1	chr2	4553696	4554959	-	1263	1263	1	lncRNA	DDB_G3972251
CUFF_845_1	chr2	4717709	4718253	+	544	544	1	lncRNA	DDB_G3971063
CUFF_1201_1	chr2	4736565	4737305	-	740	740	1	lncRNA	DDB_G3970697
CUFF_2718_1	chr2	4774285	4774900	+	615	615	1	lncRNA	DDB_G3973375
CUFF_4059_1	chr2	4803628	4804287	+	659	659	1	lncRNA	DDB_G3974481
CUFF_1779_1	chr2	4803717	4804164	-	447	447	1	lncRNA	DDB_G3972089
CUFF_2292_1	chr2	4804720	4805197	-	477	477	1	lncRNA	DDB_G3972053
CUFF_4013_1	chr2	4823904	4824532	-	628	628	1	lncRNA	DDB_G3972337
CUFF_412_1	chr2	4829603	4830054	+	451	451	1	lncRNA	DDB_G3971903
CUFF_940_1	chr2	4872944	4873265	+	321	321	1	lncRNA	DDB_G3973861
CUFF_3724_1	chr2	5021206	5022980	+	1774	1774	1	lncRNA	DDB_G3971695
CUFF_609_1	chr2	5051549	5051993	-	444	444	1	lncRNA	DDB_G3974361
CUFF_2177_1	chr2	5051570	5051873	+	303	303	1	lncRNA	DDB_G3972965
CUFF_2777_1	chr2	5080791	5081021	+	230	230	1	lncRNA	DDB_G3972755
CUFF_3004_1	chr2	5124935	5125641	+	706	706	1	lncRNA	DDB_G3973449
CUFF_3078_1	chr2	5158223	5159807	-	1584	1584	1	lncRNA	DDB_G3970483
CUFF_71_1	chr2	5160086	5160805	-	719	719	1	lncRNA	DDB_G3973007
CUFF_104_1	chr2	5175118	5177080	-	1962	1962	1	lncRNA	DDB_G3970715
CUFF_565_1	chr2	5248218	5248838	+	620	620	1	lncRNA	DDB_G3972343
CUFF_3906_1	chr2	5252388	5252872	-	484	484	1	lncRNA	DDB_G3971795
CUFF_4056_1	chr2	5265316	5265707	+	391	391	1	lncRNA	DDB_G3970441
CUFF_4056_1	chr2	5363614	5364134	+	520	520	1	lncRNA	DDB_G3973605
CUFF_4114_1	chr2	5372803	5373045	+	242	242	1	lncRNA	DDB_G3973819
CUFF_3535_1	chr2	5374046	5374300	+	254	254	1	lncRNA	DDB_G3974367
CUFF_3639_1	chr2	5456614	5457239	+	625	625	1	lncRNA	DDB_G3971147
CUFF_3723_1	chr2	5458242	5459562	-	1320	1320	1	lncRNA	DDB_G3972971
CUFF_4874_1	chr2	5501750	5502006	+	256	256	1	lncRNA	DDB_G3971993
CUFF_477_1	chr2	5661275	5661695	+	420	420	1	lncRNA	DDB_G3971747
CUFF_892_1	chr2	5661938	5663863	+	1925	1925	1	lncRNA	DDB_G3972233
CUFF_3358_1	chr2	5705013	5706578	+	1565	1565	1	lncRNA	DDB_G3973039
CUFF_1654_1	chr2	5706733	5708036	+	1303	1303	1	lncRNA	DDB_G3973637
CUFF_3680_1	chr2	6282262	6283086	+	824	824	1	lncRNA	DDB_G3972845
CUFF_2343_1	chr2	6405478	6405812	+	334	334	1	lncRNA	DDB_G3971475
CUFF_2400_1	chr2	6459991	6460938	+	947	947	1	lncRNA	DDB_G3970763
CUFF_2880_1	chr2	6471593	6472048	-	455	455	1	lncRNA	DDB_G3971505
CUFF_3278_1	chr2	6534631	6535431	+	800	800	1	lncRNA	DDB_G3971999
CUFF_4624_1	chr2	6622270	6623267	+	997	997	1	lncRNA	DDB_G3971957
CUFF_63_1	chr2	6623806	6624591	+	785	785	1	lncRNA	DDB_G3973587
CUFF_1093_1	chr2	6632639	6632936	-	297	297	1	lncRNA	DDB_G3970727
CUFF_1093_1	chr2	6714222	6715240	+	1018	1018	1	lncRNA	DDB_G3973643
CUFF_1322_1	chr2	6715475	6716095	+	620	620	1	lncRNA	DDB_G3970963
CUFF_5260_1	chr2	6716865	6717386	+	521	521	1	lncRNA	DDB_G3973455
CUFF_898_1	chr2	6799196	6800203	+	1007	1007	1	lncRNA	DDB_G3972197
CUFF_1228_1	chr2	6852242	6852536	+	294	294	1	lncRNA	DDB_G3974463
CUFF_4602_1	chr2	6859199	6860820	+	1621	1621	1	lncRNA	DDB_G3973735
CUFF_4602_1	chr2	6861812	6862504	-	692	692	1	lncRNA	DDB_G3972125
CUFF_1958_1	chr2	6866871	6867142	-	271	271	1	lncRNA	DDB_G3969903
CUFF_271_1	chr2	6938522	6940497	+	1975	1975	1	lncRNA	DDB_G3972137
CUFF_1343_1	chr2	6967178	6967965	-	787	787	1	lncRNA	DDB_G3973825
CUFF_2905_1	chr2	6998955	7000492	+	1537	1537	1	lncRNA	DDB_G3973897
CUFF_3416_1	chr2	7001409	7002079	+	670	670	1	lncRNA	DDB_G3971359
CUFF_1204_1	chr2	7111728	7112397	-	669	669	1	lncRNA	DDB_G3974505
CUFF_2133_1	chr2	7139625	7140067	-	442	442	1	lncRNA	DDB_G3972393
CUFF_2176_1	chr2	7187493	7188214	-	721	721	1	lncRNA	DDB_G3970489
CUFF_2608_1	chr2	7214847	7215089	+	242	242	1	lncRNA	DDB_G3973831
CUFF_5259_1	chr2	7230654	7231640	+	986	986	1	lncRNA	DDB_G3974541
CUFF_117_1	chr2	7281154	7281415	+	261	261	1	lncRNA	DDB_G3970077
CUFF_280_1	chr2	7421688	7422778	-	1090	1090	1	lncRNA	DDB_G3972467
CUFF_960_1	chr2	7611716	7613250	-	1534	1534	1	lncRNA	DDB_G3971553
CUFF_2138_1	chr2	7638309	7638783	-	474	474	1	lncRNA	DDB_G3972527
CUFF_2615_1	chr2	7859647	7859883	+	236	236	1	lncRNA	DDB_G3973057
CUFF_1131_1	chr2	7863582	7864092	-	510	510	1	lncRNA	DDB_G3972287
CUFF_1463_1	chr2	7877607	7878148	+	541	541	1	lncRNA	DDB_G3970769
CUFF_2275_1	chr2	7926276	7926686	-	410	410	1	lncRNA	DDB_G3974511
CUFF_2745_1	chr2	7943659	7944338	+	679	679	1	lncRNA	DDB_G3971365
CUFF_1903_1	chr2	7943895	7944419	-	524	524	1	lncRNA	DDB_G3971481
CUFF_3113_1	chr2	7972969	7973519	-	550	550	1	lncRNA	DDB_G3970289
CUFF_3487_1	chr2	8063431	8064935	-	1504	1504	1	lncRNA	DDB_G3974233
CUFF_105_1	chr2	8065756	8066380	-	624	624	1	lncRNA	DDB_G3970775
CUFF_906_1	chr2	8072440	8072795	-	355	355	1	lncRNA	DDB_G3970447
CUFF_948_1	chr2	8098052	8099384	-	1332	1332	1	lncRNA	DDB_G3974415
CUFF_2594_1	chr2	8099642	8101225	-	1583	1583	1	lncRNA	DDB_G3971165
CUFF_2594_1	chr2	8166203	8167409	+	1206	1206	1	lncRNA	DDB_G3973557
CUFF_2921_1	chr2	8284213	8286332	-	2119	2119	1	lncRNA	DDB_G3970453
CUFF_3164_1	chr2	8350844	8351081	+	237	237	1	lncRNA	DDB_G3974373
CUFF_3382_1	chr2	8379136	8379571	+	435	435	1	lncRNA	DDB_G3972387
CUFF_3950_1	chr3	118390	118736	+	346	346	1	lncRNA	DDB_G3972761
CUFF_2081_1	chr3	143524	144406	+	882	882	1	lncRNA	DDB_G3971701
CUFF_2120_1	chr3	148777	149925	+	1148	1148	1	lncRNA	DDB_G3974113
CUFF_2183_1	chr3	150861	151522	+	661	661	1	lncRNA	DDB_G3971707
CUFF_5149_1	chr3	238217	239144	+	927	927	1	lncRNA	DDB_G3973461
CUFF_4142_1	chr3	455226	456867	+	1641	1641	1	lncRNA	DDB_G3974263
CUFF_4250_1	chr3	457849	458540	+	691	691	1	lncRNA	DDB_G3972977
CUFF_4281_1	chr3	474593	475069	-	476	476	1	lncRNA	DDB_G3970549
CUFF_4012_1	chr3	482983	483639	-	656	656	1	lncRNA	DDB_G3970703
CUFF_4228_1	chr3	497033	497581	-	548	548	1	lncRNA	DDB_G3972203
CUFF_4728_1	chr3	503587	503958	-	371	371	1	lncRNA	DDB_G3970101
CUFF_4965_1	chr3	531872	532278	+	406	406	1	lncRNA	DDB_G3972935
CUFF_127_1	chr3	585368	586186	-	818	818	1	lncRNA	DDB_G3971233
CUFF_952_1	chr3	642333	643956	-	1623	1623	1	lncRNA	DDB_G3969909
CUFF_2236_1	chr3	774585	775295	+	710	710	1	lncRNA	DDB_G3972941
CUFF_3493_1	chr3	787098	787759	+	661	661	1	lncRNA	DDB_G3971239
CUFF_2339_1	chr3	807529	807949	-	420	420	1	lncRNA	DDB_G3974421
CUFF_2520_1	chr3	832782	833104	-	322	322	1	lncRNA	DDB_G3971087
CUFF_2755_1	chr3	906456	906906	-	450	450	1	lncRNA	DDB_G3973503
CUFF_3131_1	chr3	946964	947457	-	493	493	1	lncRNA	DDB_G3972611
CUFF_4992_1	chr3	1098364	1098629	-	265	265	1	lncRNA	DDB_G3970295
CUFF_1185_1	chr3	1101790	1102412	-	622	622	1	lncRNA	DDB_G3974517
CUFF_1699_1	chr3	1103852	1104399	-	547	547	1	lncRNA	DDB_G3972011
CUFF_1876_1	chr3	1106620	1108907	+	2287	2287	1	lncRNA	DDB_G3971093
CUFF_2647_1	chr3	1108291	1108659	-	368	368	1	lncRNA	DDB_G3970859
CUFF_3708_1	chr3	1148056	1149491	+	1435	1435	1	lncRNA	DDB_G3971245
CUFF_4576_1	chr3	1190579	1190880	+	301	301	1	lncRNA	DDB_G3971409
CUFF_5261_1	chr3	1218262	1218811	-	549	549	1	lncRNA	DDB_G3974119
CUFF_969_1	chr3	1310902	1311771	+	869	869	1	lncRNA	DDB_G3970041
CUFF_969_1	chr3	1444176	1445575	-	1399	1399	1	lncRNA	DDB_G3969957
CUFF_849_1	chr3	1456377	1457134	-	757	757	1	lncRNA	DDB_G3970217
CUFF_2186_1	chr3	1492091	1492521	-	430	430	1	lncRNA	DDB_G3973777
CUFF_2463_1	chr3	1498416	1499109	-	693	693	1	lncRNA	DDB_G3971311
CUFF_3212_1	chr3	1581451	1581644	-		193	3	lncRNA	DDB_G3973245
CUFF_3682_1	chr3	1581760	1582018	-		258	2	lncRNA	DDB_G3973245
CUFF_4215_1	chr3	1582169	1582468	-	750	299	1	lncRNA	DDB_G3973245
CUFF_1099_1	chr3	1597328	1598030	-	702	702	1	lncRNA	DDB_G3973985
CUFF_3314_1	chr3	1777812	1778177	+	365	365	1	lncRNA	DDB_G3970391
CUFF_3929_1	chr3	1783039	1783391	-	352	352	1	lncRNA	DDB_G3971153
CUFF_4409_1	chr3	1818235	1818499	+	264	264	1	lncRNA	DDB_G3973111
CUFF_4224_1	chr3	1819242	1819908	+	666	666	1	lncRNA	DDB_G3973203
CUFF_3945_1	chr3	1992822	1993429	+	607	607	1	lncRNA	DDB_G3974021
CUFF_1604_1	chr3	2073733	2074165	-	432	432	1	lncRNA	DDB_G3973019
CUFF_1877_1	chr3	2082323	2082866	-	543	543	1	lncRNA	DDB_G3972473
CUFF_3686_1	chr3	2209521	2211737	+	2216	2216	1	lncRNA	DDB_G3970223
CUFF_5243_1	chr3	2231741	2232461	-	720	720	1	lncRNA	DDB_G3971323
CUFF_3718_1	chr3	2253651	2253973	+	322	322	1	lncRNA	DDB_G3970975
CUFF_1614_1	chr3	2254161	2254892	+	731	731	1	lncRNA	DDB_G3970745
CUFF_2969_1	chr3	2255017	2255815	+	798	798	1	lncRNA	DDB_G3973741
CUFF_2310_1	chr3	2328953	2329174	+	221	221	1	lncRNA	DDB_G3972143
CUFF_4515_1	chr3	2337579	2337898	+	319	319	1	lncRNA	DDB_G3969915
CUFF_4836_1	chr3	2363166	2363581	-	415	415	1	lncRNA	DDB_G3972713
CUFF_315_1	chr3	2419137	2420240	+	1103	1103	1	lncRNA	DDB_G3973649
CUFF_694_1	chr3	2490458	2491351	-	893	893	1	lncRNA	DDB_G3970721
CUFF_3771_1	chr3	2548553	2551183	+	2630	2630	1	lncRNA	DDB_G3974547
CUFF_1809_1	chr3	2551282	2552300	+	1018	1018	1	lncRNA	DDB_G3969835
CUFF_3203_1	chr3	2551285	2551423	-		138	3	lncRNA	DDB_G3973957
CUFF_3671_1	chr3	2551550	2551696	-		146	2	lncRNA	DDB_G3973957
CUFF_3767_1	chr3	2551835	2552087	-	536	252	1	lncRNA	DDB_G3973957
CUFF_5_1	chr3	2566904	2567730	+	826	826	1	lncRNA	DDB_G3970591
CUFF_441_1	chr3	2577076	2577566	-	490	490	1	lncRNA	DDB_G3974275
CUFF_729_1	chr3	2625801	2626703	+	902	902	1	lncRNA	DDB_G3973209
CUFF_4307_1	chr3	2665998	2666598	+	600	600	1	lncRNA	DDB_G3970981
CUFF_3080_1	chr3	2724101	2724375	+	274	274	1	lncRNA	DDB_G3971683
CUFF_4000_1	chr3	2730983	2734582	-	3599	3599	1	lncRNA	DDB_G3973551
CUFF_1079_1	chr3	2739447	2739763	+	316	316	1	lncRNA	DDB_G3973343
CUFF_1136_1	chr3	2867688	2869163	+	1475	1475	1	lncRNA	DDB_G3970733
CUFF_3898_1	chr3	2885967	2886503	-	536	536	1	lncRNA	DDB_G3973081
CUFF_1203_1	chr3	2969406	2970019	+	613	613	1	lncRNA	DDB_G3974149
CUFF_3841_1	chr3	2990191	2990656	+	465	465	1	lncRNA	DDB_G3971415
CUFF_4789_1	chr3	2999957	3000606	-	649	649	1	lncRNA	DDB_G3974427
CUFF_4789_1	chr3	3053143	3053708	-	565	565	1	lncRNA	DDB_G3971671
CUFF_4789_1	chr3	3186349	3186913	-	564	564	1	lncRNA	DDB_G3974433
CUFF_4633_1	chr3	3253231	3253501	+	270	270	1	lncRNA	DDB_G3972485
CUFF_2304_1	chr3	3303278	3305796	+	2518	2518	1	lncRNA	DDB_G3972947
CUFF_172_1	chr3	3305896	3308205	+	2309	2309	1	lncRNA	DDB_G3971879
CUFF_2466_1	chr3	3305898	3307897	-	1999	1999	1	lncRNA	DDB_G3971329
CUFF_4151_1	chr3	3442460	3444308	-	1848	1848	1	lncRNA	DDB_G3972701
CUFF_2411_1	chr3	3562487	3562821	+	334	334	1	lncRNA	DDB_G3974269
CUFF_1780_1	chr3	3600841	3601317	-	476	476	1	lncRNA	DDB_G3973063
CUFF_1389_1	chr3	3601388	3602126	+	738	738	1	lncRNA	DDB_G3973783
CUFF_2005_1	chr3	3602660	3602844	+	491	184	1	lncRNA	DDB_G3972349
CUFF_2008_1	chr3	3602744	3603164	-	420	420	1	lncRNA	DDB_G3973563
CUFF_2588_1	chr3	3602927	3603234	+		307	2	lncRNA	DDB_G3972349
CUFF_2588_1	chr3	3660052	3660096	+	247	44	1	lncRNA	DDB_G3971713
CUFF_2588_1	chr3	3660174	3660280	+		106	2	lncRNA	DDB_G3971713
CUFF_3169_1	chr3	3660376	3660473	+		97	3	lncRNA	DDB_G3971713
CUFF_2999_1	chr3	3673183	3673242	-		59	2	lncRNA	DDB_G3971201
CUFF_60_1	chr3	3673381	3674108	-	786	727	1	lncRNA	DDB_G3971201
CUFF_1187_1	chr3	3682491	3683615	+	1124	1124	1	lncRNA	DDB_G3974379
CUFF_1501_1	chr3	3697798	3698355	-	557	557	1	lncRNA	DDB_G3972095
CUFF_3319_1	chr3	3699336	3699641	-	305	305	1	lncRNA	DDB_G3970397
CUFF_3518_1	chr3	3710683	3711576	+	893	893	1	lncRNA	DDB_G3971099
CUFF_3528_1	chr3	3712238	3712638	+	400	400	1	lncRNA	DDB_G3972239
CUFF_683_1	chr3	3850757	3851737	-	980	980	1	lncRNA	DDB_G3974385
CUFF_1038_1	chr3	3907188	3907867	+	679	679	1	lncRNA	DDB_G3971371
CUFF_2754_1	chr3	4194728	4197109	+	2805	2381	1	lncRNA	DDB_G3973611
CUFF_4852_1	chr3	4197204	4197628	+		424	2	lncRNA	DDB_G3973611
CUFF_1425_1	chr3	4331955	4332419	+	464	464	1	lncRNA	DDB_G3970805
CUFF_3157_1	chr3	4367841	4368138	-	297	297	1	lncRNA	DDB_G3972677
CUFF_3243_1	chr3	4375401	4375904	-	503	503	1	lncRNA	DDB_G3972107
CUFF_808_1	chr3	4428138	4429221	-	1083	1083	1	lncRNA	DDB_G3971159
CUFF_3951_1	chr3	4439352	4439557	-	205	205	1	lncRNA	DDB_G3974239
CUFF_4027_1	chr3	4489723	4490769	-	1046	1046	1	lncRNA	DDB_G3971783
CUFF_4882_1	chr3	4490102	4490565	+	463	463	1	lncRNA	DDB_G3971335
CUFF_633_1	chr3	4508481	4509293	-	812	812	1	lncRNA	DDB_G3974487
CUFF_162_1	chr3	4515306	4515835	-	529	529	1	lncRNA	DDB_G3973699
CUFF_227_1	chr3	4620629	4620891	-	262	262	1	lncRNA	DDB_G3970865
CUFF_279_1	chr3	4776547	4776894	-	347	347	1	lncRNA	DDB_G3972569
CUFF_2787_1	chr3	4848608	4848931	+	323	323	1	lncRNA	DDB_G3974281
CUFF_4130_1	chr3	5042550	5042883	+	333	333	1	lncRNA	DDB_G3970619
CUFF_188_1	chr3	5082424	5082874	-	450	450	1	lncRNA	DDB_G3974439
CUFF_2519_1	chr3	5119496	5119951	+	455	455	1	lncRNA	DDB_G3972767
CUFF_3795_1	chr3	5187053	5188202	-	1149	1149	1	lncRNA	DDB_G3973705
CUFF_3189_1	chr3	5188487	5189026	-	539	539	1	lncRNA	DDB_G3970403
CUFF_54_1	chr3	5251137	5251914	+	777	777	1	lncRNA	DDB_G3970047
CUFF_1357_1	chr3	5322652	5324562	+	1910	1910	1	lncRNA	DDB_G3971945
CUFF_4025_1	chr3	5324665	5325037	+	372	372	1	lncRNA	DDB_G3970987
CUFF_926_1	chr3	5496540	5497152	-	612	612	1	lncRNA	DDB_G3971069
CUFF_1145_1	chr3	5571777	5572031	+	254	254	1	lncRNA	DDB_G3971209
CUFF_2782_1	chr3	5616553	5617418	+	865	865	1	lncRNA	DDB_G3970199
CUFF_1235_1	chr3	5638150	5639050	+	900	900	1	lncRNA	DDB_G3974553
CUFF_70_1	chr3	5843825	5844608	+	783	783	1	lncRNA	DDB_G3971511
CUFF_2879_1	chr3	5956118	5956821	-	703	703	1	lncRNA	DDB_G3970187
CUFF_3534_1	chr3	6057743	6058310	-	567	567	1	lncRNA	DDB_G3970871
CUFF_1634_1	chr3	6117541	6118105	-	564	564	1	lncRNA	DDB_G3974469
CUFF_4293_1	chr3	6142177	6143237	-	1060	1060	1	lncRNA	DDB_G3973291
CUFF_2483_1	chr3	6185821	6187033	-	1212	1212	1	lncRNA	DDB_G3972533
CUFF_3005_1	chr3	6248853	6249602	-	749	749	1	lncRNA	DDB_G3973711
CUFF_503_1	chr3	6280585	6280830	-	245	245	1	lncRNA	DDB_G3970271
CUFF_405_1	chr3	6307872	6308658	-	786	786	1	lncRNA	DDB_G3974101
CUFF_1474_1	chr3	6308802	6309223	-	421	421	1	lncRNA	DDB_G3970625
CUFF_1622_1	chr3	6321140	6321420	+	280	280	1	lncRNA	DDB_G3970751
CUFF_4332_1	chr3	6344798	6345495	-	697	697	1	lncRNA	DDB_G3973939
CUFF_2174_1	chr4	24020	24347	-	327	327	1	lncRNA	DDB_G3972539
CUFF_3127_1	chr4	111958	112712	-	754	754	1	lncRNA	DDB_G3972293
CUFF_4180_1	chr4	112178	112276	+	192	98	1	lncRNA	DDB_G3972305
CUFF_2152_1	chr4	112355	112449	+		94	2	lncRNA	DDB_G3972305
CUFF_3454_1	chr4	187646	187866	+	220	220	1	lncRNA	DDB_G3970877
CUFF_163_1	chr4	422025	422881	-	856	856	1	lncRNA	DDB_G3971171
CUFF_457_1	chr4	537998	539010	-	1012	1012	1	lncRNA	DDB_G3972017
CUFF_1352_1	chr4	546819	547447	-	628	628	1	lncRNA	DDB_G3972245
CUFF_3835_1	chr4	564365	564816	-	451	451	1	lncRNA	DDB_G3971341
CUFF_3778_1	chr4	664566	664769	-	203	203	1	lncRNA	DDB_G3972149
CUFF_5214_1	chr4	717404	717813	+	409	409	1	lncRNA	DDB_G3974107
CUFF_2604_1	chr4	720379	721502	+	1123	1123	1	lncRNA	DDB_G3972821
CUFF_299_1	chr4	721124	722004	-	880	880	1	lncRNA	DDB_G3971801
CUFF_1351_1	chr4	745894	746185	-	291	291	1	lncRNA	DDB_G3971215
CUFF_2605_1	chr4	779538	780173	+	635	635	1	lncRNA	DDB_G3973075
CUFF_5128_1	chr4	780229	781573	+	1344	1344	1	lncRNA	DDB_G3971723
CUFF_2731_1	chr4	867184	867729	+	545	545	1	lncRNA	DDB_G3969963
CUFF_3634_1	chr4	957505	957898	-	393	393	1	lncRNA	DDB_G3971559
CUFF_3796_1	chr4	1169281	1170105	+	824	824	1	lncRNA	DDB_G3971807
CUFF_1677_1	chr4	1194807	1195362	+	555	555	1	lncRNA	DDB_G3970781
CUFF_4052_1	chr4	1231548	1232240	-	692	692	1	lncRNA	DDB_G3969891
CUFF_1689_1	chr4	1274846	1275428	-	582	582	1	lncRNA	DDB_G3972209
CUFF_2354_1	chr4	1393559	1394573	-	1014	1014	1	lncRNA	DDB_G3970787
CUFF_3142_1	chr4	1412039	1412680	+	641	641	1	lncRNA	DDB_G3974203
CUFF_3274_1	chr4	1425650	1426062	+	412	412	1	lncRNA	DDB_G3974209
CUFF_4692_1	chr4	1442515	1442823	+	308	308	1	lncRNA	DDB_G3972155
CUFF_38_1	chr4	1451118	1451405	+	287	287	1	lncRNA	DDB_G3973013
CUFF_444_1	chr4	1451588	1453104	+	1516	1516	1	lncRNA	DDB_G3970993
CUFF_637_1	chr4	1463130	1463373	+	243	243	1	lncRNA	DDB_G3970555
CUFF_4057_1	chr4	1575766	1576407	+	641	641	1	lncRNA	DDB_G3973215
CUFF_827_1	chr4	1576586	1577608	+	1022	1022	1	lncRNA	DDB_G3973303
CUFF_1668_1	chr4	1642115	1642465	+	350	350	1	lncRNA	DDB_G3970655
CUFF_2070_1	chr4	1657723	1658800	-	1077	1077	1	lncRNA	DDB_G3971445
CUFF_3257_1	chr4	1662889	1663541	-	652	652	1	lncRNA	DDB_G3973147
CUFF_4628_1	chr4	1667194	1667734	-	540	540	1	lncRNA	DDB_G3971753
CUFF_5228_1	chr4	1756449	1757223	+	774	774	1	lncRNA	DDB_G3972479
CUFF_1436_1	chr4	1765345	1766471	-	1126	1126	1	lncRNA	DDB_G3973221
CUFF_1502_1	chr4	1769796	1771464	-	1668	1668	1	lncRNA	DDB_G3972683
CUFF_2609_1	chr4	1771919	1773753	-	1834	1834	1	lncRNA	DDB_G3972629
CUFF_3129_1	chr4	1775514	1776225	-	711	711	1	lncRNA	DDB_G3969999
CUFF_1323_1	chr4	1776288	1777510	-	1222	1222	1	lncRNA	DDB_G3970029
CUFF_1530_1	chr4	1819521	1820003	+	482	482	1	lncRNA	DDB_G3970957
CUFF_2514_1	chr4	1838239	1838892	+	653	653	1	lncRNA	DDB_G3973153
CUFF_4623_1	chr4	1925939	1926718	-	779	779	1	lncRNA	DDB_G3971221
CUFF_458_1	chr4	1960502	1960933	+	431	431	1	lncRNA	DDB_G3973509
CUFF_2801_1	chr4	2000476	2000915	+	439	439	1	lncRNA	DDB_G3969841
CUFF_1860_1	chr4	2094307	2095156	+	849	849	1	lncRNA	DDB_G3972953
CUFF_3066_1	chr4	2157375	2158033	-	658	658	1	lncRNA	DDB_G3969921
CUFF_4153_1	chr4	2194621	2195140	+	519	519	1	lncRNA	DDB_G3971075
CUFF_3067_1	chr4	2268413	2269887	-	1474	1474	1	lncRNA	DDB_G3972929
CUFF_3067_1	chr4	2367427	2369003	-	1576	1576	1	lncRNA	DDB_G3973479
CUFF_3684_1	chr4	2513607	2514488	-	881	881	1	lncRNA	DDB_G3970343
CUFF_3691_1	chr4	2689852	2690313	+	461	461	1	lncRNA	DDB_G3974523
CUFF_4200_1	chr4	2690992	2691346	-	354	354	1	lncRNA	DDB_G3974047
CUFF_935_1	chr4	2724931	2725350	+	419	419	1	lncRNA	DDB_G3971317
CUFF_1356_1	chr4	2807433	2808146	-	713	713	1	lncRNA	DDB_G3974245
CUFF_1423_1	chr4	2904304	2904710	-	406	406	1	lncRNA	DDB_G3971759
CUFF_2568_1	chr4	2914468	2915673	+	1205	1205	1	lncRNA	DDB_G3970205
CUFF_2568_1	chr4	2936436	2936698	-	262	262	1	lncRNA	DDB_G3970005
CUFF_4143_1	chr4	2950175	2950590	+	415	415	1	lncRNA	DDB_G3971765
CUFF_4812_1	chr4	2975597	2976174	+	577	577	1	lncRNA	DDB_G3971951
CUFF_4219_1	chr4	2976750	2977257	+	507	507	1	lncRNA	DDB_G3970921
CUFF_931_1	chr4	2977457	2977858	-	401	401	1	lncRNA	DDB_G3974089
CUFF_1154_1	chr4	2978139	2979078	-	939	939	1	lncRNA	DDB_G3970513
CUFF_1957_1	chr4	2978525	2978938	+	413	413	1	lncRNA	DDB_G3973687
CUFF_1722_1	chr4	3033323	3033776	-	453	453	1	lncRNA	DDB_G3970519
CUFF_4471_1	chr4	3129885	3130846	-	961	961	1	lncRNA	DDB_G3973771
CUFF_4656_1	chr4	3161936	3162548	+	612	612	1	lncRNA	DDB_G3970229
CUFF_2837_1	chr4	3512767	3514108	-	1341	1341	1	lncRNA	DDB_G3972113
CUFF_620_1	chr4	3527278	3528399	+	1121	1121	1	lncRNA	DDB_G3974529
CUFF_1128_1	chr4	3528571	3529866	+	1295	1295	1	lncRNA	DDB_G3970927
CUFF_1193_1	chr4	3529924	3530446	+	522	522	1	lncRNA	DDB_G3972959
CUFF_4026_1	chr4	3697095	3697569	+	474	474	1	lncRNA	DDB_G3972719
CUFF_4461_1	chr4	3757897	3758727	-	830	830	1	lncRNA	DDB_G3971565
CUFF_874_1	chr4	3804164	3805314	+	1150	1150	1	lncRNA	DDB_G3970525
CUFF_944_1	chr4	3841248	3841916	-	668	668	1	lncRNA	DDB_G3970969
CUFF_3672_1	chr4	3888506	3889615	-	1109	1109	1	lncRNA	DDB_G3972313
CUFF_3672_1	chr4	3889684	3890575	-	891	891	1	lncRNA	DDB_G3971487
CUFF_1768_1	chr4	3891724	3893333	-	1609	1609	1	lncRNA	DDB_G3970459
CUFF_2315_1	chr4	3893613	3894339	-	726	726	1	lncRNA	DDB_G3972659
CUFF_3344_1	chr4	3916620	3917998	-	1378	1378	1	lncRNA	DDB_G3972319
CUFF_2501_1	chr4	3931300	3934267	+	2967	2967	1	lncRNA	DDB_G3970053
CUFF_4271_1	chr4	4012006	4012880	+	874	874	1	lncRNA	DDB_G3971377
CUFF_4309_1	chr4	4028321	4028857	-	536	536	1	lncRNA	DDB_G3972827
CUFF_4342_1	chr4	4099266	4099626	-	360	360	1	lncRNA	DDB_G3970933
CUFF_919_1	chr4	4099952	4100551	-	599	599	1	lncRNA	DDB_G3970847
CUFF_618_1	chr4	4101123	4103058	-	1935	1935	1	lncRNA	DDB_G3970301
CUFF_700_1	chr4	4125070	4125297	-	227	227	1	lncRNA	DDB_G3972635
CUFF_1814_1	chr4	4128910	4129749	-	839	839	1	lncRNA	DDB_G3973967
CUFF_3024_1	chr4	4280113	4281683	+	1570	1570	1	lncRNA	DDB_G3973515
CUFF_3056_1	chr4	4280206	4280650	-	444	444	1	lncRNA	DDB_G3973619
CUFF_607_1	chr4	4379041	4379498	+	457	457	1	lncRNA	DDB_G3971571
CUFF_2106_1	chr4	4396893	4397671	+	778	778	1	lncRNA	DDB_G3971547
CUFF_533_1	chr4	4431404	4432771	-	1367	1367	1	lncRNA	DDB_G3970307
CUFF_1179_1	chr4	4433119	4434293	-	1174	1174	1	lncRNA	DDB_G3972065
CUFF_2800_1	chr4	4440592	4442305	-	1713	1713	1	lncRNA	DDB_G3974493
CUFF_4191_1	chr4	4499029	4499671	-	642	642	1	lncRNA	DDB_G3974391
CUFF_4925_1	chr4	4510123	4510564	+	441	441	1	lncRNA	DDB_G3973117
CUFF_5216_1	chr4	4529506	4530525	-	1019	1019	1	lncRNA	DDB_G3971885
CUFF_3234_1	chr4	4533766	4534266	-	500	500	1	lncRNA	DDB_G3972119
CUFF_957_1	chr4	4777697	4778171	-	474	474	1	lncRNA	DDB_G3970313
CUFF_1132_1	chr4	4790835	4791206	+	371	371	1	lncRNA	DDB_G3971637
CUFF_2147_1	chr4	4850514	4851493	+	979	979	1	lncRNA	DDB_G3970319
CUFF_2214_1	chr4	4851075	4851618	-	543	543	1	lncRNA	DDB_G3974027
CUFF_3508_1	chr4	5045607	5046257	-	650	650	1	lncRNA	DDB_G3973297
CUFF_3349_1	chr4	5176920	5177446	-	526	526	1	lncRNA	DDB_G3971625
CUFF_3729_1	chr4	5185179	5186075	-	896	896	1	lncRNA	DDB_G3970409
CUFF_4058_1	chr4	5199927	5201157	+	1230	1230	1	lncRNA	DDB_G3970901
CUFF_1526_1	chr4	5262147	5263062	+	915	915	1	lncRNA	DDB_G3972803
CUFF_1186_2	chr4	5263626	5264347	+	721	721	1	lncRNA	DDB_G3972809
CUFF_3689_1	chr4	5347822	5350116	-	2294	2294	1	lncRNA	DDB_G3971451
CUFF_4129_1	chr5	70373	70810	+	437	437	1	lncRNA	DDB_G3971227
CUFF_1167_1	chr5	71877	72252	+	375	375	1	lncRNA	DDB_G3971819
CUFF_2728_1	chr5	321486	322040	+	554	554	1	lncRNA	DDB_G3970757
CUFF_3348_1	chr5	322512	322763	+	251	251	1	lncRNA	DDB_G3972731
CUFF_28_1	chr5	325877	327062	-	1185	1185	1	lncRNA	DDB_G3974335
CUFF_72_1	chr5	429719	429949	+	230	230	1	lncRNA	DDB_G3974053
CUFF_2536_1	chr5	513843	513903	+	157	60	1	lncRNA	DDB_G3973405
CUFF_3662_1	chr5	514111	514208	+		97	2	lncRNA	DDB_G3973405
CUFF_2362_1	chr5	560926	564238	+	3312	3312	1	lncRNA	DDB_G3971275
CUFF_3659_1	chr5	619642	619901	-	259	259	1	lncRNA	DDB_G3972435
CUFF_4184_1	chr5	629978	630680	-	702	702	1	lncRNA	DDB_G3971825
CUFF_3984_1	chr5	727528	727886	-	358	358	1	lncRNA	DDB_G3972989
CUFF_4936_1	chr5	786860	787651	-	791	791	1	lncRNA	DDB_G3972131
CUFF_5080_1	chr5	840385	840425	-		40	2	lncRNA	DDB_G3970907
CUFF_3889_1	chr5	840524	840979	-	495	455	1	lncRNA	DDB_G3970907
CUFF_1401_1	chr5	843209	844244	-	1035	1035	1	lncRNA	DDB_G3972185
CUFF_2002_1	chr5	846380	849030	-	2650	2650	1	lncRNA	DDB_G3972641
CUFF_2849_1	chr5	848552	849546	+	994	994	1	lncRNA	DDB_G3970811
CUFF_4756_1	chr5	905414	907588	-	2174	2174	1	lncRNA	DDB_G3974251
CUFF_4916_1	chr5	908315	909142	-	827	827	1	lncRNA	DDB_G3970465
CUFF_5221_1	chr5	984374	985129	-	755	755	1	lncRNA	DDB_G3973413
CUFF_41_1	chr5	1074898	1075705	-	807	807	1	lncRNA	DDB_G3970531
CUFF_1142_1	chr5	1162092	1162782	+	690	690	1	lncRNA	DDB_G3973255
CUFF_3919_1	chr5	1193394	1193937	+	543	543	1	lncRNA	DDB_G3970915
CUFF_3920_1	chr5	1282644	1283152	-	508	508	1	lncRNA	DDB_G3973419
CUFF_4735_1	chr5	1300084	1300400	+	316	316	1	lncRNA	DDB_G3972665
CUFF_3156_1	chr5	1302332	1302827	-	495	495	1	lncRNA	DDB_G3971867
CUFF_3710_1	chr5	1328286	1328836	+	550	550	1	lncRNA	DDB_G3973045
CUFF_55_1	chr5	1382227	1382819	+	592	592	1	lncRNA	DDB_G3971257
CUFF_1152_1	chr5	1384331	1384632	-	301	301	1	lncRNA	DDB_G3972357
CUFF_1591_1	chr5	1448325	1449028	+	703	703	1	lncRNA	DDB_G3971677
CUFF_4998_1	chr5	1458724	1459032	+	308	308	1	lncRNA	DDB_G3972299
CUFF_5217_1	chr5	1481303	1481665	+	362	362	1	lncRNA	DDB_G3970211
CUFF_1570_1	chr5	1515104	1515389	-	285	285	1	lncRNA	DDB_G3973693
CUFF_337_1	chr5	1627120	1627365	-	245	245	1	lncRNA	DDB_G3972023
CUFF_4344_1	chr5	1703821	1704673	-	852	852	1	lncRNA	DDB_G3972725
CUFF_4833_1	chr5	1704871	1705486	-	615	615	1	lncRNA	DDB_G3970597
CUFF_4694_1	chr5	1742284	1742653	-	369	369	1	lncRNA	DDB_G3972575
CUFF_4980_1	chr5	1785157	1786122	+	965	965	1	lncRNA	DDB_G3972325
CUFF_1177_1	chr5	1903410	1903823	-	413	413	1	lncRNA	DDB_G3973717
CUFF_3730_1	chr5	1919933	1921980	-	2047	2047	1	lncRNA	DDB_G3970193
CUFF_3247_1	chr5	1922637	1923284	-	647	647	1	lncRNA	DDB_G3971463
CUFF_841_1	chr5	1942466	1942718	+	252	252	1	lncRNA	DDB_G3971281
CUFF_979_1	chr5	2071993	2072779	-	786	786	1	lncRNA	DDB_G3970235
CUFF_3429_1	chr5	2073257	2074257	-	1000	1000	1	lncRNA	DDB_G3971263
CUFF_2077_1	chr5	2074855	2076215	-	1360	1360	1	lncRNA	DDB_G3970661
CUFF_2118_1	chr5	2139633	2139884	-	251	251	1	lncRNA	DDB_G3973425
CUFF_2518_1	chr5	2172667	2173045	+	378	378	1	lncRNA	DDB_G3970035
CUFF_3402_1	chr5	2177136	2177987	+	851	851	1	lncRNA	DDB_G3973723
CUFF_3640_1	chr5	2179378	2179730	-	352	352	1	lncRNA	DDB_G3970631
CUFF_1396_1	chr5	2190746	2191304	-	558	558	1	lncRNA	DDB_G3972491
CUFF_1464_1	chr5	2190759	2190900	+	220	141	1	lncRNA	DDB_G3970415
CUFF_2061_1	chr5	2191043	2191122	+		79	2	lncRNA	DDB_G3970415
CUFF_1021_1	chr5	2222044	2222299	-	255	255	1	lncRNA	DDB_G3970241
CUFF_4047_1	chr5	2241116	2243024	+	1908	1908	1	lncRNA	DDB_G3971269
CUFF_4477_1	chr5	2304426	2304779	+	353	353	1	lncRNA	DDB_G3970667
CUFF_4926_1	chr5	2320657	2321349	-	692	692	1	lncRNA	DDB_G3971963
CUFF_1410_1	chr5	2355085	2355967	-	882	882	1	lncRNA	DDB_G3970537
CUFF_3277_1	chr5	2423098	2423685	+	587	587	1	lncRNA	DDB_G3971595
CUFF_2312_1	chr5	2428661	2429221	+	560	560	1	lncRNA	DDB_G3969927
CUFF_242_1	chr5	2430083	2430397	+	314	314	1	lncRNA	DDB_G3972497
CUFF_242_1	chr5	2621211	2621873	+	662	662	1	lncRNA	DDB_G3974475
CUFF_791_1	chr5	2625190	2629024	-	3834	3834	1	lncRNA	DDB_G3972503
CUFF_1509_1	chr5	2630105	2631507	-	1402	1402	1	lncRNA	DDB_G3973873
CUFF_4135_1	chr5	2631300	2632700	+	1400	1400	1	lncRNA	DDB_G3972875
CUFF_236_1	chr5	2632935	2634291	+	1356	1356	1	lncRNA	DDB_G3969847
CUFF_1859_1	chr5	2644465	2644915	+	450	450	1	lncRNA	DDB_G3970325
CUFF_2566_1	chr5	2798334	2798431	-		97	3	lncRNA	DDB_G3970603
CUFF_358_1	chr5	2798571	2798703	-		132	2	lncRNA	DDB_G3970603
CUFF_3168_1	chr5	2798782	2798837	-	284	55	1	lncRNA	DDB_G3970603
CUFF_2441_1	chr5	2868078	2869900	+	1822	1822	1	lncRNA	DDB_G3973227
CUFF_3632_1	chr5	2917945	2918268	-	323	323	1	lncRNA	DDB_G3974287
CUFF_3077_1	chr5	2941080	2941406	-	326	326	1	lncRNA	DDB_G3969969
CUFF_586_1	chr5	2979780	2980648	-	868	868	1	lncRNA	DDB_G3973945
CUFF_1156_1	chr5	2988360	2988750	+	390	390	1	lncRNA	DDB_G3971457
CUFF_2277_1	chr5	3091840	3092192	+	352	352	1	lncRNA	DDB_G3974179
CUFF_3792_1	chr5	3354793	3356887	+	2094	2094	1	lncRNA	DDB_G3974155
CUFF_4900_1	chr5	3363066	3364076	+	1010	1010	1	lncRNA	DDB_G3972441
CUFF_1270_1	chr5	3484974	3485337	+	363	363	1	lncRNA	DDB_G3972399
CUFF_1555_1	chr5	3518478	3518729	-	251	251	1	lncRNA	DDB_G3972995
CUFF_642_1	chr5	3715454	3716186	+	732	732	1	lncRNA	DDB_G3971523
CUFF_3316_1	chr5	3929297	3929723	-	426	426	1	lncRNA	DDB_G3973569
CUFF_3362_1	chr5	3950339	3950952	+	613	613	1	lncRNA	DDB_G3970573
CUFF_4991_1	chr5	3951641	3952260	+	619	619	1	lncRNA	DDB_G3973991
CUFF_1172_1	chr5	4139738	4140417	-	679	679	1	lncRNA	DDB_G3971383
CUFF_2522_1	chr5	4139831	4140709	+	878	878	1	lncRNA	DDB_G3970561
CUFF_3863_1	chr5	4336180	4336424	+	692	244	1	lncRNA	DDB_G3971043
CUFF_243_1	chr5	4336574	4337183	-	609	609	1	lncRNA	DDB_G3974033
CUFF_243_1	chr5	4336577	4337025	+		448	2	lncRNA	DDB_G3971043
CUFF_730_1	chr5	4355137	4355581	+	444	444	1	lncRNA	DDB_G3970673
CUFF_4792_1	chr5	4401751	4403131	-	1380	1380	1	lncRNA	DDB_G3973837
CUFF_2279_1	chr5	4413126	4414450	+	1324	1324	1	lncRNA	DDB_G3972269
CUFF_2394_1	chr5	4414877	4415464	+	587	587	1	lncRNA	DDB_G3970999
CUFF_3299_1	chr5	4415900	4416531	+	631	631	1	lncRNA	DDB_G3973747
CUFF_3346_1	chr5	4423377	4424367	-	990	990	1	lncRNA	DDB_G3973381
CUFF_4385_1	chr5	4429560	4429910	+	350	350	1	lncRNA	DDB_G3972215
CUFF_951_1	chr5	4498255	4498653	-	398	398	1	lncRNA	DDB_G3971653
CUFF_1069_1	chr5	4499157	4499587	-	430	430	1	lncRNA	DDB_G3969933
CUFF_2252_1	chr5	4685818	4687990	-	2172	2172	1	lncRNA	DDB_G3973431
CUFF_2252_1	chr5	4727333	4728352	-	1019	1019	1	lncRNA	DDB_G3972405
CUFF_2252_1	chr5	4958382	4958689	-	307	307	1	lncRNA	DDB_G3973903
CUFF_4107_1	chr5	5012188	5012966	+	778	778	1	lncRNA	DDB_G3973655
CUFF_4791_1	chr5	5013024	5015013	+	1989	1989	1	lncRNA	DDB_G3972161
CUFF_1769_1	chr5	5022046	5022257	+	211	211	1	lncRNA	DDB_G3972887
CUFF_2723_1	chr5	5069169	5069621	-	452	452	1	lncRNA	DDB_G3974341
CUFF_3184_1	chr6	164950	165970	-	1020	1020	1	lncRNA	DDB_G3971287
CUFF_3_1	chr6	194728	195003	+	275	275	1	lncRNA	DDB_G3972815
CUFF_3018_1	chr6	374748	375567	+	819	819	1	lncRNA	DDB_G3972773
CUFF_3880_1	chr6	467043	467484	+	441	441	1	lncRNA	DDB_G3970361
CUFF_3300_1	chr6	617299	617374	+	450	75	1	lncRNA	DDB_G3971643
CUFF_1066_1	chr6	617557	617872	+		315	2	lncRNA	DDB_G3971643
CUFF_1850_1	chr6	617953	618013	+		60	3	lncRNA	DDB_G3971643
CUFF_3579_1	chr6	627440	629390	+	1950	1950	1	lncRNA	DDB_G3973261
CUFF_1006_1	chr6	634287	635032	+	745	745	1	lncRNA	DDB_G3973197
CUFF_1097_1	chr6	666117	666772	+	655	655	1	lncRNA	DDB_G3970567
CUFF_1097_1	chr6	732797	733347	+	550	550	1	lncRNA	DDB_G3970133
CUFF_1097_1	chr6	734333	734881	+	548	548	1	lncRNA	DDB_G3970175
CUFF_2415_1	chr6	789965	790507	-	542	542	1	lncRNA	DDB_G3972363
CUFF_4888_1	chr6	976487	977368	+	881	881	1	lncRNA	DDB_G3973753
CUFF_282_1	chr6	981358	981875	+	517	517	1	lncRNA	DDB_G3972881
CUFF_282_1	chr6	998737	999108	-	371	371	1	lncRNA	DDB_G3971529
CUFF_1380_1	chr6	1086640	1087547	-	907	907	1	lncRNA	DDB_G3970247
CUFF_1219_1	chr6	1096372	1096595	-	223	223	1	lncRNA	DDB_G3971789
CUFF_1348_1	chr6	1288763	1289182	-	419	419	1	lncRNA	DDB_G3970471
CUFF_4627_1	chr6	1293648	1293918	-	270	270	1	lncRNA	DDB_G3970939
CUFF_1138_1	chr6	1338416	1338703	+	287	287	1	lncRNA	DDB_G3971831
CUFF_2658_1	chr6	1384768	1385336	-	568	568	1	lncRNA	DDB_G3973349
CUFF_863_1	chr6	1418523	1419152	-	629	629	1	lncRNA	DDB_G3973661
CUFF_4009_1	chr6	1450359	1451257	+	898	898	1	lncRNA	DDB_G3973123
CUFF_4009_1	chr6	1451404	1451896	-	492	492	1	lncRNA	DDB_G3970349
CUFF_4076_1	chr6	1572579	1573355	+	776	776	1	lncRNA	DDB_G3972779
CUFF_4127_1	chr6	1623520	1623910	+	390	390	1	lncRNA	DDB_G3972581
CUFF_4260_1	chr6	1624008	1624630	+	622	622	1	lncRNA	DDB_G3973001
CUFF_4650_1	chr6	1641634	1642302	+	668	668	1	lncRNA	DDB_G3973485
CUFF_5006_1	chr6	1715590	1716302	-	712	712	1	lncRNA	DDB_G3972737
CUFF_2326_1	chr6	1870155	1870535	-	380	380	1	lncRNA	DDB_G3971293
CUFF_1405_1	chr6	2024458	2025540	+	1082	1082	1	lncRNA	DDB_G3972893
CUFF_1655_1	chr6	2096680	2097369	+	689	689	1	lncRNA	DDB_G3973159
CUFF_2022_1	chr6	2097489	2097905	+	416	416	1	lncRNA	DDB_G3971347
CUFF_758_1	chr6	2132584	2133062	+	478	478	1	lncRNA	DDB_G3972851
CUFF_2024_1	chr6	2180723	2181552	-	829	829	1	lncRNA	DDB_G3973437
CUFF_3446_1	chr6	2509810	2510505	+	695	695	1	lncRNA	DDB_G3969939
CUFF_4927_1	chr6	2511281	2515442	+	4161	4161	1	lncRNA	DDB_G3970253
CUFF_3227_1	chr6	2512590	2513684	-	1094	1094	1	lncRNA	DDB_G3969975
CUFF_35_1	chr6	2598968	2600092	+	1124	1124	1	lncRNA	DDB_G3972743
CUFF_2145_1	chr6	2971814	2972119	+	305	305	1	lncRNA	DDB_G3972101
CUFF_3387_1	chr6	3090067	3090859	-	792	792	1	lncRNA	DDB_G3971251
CUFF_3753_1	chr6	3133826	3134629	-	803	803	1	lncRNA	DDB_G3970637
CUFF_551_1	chr6	3258027	3258119	+	805	92	1	lncRNA	DDB_G3970107
CUFF_1081_1	chr6	3258242	3258955	+		713	2	lncRNA	DDB_G3970107
CUFF_2426_1	chr6	3487966	3489130	-	1164	1164	1	lncRNA	DDB_G3972071
CUFF_837_1	chr6	3489346	3489876	-	530	530	1	lncRNA	DDB_G3973909
CUFF_1119_1	chr6	3497625	3498160	+	535	535	1	lncRNA	DDB_G3972587
CUFF_2413_1	chr6	3498320	3499065	+	745	745	1	lncRNA	DDB_G3972857
CUFF_1915_1	chr6	3526667	3528116	+	1449	1449	1	lncRNA	DDB_G3972785
CUFF_2569_1	chr6	3580133	3580204	-		71	2	lncRNA	DDB_G3969853
CUFF_4551_1	chr6	3580288	3580378	-	161	90	1	lncRNA	DDB_G3969853
CUFF_169_1	chr6	3592034	3592589	+	555	555	1	lncRNA	DDB_G3972221
CUFF_1226_1	chrR	14605	16636	+	2031	2031	1	lncRNA	DDB_G3970367
CUFF_1635_1	chrR	34667	35494	-	827	827	1	lncRNA	DDB_G3971105
CUFF_2497_1	chrR	37388	40370	+	2982	2982	1	lncRNA	DDB_G3971025
CUFF_395_1	chrR	39310	40137	-	827	827	1	lncRNA	DDB_G3971389
CUFF_1441_1	chr1	233570	233898	-	328	328	1	antisense RNA	DDB_G3972689
CUFF_2694_1	chr1	337358	337840	-	482	482	1	antisense RNA	DDB_G3972791
CUFF_2694_1	chr1	1128354	1128897	-	543	543	1	antisense RNA	DDB_G3971299
CUFF_3754_1	chr1	1581861	1582212	-	351	351	1	antisense RNA	DDB_G3973915
CUFF_2140_1	chr1	1935390	1935694	-	304	304	1	antisense RNA	DDB_G3969897
CUFF_3866_1	chr1	1961004	1961587	-	583	583	1	antisense RNA	DDB_G3973927
CUFF_1510_1	chr1	2134046	2134370	+	324	324	1	antisense RNA	DDB_G3971057
CUFF_1653_1	chr1	2196075	2196389	-	314	314	1	antisense RNA	DDB_G3973355
CUFF_2369_1	chr1	2196075	2196389	-	314	314	1	antisense RNA	DDB_G3973355
CUFF_4691_1	chr1	3231764	3232395	+	631	631	1	antisense RNA	DDB_G3973879
CUFF_4891_1	chr1	3429101	3429329	+	228	228	1	antisense RNA	DDB_G3972275
CUFF_2968_1	chr1	3695602	3696187	+	585	585	1	antisense RNA	DDB_G3971981
CUFF_4365_1	chr1	3771980	3772965	-	985	985	1	antisense RNA	DDB_G3973951
CUFF_4365_1	chr1	3990302	3990523	+	221	221	1	antisense RNA	DDB_G3973521
CUFF_632_1	chr1	4350889	4351179	-	290	290	1	antisense RNA	DDB_G3972545
CUFF_3538_1	chr1	4527574	4528140	-	566	566	1	antisense RNA	DDB_G3971837
CUFF_4165_1	chr2	78683	79056	-	373	373	1	antisense RNA	DDB_G3974083
CUFF_2759_1	chr2	496837	498288	+	1451	1451	1	antisense RNA	DDB_G3973467
CUFF_2859_1	chr2	1143948	1144455	-	507	507	1	antisense RNA	DDB_G3972447
CUFF_3029_1	chr2	1280384	1281161	-	777	777	1	antisense RNA	DDB_G3971031
CUFF_4221_1	chr2	1413877	1414241	-	364	364	1	antisense RNA	DDB_G3972509
CUFF_4268_1	chr2	1475287	1475560	+	273	273	1	antisense RNA	DDB_G3971915
CUFF_392_1	chr2	1596115	1596436	-	321	321	1	antisense RNA	DDB_G3972453
CUFF_1676_1	chr2	1644668	1645021	+	353	353	1	antisense RNA	DDB_G3970373
CUFF_2345_1	chr2	1767793	1768329	-	536	536	1	antisense RNA	DDB_G3971395
CUFF_4625_1	chr2	1767793	1768329	-	536	536	1	antisense RNA	DDB_G3971395
CUFF_4832_1	chr2	1880426	1881229	-	803	803	1	antisense RNA	DDB_G3973997
CUFF_1078_1	chr2	2103789	2104304	+	515	515	1	antisense RNA	DDB_G3972983
CUFF_1296_1	chr2	2313497	2313941	+	444	444	1	antisense RNA	DDB_G3973309
CUFF_3567_1	chr2	2353471	2354635	+	1164	1164	1	antisense RNA	DDB_G3969885
CUFF_2234_1	chr2	2383299	2383512	+	213	213	1	antisense RNA	DDB_G3973527
CUFF_2567_1	chr2	2460584	2461330	+	746	746	1	antisense RNA	DDB_G3974125
CUFF_1214_1	chr2	2494355	2494661	+	306	306	1	antisense RNA	DDB_G3971439
CUFF_2579_1	chr2	2509865	2510240	+	375	375	1	antisense RNA	DDB_G3970011
CUFF_461_1	chr2	2642584	2642881	+	297	297	1	antisense RNA	DDB_G3971141
CUFF_807_1	chr2	2668495	2671295	+	2800	2800	1	antisense RNA	DDB_G3973387
CUFF_959_1	chr2	2684233	2684591	-	358	358	1	antisense RNA	DDB_G3972797
CUFF_1444_1	chr2	2709721	2710509	-	788	788	1	antisense RNA	DDB_G3971921
CUFF_1692_1	chr2	2781726	2781999	-	273	273	1	antisense RNA	DDB_G3970739
CUFF_1734_1	chr2	2857109	2857743	+	634	634	1	antisense RNA	DDB_G3972671
CUFF_4618_1	chr2	2875525	2876083	+	558	558	1	antisense RNA	DDB_G3973165
CUFF_4315_1	chr2	2887106	2887480	+	374	374	1	antisense RNA	DDB_G3972899
CUFF_388_1	chr2	2964227	2964944	+	717	717	1	antisense RNA	DDB_G3969981
CUFF_1262_1	chr2	3806398	3806846	-	448	448	1	antisense RNA	DDB_G3973789
CUFF_1363_1	chr2	3911146	3913528	+	2382	2382	1	antisense RNA	DDB_G3971037
CUFF_1484_1	chr2	3938805	3939178	+	373	373	1	antisense RNA	DDB_G3971933
CUFF_4343_1	chr2	4175708	4176240	-	532	532	1	antisense RNA	DDB_G3973129
CUFF_424_1	chr2	4494938	4495931	+	993	993	1	antisense RNA	DDB_G3974397
CUFF_790_1	chr2	4718650	4719619	+	969	969	1	antisense RNA	DDB_G3974293
CUFF_1071_1	chr2	4935194	4935776	+	582	582	1	antisense RNA	DDB_G3973363
CUFF_1698_1	chr2	5238192	5238795	-	603	603	1	antisense RNA	DDB_G3974003
CUFF_4681_1	chr2	5315899	5316804	-	905	905	1	antisense RNA	DDB_G3972227
CUFF_5215_1	chr2	5518958	5519693	-	735	735	1	antisense RNA	DDB_G3974499
CUFF_201_1	chr2	5546184	5546504	-	320	320	1	antisense RNA	DDB_G3974445
CUFF_3873_1	chr2	5561309	5562084	+	775	775	1	antisense RNA	DDB_G3973867
CUFF_241_1	chr2	5831460	5831848	-	388	388	1	antisense RNA	DDB_G3972647
CUFF_275_1	chr2	5890912	5891397	-	485	485	1	antisense RNA	DDB_G3972257
CUFF_3047_1	chr2	5998608	5999111	-	503	503	1	antisense RNA	DDB_G3970495
CUFF_4406_1	chr2	6015175	6015381	-	206	206	1	antisense RNA	DDB_G3973135
CUFF_514_1	chr2	6030685	6030906	+	221	221	1	antisense RNA	DDB_G3970127
CUFF_2385_1	chr2	6062670	6063821	-	1151	1151	1	antisense RNA	DDB_G3969879
CUFF_2385_1	chr2	6109985	6110474	+	489	489	1	antisense RNA	DDB_G3972863
CUFF_2385_1	chr2	6496304	6496714	-	410	410	1	antisense RNA	DDB_G3970579
CUFF_3731_1	chr2	7394603	7395607	+	1004	1004	1	antisense RNA	DDB_G3970423
CUFF_876_1	chr2	7429467	7430028	-	561	561	1	antisense RNA	DDB_G3973267
CUFF_928_1	chr2	7473907	7474212	+	305	305	1	antisense RNA	DDB_G3970817
CUFF_2255_1	chr2	7479448	7479708	+	260	260	1	antisense RNA	DDB_G3971689
CUFF_4558_1	chr2	7537668	7538987	-	1319	1319	1	antisense RNA	DDB_G3974347
CUFF_990_1	chr2	7817745	7818138	+	393	393	1	antisense RNA	DDB_G3973315
CUFF_1421_1	chr2	7835338	7835795	-	457	457	1	antisense RNA	DDB_G3970083
CUFF_3290_1	chr2	8389981	8390281	-	300	300	1	antisense RNA	DDB_G3971051
CUFF_1321_1	chr3	249248	249925	+	677	677	1	antisense RNA	DDB_G3973473
CUFF_2300_1	chr3	262237	263353	+	1116	1116	1	antisense RNA	DDB_G3970643
CUFF_3854_1	chr3	287320	287640	+	320	320	1	antisense RNA	DDB_G3970059
CUFF_4601_1	chr3	469981	470326	-	345	345	1	antisense RNA	DDB_G3970679
CUFF_478_1	chr3	729989	730245	-	256	256	1	antisense RNA	DDB_G3972551
CUFF_478_1	chr3	840352	841868	-	1516	1516	1	antisense RNA	DDB_G3970139
CUFF_3486_1	chr3	871704	872182	+	478	478	1	antisense RNA	DDB_G3971129
CUFF_3995_1	chr3	877405	877688	-	283	283	1	antisense RNA	DDB_G3973625
CUFF_2311_1	chr3	999117	999474	-	357	357	1	antisense RNA	DDB_G3972029
CUFF_2954_1	chr3	1373455	1374071	+	616	616	1	antisense RNA	DDB_G3972617
CUFF_180_1	chr3	1960711	1961193	+	482	482	1	antisense RNA	DDB_G3970823
CUFF_1133_1	chr3	2022598	2022868	+	270	270	1	antisense RNA	DDB_G3971659
CUFF_710_1	chr3	2058988	2059222	-	234	234	1	antisense RNA	DDB_G3971517
CUFF_3536_1	chr3	2071603	2071850	+	247	247	1	antisense RNA	DDB_G3974059
CUFF_152_1	chr3	2121692	2121968	-	276	276	1	antisense RNA	DDB_G3973443
CUFF_3039_1	chr3	2300717	2301217	+	500	500	1	antisense RNA	DDB_G3970089
CUFF_3155_1	chr3	2785961	2786508	+	547	547	1	antisense RNA	DDB_G3973533
CUFF_2007_1	chr3	2916919	2917299	+	380	380	1	antisense RNA	DDB_G3974535
CUFF_2190_1	chr3	2954736	2955323	-	587	587	1	antisense RNA	DDB_G3970613
CUFF_1091_1	chr3	3158545	3158901	+	356	356	1	antisense RNA	DDB_G3971969
CUFF_81_1	chr3	3180884	3181238	+	354	354	1	antisense RNA	DDB_G3970145
CUFF_704_1	chr3	3229776	3230059	+	283	283	1	antisense RNA	DDB_G3973593
CUFF_897_1	chr3	3287609	3287902	-	293	293	1	antisense RNA	DDB_G3970355
CUFF_2459_1	chr3	3288212	3288654	-	442	442	1	antisense RNA	DDB_G3972263
CUFF_4459_1	chr3	3316703	3317023	+	320	320	1	antisense RNA	DDB_G3973171
CUFF_912_1	chr3	3629837	3630544	-	707	707	1	antisense RNA	DDB_G3973795
CUFF_1036_1	chr3	3695180	3695704	+	524	524	1	antisense RNA	DDB_G3972077
CUFF_1037_1	chr3	3791310	3791535	-	225	225	1	antisense RNA	DDB_G3971135
CUFF_4419_1	chr3	3947138	3947606	+	468	468	1	antisense RNA	DDB_G3973393
CUFF_3365_1	chr3	4353968	4354258	+	290	290	1	antisense RNA	DDB_G3973273
CUFF_4061_1	chr3	4664729	4665026	-	297	297	1	antisense RNA	DDB_G3971927
CUFF_173_1	chr3	4683467	4685148	-	1681	1681	1	antisense RNA	DDB_G3971861
CUFF_3267_1	chr3	4785821	4786412	-	591	591	1	antisense RNA	DDB_G3972281
CUFF_3270_1	chr3	4954183	4954484	-	301	301	1	antisense RNA	DDB_G3972411
CUFF_3891_1	chr3	5618066	5618290	+	224	224	1	antisense RNA	DDB_G3970115
CUFF_179_1	chr3	5637175	5637667	+	492	492	1	antisense RNA	DDB_G3970151
CUFF_332_1	chr3	5749951	5750533	+	582	582	1	antisense RNA	DDB_G3974065
CUFF_1892_1	chr3	5826534	5826752	+	218	218	1	antisense RNA	DDB_G3973667
CUFF_2748_1	chr3	6034528	6035734	+	1206	1206	1	antisense RNA	DDB_G3971729
CUFF_3509_1	chr3	6044976	6045527	+	551	551	1	antisense RNA	DDB_G3970685
CUFF_4068_1	chr3	6061131	6061514	+	383	383	1	antisense RNA	DDB_G3971975
CUFF_393_1	chr4	184247	184826	+	579	579	1	antisense RNA	DDB_G3973093
CUFF_2060_1	chr4	209933	212118	+	2185	2185	1	antisense RNA	DDB_G3971601
CUFF_2555_1	chr4	881264	881691	+	427	427	1	antisense RNA	DDB_G3973279
CUFF_2390_1	chr4	899183	899667	+	484	484	1	antisense RNA	DDB_G3971891
CUFF_2811_1	chr4	985558	986312	+	754	754	1	antisense RNA	DDB_G3971421
CUFF_4396_1	chr4	1073881	1074324	+	443	443	1	antisense RNA	DDB_G3973491
CUFF_1344_1	chr4	1123938	1124429	+	491	491	1	antisense RNA	DDB_G3972593
CUFF_176_1	chr4	1223278	1224206	+	928	928	1	antisense RNA	DDB_G3972911
CUFF_475_1	chr4	1535681	1536576	-	895	895	1	antisense RNA	DDB_G3974009
CUFF_1144_1	chr4	1801125	1801717	+	592	592	1	antisense RNA	DDB_G3970501
CUFF_569_1	chr4	1848987	1849541	+	554	554	1	antisense RNA	DDB_G3974185
CUFF_966_1	chr4	1982901	1983950	+	1049	1049	1	antisense RNA	DDB_G3970277
CUFF_3856_1	chr4	2445254	2445492	+	238	238	1	antisense RNA	DDB_G3972035
CUFF_3985_1	chr4	2656972	2657735	-	763	763	1	antisense RNA	DDB_G3974353
CUFF_4699_1	chr4	2656972	2657735	-	763	763	1	antisense RNA	DDB_G3974353
CUFF_1792_1	chr4	2702526	2703076	+	550	550	1	antisense RNA	DDB_G3971177
CUFF_3480_1	chr4	2805541	2805881	+	340	340	1	antisense RNA	DDB_G3972623
CUFF_3480_1	chr4	3210613	3210814	+	201	201	1	antisense RNA	DDB_G3973321
CUFF_1395_1	chr4	3482181	3482892	+	711	711	1	antisense RNA	DDB_G3969987
CUFF_1445_1	chr4	3507836	3508671	-	835	835	1	antisense RNA	DDB_G3973087
CUFF_1953_1	chr4	3700523	3700878	-	355	355	1	antisense RNA	DDB_G3972707
CUFF_2599_1	chr4	3759322	3759690	-	459	368	1	antisense RNA	DDB_G3972459
CUFF_2628_1	chr4	3759772	3759863	-		91	2	antisense RNA	DDB_G3972459
CUFF_3788_1	chr4	3885342	3885627	+	285	285	1	antisense RNA	DDB_G3971427
CUFF_1312_1	chr4	4062834	4063210	+	376	376	1	antisense RNA	DDB_G3971499
CUFF_4212_1	chr4	4127802	4128166	-	364	364	1	antisense RNA	DDB_G3972905
CUFF_338_1	chr4	4370280	4370701	+	421	421	1	antisense RNA	DDB_G3970507
CUFF_1902_1	chr4	4733655	4734107	+	452	452	1	antisense RNA	DDB_G3972059
CUFF_2127_1	chr4	4853249	4853474	-	225	225	1	antisense RNA	DDB_G3974329
CUFF_2464_1	chr4	4934953	4935232	+	279	279	1	antisense RNA	DDB_G3973177
CUFF_2488_1	chr4	4952983	4953623	+	640	640	1	antisense RNA	DDB_G3973631
CUFF_2846_1	chr4	4990792	4991011	-	219	219	1	antisense RNA	DDB_G3973921
CUFF_1480_1	chr4	5123955	5124267	-	312	312	1	antisense RNA	DDB_G3972749
CUFF_167_1	chr4	5147112	5147612	+	500	500	1	antisense RNA	DDB_G3974215
CUFF_1056_1	chr4	5311711	5312159	+	448	448	1	antisense RNA	DDB_G3970585
CUFF_1675_1	chr5	23689	24177	-	488	488	1	antisense RNA	DDB_G3971469
CUFF_3012_1	chr5	460571	461329	-	758	758	1	antisense RNA	DDB_G3971607
CUFF_4341_1	chr5	572055	572770	-	715	715	1	antisense RNA	DDB_G3970829
CUFF_1350_1	chr5	576288	576832	-	544	544	1	antisense RNA	DDB_G3969945
CUFF_2757_1	chr5	618874	619485	-	611	611	1	antisense RNA	DDB_G3971909
CUFF_3781_1	chr5	854632	854931	+	299	299	1	antisense RNA	DDB_G3974191
CUFF_1477_1	chr5	1845426	1846232	-	806	806	1	antisense RNA	DDB_G3974403
CUFF_1716_1	chr5	1864130	1864744	-	614	614	1	antisense RNA	DDB_G3971433
CUFF_1871_1	chr5	1885597	1885968	-	371	371	1	antisense RNA	DDB_G3972369
CUFF_2171_1	chr5	2311163	2311658	-	495	495	1	antisense RNA	DDB_G3970017
CUFF_3485_1	chr5	2439269	2439992	+	723	723	1	antisense RNA	DDB_G3973843
CUFF_3638_1	chr5	2570371	2571032	-	661	661	1	antisense RNA	DDB_G3972005
CUFF_1736_1	chr5	2750075	2750663	+	588	588	1	antisense RNA	DDB_G3973673
CUFF_2446_1	chr5	2750075	2750663	+	588	588	1	antisense RNA	DDB_G3973673
CUFF_2383_1	chrM	25527	27521	-	1994	1994	1	antisense RNA	DDB_G3970121
CUFF_2935_1	chrM	28965	30249	-	1284	1284	1	antisense RNA	DDB_G3971493
