# Supplementary material for: The Long Noncoding RNA Transcriptome of Dictyostelium discoideum Development
Source: G3 (Bethesda). 2016 Dec 6;7(2):387–98. doi: 10.1534/g3.116.037150 (PMC5295588; doi:10.1534/g3.116.037150)
Supplement: Supplementary file 17 [file 387FileS5.xlsx]

## Sheet: Sheet1
Gene	InDAC_hr00	InDAC_hr02	InDAC_hr04	InDAC_hr06	InDAC_hr08	InDAC_hr10	InDAC_hr12	InDAC_hr14	InDAC_hr16	InDAC_hr18	InDAC_hr20	InDAC_hr22	InDAC_hr24	polyA_00hr	polyA_02hr	polyA_04hr	polyA_06hr	polyA_08hr	polyA_10hr	polyA_12hr	polyA_14hr	polyA_16hr	polyA_18hr	polyA_20hr	polyA_22hr	polyA_24hr
DDB_G0267178	67.5932	112.483	93.6882	177.69	172.715	131.29	204.265	108.941	201.436	126.339	140.152	148.16	180.034	0.38504	0	0.388482	0.422007	0.27613	0.478475	0.306502	0.315381	0.59583	0	0	0.908541	0.320148
DDB_G0267180	253.356	448.258	494.203	589.941	647.182	702.503	419.703	632.411	372.25	645.722	556.078	283.833	765.497	0	0	0	0	0.409323	0	0.454345	0	0.473007	0	0.476635	0.448926	0.823529
DDB_G0267182	34.0519	62.8194	52.6093	93.8741	88.4331	69.6628	105.899	66.2748	92.9404	68.0723	78.3379	77.7133	99.2185	0.188043	0	0.382861	0.206097	1.30646	0.233674	0.578328	0.921876	1.16395	0.428608	1.116	0.720926	1.41866
DDB_G0267184	40.0132	67.8292	54.0654	93.3262	86.8131	88.8812	121.696	78.337	99.0707	74.3789	83.8851	88.303	98.6093	0	0.217386	0.225052	0.44164	0.159965	0.554371	0.53268	1.09622	1.42975	0.905892	0.703494	0.175442	0.556394
DDB_G0267186	57.5858	83.0259	117.94	118.445	115.945	118.533	99.7977	123.657	80.5764	136.136	103.936	64.1809	139.516	1.73268	3.23684	0	0	2.91259	0	1.1911	2.81757	1.43591	0	0	0	0
DDB_G0267188	19.4268	39.5773	34.4943	59.4827	57.686	58.6565	47.603	42.2386	48.2369	48.0215	50.415	39.5958	57.6342	0	0.150801	0.165821	0.462364	0.387171	0.601876	0.625051	1.45075	0.267591	0.520912	0.67411	0.380952	0.116472
DDB_G0267190	0.226764	1.42211	0.302349	0	0	0	1.05727	0	1.06286	0	0.278023	0	0	0	0	0	0	0	0	0	0	0	0	0	0	0
DDB_G0267194	0	0	0	0	0	0	0	0	0	0	0	0	0.56572	0	0	0	0	0	0	0	0	0	0	0	0	0
DDB_G0267196	0	0	0	0	0	0	0	0	0	0	0.287734	0	0.368519	0	0	0	0	0	0	0	0	0	0.333312	0	0.314064	0
DDB_G0267202	0	0	0	0	0	0	0	0	0	0	0.337928	0	0	0	0	0	0	0	0	0	0	0	0	0	0	0
DDB_G0267206	3.54194	6.86124	5.83234	9.80176	12.8017	11.7336	9.9828	9.82182	6.77404	10.6099	12.3154	7.29641	13.4995	0.171911	0.129235	0.274495	0.387831	0.698077	0.245701	0.308693	0.388229	0.785594	0.436941	0.200927	0.565752	0.428043
DDB_G0267208	370.222	661.517	683.75	863.948	881.769	1030.17	600.944	767.067	586.454	900.534	819.39	453.975	1109.61	0	0.464777	0	2.07592	0	0.618337	0.342058	2.841	2.06183	0.718805	1.06103	0.782743	1.18643
DDB_G0267210	60.5121	118.526	102.78	168.543	169.108	155.293	176.359	140.377	157.699	144.013	153.297	133.486	184.771	0.299938	0.146156	0.305342	0.328735	0.719289	1.08837	0.461232	0.737026	0.712706	0.808839	0.626182	0.58978	0.35758
DDB_G0267216	0	0	0	0	0	0	0	0	0	0	0	0	0.264092	0	0	0	0	0	0	0	0.222466	0	0	0	0	0
DDB_G0267218	0	0.584367	1.92693	0	0	0.752183	0	0	0	1.3563	0	0	4.64067	0	0	0.472935	0	0	0	0	0	0	0	0	0	0
DDB_G0267224	0	0	0	0	0	0	0	0	0	0.304946	0	0	0	0	0	0	0	0	0.373526	0	0.263663	0.270745	0	0	0	0.23569
DDB_G0267228	1.09888	0.917654	0.447925	0.427247	0.15478	0.612796	1.04422	0.109851	1.31218	0.508243	1.23566	1.3326	0.720246	0	0	0.221957	0	0	0	0	0	0	0	0	0	0
DDB_G0267230	24.7279	0	1.72771	4.16576	4.02981	0	2.26558	2.1248	3.79594	3.52866	3.6872	14.0183	6.2464	0	0	0	0	0	0	0	0	0	0	0	0	0
DDB_G0267236	24.6856	49.8329	42.3057	76.2254	68.4619	69.0546	77.1859	50.3138	69.9162	54.437	59.9232	69.1679	77.743	0.229385	1.09918	0.938235	0.454168	1.7582	1.68751	2.11643	2.43424	3.81542	2.93466	1.4469	1.17225	2.73468
DDB_G0267238	146.361	252.049	314.999	312.15	332.192	369.783	261.735	332.895	193.709	345.184	304.84	166.115	399.238	0.527337	1.02786	0.532051	0.577967	0.378178	0	2.82389	1.2958	2.18509	1.20197	0.880739	0.414769	0.438463
DDB_G0267240	21.0699	40.3822	32.5632	58.5488	61.2558	54.1017	68.0243	41.5689	64.7076	54.7005	55.5791	52.6974	59.8185	0.278059	0	0.367889	0	0.607468	0	0.575334	0.444	0.299483	0.301657	0	0.142118	0.581064
DDB_G0267242	589.341	1182.05	1305.46	1488.19	1494.54	1715.78	913.449	1443.15	894.78	1544.31	1255.99	736.057	1839.93	0	1.87065	0	0	0	0	0	0.802788	1.62447	0.81813	0	0	0
DDB_G0267244	14.6454	27.3554	27.5236	38.7981	44.6861	39.9403	42.8754	31.9191	41.3063	34.9264	40.5746	33.3273	47.0249	0	2.0021	2.64588	1.03845	6.4183	1.25142	0.417506	1.7184	0.811617	1.31343	1.31397	1.54643	1.25056
DDB_G0267246	4.35706	8.46253	10.8787	12.8676	12.702	15.7614	7.82526	8.63623	6.51034	12.5694	12.3126	6.01061	17.206	0	0	0	0	0	0	0.987404	0	0.358979	0.312873	0.280964	0	0.3125
DDB_G0267248	14.3448	31.9698	52.0505	52.6378	70.2696	70.9763	19.1133	53.8274	23.1224	59.5872	71.2778	23.7529	68.0977	0	0	0.732784	0	2.22261	1.7023	1.62631	0.584382	0	0	2.25015	0.490645	1.70113
DDB_G0267250	5.7919	3.70711	3.57445	1.84273	3.56951	2.20228	5.30357	4.09933	5.71245	4.89718	8.27416	12.4817	4.17639	0.42187	0.39405	0	0	0	0.964672	0.290006	0.340469	0	0.352152	0.273635	0.290121	0
DDB_G0267252	12.1931	0.344627	3.69328	1.82771	1.17871	0.741309	1.32535	0	4.33018	1.6772	1.56833	5.53541	2.19096	0	0	1.11976	0	0	0.623243	0	0	0.391786	0	0.353573	0	0
DDB_G0267254	7.36676	2.10195	3.95714	2.852	0.711226	1.44445	1.65498	2.9793	5.29369	0.718598	0.697968	0.837831	1.32676	0	0	0	0	0	0	0	0	0	0	0	0	0
DDB_G0267258	8.66702	17.0406	15.9472	22.2673	19.8338	18.5605	25.41	14.5434	28.7598	14.5701	16.5223	21.9344	20.3667	0	1.78287	1.21889	0.712685	2.45799	1.45203	1.28563	2.09061	2.27514	2.1855	1.48889	2.0316	2.26425
DDB_G0267260	8.65097	24.1977	25.9536	29.5942	38.4098	52.4369	25.5292	29.4838	29.9416	22.5864	25.9399	18.4289	49.1556	0	0	0	0	0	60.2879	33.3507	39.738	0	0	0	0	40.3386
DDB_G0267262	2.50612	4.08258	5.5771	8.75333	6.01409	6.92561	8.3257	6.29421	8.10819	7.10839	6.43122	5.79547	8.19274	0	1.90651	1.97374	0.691673	3.1919	1.34198	1.86868	3.52515	2.22663	1.91556	2.4679	2.73092	1.21514
DDB_G0267264	124.108	246.851	306.625	327.855	386.139	408.101	184.987	362.4	207.151	341.804	351.708	175.313	401.296	0	0	0	0	0	0	0	0	0	0	0	0	1.90731
DDB_G0267272	5.01731	5.46094	5.77655	9.69362	9.76849	7.11851	13.8283	8.85278	12.6539	6.57175	8.25794	7.569	9.50065	0	0	0.28625	0	0.203464	0	0.451688	0.232386	0.705361	0.204923	0	0.418261	0.943593
DDB_G0267274	1.95789	2.0441	0.220986	1.06566	0.45817	0.258641	2.31826	2.28101	0.776843	0.461359	0.166809	0	0.636523	0	0	0	0	0	0	0	0	0	0	0	0	0
DDB_G0267278	0	0.255198	0.280662	0	0	0	0	0	0	0	0	0	0.268538	0	0	0	0	0	0	0	0	0	0	0	0	0
DDB_G0267280	2.16934	1.43223	0.760192	1.46029	0.777432	0.444863	0	1.77386	2.67234	0.267384	0.667727	1.23361	0.367466	0	0	0	0	0	0	0	0	0	0	0	0	0
DDB_G0267282	0	0.148787	0.24545	0.0802119	0	0.367285	0	0	0	0.0557004	0	0.531073	0.235662	0	0.680581	0.355991	0.854534	0.126518	0.219229	0.140434	0.433506	1.1114	0.863742	0.147324	0.277518	0.146686
DDB_G0267286	0	0	0	0	0	0	0	0	0	0.685601	0	0	0	0	0	0	0	0	0	0	0	0	0	0	0	0
DDB_G0267292	127.559	232.443	257.29	323.525	311.945	342.246	231.89	300.472	196.759	324.476	291.406	176.391	402.675	21.2253	122.394	117.079	86.8894	111.927	141.905	170.659	211.821	288.077	162.79	130.774	115.506	93.0608
DDB_G0267300	0.906586	1.41658	1.55712	2.17527	0.981166	1.44323	2.13177	1.68172	1.90493	1.11135	1.36564	1.20911	3.92304	0.19602	0.955179	1.19019	0.69307	0.470081	0.97435	1.56038	1.12154	1.13713	0.327252	0.654772	0.616707	0.488953
DDB_G0267304	2.60253	4.45464	4.34214	5.93052	5.74307	5.08221	6.87582	4.53211	6.51721	3.42098	4.46945	5.53074	5.50035	0	0.360926	0.0950942	0.468103	0.354828	0.432622	0.432151	0.451672	0.690554	0.509762	0.292004	0.418631	0.461892
DDB_G0267306	19.4426	36.2185	31.9611	41.885	40.2384	37.4886	36.0945	27.8921	26.3306	20.4497	16.1456	15.1586	23.3336	0.207479	0.561875	0.534501	0.592837	0.210226	0.480869	0.56214	0.572732	0.242934	0.267265	0.29899	0.311204	0.273131
DDB_G0267308	332.787	509.189	500.736	681.221	668.807	579.065	601.606	499.206	385.163	319.765	308.899	195.201	317.747	1.9602	0.955179	0	0.866337	1.40575	1.12058	0.780188	3.99034	0.704423	2.34417	0.818464	0.674018	0
DDB_G0267310	7.48488	7.3799	10.9594	10.9429	9.62754	8.15851	9.32469	7.71407	4.68701	4.83427	2.43171	1.92322	5.12497	29.7269	29.0511	36.507	66.2214	47.015	22.1501	22.5932	16.7578	17.2844	8.47659	10.8464	6.04781	10.2025
DDB_G0267314	98.3393	182.525	119.243	264.917	234.145	211.877	348.899	254.265	288.241	200.685	225.425	268.177	299.074	0.414658	0	0.418365	0	0.297371	0.474091	0.330079	0	0.343638	0.299502	0.615231	0	0.643919
DDB_G0267322	0.315848	3.27859	3.24808	5.16032	3.5319	6.6775	2.00517	3.23444	0.671924	2.2425	2.30849	0.310174	2.5699	0	0.573107	1.77995	1.0396	0	1.46152	3.14906	0.963346	1.88468	1.47263	1.47324	1.85012	4.27115
DDB_G0267324	0.887232	2.26874	1.53126	4.72469	3.15414	3.63079	3.82565	2.6862	2.30753	3.96725	3.94291	4.61588	5.66782	0	0	2.27669	4.65404	0.539417	0.934696	0	0.616093	0.623343	1.25573	0.487876	1.03454	0.625404
DDB_G0267328	0.290337	0.589288	0.602893	0.236562	0.663662	0.660219	0.703142	0.730419	0.424117	0.277434	0.22188	0.391562	0.62207	0	1.56063	1.10987	0.896173	1.11178	0.338696	1.45954	1.77942	1.58112	1.5313	0.404393	1.25931	1.29974
DDB_G0267330	1.5124	3.0674	1.75641	2.64352	4.57062	4.25442	2.04753	5.63755	4.11672	3.41752	4.76704	2.66051	8.77013	0	0	0	0	0.799826	0	0	0	2.7728	0	0.931356	0	0
DDB_G0267342	3.31149	6.17131	5.01224	9.25666	7.20913	8.58485	8.3647	5.19956	10.2326	5.82862	7.02244	7.38934	7.7831	0.155	0.604235	0.63117	0.30689	0.892812	0.562442	0.600089	0.756153	0.865067	0.629494	0.359412	0.700839	0.610274
DDB_G0267344	0	0	0	0	0	0	0	0	0	0	0.0993267	0	0.127214	0	0	0	0	0	0	0	0	0	0	0	0	0
DDB_G0267348	0	0	0	0	0	0.256934	0	0	0	0	0	0	0	0	0	0	0	0	0	0	0	0	0	0	0	0
DDB_G0267350	0	0	0	0	0	0.246401	0	0	0	0	0	0	0	0.336302	0	0.224456	0	0	0	0	0	0.157067	0	0	0	0
DDB_G0267352	25.6181	11.2188	8.83325	5.09848	5.5635	2.20371	7.29555	15.0718	20.7082	7.8035	1.93361	2.38983	7.33408	0	1.71003	0	0	0	0	0	0	0	0	0	0	0
DDB_G0267354	74.3209	36.5663	40.5584	29.4183	12.5468	6.62434	9.65142	10.3743	7.76198	3.82687	3.71603	2.23943	2.38223	32.289	18.663	7.62991	4.62727	10.8056	4.59876	7.457	3.0533	4.11518	0.543283	3.97612	2.21776	6.4656
DDB_G0267356	6796.67	11565.9	9776.55	13357.6	12830.3	12851.1	13538.3	8998.52	9345.22	6829.17	5850.71	5584.7	6830.46	174.966	330.122	336.444	254.308	406.285	547.72	535.105	444.857	361.674	280.914	263.202	223.558	283.475
DDB_G0267366	2666.59	4051.09	4038.26	5282.16	5057.69	5046.9	4792.63	3769.19	3100.07	2640.4	2202.38	1840.39	2731.7	99.4426	145.032	140.627	156.922	143.681	149.171	126.808	113.475	116.951	71.9314	58.4628	48.7505	52.873
DDB_G0267370	8.72562	3.43755	6.42706	6.3564	1.21347	2.91491	1.03377	0.326257	0.779432	1.32832	2.00839	0	0.285807	2.28985	0.76161	0	0.807199	0.977689	0	0.280258	0.991983	0.337862	0	0.340454	0.921692	0.33898
DDB_G0267374	439.349	909.765	628.395	490.144	305.228	392.334	237.427	204.082	213.987	64.1436	58.241	44.2833	75.7823	404.555	866.127	513.571	340.935	353.241	438.212	233.753	279.901	286.353	112.967	79.2113	84.1932	98.1682
DDB_G0267376	15.9742	12.7742	19.687	26.7839	58.1931	56.1302	59.352	70.4534	76.7718	66.242	73.8567	57.5923	42.6403	6.00762	6.37324	11.5924	13.2254	24.3743	26.2241	27.9925	27.2458	28.2975	22.0777	26.1705	18.8399	22.2775
DDB_G0267378	1.38094	0.152302	2.5337	0.713264	1.71612	0.154881	8.44557	74.5723	223.112	1636.35	2374.99	4071.03	1508.95	11.2406	64.7343	11.0948	5.13775	5.46005	149.492	35.1035	165.682	430.124	4139.62	5721.3	7256.31	3287.83
DDB_G0267380	1173.31	806.339	1288.22	795.351	349.206	475.628	256.223	178.362	143.273	93.0536	92.1899	68.5872	120.709	1435.96	1147.14	1461.51	797.429	647.138	794	415.251	334.281	287.809	153.972	165.146	157.686	196.266
DDB_G0267382	649.258	3343.6	3076.41	2029.27	1188.37	1403.15	468.154	361.466	215.829	189.498	167.846	88.9017	193.182	850.579	5894.43	4678.29	3937.78	1667.91	2412.74	873.518	656.978	603.439	270.04	234.866	213.424	283.573
DDB_G0267384	38.7808	39.5852	45.8581	70.4806	64.8731	54.2316	36.1051	28.5032	35.5389	15.7757	16.6877	12.7236	16.2882	16.8003	16.3211	17.3246	17.2958	33.0984	27.0047	21.6736	15.7428	17.272	8.32738	7.28265	7.4271	8.38225
DDB_G0267386	266.199	150.773	145.409	127.051	84.1426	82.3915	79.7084	85.8807	66.6188	170.477	192.611	174.493	99.5015	383.459	256.398	250.437	218.337	162.104	153.513	150.787	174.613	183.961	253.219	275.321	230.191	155.666
DDB_G0267388	23.1114	9.87214	13.6433	5.25973	4.77441	5.39009	5.72089	9.45143	10.1402	4.80878	2.578	2.51512	4.63252	19.5196	7.8354	9.9081	4.30145	8.39998	6.86932	7.62427	12.5259	12.4951	4.55185	3.19285	3.9755	5.96812
DDB_G0267390	540.908	516.629	538.183	879.618	1036.98	679.696	317.886	316.656	361.439	101.723	91.6544	72.9645	75.2519	415.738	342.254	269.966	280.891	862.11	520.244	322.226	301.927	287.871	108.506	75.4688	79.1634	63.6786
DDB_G0267392	19.4955	28.5145	17.2828	21.4363	25.3394	22.0928	12.1671	9.12109	8.84831	7.01892	6.06369	7.80872	5.98245	11.5403	18.3445	8.20449	8.12683	19.4855	15.8063	12.8921	8.99634	7.2519	5.40049	5.31598	4.76991	4.84016
DDB_G0267394	118.075	73.2675	103.54	94.3877	67.7457	66.5497	70.1012	54.4758	74.5105	84.897	103.087	134.599	74.8714	183.974	113.179	135.252	155.023	153.131	159.247	132.911	130.244	133.496	203.408	228.257	243.246	172.906
DDB_G0267396	15.8556	8.93689	3.48009	1.6704	2.78339	2.75147	20.9721	43.9525	38.8733	13.0541	4.8815	3.7659	4.11622	8.80184	5.31167	2.95427	0.941644	3.22773	2.12473	31.5777	42.0797	33.4973	10.6574	2.81344	1.63959	2.7489
DDB_G0267398	0.940183	2.20522	5.57206	172.841	432.485	234.2	99.5126	89.0979	58.0641	43.3682	41.8887	28.0579	42.4193	1.0547	4.51873	8.48885	351.463	391.934	241.185	163.923	108.895	69.8924	39.612	27.7083	32.7509	41.7204
DDB_G0267400	1489	608.954	918.393	989.215	1021.59	931.516	921.272	826.449	674.526	489.095	367.642	302.726	417.276	626.998	425.275	576.197	468.314	720.368	699.862	764.267	579.571	484.212	287.864	268.352	188.217	325.797
DDB_G0267402	377.526	400.662	584.832	422.418	521.036	560.847	656.539	909.15	1035.53	1143.54	1286.07	1027.23	866.572	1311.55	1533.42	1638.13	1532.25	1722.37	2240.42	2478.37	3805.62	4230.39	3613.21	4056.7	3828.76	3154.35
DDB_G0267404	29.6985	19.206	16.824	11.973	14.6832	11.1199	30.1587	38.232	31.4552	9.756	5.63693	3.11401	6.01515	15.2254	10.5651	10.8633	6.13727	10.0414	7.49372	25.6286	21.6026	16.6422	5.76397	2.541	2.00926	3.67997
DDB_G0267406	55.5802	46.5895	32.9258	23.562	27.3694	39.3292	46.3707	42.3621	49.0643	30.2382	26.1212	23.0642	32.6082	36.2913	38.5511	29.7804	13.7253	29.2416	32.6824	47.0749	39.0904	43.9153	23.6038	26.0122	18.6532	28.0927
DDB_G0267408	148.151	99.2079	135.937	212.96	261.911	144.054	91.5451	75.2618	100.794	31.44	25.8584	20.3743	24.1548	238.488	140.472	155.455	147.918	422.255	240.657	161.133	154.656	135.046	65.8993	49.4896	47.2009	41.406
DDB_G0267410	24.6126	35.2193	30.3005	25.6363	24.2409	29.9766	19.3071	14.8191	20.4501	7.08803	5.24126	4.60705	8.40158	5.68244	9.40665	7.4964	4.43125	6.99934	8.49461	6.45415	4.89818	5.69957	2.08359	1.84447	1.30605	2.73977
DDB_G0267412	5.2399	5.03539	8.78952	13.598	36.5659	538.296	2612.27	4248.17	7145.41	7093.52	3486.91	1821.58	2294.89	29.9021	60.1764	54.7109	167.64	68.8597	1374.55	4347.19	12358.1	16089.6	15850.3	7449.68	4722.36	5429.14
DDB_G0267414	16.7832	4.30803	7.73129	9.47764	7.52105	5.64001	3.09334	4.24711	3.21002	1.76913	1.04176	0.740905	1.04321	16.1948	7.39882	10.8864	11.5899	13.1596	9.37541	8.16912	6.19684	6.09888	2.36998	2.27333	1.99235	1.86541
DDB_G0267416	28.8526	0.266608	5.66452	6.9924	6.73616	8.47301	8.80502	4.62571	4.91755	3.82418	4.40102	4.84276	12.3068	24.7102	0.552442	6.68739	5.06467	11.1066	8.99052	7.71297	7.36656	7.43533	3.98407	4.62996	9.84508	12.3081
DDB_G0267418	767.345	579.165	513.951	844.247	440.398	340.95	259.251	231.396	127.379	607.05	695.959	332.234	573.4	1748.56	1803.64	1617.61	1936.85	985.186	921.894	652.407	597.361	510.521	1044.64	1378.19	1125.07	1308.79
DDB_G0267420	1372.46	620.812	747.872	505.526	814.419	689.099	611.706	671.743	860.159	1116.29	1439.35	1917	1532.14	2992.47	1606.67	1196.24	753.939	2257.55	2352.58	1507.39	1964.1	2347.66	4026.81	4471.37	4771.07	4406.06
DDB_G0267422	16.083	19.1852	14.1855	13.241	16.1043	16.9026	12.1962	15.7441	24.6233	44.8619	51.8734	54.5391	34.3843	1.40023	2.58274	2.72831	1.21908	2.6223	2.91448	2.71317	2.50423	3.36063	5.62781	8.42633	6.74392	8.20819
DDB_G0267424	30.2785	24.962	36.5071	27.3347	29.2551	29.204	41.1895	59.6604	76.9509	41.1851	44.8064	49.0563	66.0002	28.2704	30.8806	33.2711	22.4309	35.449	39.8099	54.5435	83.0584	93.4051	54.7109	52.217	64.3064	81.4968
DDB_G0267426	77.8753	37.5832	93.056	176.221	220.904	196.614	228.825	216.701	260.786	269.432	249.83	274.924	158.785	82.9929	40.1784	114.479	142.647	274.653	251.691	339.514	357.217	376.865	419.333	346.876	293.01	205.811
DDB_G0267428	29.8486	19.5586	21.4125	13.5257	10.6431	19.7081	24.6326	25.1933	30.8962	48.1246	39.7968	59.0311	57.1462	12.7999	9.40128	7.97155	3.82772	8.14258	12.6347	22.6589	16.3112	18.1757	33.0177	26.1408	36.5256	33.7893
DDB_G0267430	17.4482	19.8707	12.9187	9.25776	7.08333	9.22195	8.80335	7.86001	14.5011	4.86497	3.063	2.01804	4.22742	9.19416	13.3444	8.88661	4.24241	5.99447	5.99322	7.49851	8.1265	9.88171	4.56021	3.80718	2.47867	3.72214
DDB_G0267432	84.7731	17.1903	54.7875	29.6151	18.8126	16.8616	11.3726	8.35723	6.12562	3.84998	3.22341	1.73075	5.63855	20.9749	7.66481	20.7696	6.33369	9.41001	6.65057	6.24782	2.79848	3.26213	1.05729	1.19672	1.19424	2.29195
DDB_G0267434	1.16138	0.959774	1.31116	0.663391	0.388647	0.717892	0.850973	0.757135	0.760422	0.111676	0.0408209	0	0.20751	0.121397	0.112124	0	0.08646	0	0.139207	0.139855	0.0318325	0.0283487	0	0.0255837	0	0
DDB_G0267436	88.1954	10.9018	42.2267	28.9205	22.2755	22.6879	34.6626	54.9292	48.2457	42.0579	41.137	29.59	27.6929	63.0534	10.7858	33.3843	15.7299	29.2409	27.029	49.1513	40.4448	41.1987	31.1995	33.3718	23.2621	26.9611
DDB_G0267438	24.0493	47.1976	87.2502	96.4183	69.7404	93.0889	28.2025	14.8887	8.40941	3.46871	5.15643	3.28302	8.13038	5.60889	16.7977	26.4612	20.6096	22.8911	37.5442	12.6107	6.27666	3.96136	1.46502	1.78274	1.74041	3.07825
DDB_G0267440	4.96259	3.27382	4.69986	3.11956	2.56226	4.2462	7.2285	9.565	14.3344	3.34858	3.19071	6.8468	8.80946	1.6906	2.25781	2.27451	0.816381	1.34607	1.87671	4.67047	4.36062	5.21421	1.3685	1.27933	1.43701	4.23511
DDB_G0267442	11.9066	5.19463	10.444	16.2785	17.5435	19.8178	13.2274	18.8744	15.1386	15.982	25.781	35.7913	18.4757	14.9171	8.27014	10.6073	18.3746	27.806	25.9094	24.8118	26.0279	25.2798	29.3382	38.3708	44.8086	26.8728
DDB_G0267444	103.482	62.1287	79.9038	101.623	143.033	140.463	134.596	121.895	122.924	70.3786	64.2812	51.5043	62.1906	141.197	84.7941	125.915	157.325	220.146	215.582	263.869	232.38	216.691	117.289	100.871	96.5087	85.5871
DDB_G0267446	48.0063	62.41	79.4182	138.312	256.991	184.279	147.57	108.589	148.566	60.2562	45.5024	37.968	68.5907	30.0262	44.1054	30.4995	52.7665	192.947	214.964	146.837	117.874	127.441	61.8812	49.9683	49.9533	64.4236
DDB_G0267448	84.4625	68.0284	103.204	51.9367	28.3959	19.4395	14.6136	10.143	12.7525	6.88604	4.72544	3.48499	9.14656	37.9436	45.1756	39.2251	15.6859	19.0615	11.0899	9.43238	7.86624	7.70659	4.85468	3.65197	4.6937	5.24474
DDB_G0267450	93.79	90.0894	127.518	101.472	74.1216	74.819	51.8776	46.062	48.2467	34.7038	35.6904	30.0461	57.2553	128.768	126.799	160.691	92.7006	108.846	126.076	90.8526	80.4147	97.1855	54.3652	58.8002	62.8365	82.1104
DDB_G0267452	89.9911	49.0433	76.0451	127.314	149.606	119.546	125.843	121.909	94.9747	136.237	125.581	106.43	102.254	154.056	89.4156	149.946	229.201	269.721	257.014	314.395	269.401	243.5	254.127	213.587	217.799	189.907
DDB_G0267454	4659.13	3170.01	4834.01	3356.8	1726.58	1116.12	821.476	546.548	334.024	330.743	341.594	209.033	413.726	6092.45	5043.14	5869.22	3294.79	3389.72	2055.53	1607.82	1090.69	881.51	616.778	581.261	622.72	721.112
DDB_G0267456	728.815	424.767	1136.48	3479.6	4559.53	2803.4	4457.01	3431.31	3412.9	1745.08	731.294	358.95	378.256	1149.29	648.958	1533.42	4652.46	6885.09	4092.33	6258.96	5486.48	4797.56	2639.27	998.722	752.749	669.916
DDB_G0267458	17.0881	18.6786	38.7154	61.2619	83.33	64.1372	40.4024	50.1721	56.1054	103.12	93.1707	116.309	61.9419	15.6441	20.8576	42.7292	65.8838	93.7006	76.133	66.1539	60.9431	69.3693	98.731	95.5134	93.3984	62.3849
DDB_G0267460	43.0404	73.2115	100.583	59.0714	48.6853	59.1942	36.8119	26.0391	30.4568	16.3757	12.7576	8.16357	21.4949	97.4647	135.093	141.1	68.4287	111.061	132.467	77.7575	74.6833	78.215	43.0089	37.1108	44.8322	55.5795
DDB_G0267462	39.1021	27.8699	25.7545	15.9128	11.5093	17.205	17.809	21.0485	29.9211	15.6259	10.5367	10.4105	13.2063	15.2016	12.3776	11.6731	5.85841	7.75295	8.0101	9.53263	13.2377	15.6936	8.82835	6.31316	5.14739	7.44935
DDB_G0267464	11.1108	3.54325	4.59508	4.73772	3.12835	3.93672	3.98984	5.39795	7.39607	2.54663	1.86824	1.05052	1.87111	6.47102	2.88859	5.19897	2.69271	2.94239	3.591	5.24557	4.99102	6.41156	2.36348	2.14723	1.45711	2.22882
DDB_G0267466	38.2903	340.783	27.5297	13.7412	5.65518	8.04688	12.0103	9.72796	11.6714	9.50359	7.72749	8.91763	15.4157	2.03192	10.4515	2.33433	0.335725	0.18347	0.39605	0.398854	0.176171	0.180903	0.339884	0.303527	0.407658	0.799411
DDB_G0267468	29.3714	17.5637	32.701	28.9107	29.0743	15.7246	14.3647	11.8584	17.7034	7.94358	7.74296	9.59471	10.7145	14.452	10.2589	19.9202	26.3495	19.2368	13.0064	12.4191	10.3142	10.7311	5.96679	6.34637	6.55952	7.71765
DDB_G0267470	38.6717	65.0132	177.213	598.758	557.234	825.056	255.681	121.574	86.2119	44.7573	50.6923	44.7977	67.8099	27.6357	72.5073	138.511	333.463	509.865	910.673	350.31	156.636	124.761	46.2846	60.2083	61.1571	78.3938
DDB_G0267472	17.1447	23.9529	20.7917	39.7481	25.7277	33.5386	25.9777	20.0986	16.4467	22.2072	13.6608	8.84375	10.1457	5.3788	10.2572	8.98014	13.2366	10.5344	16.3121	17.3112	9.00956	8.02026	7.93823	5.57722	3.06564	5.0221
DDB_G0267474	0	0.0904066	0.198855	0	0.408117	0.194469	0.521523	1.22279	0.524282	2.4898	30.3885	335.519	811.589	2.09216	8.31071	4.03998	1.77171	2.08691	13.0855	5.61786	1.23429	0.79351	4.15115	91.6176	1016.62	1272.87
DDB_G0267476	1.19271	0.330503	0.986146	0.569529	0.964564	0.203122	16.8866	34.429	31.7614	51.0506	84.67	298.121	1250.06	2.16758	6.24737	6.04839	1.33368	3.13885	22.8888	57.8824	90.9589	89.6041	127.843	221.975	1348.66	2710.68
DDB_G0267480	54.6304	28.9051	39.5271	33.642	38.5448	34.634	37.5798	50.5588	69.9501	36.1136	20.0818	13.4008	12.4274	23.1255	15.8419	19.9055	12.7024	19.9506	16.5549	26.6685	33.5608	34.8023	17.5946	9.98561	6.17062	7.63437
DDB_G0267482	79.2661	6.78454	19.6718	11.1609	22.4807	14.6188	31.9824	65.3717	78.9175	81.5922	48.8937	55.3195	17.618	161.348	9.76838	18.4732	13.3652	44.9074	15.0121	36.1167	54.8251	58.0791	81.0368	56.3859	49.2251	22.4434
DDB_G0267484	17.0732	10.9285	15.0862	22.1043	31.5961	30.9004	27.1366	16.2205	29.8782	6.78141	5.95249	4.39758	3.43631	31.7693	19.4237	21.3351	43.6837	60.7972	52.6261	31.6098	29.4833	42.4751	12.3995	11.4492	8.83045	8.69831
DDB_G0267486	27.6478	3.54006	7.8958	6.2198	4.96018	1.40637	4.36124	5.13877	17.0501	5.15733	3.90839	7.42091	3.32444	48.1668	3.32453	7.39735	6.18942	8.49043	4.61215	5.9683	9.84446	11.6867	12.8495	8.69782	6.97412	7.54373
DDB_G0267488	6.64594	2.0844	4.43351	2.91738	2.85124	1.8145	1.59627	1.10493	2.75094	0.859795	1.00196	0.899504	0.878088	3.76608	2.19342	2.77499	1.57076	2.65998	1.83834	1.55465	2.05736	1.95532	0.911513	0.658473	0.832199	0.906783
DDB_G0267490	10.842	122.171	24.1038	25.5649	34.3698	52.7509	11.6243	10.7677	5.33236	2.67689	1.9866	2.67102	4.71852	7.45025	107.764	22.9383	14.4216	34.4824	55.741	21.177	10.6913	8.52857	2.79388	2.49785	3.50751	4.09467
DDB_G0267492	44.5015	24.2867	36.2188	43.5884	36.9761	30.7405	19.3564	17.408	11.7293	11.0826	6.20464	5.93848	9.34755	44.2895	27.9529	39.4779	44.429	47.8708	32.7147	33.1465	24.3105	19.5545	12.7975	8.04848	7.77754	10.028
DDB_G0267494	3.48015	0.624928	3.52879	1.77698	3.30081	2.97637	5.01458	2.81748	5.0411	4.41073	1.51394	5.01216	2.33518	3.68935	2.30015	2.13392	0.705445	3.8912	4.62321	6.15988	6.67924	7.1857	5.37766	3.01497	3.6849	4.3896
DDB_G0267496	25.903	39.7053	28.2404	24.9302	20.5346	31.7844	19.1706	18.4533	17.7501	9.90034	7.93509	4.1048	9.82261	7.80498	14.6133	16.5751	8.90041	6.40841	11.0143	8.83085	6.35772	7.22067	2.74134	2.68663	1.55532	4.34836
DDB_G0267498	10.2639	12.3819	17.0505	11.9099	16.1294	17.9463	10.0644	16.1322	27.7298	7.64165	4.47236	9.34101	5.03484	14.0569	11.8207	8.71628	7.22938	18.3658	23.0568	24.6371	24.7615	27.0365	14.1797	9.07085	10.3017	12.5716
DDB_G0267500	60.4447	15.1254	37.3944	17.5482	11.9327	11.8465	14.3865	18.508	39.082	27.9612	32.6147	41.79	52.1855	61.8635	15.7278	35.1904	15.0213	25.9976	15.7081	22.1252	34.6106	39.1243	36.2083	44.998	67.2074	75.0052
DDB_G0267502	32.3891	21.15	23.1033	14.8276	17.9564	16.563	25.4072	35.0752	32.957	6.64632	2.3006	1.9017	6.75848	40.5871	27.1988	27.4081	11.851	34.2306	24.5408	58.0352	58.0638	46.0113	11.0363	5.44084	5.69954	7.48565
DDB_G0267504	26.6198	11.809	19.9215	12.1165	10.8282	16.9415	19.0265	25.3966	29.2486	36.1878	28.0344	23.9132	20.12	28.1356	14.0904	21.8232	6.812	17.7013	24.7009	34.1143	41.6144	48.2991	51.2798	39.0872	29.4983	25.812
DDB_G0267506	0.506296	0	0.0647681	0.121837	0.299423	0.139144	0.226484	0.373742	0.398444	2.15248	2.72672	2.94288	10.9862	0.0489062	0	0.149806	0.0432295	0.35185	0.111832	0.261893	0.159056	0.197269	1.0794	1.23356	3.22534	4.96341
DDB_G0267508	60.8775	25.8998	56.4336	54.0263	63.9989	53.4663	35.2063	36.066	36.5856	18.8837	16.2863	11.3815	15.0067	226.654	88.7092	209.5	171.614	195.143	113.262	111.735	111.057	90.1636	53.4327	32.3852	40.0003	44.7253
DDB_G0267510	17.0319	6.1752	13.568	3.26671	1.83583	1.74866	3.30298	10.8251	10.6604	4.50359	3.75397	2.74288	3.63386	8.24616	1.80816	2.96354	0.733292	1.70331	1.41305	2.65008	5.54161	6.50127	4.30703	2.20601	1.86764	2.05897
DDB_G0267512	17.8204	9.14349	13.3205	6.78087	6.10162	3.98404	6.09682	2.19631	5.31957	1.17652	1.3653	0.213532	1.96066	40.9884	16.9342	18.7556	9.31099	20.2259	11.7168	10.1398	7.42417	7.82417	4.14723	2.9281	1.99981	4.18362
DDB_G0267514	31.0726	29.363	47.1608	55.092	76.8266	75.1077	73.8855	78.0906	86.4283	99.3229	112.464	99.8706	64.364	23.0563	27.3863	40.5367	46.3222	62.9256	70.8667	76.3121	70.3669	74.5347	64.2438	80.8034	67.7388	60.0475
DDB_G0267516	15.1384	6.32638	7.8704	9.90323	9.60779	8.6597	9.85183	11.138	11.8901	8.77086	7.19952	5.40198	4.82635	6.20044	4.08147	4.56525	3.4464	6.654	5.82756	7.93093	7.1331	7.56258	5.37327	4.83471	2.69059	3.32981
DDB_G0267522	6.06042	4.47959	6.63454	2.82117	4.19853	6.20619	6.85667	9.20635	8.88129	2.08791	2.86189	1.46858	4.21224	2.06728	2.17581	1.41423	0.701719	4.01247	4.36857	3.28609	4.37895	3.45321	1.3307	0.870791	0.369297	0.946751
DDB_G0267524	252.57	110.285	143.371	209.226	380.324	215.173	223.531	166.987	145.175	38.266	36.1354	20.6202	33.7706	426.882	144.784	179.902	401.541	529.372	324.029	307.926	251.356	194.739	57.0356	38.5966	44.4704	49.5364
DDB_G0267526	33.8489	10.8008	15.5552	14.3695	34.6128	33.1349	71.0127	80.3816	77.9432	20.0924	11.4853	2.31065	7.30263	30.2876	12.7165	10.9655	18.6884	38.0196	36.7075	96.4259	91.5013	73.141	19.7742	6.49398	7.07736	8.82629
DDB_G0267528	195.435	38.0615	108.427	65.7414	64.1347	46.7412	48.5142	31.4397	21.6259	15.0756	16.0207	9.15103	42.2719	201.187	47.594	100.173	87.8115	104.01	69.5684	66.8593	51.0125	45.7533	27.2073	24.0856	34.8702	68.4268
DDB_G0267530	203.305	317.546	357.135	393.226	200.063	151.392	92.5988	52.7482	26.5967	42.3024	33.8597	12.6186	48.3076	564.026	929.582	1085.99	1514.56	535.146	345.843	262.649	159.473	100.443	92.2508	87.2625	88.9149	114.259
DDB_G0267532	0.150152	0.987164	0.700619	0.982604	3.86337	7.84048	19.3395	21.082	30.1744	21.9815	14.4025	13.5636	12.7069	0.165691	0.280176	0.409782	0.136813	1.80805	2.9034	7.92346	7.71617	10.0937	9.44145	6.89999	4.6275	5.84291
DDB_G0267534	46.7149	7.80488	16.0766	7.78529	10.529	9.04053	13.6322	11.6474	12.2768	5.27112	5.26787	1.58155	4.84871	57.3502	7.39512	14.4381	15.1504	23.8465	14.9982	21.6527	15.7482	16.7815	7.26398	4.55446	4.93309	5.10224
DDB_G0267536	104.775	25.5418	43.1151	33.8702	33.5648	33.2955	25.7767	23.532	18.6696	6.50015	4.38609	3.95594	14.1309	141	47.9878	63.4619	51.4651	84.3353	57.188	61.0521	45.3566	40.7069	13.5024	10.4754	14.8813	25.3375
DDB_G0267538	56.5704	48.8666	49.1446	70.2873	89.1177	75.3633	55.2168	61.8647	58.3292	62.6779	64.2973	42.6673	49.0556	40.4568	44.8478	43.1128	78.7606	81.5284	75.7536	62.7921	65.58	62.1088	44.4189	46.229	36.5293	37.0092
DDB_G0267540	30.6184	19.7793	23.244	29.1338	36.8743	31.4892	27.0032	25.8427	33.1307	17.6499	14.322	9.94538	16.0428	8.63235	7.98164	13.5769	11.284	18.492	16.8883	19.348	16.8408	16.8674	8.78838	8.08483	6.41374	8.44917
DDB_G0267542	0.526554	0.280556	0.437362	0	0	0	0	0.429285	1.02557	0.794464	0.536535	0	0	1.08047	0	0.429375	0	0	0.528841	1.1702	0.343456	1.3171	0.307384	0.355386	0	0
DDB_G0267544	1.2153	0.514104	1.21012	0.931093	4.56274	3.34401	27.82	30.5874	46.389	29.3549	19.2219	21.6106	22.4408	0.660601	0.568625	0.445448	0.264935	1.06032	1.23163	12.6299	11.8755	12.125	10.2131	6.50551	5.93428	8.61803
DDB_G0267546	22.9429	4.61646	9.66428	5.65433	3.38994	5.07509	8.19174	12.2047	22.2695	101.526	62.2905	57.6111	66.271	11.1014	3.049	6.26813	4.93489	3.41516	5.24898	8.31017	11.8083	19.4033	71.9546	39.7982	36.2877	46.1426
DDB_G0267548	18.1996	11.1011	16.1957	8.58927	8.71449	25.8538	7.38722	3.8003	3.18739	2.05587	2.02286	1.63822	2.80423	8.03353	6.98803	8.95938	4.51509	5.27007	16.4665	6.56673	1.91371	1.88327	1.1007	0.842125	1.05837	1.76594
DDB_G0267550	0.142131	0.349591	0.521062	1.26279	1.75483	1.4067	7.78644	12.6126	17.1542	60.0538	39.6296	30.9061	13.0447	0.0691097	0.527619	0.210437	0.30298	1.17402	1.71424	6.06865	11.6061	11.3943	55.9047	25.679	16.1833	6.79242
DDB_G0267552	83.4465	38.804	77.3529	61.8989	60.8554	53.1755	53.4978	40.7743	46.7659	51.5077	70.8474	42.0968	27.2827	177.096	134.652	169.667	182.933	174.095	147.637	147.896	156.903	136.012	150.899	149.145	145.977	110.101
DDB_G0267554	5.11693	2.27435	3.9581	4.33653	4.89262	6.76829	4.45454	2.22908	6.8987	4.31275	4.49649	3.01697	2.58044	2.06366	1.39996	1.38198	1.84497	3.73863	2.23972	2.04727	2.2088	2.35154	2.68611	1.67108	1.66817	1.17362
DDB_G0267556	12.1351	2.21648	3.15294	3.8659	6.37024	7.02095	18.2804	26.4448	21.3672	11.3474	5.6553	3.84616	5.68292	4.42521	1.12659	2.55258	1.2086	4.43741	5.19186	19.7701	16.2912	11.8159	4.62231	3.86429	2.96771	3.9749
DDB_G0267560	89.2595	30.6114	37.3877	33.7501	22.2782	15.7032	19.2939	17.3897	27.2981	12.4791	9.30576	5.63745	9.53492	80.9136	29.3793	19.8702	14.1332	30.8027	22.3154	17.9905	24.2497	25.2408	19.2884	12.0384	9.21461	10.4136
DDB_G0267562	1.65775	8.17838	5.83932	2.96772	5.24698	10.2755	7.08636	4.64256	8.17147	5.82505	19.3679	18.7639	7.53644	0.790531	5.01171	3.6757	1.35692	2.87038	6.21201	2.82741	5.41234	4.96659	4.24899	15.6109	10.9937	6.99705
DDB_G0267564	0.204483	366.206	34.3714	4.42129	1.62281	0.731418	1.41375	0.187864	0.448809	0.269437	0.299046	0.13812	0.410582	0.725982	345.178	37.1932	4.15925	2.07997	5.11628	1.38361	0.756	0.768517	0.759312	0.477653	0.469869	0.867622
DDB_G0267566	0	0	0	0.244708	6.85766	5.36783	49.5936	28.528	20.5235	3.61021	1.44553	0.766442	3.72614	0.148914	0.550206	0.332269	0.336988	3.33672	2.84275	42.5228	21.4118	13.4113	3.49187	1.10409	0.829212	2.17907
DDB_G0267568	32.7101	15.7747	21.3228	41.6254	58.9815	81.5362	59.5929	48.539	43.011	52.0757	55.8636	32.1458	37.1428	33.6609	20.6352	24.655	63.7183	61.7095	97.3387	70.9896	55.5948	49.3474	41.102	44.1282	35.755	40.3873
DDB_G0267570	421.08	106.999	88.3929	42.8918	53.4558	33.8695	23.716	15.002	9.75928	7.25465	6.57752	4.65626	13.7475	235.373	76.4337	60.219	28.894	69.8958	29.6496	22.9897	15.7152	13.2498	7.60612	7.47067	6.76467	12.3136
DDB_G0267572	22.7836	0.490464	8.60907	7.34177	3.17909	2.79917	3.7865	3.72117	5.98169	1.48373	1.33398	1.25512	2.02946	15.0459	0.29017	2.83112	2.63012	4.83659	2.45643	4.11765	3.91855	4.11132	2.95683	1.75815	1.21977	1.31795
DDB_G0267574	21.9199	12.0888	15.4468	22.7336	27.0398	36.1026	32.9344	32.2309	38.7992	14.0527	12.2017	8.27863	12.2656	36.8751	12.5822	16.1236	12.6142	37.6487	47.3783	46.5613	47.8127	50.9513	19.2277	17.3616	16.331	16.2443
DDB_G0267576	6.53118	3.39548	9.14822	4.12776	5.67854	5.72809	10.4071	11.4055	21.1859	6.97324	4.77899	4.10512	3.5847	8.86847	1.88636	2.65176	0.905604	4.36872	3.10756	6.833	11.6511	9.26204	5.68657	3.90528	3.09374	2.90105
DDB_G0267578	2.72247	1.25754	2.25003	5.79092	4.52514	3.69367	4.13247	2.48663	1.5826	1.62695	0.827952	0	0.977043	1.08632	0.313358	0.499921	1.40472	4.28669	1.94235	4.43156	1.74623	1.40636	1.10419	0.243594	0.613211	2.11189
DDB_G0267580	9.46512	2.89219	8.86437	1.06038	0.683351	1.53742	3.10132	1.1419	2.53315	0.84278	1.58694	3.59802	194.164	2.77434	0.617314	1.8212	0.177243	0.347924	0.554686	0.497362	0.660353	0.831397	1.06944	0.95976	3.11596	83.4342
DDB_G0267582	49.4263	42.0175	31.5883	19.2424	26.7784	39.6899	39.8674	41.6537	60.3941	23.6421	15.0145	12.9178	16.7823	26.948	32.3401	15.5644	7.28331	21.5131	34.1242	30.3147	37.0276	41.3574	19.3164	14.8487	13.1668	15.8833
DDB_G0267584	22.3293	26.145	20.7927	12.9612	14.1805	25.6306	20.4468	22.1547	37.5231	65.8532	68.663	76.4181	41.0562	13.8112	18.0999	11.2499	6.36527	12.2255	21.8453	17.3485	21.8494	31.754	51.745	60.0066	47.6412	34.1287
DDB_G0267586	8.2993	4.66903	4.5963	3.79115	2.76129	3.27224	3.51662	2.61139	3.87191	7.78306	8.70712	13.8326	5.34372	8.0994	4.63524	4.83198	2.64023	4.98804	6.15654	3.93287	3.86981	5.969	12.7853	14.1434	14.6712	9.72294
DDB_G0267588	47.5794	43.582	49.0924	73.3067	74.5617	97.2286	105.477	99.559	81.7863	44.4108	58.3118	65.5639	88.667	28.0648	35.921	40.8623	55.968	53.3425	82.3475	104.203	83.7207	70.8675	33.2248	39.8112	52.3021	75.3529
DDB_G0267590	39.4732	27.4235	41.143	30.4989	27.139	34.5126	21.3971	17.744	18.9797	17.1278	27.1501	35.2014	47.2663	66.6094	42.493	64.3563	67.3473	52.7171	76.3182	42.9061	42.9696	46.4799	40.6573	61.3785	93.8693	85.7502
DDB_G0267592	67.2224	15.1622	4.99984	1.76005	2.82239	7.83635	7.43268	4.25438	3.95577	1.55863	2.0855	2.16422	4.73954	78.5757	18.4029	6.24823	1.60568	13.9353	13.8774	6.56596	7.44613	8.09431	2.78618	2.85791	3.73481	4.71452
DDB_G0267594	41.4883	9.70206	29.7425	20.315	15.2094	13.031	14.2475	14.4293	9.99272	8.12354	7.08739	2.15266	8.57684	41.9633	17.2316	10.415	8.36617	19.9499	18.4268	15.5832	21.3642	23.6189	17.1595	12.5377	9.67387	9.0588
DDB_G0267596	5.61168	4.17284	4.93771	4.10892	5.07033	4.25838	4.83063	3.90808	5.68082	1.4929	1.44341	0.845929	1.87845	1.54714	2.03121	2.31553	2.54638	2.52224	2.65955	3.02441	1.82595	2.10737	0.721684	0.77539	0.604722	1.14212
DDB_G0267598	4.71732	1.5973	2.98798	1.87739	3.47306	1.86884	3.42058	6.73785	10.5071	5.58525	6.3001	5.20302	7.73392	4.3851	1.2941	1.36976	0.905285	3.32595	2.27761	5.77375	7.34587	7.97826	6.15367	4.30751	4.46445	6.17158
DDB_G0267600	0	0	0	0	0	0.127549	0	0	0	0	0	0	0.378274	0	0.0888545	0	0	0	0	0	0	0	0	0	0.0654194	0.659518
DDB_G0267602	7.79091	15.5193	9.2325	6.98031	6.44179	11.3362	5.48907	3.75995	1.85374	1.78606	1.38333	0.875624	2.30811	1.46163	4.29701	3.33004	1.22701	2.55831	2.90332	1.95663	1.34158	1.48881	0.450533	0.517498	0.407892	0.760989
DDB_G0267604	19.9696	2.94671	4.67786	4.8336	4.59306	2.1234	3.39023	1.69599	1.03727	0.23149	0.409593	0.136807	0.89066	23.6439	3.20111	6.06242	4.11324	6.16716	2.88839	3.86449	2.20644	1.55985	0.602101	0.986598	0.900674	0.293225
DDB_G0267606	24.1989	1.62231	10.6281	9.17016	11.7252	8.19236	9.54253	4.09912	8.39389	4.13878	1.25467	2.76771	4.59308	27.4872	1.45481	9.79037	9.75233	11.5275	13.4471	12.8247	11.4659	8.36048	6.26193	3.23145	4.50043	3.76211
DDB_G0267608	14.5421	2.43342	7.22292	5.26091	2.64576	2.93589	3.11517	3.06296	3.13165	0.404325	0.182039	0.963755	0.949049	20.6629	2.48028	5.72872	1.99604	4.53376	5.28245	5.9975	4.93422	5.03525	2.00027	1.27251	1.81649	1.75316
DDB_G0267610	0.995539	0.531197	0	0.282304	0	0.281601	0.251731	0.211855	0	0	0	0	0.276948	0.210022	0.307022	0	0	0	0.130493	0.144375	0	0.0870251	0.163505	0	0.309622	0.815352
DDB_G0267612	0.158375	5.39437	1.47815	1.72865	4.11196	2.34954	2.21523	0.985477	1.85579	0.867348	0.159396	0	1.42061	1.94316	8.80595	2.50865	0.408416	3.1757	8.19168	4.11257	3.89589	1.88971	2.21022	2.49991	3.5422	3.00562
DDB_G0267614	9.54568	12.9489	18.0713	20.4461	22.8308	18.0641	23.6907	12.2933	19.2693	5.38934	3.68206	4.19769	7.86214	7.9522	12.2422	19.0108	20.0642	19.4357	29.4363	37.2298	33.1922	28.8339	9.89878	5.91616	6.25246	7.72361
DDB_G0267616	17.1775	9.65355	14.0408	14.6828	7.01705	9.14857	6.89419	4.17066	1.81263	0.88447	0.914986	0.836748	1.68867	6.31578	3.50206	6.51023	4.13949	4.08102	3.48073	3.81238	1.9155	2.11719	0.526292	0.725727	0.452436	0.851207
DDB_G0267618	0	0	0	0.0491797	0	0	0.175414	0	0	0	0	0.0814031	0	0	0	0	0	0.0524772	0	0	0.0590557	0	0	0.0611071	0	0
DDB_G0267620	0.661642	0.69313	1.4512	0.180329	1.39389	2.09428	2.97531	1.72133	4.75049	73.1635	102.377	230.176	73.076	0.915461	4.07677	1.26551	0.129071	1.5561	6.45624	2.68389	4.03661	7.85605	122.049	175.123	265.956	104.043
DDB_G0267622	25.6252	27.4137	35.4348	23.9381	27.0314	21.4874	13.7723	19.1412	11.2813	8.66614	10.4183	3.78739	5.05938	73.7039	45.5725	34.2219	25.3077	68.7494	54.9373	38.3411	20.802	23.5891	18.8885	17.8419	20.7057	20.5076
DDB_G0267624	91.8316	57.9267	21.1455	16.991	37.0737	47.9152	35.2819	42.7532	30.4767	29.0833	25.5635	31.897	56.0695	4.72134	3.6776	1.953	11.8435	16.4646	27.279	20.2169	21.7433	24.6665	18.6814	16.2101	20.1202	37.1301
DDB_G0267630	33.5839	26.2235	36.7237	17.23	14.3686	22.2324	9.8559	9.80387	9.2475	4.79701	2.9115	2.74425	5.78212	23.256	21.9019	20.7766	12.1759	15.1196	17.2036	11.5608	10.8994	12.0651	5.11673	3.17125	3.93516	5.04969
DDB_G0267632	0	0	0.108157	0	0.221221	0.358946	2.45837	5.89323	7.79432	2.77346	3.70654	1.93064	3.12181	0	0	0.0810233	0	0	0.196058	1.97228	4.87747	4.61272	2.42108	3.04314	1.93059	2.6034
DDB_G0267634	0	0	0.0243473	0.043861	0.0248995	0	0	0.0716523	0	0.0508305	0.199824	0.395097	0.585059	0.0376377	0	0	0	0	0	0	0	0	0.0314177	0	0.0296034	0
DDB_G0267636	12.7455	16.6805	14.8552	30.0448	62.3635	58.6293	76.723	94.6065	89.053	123.069	152.681	157.561	145.09	10.6111	11.4402	9.52643	19.8565	39.6246	37.9687	59.3794	54.6124	53.1138	60.5543	74.69	71.093	92.1987
DDB_G0267638	24.0396	27.1306	28.3052	34.9887	45.5165	41.9463	51.059	85.0514	73.9405	121.45	132.986	94.4834	68.2884	4.69995	8.85822	10.0909	16.3419	12.9019	13.8827	18.9541	22.4016	21.8876	23.1893	35.7583	25.407	25.4837
DDB_G0267640	7.08116	26.0656	31.3413	30.8463	20.6207	11.5117	13.1798	4.86973	3.10791	5.39155	7.48237	6.00299	100.444	3.02834	16.8427	19.508	20.0947	12.2588	8.87935	7.04121	3.58609	3.06026	2.19872	2.92558	9.53831	74.3969
DDB_G0267642	13.3865	8.77597	10.0532	6.04473	5.84448	6.29859	3.60619	4.78811	4.53158	1.45521	1.73446	1.74956	2.34393	5.57735	2.40166	2.2773	1.75237	3.19928	2.24133	1.84388	1.76242	2.61572	0.660938	0.220475	0.577185	0.759899
DDB_G0267644	27.3708	9.14266	18.4214	13.8808	20.2204	7.14858	14.0582	9.6178	12.2054	4.72326	4.9934	3.06425	2.98693	21.3835	9.54394	9.30811	13.3077	22.4649	10.1764	14.9463	11.5464	14.2465	6.695	4.68914	4.63747	5.09992
DDB_G0267646	18.384	11.4989	12.5376	12.6806	21.7313	10.3334	19.5422	17.6258	14.3748	11.224	8.09019	11.9442	9.00059	4.31391	1.24888	1.35665	1.56998	4.98499	2.82014	5.61617	5.06148	5.24568	3.14059	2.33535	1.96672	2.1103
DDB_G0267648	22.7402	7.96778	12.619	14.0148	13.0955	9.76934	10.321	11.8432	17.2926	39.5072	39.3011	52.5684	17.9789	6.03781	2.65914	4.52626	4.17082	6.31711	3.8692	4.89953	5.06067	6.28382	16.2276	15.9045	13.5227	8.28197
DDB_G0267650	13.0284	12.0321	14.7689	20.2903	20.3087	20.0454	12.9133	15.1993	18.9917	23.7132	24.8615	31.8125	27.6191	5.51817	5.16307	6.16533	5.70327	10.4742	10.6991	7.03852	7.73393	9.4216	11.4054	14.2375	15.0084	15.4799
DDB_G0267654	0.0559911	0.0717922	0	0.638815	24.6602	22.5592	76.032	31.4145	23.2911	4.64952	2.73513	2.84692	7.59792	0	0	0	0	1.76274	1.2009	11.3059	2.6419	1.80371	0.541621	0.0661453	0.108943	0.474575
DDB_G0267656	8.99863	4.23591	6.44662	3.03328	1.73443	2.28555	1.04071	0.633999	0.697479	0.139574	0.332214	0.643941	0.285747	10.2987	6.45251	6.63071	2.03377	4.96233	1.65807	1.56033	1.17923	1.50759	0.69224	0.415931	0.661477	0.449447
DDB_G0267658	1.13624	0.862551	1.59582	0.733427	0.986984	0.828048	0.382313	0.74098	1.53734	3.06706	1.71808	1.41934	1.40894	0.427724	0.496141	0.264406	0.17027	0.2941	0.305268	0.181262	0.105508	0.226851	0.99142	0.542197	0.228667	0.267166
DDB_G0267660	3.22146	3.05324	3.09104	2.09876	1.35489	0.694068	0.230068	0.937755	1.38771	0.0925663	0.120999	0.213532	0.377706	1.56544	0.0935338	0.197149	0	0.137655	0.119264	0.131951	0.0786113	0.137958	0	0	0.0660017	0
DDB_G0267662	4.09547	0.502254	2.0512	0.897886	1.36668	1.16299	1.15721	1.4303	1.396	0.823067	0.786645	0.644421	2.0357	4.80746	1.17176	1.55241	0.556785	1.63272	0.853524	1.49619	1.73174	2.29651	1.14649	0.518144	0.299571	0.715587
DDB_G0267666	10.2945	6.62249	10.0444	7.77978	6.08278	4.9318	7.79958	14.4394	15.0172	9.49688	6.50994	5.49058	7.56208	3.79299	2.68062	4.34959	3.02994	3.96617	2.58222	4.90538	9.37475	9.62824	4.12578	4.01595	2.72885	4.47703
DDB_G0267668	34.7854	11.7675	31.5818	31.0944	43.9975	50.8484	59.4615	61.7224	79.7013	26.1603	13.5083	10.8211	18.0991	61.6494	19.9282	22.7494	13.6017	62.4983	77.3283	86.0171	97.9688	105.188	48.0718	28.1689	22.493	23.0715
DDB_G0267670	38.2828	1.69574	17.255	9.4229	5.461	3.32644	1.41829	3.9391	1.74263	1.80399	3.02694	2.34017	3.64714	34.322	0.89161	11.4749	7.47487	7.5053	5.27406	8.13944	2.99319	2.049	3.41473	2.04774	2.75258	4.56407
DDB_G0267672	1.63261	0.549317	0.387743	0.0582256	0.266239	0.126433	0.113022	0.142678	0.11362	0.180429	0.0975892	0.104898	0.0624942	0.530599	0.0927085	0.194546	0.0420428	0.114064	0.0591058	0.0705588	0.309953	0.0736025	0.0343547	0.0705706	0.0701202	0.0738613
DDB_G0267674	51.4095	10.7063	11.1967	8.76779	12.8287	8.89331	24.8741	29.625	30.5477	46.0398	47.0557	39.5823	24.0571	33.6399	9.00134	11.2409	8.18824	14.7098	7.75333	24.1117	22.4735	25.1359	27.1985	33.2006	20.8275	19.4729
DDB_G0267676	4.08451	2.11475	2.4108	1.35859	1.62016	1.75965	3.10367	3.733	6.76999	5.56889	3.22	3.31539	2.51261	1.33814	0.74402	0.996517	0.526855	0.819038	0.293858	1.33462	1.86321	2.87581	2.00998	1.14122	1.13774	1.15179
DDB_G0267678	0	0.388952	0	0	0	0	0.747908	0.683435	0.751864	0	0	0	0.82283	0.632703	0	0	0.450618	0.589702	0.470073	0.282633	0	0	0	0.266678	0	0
DDB_G0267680	37.0685	7.14803	20.3651	12.3657	8.26619	6.76515	9.93393	10.4495	10.9608	13.865	15.9112	16.6408	6.39336	46.2082	5.24544	14.3684	6.3609	13.0842	5.03423	10.7371	13.4579	13.8986	19.2581	18.8379	12.8544	12.9247
DDB_G0267682	8.12442	6.06827	6.02595	6.29649	5.58739	5.09537	4.66704	3.41288	3.935	0.650683	2.22997	0.558915	0.867632	10.8376	4.78195	8.23096	8.6465	6.71253	4.71081	4.88775	4.24464	3.61653	1.49802	0.599819	0.753101	1.46288
DDB_G0267684	0.269689	3.78206	0.550585	0.213468	0.178654	0.362441	0	0.185227	0.30566	0.0407776	0	0	0.112081	0.279745	3.04404	0.903468	0.20479	0.455771	3.07474	1.65512	1.10307	0.799045	0.700351	1.41879	0.943293	1.07684
DDB_G0267686	29.1159	30.3008	52.9704	42.1742	45.3694	86.5933	55.1608	45.2623	41.9794	48.933	67.9706	72.6369	52.6713	5.31464	9.91542	17.3763	12.1006	11.4975	23.9317	14.8248	9.28881	7.80729	7.02546	11.2795	9.85479	14.8596
DDB_G0267688	25.9958	80.354	16.7607	4.67525	4.68025	3.62905	4.89145	1.55713	2.49536	1.45165	2.20462	0.406556	1.40207	25.075	73.5892	15.5633	4.2812	10.0215	10.1521	5.95032	5.40437	6.07256	2.71318	2.66576	2.34674	2.55385
DDB_G0267690	23.8512	11.6087	5.78037	2.12202	5.45325	3.47805	71.1062	110.522	93.2546	33.2095	6.96555	4.27622	6.66182	8.47377	5.27366	3.19994	1.50566	3.60194	1.95853	54.0041	53.7239	41.0874	12.615	3.75904	1.48345	4.07703
DDB_G0267692	13.2826	38.4881	30.1413	18.575	14.1849	15.3554	8.8606	8.12684	8.73813	2.58119	1.95407	1.15695	3.20011	2.88929	12.6984	11.0049	4.3599	4.67953	4.15067	3.67872	2.51953	3.24583	0.7713	0.800996	0.705937	1.00813
DDB_G0267694	4.33869	1.41013	2.1856	1.89677	1.20635	0.320423	0.546008	0.536668	0.274448	0.242718	0.522886	0	0.0754771	1.06894	0.270552	0.290359	0.374457	0.381572	0.271729	0.16276	0	0.182495	0.0475322	0	0.078319	0.0884255
DDB_G0267696	4.53987	9.98867	10.8709	9.67976	14.1259	9.82634	18.766	24.5223	26.0638	20.9177	25.887	45.3763	16.1685	1.04606	1.58112	2.10468	0.407884	2.51627	3.97321	4.35297	5.36492	7.48018	5.38344	9.15129	9.17054	4.90192
DDB_G0267698	26.1563	11.0084	17.4279	17.9685	40.5198	31.3128	102.856	94.5371	106.858	87.6423	67.3342	104.168	53.4979	20.7339	6.83065	9.33453	6.6107	31.8179	23.0775	65.6918	75.2706	51.163	58.6057	43.2133	51.2934	26.4523
DDB_G0267700	0	0	0	0.341719	1.51435	1.3687	3.00682	3.31689	4.10228	1.0091	0	0	0.826396	0	0	0.0920209	0	0.536117	0.632411	2.67763	1.74722	1.92127	0.408425	0.191043	0.281874	0.2684
DDB_G0267702	1.06336	0.811124	5.03026	26.0147	44.3787	23.3663	62.4114	34.975	41.4592	11.0695	4.32715	2.80696	1.89561	0	0.111776	0	0.806957	9.30756	6.04344	6.75984	6.88967	5.82576	2.40983	0.361726	0.732541	0.757301
DDB_G0267704	99.9059	48.424	49.5661	62.8803	54.5189	50.2802	74.4421	71.0666	82.2159	65.7007	61.9008	67.6571	46.5462	120.921	60.1998	61.9756	56.7845	93.8803	86.7212	113.071	118.653	129.967	113.21	104.169	95.6046	76.1564
DDB_G0267706	8.36858	10.6334	9.78711	8.52025	7.92184	5.64029	7.65952	9.75255	14.1429	7.82526	4.54612	3.77212	3.25952	11.0282	13.4372	9.49159	6.35535	14.194	15.4412	13.4741	13.3581	12.9409	9.70431	5.22887	9.70454	7.11687
DDB_G0267708	20.3905	13.0363	12.503	14.5084	14.3965	14.0822	12.9222	14.3536	13.5901	8.08141	8.81385	9.77923	8.96744	15.6833	8.23086	7.93752	11.8693	13.8769	8.39311	16.1014	12.0134	10.707	6.84516	7.15148	8.59105	9.19739
DDB_G0267710	3.25037	7.03032	11.9272	8.44765	17.0414	12.2026	19.7344	28.2744	30.5701	98.6464	158.206	129.32	73.6607	3.88289	8.10362	10.7942	10.1646	15.1182	16.1745	24.4756	26.423	35.8332	67.2724	115.069	92.0481	65.9606
DDB_G0267712	184.326	86.2368	106.353	73.0244	40.4266	24.4741	20.7109	10.4327	7.20708	10.1801	9.94398	2.95728	5.98323	282.019	156.561	165.997	65.5894	118.78	61.0634	34.5359	17.4163	14.6597	14.6824	14.0177	18.8356	15.5352
DDB_G0267714	23.8859	10.8759	14.56	11.2918	15.9154	15.4335	11.0915	17.6652	22.7334	19.7976	14.6775	8.69521	9.34764	31.3309	11.2288	20.8002	29.6843	24.0994	25.25	20.8212	28.0847	26.2378	21.0544	17.8437	12.5421	13.0866
DDB_G0267716	0.314073	0.0791131	0.30445	0.163671	4.28867	5.82102	6.99775	5.04173	8.56407	3.31905	1.07113	0.352978	2.26202	0.197751	0	0	0.319289	2.66955	5.4196	5.23738	5.93596	6.90772	2.26424	1.24043	0.887627	2.46395
DDB_G0267718	6.63675	9.2614	9.90612	11.8578	15.9864	13.7076	12.421	11.2555	12.4867	10.17	11.2484	10.8001	10.9941	5.22406	6.63859	9.88607	11.1133	12.1648	13.803	13.6794	12.2677	14.2054	8.43426	9.36111	8.41611	8.82724
DDB_G0267720	4.75194	2.41665	4.16807	0.635947	3.2982	7.25035	2.09847	1.67311	2.44267	2.09289	1.41834	1.3326	3.21214	6.52957	5.90834	4.7766	1.52146	5.99336	6.14227	3.0106	2.7016	3.75807	3.9316	2.52142	1.91094	3.85224
DDB_G0267722	36.2099	23.9642	45.8725	25.0513	19.3377	16.9313	17.6978	21.9515	32.3634	13.3095	12.0834	12.0455	12.2454	47.3344	23.8013	26.9583	22.5176	28.5195	16.7903	19.6193	24.4459	30.3495	18.6877	13.1194	14.7736	10.6143
DDB_G0267724	1.9614	2.02154	2.77704	1.42279	1.55715	0.628135	0.766811	0.52654	1.19913	0.402524	0.342424	0.553541	0.468196	0.30349	0.304545	0.181235	0.116864	0.451661	0.0848033	0.105451	0.0577963	0.216089	0.102686	0.0461069	0	0
DDB_G0267726	113.322	250.838	270.246	51.078	5.51072	3.98698	2.50781	11.3934	1.26054	1.74136	2.73134	1.16378	2.74831	37.6414	95.7836	73.7568	19.5546	0.662713	5.64991	2.15664	0.751352	1.37917	0.77138	1.45724	1.04458	0.71751
DDB_G0267728	514.515	190.717	459.782	222.17	17.9905	27.9453	35.4626	6.06738	5.75717	4.06527	5.26997	2.45319	6.32568	354.661	121.281	219.585	135.877	30.7567	34.4849	23.0937	7.0727	5.73097	4.58573	3.17877	3.2667	3.97595
DDB_G0267730	98.4383	75.3079	121.569	120.071	155.522	165.376	185.354	187.087	156.875	200.337	319.571	335.154	240.254	45.2976	44.7949	80.6311	59.3526	86.3259	96.5568	132.951	89.1847	88.8228	84.5564	144.717	139.8	161.966
DDB_G0267732	31.5078	10.4336	11.446	10.6832	15.5467	13.1176	11.8248	13.8379	16.2239	5.7304	4.91666	3.82805	5.75336	7.30619	2.87675	3.7926	2.20404	5.37361	4.56701	5.22404	3.89082	4.41429	1.45777	1.65944	0.939225	1.97961
DDB_G0267734	685.625	109.413	106.798	74.8048	105.004	75.8971	30.9067	19.262	11.5174	7.41065	5.29234	3.95658	7.758	1260.17	214.385	172.029	209.98	365.257	169.479	87.3425	45.7975	36.5911	15.8554	13.6891	16.6171	20.1123
DDB_G0267736	2.38043	6.89877	11.2817	12.9709	5.89059	7.7697	12.1145	9.53015	8.69902	5.06746	7.61027	2.24876	5.52659	0	0.630418	0	0	0	0	0	0	0	0	0	0.444852	0
DDB_G0267740	0.84033	0.766484	0.762721	0.099713	0.104725	0	0	0	0	0	0	0	0.146985	0.208327	0.106941	0.0380958	0	0.151298	0	0	0	0	0	0	0	0
DDB_G0267742	0.389431	1.21239	2.20846	8.29057	9.09877	9.63617	6.97598	3.61015	3.70681	1.19709	0.538983	2.03487	1.56422	0.169523	0.278554	0.337816	1.02152	2.03948	2.24837	1.69667	1.14724	0.981128	0.203538	0.200547	0.183863	0.391919
DDB_G0267744	21.7966	25.5921	25.7749	12.379	7.61945	12.1226	11.8103	6.01264	5.98169	3.02944	2.67503	3.01229	3.81995	11.7587	12.447	10.6548	4.93659	5.98502	9.11882	5.67341	5.0383	7.01641	2.3859	2.13786	2.88154	3.0571
DDB_G0267746	36.3814	38.165	31.4739	35.8195	70.1133	146.265	81.6556	90.187	117.715	122.606	147.354	206.081	161.11	25.1654	29.1453	21.9946	22.0216	46.208	125.742	78.5097	85.6413	113.252	95.6495	123.328	148.408	131.148
DDB_G0267748	19.3439	7.87881	4.26088	1.88434	3.7081	2.27668	50.5468	102.666	77.2786	28.8203	6.23608	2.90073	5.96521	14.1163	6.45914	3.16134	1.51052	5.81041	3.17806	85.0201	114.247	89.1352	32.4103	8.58125	3.03093	5.64707
DDB_G0267750	4.07415	0.51322	0.985086	0.726063	0.835712	0.508702	4.1578	4.18303	4.1798	2.63913	0.386672	0.36752	0.567472	1.34461	0.287096	0.707178	0.349253	0.697501	0.387568	3.51076	2.84095	2.37736	1.32943	0.290893	0.214273	0.351851
DDB_G0267752	5.294	16.071	10.0263	4.31052	3.7879	3.75159	1.4006	0.849797	0.704003	0.280463	0.558737	0.46426	0.550323	2.11286	4.39607	1.32121	0.302479	1.22995	0.99161	0.600968	0.408692	0.724155	0.164796	0.162415	0.221524	0.164315
DDB_G0267754	6.49999	13.6899	9.93417	9.73405	13.2691	17.9326	15.3224	10.8048	17.7603	9.97066	8.49943	7.0717	9.01025	4.48989	9.24106	4.61574	3.79363	10.7747	12.5368	12.6642	12.3693	13.3637	9.5588	7.32941	6.82794	6.48901
DDB_G0267756	19.1527	3.38063	1.40068	0.658397	1.00011	0.761724	0	0.179262	0.428259	0.503154	1.28743	0.59308	0.932506	21.3568	4.77017	1.09192	0.546628	4.26579	1.95221	0.913042	1.44705	0.736366	0.593369	0.742014	0.559102	1.01477
DDB_G0267758	1.91261	1.10706	2.21923	1.51841	0.779532	0.846841	1.80822	0.978322	1.86212	0.867784	0.574677	0.613996	1.26004	1.31753	0.978179	1.14606	0.99405	0.757494	0.585591	1.14255	1.19325	1.1919	0.648865	0.541038	0.610356	0.526026
DDB_G0267760	19.6232	11.5996	13.5388	13.0609	13.9878	11.8606	8.62312	9.99999	12.4754	5.30793	4.1381	2.4358	4.44961	10.2566	8.58055	9.37443	5.34267	10.5646	9.74908	9.63582	8.23226	8.93592	2.99094	3.23071	2.4412	4.33229
DDB_G0267762	1.96718	2.35745	2.15572	1.10806	1.75767	1.85044	0.995838	0.879178	0.28603	0.0553938	0.197657	0	0.274102	0.963375	0.73264	0.6651	0.300044	0.567913	0.271406	0.365036	0.144399	0.0918343	0.128594	0.0495584	0	0.184315
DDB_G0267764	0.908143	0.101822	0.223962	0.252164	3.0481	6.81677	84.5815	174.185	323.287	90.2503	31.6006	22.7148	26.6666	0.394325	0.0797813	0.604792	1.05395	1.26918	3.29901	42.3512	81.1648	112.004	36.4755	13.8807	7.03394	10.7176
DDB_G0267766	10.6767	0.327965	1.67845	1.68104	1.19217	0.813974	0.809745	0.127777	0.101754	0.606928	0.14063	0.093943	0.446008	8.46185	0.04115	1.20586	0.667299	1.51886	0.600278	1.21303	0.654571	0.44096	0.171481	0.152682	0.157706	0.28809
DDB_G0267768	43.4377	6.06079	9.80749	8.77775	4.42012	3.94902	5.5213	3.76273	4.13335	0.835538	0.15215	0.654185	1.28573	48.917	4.43477	7.69383	3.55553	12.2536	5.35523	5.27325	4.08241	3.3326	1.68205	1.32096	1.9307	2.61903
DDB_G0267770	1.51696	1.93774	2.08722	1.0311	1.37815	0.733715	1.16811	0.902357	1.61464	2.88058	1.87281	2.71037	2.32387	0.687252	0.472831	0.506203	0.607691	0.798077	0.370541	0.479231	0.498676	1.30393	2.64427	1.43353	1.71319	1.53747
DDB_G0267772	0	0	0	0	0.574053	0	0.981431	12.1304	13.3194	16.6041	7.77704	13.6634	15.371	0	0	0	0	0	0.508759	3.70318	7.27402	3.87032	10.6987	4.09942	9.57445	2.45297
DDB_G0267774	17.6129	3.26669	5.62181	3.43783	5.15348	5.54848	6.74201	7.4968	7.5684	7.9425	9.16921	10.0119	5.25687	11.3353	1.99119	2.64284	1.45856	6.41935	5.21927	7.41556	6.55034	6.74402	7.79291	7.16049	6.80605	4.12369
DDB_G0267776	102.975	130.499	103.25	72.5519	68.4999	116.106	65.0093	63.4262	57.0509	48.4965	45.998	37.8208	42.3154	51.8491	71.7424	71.8377	34.4748	43.1877	77.1336	51.1399	44.461	48.5204	29.2939	32.0774	23.9005	29.6664
DDB_G0267778	0.920661	0.567273	0.305885	0	0.837517	1.03696	1.78374	1.25246	2.51044	0.708422	0.308035	0	2.35084	0	0	0	0	0	0	0	0	0	0	0	0	0
DDB_G0267780	28.4822	29.563	35.6353	21.7189	33.0579	46.4989	58.7472	62.1339	63.4623	42.8824	36.3802	17.0043	36.6452	0.779582	0.286809	0.630751	0	0.660615	2.1064	1.93307	1.73837	2.18886	1.14345	0.853911	0.422328	1.14138
DDB_G0267784	9.09504	6.85715	11.3556	12.038	15.8729	15.0435	16.5558	17.5749	23.835	38.1635	41.7942	51.2196	33.3446	4.20779	3.81486	4.43287	7.82486	9.18585	6.68698	10.0302	10.7188	12.1213	17.9501	20.5345	21.0217	17.2196
DDB_G0267786	73.9773	55.2176	28.622	7.60222	20.7566	15.3924	13.9237	9.85945	5.15692	4.40849	3.44972	1.83642	4.11307	57.7226	41.319	25.327	9.90288	25.2345	15.5118	10.51	10.7634	11.8659	6.37136	9.31788	5.76818	5.23915
DDB_G0267788	26.7994	32.0897	46.8665	54.0181	55.4453	56.6842	33.6438	30.6124	26.5842	22.2357	38.4105	45.1037	106.264	21.3902	28.445	42.2643	61.5593	51.1579	53.9794	46.9771	33.4741	32.5763	25.0538	42.2938	68.1891	110.485
DDB_G0267790	1.10169	1.19512	1.46531	3.23817	17.474	3.9748	3.84462	4.3221	1.28832	0	0.414956	2.37885	0.354306	4.64804	1.81269	1.35815	1.47433	20.3148	9.51355	2.71764	4.13094	1.84665	0.832388	0.84303	1.20861	0.222251
DDB_G0267792	0.520805	0.443326	0.433723	0.173664	0.596911	0.57417	0.842751	1.40738	3.98188	14.5926	18.8787	82.598	561.795	0.427338	0.2627	0.214097	0.154124	0.724888	1.46796	1.56204	1.03241	1.9466	7.26259	9.82507	85.6613	292.04
DDB_G0267794	14.1807	2.34065	3.95948	3.28733	2.20772	1.41857	0.846695	1.22306	1.51995	1.29359	1.51249	1.12263	0.996326	14.4401	2.35436	4.88121	6.38316	3.83478	1.24657	1.6303	1.80755	2.04971	1.45627	2.54418	1.02146	1.27343
DDB_G0267796	23.0145	12.4479	23.506	20.7433	20.8163	14.9682	17.6668	21.6715	20.2013	20.978	22.8325	13.5217	12.1565	15.0264	10.6721	15.2312	14.3101	21.7595	16.6209	22.3331	18.9873	19.4862	16.2579	15.9859	10.2495	11.5342
DDB_G0267798	14.1149	20.335	21.9903	16.5877	14.5697	20.8666	16.5194	15.9156	16.0137	17.1381	26.894	21.9714	19.5014	11.3731	19.1547	21.1537	17.575	15.106	17.4736	13.1925	14.0092	14.2715	14.5466	18.3052	18.7268	17.6751
DDB_G0267800	6.87333	6.11333	10.2282	6.58677	5.38779	6.8849	9.03722	9.09186	14.7867	6.36546	3.98871	3.58645	6.16127	4.46015	4.63271	7.16019	4.82655	6.48569	5.26288	9.08809	10.3001	12.0594	5.79715	4.33739	3.3881	4.88777
DDB_G0267802	0	0	0	0	0	0	0	0	0	0	1.56833	1.38385	0	4.11547	6.49149	2.55535	1.09958	1.93766	0.772922	1.71029	0.509462	0.515456	0	0.922846	0	0.448718
DDB_G0267804	19.7875	19.8592	29.2357	24.1948	11.8643	9.65468	8.3968	4.92935	3.90505	2.97205	3.08152	1.52952	3.34384	11.0674	16.8361	23.3163	15.2824	10.3182	7.34767	7.60472	3.72722	2.7783	1.67097	1.61519	1.13119	2.34698
DDB_G0267806	0	0	0	0	0	0	0	0	0	0	0.778444	0	0	1.1575	0	0	0.664864	0	0	0	1.83922	2.41063	1.71443	0	1.18322	0.625404
DDB_G0267808	4.13955	1.55542	2.19668	0.822091	1.71443	2.52353	6.17005	9.98775	11.3521	4.6825	2.89864	1.62073	2.68765	2.14168	1.65147	1.40502	0.987645	1.657	1.57258	6.41963	6.85271	8.1748	3.4049	1.88471	1.23224	2.51046
DDB_G0267810	8.21557	4.9952	9.02034	4.8151	7.53539	7.44222	6.76521	15.756	10.6947	6.20609	4.19077	3.73862	3.92473	3.70907	2.79993	3.40608	3.99445	3.69801	5.26003	6.54875	5.668	5.84561	3.26721	2.38382	1.82783	2.56331
DDB_G0267812	0	0	0	0	0.179486	0.92573	0.920578	2.06601	3.08482	2.40559	1.4633	3.41764	4.55671	0	0	0	0	0.759893	0.986561	1.24173	2.35414	1.4778	1.57075	1.85385	1.77478	3.86771
DDB_G0267814	7.27765	4.69509	8.01695	7.62692	4.85486	11.7519	5.3621	3.6225	3.05945	1.3223	0.669465	0.134505	2.14954	4.43234	4.04095	5.60544	4.30263	3.89396	10.6651	6.7393	3.44587	3.74868	1.10236	1.21115	1.83627	1.48507
DDB_G0267816	5.23117	4.99348	5.50888	13.2225	15.3716	24.9634	16.096	10.1738	16.4091	15.608	22.2585	18.4109	16.2869	2.41381	2.76349	4.27258	6.7622	13.8762	18.2149	18.3671	13.5666	12.3875	17.4261	16.2045	14.6116	18.3354
DDB_G0267818	7.63509	20.543	15.4293	9.92892	6.94398	4.06739	4.7136	3.07879	1.39369	1.97368	2.26255	0.772025	3.01464	2.39459	7.00453	7.16601	4.57197	2.76337	1.90208	2.16117	1.02881	0.945986	0.532818	0.499951	0.611838	0.995805
DDB_G0267820	5.95089	2.27318	3.39124	2.28882	1.37822	2.05712	1.90655	0.565438	0.638879	0.420666	1.08584	0.589839	2.80397	4.52109	0.595698	1.71168	0.834204	1.95089	1.72191	1.23742	1.0091	0.620225	0.265251	0.442776	0.451606	0.632116
DDB_G0267822	16.8864	4.00186	18.5018	8.06061	4.6787	5.64198	6.77885	3.8982	2.98143	0.923817	1.84743	0.983065	3.4953	20.2671	5.76684	13.6838	10.9291	11.3368	7.66082	7.67056	4.82623	3.38434	2.82985	1.56549	2.97929	2.76402
DDB_G0267824	22.0449	3.98484	8.50542	4.79424	2.67633	3.02258	2.23505	1.30933	0.46487	0.802232	0.661236	0.715312	0.846595	16.7703	3.19349	4.25077	3.2032	4.99642	2.15429	2.32652	1.25861	1.32182	0.908295	0.459289	0.486684	1.27292
DDB_G0267826	1.38551	0.637761	0.338508	7.74633	29.0979	20.4308	20.1231	21.9013	23.3532	8.51911	3.83397	2.60925	6.51145	0.48021	0.179224	0.514611	3.58669	13.3317	11.997	15.3295	12.2512	12.255	3.45901	2.03445	2.40442	4.39575
DDB_G0267828	6.71513	4.35401	2.26213	4.67518	17.637	12.6248	27.1553	29.3847	25.4163	11.668	4.89639	2.30308	7.20762	6.51325	3.90838	2.78236	3.72177	15.2233	16.0638	34.0472	34.5179	26.8639	10.8298	4.07804	3.44463	6.62835
DDB_G0267830	41.8866	14.4033	10.0912	7.71512	14.0558	10.9636	24.4717	23.1361	25.7248	9.00718	2.31851	2.02013	3.65647	18.7401	7.31058	4.70014	3.17552	9.23316	5.38436	21.8565	19.525	15.9386	3.9177	1.79741	1.34099	2.14003
DDB_G0267832	4.30194	4.17147	8.02075	5.47762	7.58906	7.08603	7.68346	13.5408	20.0125	7.49443	9.15465	8.64389	10.2535	3.44063	1.95393	2.73931	2.93295	5.43216	5.40372	6.44533	8.72489	11.2023	5.86383	6.26195	5.56291	7.21748
DDB_G0267834	17.6454	33.2051	10.6111	3.16709	5.03379	7.12944	8.21874	3.25025	5.4193	3.39974	3.18963	3.44491	5.29758	17.6787	34.0527	11.9199	3.35459	7.79125	9.04684	6.75182	6.18532	7.62992	3.64405	3.11998	3.828	5.11679
DDB_G0267836	7.78382	8.41889	11.4236	9.57736	8.93769	9.83446	6.93404	6.6423	8.62713	9.79454	7.40404	6.75425	9.21051	3.06441	4.18342	4.82404	3.86434	5.94865	5.02065	7.01714	5.82957	6.86308	6.45823	5.44005	6.18073	6.43081
DDB_G0267838	22.2138	18.5732	25.1046	40.9385	51.3681	69.1602	62.928	60.9201	92.263	95.3087	115.319	108.108	75.9714	21.1226	13.6106	27.3214	42.508	57.3229	74.1797	77.3942	95.6815	96.9275	109.097	121.655	133.117	101.288
DDB_G0267840	0.242089	0.177345	0.573743	47.0995	94.5211	97.1122	73.3753	57.7647	57.5715	37.1044	42.4036	32.6917	51.3937	0.141353	0.3759	0.470151	11.3634	35.866	36.9398	34.8376	20.0134	22.7141	11.777	14.0141	11.9933	21.9147
DDB_G0267842	0.607725	0.26268	1.29976	0.130107	0.816499	0.93095	0.252551	0.106273	0.507773	0.70146	0.132823	0.234399	1.46123	0.964562	0.59897	1.07251	1.41546	1.6386	1.85912	3.01521	3.43651	2.62004	1.38839	2.57874	3.98657	4.22531
DDB_G0267844	0	0	0.453782	0.954264	36.4851	63.5888	96.0563	81.5438	119.708	84.3147	104.783	118.378	117.095	0	1.36723	1.11574	0.850824	27.0263	44.8361	80.4032	81.0334	100.883	86.6333	104.982	120.507	108.696
DDB_G0267846	35.7049	315.858	144.904	45.1404	39.9047	45.6538	10.4008	10.9232	4.48106	6.67416	6.73069	1.75513	11.341	32.6876	289.923	108.128	16.0132	35.2722	66.7836	18.8627	16.2894	14.0743	9.02152	7.95456	9.47222	13.3842
DDB_G0267848	108.537	9.93076	11.2513	5.67672	6.06775	3.91239	2.44474	3.82392	3.74502	1.57291	4.30317	8.21169	28.5641	109.401	12.4674	7.98523	4.50197	30.4025	6.49358	4.2066	4.83886	6.01696	2.41505	6.0643	29.856	34.7996
DDB_G0267850	38.5267	1.28899	9.50644	13.1658	7.51743	4.86981	5.01022	4.10522	1.88877	3.33672	3.26522	1.56941	6.32894	21.2554	0.587781	9.29055	15.8433	5.68427	3.85959	5.43907	3.75113	2.73453	1.78984	1.86526	1.79235	2.43995
DDB_G0267852	23.3368	19.1414	24.9775	13.1189	10.2903	21.1367	11.4335	5.79064	7.90208	2.59925	2.91821	5.63745	8.2528	24.1962	12.1657	13.0166	14.297	11.8022	17.559	5.05841	4.38243	7.25708	2.64368	3.71833	6.53364	6.91813
DDB_G0267854	28.0148	24.5149	28.7291	55.5912	78.6249	91.9526	63.1414	52.4441	66.2224	33.4994	39.2035	34.6614	60.9797	15.0231	18.3362	27.4315	63.4447	54.2194	71.1031	56.7168	47.2444	53.0319	21.7998	26.4123	35.0448	48.7312
DDB_G0267856	3.18877	3.25454	3.89476	3.22498	2.4707	3.34515	3.07893	1.99114	5.34629	2.23907	1.14763	1.29892	2.20506	1.42537	1.45409	2.0968	1.57562	1.09035	2.2365	1.54624	1.6479	2.6372	0.783437	0.862426	1.04804	1.21308
DDB_G0267858	9.64631	16.0524	6.08781	2.1909	1.83382	2.03501	2.09675	0.431349	0.889977	0.742627	0.825858	0.302718	0.666141	5.8139	8.01351	3.22496	1.02408	2.17199	1.25937	0.902216	0.975575	0.729747	0.363753	0.440248	0.494038	0.391739
DDB_G0267860	1.24583	3.83349	1.76082	4.25481	10.0151	10.4848	11.956	6.61244	11.6551	9.32476	7.30042	8.40658	5.58657	0.643359	2.26166	0.804506	2.95649	6.34341	6.1408	6.37637	5.77163	4.43858	7.45839	5.09109	4.54273	4.74187
DDB_G0267862	4.10907	2.72185	6.03782	1.61251	0.629792	2.36081	1.06942	2.17615	3.22524	27.9682	31.3222	50.6204	15.2037	1.72025	0.857959	0.342413	0	0.42841	0.544544	0.396364	0.906202	0.852618	10.2082	8.13519	11.3462	3.01939
DDB_G0267864	1.4209	1.30685	1.96482	0.345148	1.11842	0.455034	1.52691	2.37586	2.55831	1.5524	1.26649	0.944775	0.839935	1.14182	0.648336	0.688794	0.222611	0.700521	0.922176	1.98927	2.09648	1.80829	1.46906	1.40747	1.16027	1.53426
DDB_G0267866	160.05	144.085	160.836	302.895	409.696	263.123	130.123	146.298	170.085	63.0894	38.2878	29.5651	42.6706	124.288	72.625	76.8005	499.301	256.937	148.673	99.2804	102.03	93.8973	44.6122	28.4854	24.1754	22.9837
DDB_G0267868	0.344886	0	0.0674955	0.0607957	0.0690262	0	0.118011	0.0993171	0.47454	0.0919015	0.684562	4.92879	12.6698	0.272673	0.139942	0.149007	0.0539553	0.141217	0.460058	0.135366	0.240751	0.0815943	0.295531	0.762733	5.9033	14.5731
DDB_G0267870	15.9141	8.9496	5.63527	8.05921	12.0511	9.51292	11.434	10.5972	14.7786	8.63417	11.3259	21.5275	36.6735	21.9624	9.57029	10.6041	9.92244	20.1399	13.4986	18.7206	18.4705	21.6001	12.2123	16.3716	42.6756	50.7545
DDB_G0267872	7.00182	0.57398	3.21523	1.63498	1.3304	1.32055	0.463807	1.02607	0.932521	1.41691	1.66471	2.04474	1.49809	3.82665	0.186581	1.78341	0.384907	1.90381	0.424474	1.2359	0.934775	0.375398	0.496985	0.870501	0.922522	0.867081
DDB_G0267874	5.48909	5.30434	4.81801	1.41223	2.06551	2.66635	1.19098	1.44699	1.19728	0.802259	0.732477	0.221076	1.6063	2.19017	2.80641	3.19315	1.53698	1.83392	1.46944	1.34638	1.45004	1.43342	1.7401	0.953456	0.502886	0.840773
DDB_G0267876	1.89713	0.433563	4.4098	2.18251	1.22242	1.18684	0	0.350814	0.41905	0.251571	0.469541	0.580325	1.02888	2.27537	0.814775	0.710579	0.568694	0.705517	0.197749	0.13768	0.837518	0	0.124926	0.112185	0.237889	0.249554
DDB_G0267878	3.14	5.0555	4.94712	3.01893	1.82379	1.22134	1.22421	1.83398	4.02023	3.18523	3.73491	4.84786	4.21778	0.379797	0.996852	0.765587	0.642776	0.276971	0.236934	0.677495	0.579875	0.796003	1.07492	1.24022	1.54219	1.14647
DDB_G0267880	5.60713	0.424435	3.61659	1.52735	1.44841	1.00281	0	0.343428	0.410228	0.481969	0	0	0	6.66631	0.1659	2.76345	1.04722	1.46884	0.812327	0.523539	0.83454	1.12858	0.691339	0.110414	0.501913	0.97204
DDB_G0267882	34.7828	25.758	33.1152	18.9599	16.4832	24.5313	46.781	59.7829	56.913	36.8242	32.4498	20.9607	37.1981	18.1945	13.8338	18.4352	18.2345	13.9795	19.2589	36.2969	42.9179	37.1296	22.2866	20.0863	18.0797	25.924
DDB_G0267884	15.3478	15.5554	18.097	22.2774	29.967	25.0509	14.6804	10.0929	8.17765	2.52732	4.46126	2.9492	4.65335	7.40134	7.64736	8.16539	9.25882	17.4898	19.4686	8.89172	7.77561	7.30359	2.36774	1.89486	2.50224	2.93131
DDB_G0267886	6.64911	2.65197	2.90819	2.17278	2.34941	1.13577	1.3747	2.68422	2.62575	2.23206	2.78512	2.16902	2.03588	5.14428	1.37397	2.62447	2.61555	2.62447	0.869445	1.04782	1.44577	1.57841	0.956393	1.3981	0.625564	1.1675
DDB_G0267888	0.0575577	0.13956	0.172606	4.8759	42.5073	48.1955	29.5865	17.6295	22.1892	4.21099	7.95125	3.17564	16.8153	0.0600991	0.170843	0.0617273	2.92708	16.9032	25.8239	15.568	8.14229	8.59329	1.41807	1.7332	2.43973	7.50553
DDB_G0267890	15.9115	14.4186	23.4773	20.5367	15.2147	14.2113	12.1731	20.3204	20.5213	23.4986	26.6286	22.5962	40.0142	15.4251	14.8184	20.538	26.9985	14.2891	11.8454	10.5292	18.0975	20.1764	17.3629	21.6877	17.0687	34.8085
DDB_G0267892	11.6999	12.4682	8.77326	8.20091	15.6286	19.8668	23.1516	31.8934	32.3932	38.6162	43.9453	46.1585	30.9988	4.68488	6.7174	3.52021	3.69429	10.0302	12.9277	18.0702	21.8473	23.5616	25.1281	27.0753	26.3017	22.3536
DDB_G0267894	74.2426	100.402	89.8454	54.2483	69.7316	35.753	22.743	19.2982	22.5169	22.4651	17.6116	13.4326	18.5647	72.0209	101.665	94.2525	82.2849	82.1208	31.3827	29.3497	23.9606	23.365	23.1019	32.6027	54.6141	31.5346
DDB_G0267896	0.159133	0	0	0.399127	0.873875	0.829982	1.85486	0.468311	0.745868	0.587411	1.29583	2.41016	0.615373	1.26209	0.892367	0.945245	1.63597	2.48329	1.07697	1.55657	1.00473	1.83066	0.929013	1.70763	2.50957	3.40793
DDB_G0267898	0	0.0462401	0.254182	0.474262	1.77535	45.2972	61.5285	44.6357	30.3013	53.4573	82.8239	134.018	108.723	0.0741819	1.61772	0.674953	0.359323	1.15548	52.2101	72.1014	45.825	43.5587	63.5827	110.272	147.562	140.316
DDB_G0267902	2.89604	42.0951	8.22916	16.1218	27.9157	45.13	46.2139	39.0413	41.0996	36.9177	37.101	32.4811	51.142	1.00303	11.9487	2.14796	5.1593	10.6761	20.2573	20.263	16.7238	16.1518	15.2933	17.6604	16.2003	23.0842
DDB_G0267904	15.5981	7.70151	2.66677	1.47637	2.96781	2.0914	42.362	54.7308	53.2505	16.1564	4.01629	2.27974	4.66848	11.9963	7.30051	3.3237	1.26955	4.86063	2.01815	62.0972	66.9616	54.1076	14.5343	3.62573	1.73378	3.32507
DDB_G0267906	10.7779	8.96807	13.4569	13.8149	15.0771	11.6999	12.8927	10.3317	14.115	8.22123	9.55468	8.35986	8.7382	18.422	10.6659	17.3751	24.1238	22.7303	17.3334	24.7351	22.2058	22.7136	12.5641	11.0388	13.0407	12.4013
DDB_G0267908	41.0865	12.4681	19.064	7.50759	3.63421	2.94336	2.32599	1.63128	1.55886	3.06922	4.16284	3.59802	12.8215	202.636	38.9032	41.1076	11.1493	57.9126	13.2476	8.89386	8.40736	9.56401	11.4792	17.252	30.2673	74.5516
DDB_G0267910	9.88851	7.75377	5.10921	3.67982	4.75501	4.53925	3.74695	3.25925	2.17314	1.08673	0.738696	1.2038	1.74734	5.82836	7.34769	3.49216	1.78784	4.68249	3.60814	2.75227	0.91179	1.79088	0.895548	0.426631	0.592948	0.848758
DDB_G0267914	23.9096	23.9618	15.3196	6.13308	7.04097	5.36644	4.19098	3.6784	6.62066	2.24767	2.16419	2.77839	2.63304	12.5186	16.1465	8.79673	2.94709	5.98659	3.91066	4.25623	4.61942	4.9002	3.12505	1.84118	2.22153	1.82851
DDB_G0267916	6.14142	3.50348	3.33124	1.79851	2.64078	2.95749	11.0812	14.5798	14.9009	3.64835	1.55088	1.05824	1.68744	2.21754	1.57369	1.74616	0.937451	1.616	1.32842	7.58147	7.59647	7.05998	1.45396	0.506061	0.365478	0.818586
DDB_G0267918	13.6601	5.5676	9.78868	6.42152	9.4462	7.39481	18.7535	22.2906	23.4486	19.2149	13.3307	13.7686	7.90438	5.85718	3.33597	3.22991	2.32015	5.7076	4.34865	11.8892	9.96717	10.2773	8.87814	6.56672	5.36071	5.68694
DDB_G0267920	0	0	0	0	0	0	0	0.326257	0	0	0.407767	0	0	0	1.14187	0.399581	0	0	0	0	0	0	0	0.256881	0.583858	0.285714
DDB_G0267922	0	0.443091	1.46108	0	0	4.05072	4.26006	6.59234	1.71304	0.829386	4.2569	1.18616	5.41776	0	0.995951	0	0	0	1.21909	0	0	0	0	0.461069	0	0
DDB_G0267924	54.1741	42.1542	47.2521	81.7124	104.691	157.378	180.526	158.55	144.23	109.411	113.044	101.555	134.961	27.45	30.8758	33.282	42.672	71.9527	120.223	157.801	119.093	115.122	65.2839	74.3399	65.1216	89.975
DDB_G0267928	138.769	12.5454	8.29722	5.03928	10.2435	12.6666	12.0491	4.39765	6.00374	2.77278	2.61289	2.04212	7.04045	142.989	13.56	5.88122	3.6067	24.6486	19.5966	11.4241	9.25959	8.50209	3.98641	2.94264	3.28222	8.40658
DDB_G0267930	55.178	4.85547	2.90306	1.51062	2.16691	0.617865	3.69205	1.1652	0	0.730768	0.970873	0	2.54132	193.97	16.7623	14.4647	9.16195	40.1114	1.35893	3.95652	6.2659	4.72428	6.65631	2.31951	2.08188	2.34933
DDB_G0267932	0	0	1.06561	1.25408	0	0.998089	2.23653	0	0	0.58057	0	0	0	9.52329	4.77377	6.29806	4.09022	2.09109	0	2.20541	0.501974	0.515456	1.4177	0.922846	0.427742	0
DDB_G0267934	0.187902	0.16062	0.250534	1.7301	103.162	72.9633	159.958	88.9923	101.796	21.0615	7.69753	6.09834	16.6554	0.0937338	0.690127	0.614548	1.69055	75.8943	50.8762	125.972	75.3157	68.2612	16.528	8.49058	7.77088	13.2876
DDB_G0267936	0	0	0	0	0	1.69066	1.41829	3.25713	10.4558	1.28858	0.497276	0	0	0	0	0	0	1.03889	1.47461	2.19136	3.01498	16.5664	3.33324	1.0322	0.972197	0.445859
DDB_G0267938	5.77439	7.06283	7.4748	4.41061	3.57708	5.43811	4.17115	3.94767	6.14125	1.78782	1.35557	1.46319	2.05869	1.58088	1.63238	1.89847	0.951435	1.18037	1.63293	1.62752	1.69229	1.4453	0.702602	0.61849	0.470277	0.744835
DDB_G0267940	4.5867	6.47872	5.97367	5.63187	6.33191	8.47142	17.5167	16.0043	27.7853	27.9481	44.4089	64.1647	39.4486	1.37326	2.40067	1.95443	1.66024	3.07134	2.72426	6.50778	7.25215	9.90145	10.942	14.4785	23.65	12.6128
DDB_G0267942	8.50644	36.4846	24.0293	33.3212	67.3341	58.3897	64.424	67.1797	66.6289	57.28	53.1344	42.5038	42.1218	4.81794	21.0871	14.9206	24.193	37.3521	36.2644	45.7332	39.4754	37.9576	29.648	29.1174	21.7444	28.5286
DDB_G0267946	0	6.87722	5.62747	4.13013	5.98759	9.99696	9.54253	4.60353	8.99345	6.57971	9.28355	9.96374	7.55087	1.53147	5.13271	6.55359	4.83816	5.59817	10.9081	4.50079	12.8985	8.46995	4.89606	9.96475	8.75566	1.49065
DDB_G0267948	19.3015	16.4939	19.042	16.0203	13.3476	15.4647	11.1386	11.5673	9.77035	16.7627	18.1278	8.31091	10.4323	28.4414	33.0584	31.7848	67.6532	17.2135	25.1983	16.0008	19.9338	21.9188	16.6163	15.0358	11.6768	15.4459
DDB_G0267950	95.7431	57.9744	73.7555	54.0662	63.6609	46.5163	49.1987	36.7845	51.2716	18.7453	13.265	13.0294	16.2831	63.7475	35.3796	27.7574	22.7754	59.0909	42.992	42.6071	44.6553	43.8391	21.881	15.3765	12.0614	15.5879
DDB_G0267952	23.0773	37.9984	33.4896	46.1446	60.8004	51.2932	28.5501	23.3961	25.3245	3.75821	6.78253	2.98752	5.76953	13.5198	24.4575	14.039	17.2148	38.6431	47.9417	28.6563	22.7256	22.7937	7.36959	4.89524	6.11757	7.41414
DDB_G0267954	3.3731	1.35472	1.54595	2.67519	4.58392	5.65831	3.79444	1.70392	1.90726	0.300413	0.755044	0.440214	1.35403	3.46469	1.09792	2.10537	2.52166	2.20624	1.66958	1.62635	0.805155	1.09539	0.198353	0.176838	0.236325	0.524261
DDB_G0267956	66.3849	104.171	78.5787	114.4	91.0561	109.345	70.781	55.8392	61.6758	35.6829	38.3338	11.5612	27.8268	102.964	168.993	194.348	486.817	144.523	213.397	115.871	116.536	111.301	42.222	35.1907	33.2717	52.4941
DDB_G0267958	30.8782	21.8308	10.8551	4.55948	6.39694	3.83958	44.3957	60.7226	45.6982	12.3376	3.25895	1.2322	3.80426	18.4753	15.1172	8.08611	2.99671	6.23704	4.43782	49.3682	47.1602	34.2556	7.48436	2.23435	1.08431	2.26398
DDB_G0267960	17.1337	17.7884	32.0852	31.2147	12.3448	13.172	9.69164	4.43859	6.06795	2.4755	2.48947	1.73589	3.76134	4.28516	5.93397	9.17149	8.04289	3.84848	4.77657	3.69222	1.96969	1.58603	0.606075	0.743082	0.865581	1.4698
DDB_G0267962	15.5606	28.054	47.6685	66.9113	56.2706	63.6328	44.7051	36.5104	36.2591	15.7434	14.2472	9.37908	18.0313	2.46166	5.5074	10.2848	11.8838	11.9143	14.9067	12.5502	7.29489	6.98108	2.2699	2.47392	1.59306	4.74428
DDB_G0267964	0	0	0	0	0	0	0	0	1.23719	1.4376	7.76209	87.0949	104.824	0	1.21963	0.258988	0	0	1.51842	0.204335	0.207164	0.212728	0.984763	12.4329	191.597	160.407
DDB_G0267966	229.175	175.685	99.724	56.839	43.0747	47.9305	26.5225	42.7394	46.3801	65.2282	63.8254	59.9195	64.7819	126.972	160.924	96.0697	39.3056	48.7412	53.7267	30.7239	47.8736	58.5929	56.5526	67.1494	55.8267	69.549
DDB_G0267968	4.40431	3.01777	2.83061	2.42631	1.82284	2.70606	1.18221	1.43206	1.33702	1.7425	1.18783	1.98874	2.1923	1.46092	0.686413	0.808719	0.663734	1.22353	0.872381	0.968122	0.759831	0.890432	0.79546	0.626903	0.318114	0.171501
DDB_G0267970	0	0.789714	0	0	0	0	0	0.30209	0	0.559067	0	0	1.98477	4.562	1.7269	1.82379	2.37177	2.87272	1.42909	3.07729	1.96237	1.42321	1.43255	0.888666	0	1.86021
DDB_G0267974	32.2268	24.0214	18.1164	11.6764	10.1923	7.78473	7.75331	4.6775	2.0404	3.0937	2.51025	1.09259	3.45569	14.2594	9.78584	11.6813	4.49948	7.32135	3.70116	4.0219	1.9176	2.32907	1.23071	1.24076	1.04406	1.73719
DDB_G0267976	28.5702	29.6506	39.9878	36.9558	42.7476	50.1531	59.8584	54.5888	65.1501	26.7023	18.1656	21.6537	26.369	14.3327	14.4916	18.9176	17.0869	20.4047	27.4193	32.0553	32.362	36.1153	16.2393	13.3466	12.3967	16.2422
DDB_G0267978	73.4369	78.1254	86.1887	125.279	136.286	152.086	104.032	99.0978	106.132	61.5561	62.9801	50.5219	59.235	47.0665	54.1446	71.2616	78.2746	99.5246	117.586	97.1094	84.5664	88.6364	43.2975	43.7429	32.5912	45.3344
DDB_G0267980	14.6965	6.47972	7.8825	4.40586	3.59608	2.50083	2.82104	3.64123	7.68454	2.17562	1.81653	2.02705	2.30011	13.1895	5.09029	7.19428	4.57681	5.1695	4.4043	3.5629	4.93938	6.61717	3.00528	1.80237	1.31345	1.61255
DDB_G0267982	97.857	64.7227	61.9455	79.5734	107.535	76.9678	59.1967	50.4196	44.1062	19.5233	18.1376	13.6619	20.1767	67.1454	59.6154	69.6817	65.2346	108.285	84.303	78.5478	59.378	58.7827	21.3613	18.7703	15.2696	19.8655
DDB_G0267984	41.7193	28.6414	40.1982	31.3898	31.1095	32.6571	20.1288	13.7463	14.8392	4.08812	2.95232	1.79901	5.6589	39.9232	28.6934	35.2717	21.8786	38.2497	36.8079	27.3432	21.3885	18.7385	5.10777	3.81241	4.3161	5.10927
DDB_G0267986	0.053214	0.0682313	0	0	0	0.20816	0.248106	0.278919	0.249418	0	0.130485	0	0.615221	0	0.147107	0.0531513	0	0	0.236666	0.290212	0.125916	0.32601	0	0.143912	0.198399	0.347389
DDB_G0267988	4.34946	4.44154	7.0229	4.59025	3.02029	2.78399	4.54023	5.62687	7.49004	4.6251	2.22972	2.59317	4.47411	2.21581	1.62529	3.43031	3.84493	5.42659	2.79423	4.55996	5.32706	5.36292	5.08534	2.5509	2.67469	3.34314
DDB_G0267990	25.3485	106.62	104.021	97.8867	92.9259	183.534	126.737	110.319	126.208	105.879	93.9591	113.753	118.358	11.2927	33.0798	40.8267	25.4842	39.7647	83.9287	92.2476	74.7944	77.0986	68.1766	72.5816	71.1207	81.9173
DDB_G0267992	23.8863	75.0486	57.1865	24.9516	26.6477	28.1217	20.194	21.8867	27.858	42.4598	37.207	56.7748	47.3092	39.286	102.809	55.8401	20.2833	43.7085	61.6494	36.3488	55.4625	58.7892	86.5175	79.4474	101.71	78.5286
DDB_G0267994	69.4617	46.298	73.5715	83.3001	99.0122	81.1913	95.6368	110.654	118.535	87.7873	80.2912	67.5618	54.5264	72.9898	54.2325	66.2613	79.9577	130.229	109.338	146.561	154.6	155.125	134.703	103.597	87.7994	73.4728
DDB_G0267996	36.3051	52.7789	42.3307	21.6368	17.8004	14.8389	25.0564	22.4753	35.2646	9.60902	5.66002	3.07148	6.553	40.767	46.0402	39.9149	13.976	23.2052	17.8301	27.9518	35.7606	35.9217	12.5523	6.62737	8.5514	8.29057
DDB_G0267998	0.18615	0.526584	0.620281	0.68386	11.2737	8.08039	32.9805	28.7404	57.0033	40.69	22.6285	20.6752	17.621	0.185719	0.578298	0.121763	0.610165	5.38258	4.81126	9.99055	14.2026	24.1009	21.4732	11.6037	11.2078	11.2062
DDB_G0268000	0.88687	469.061	112.778	21.6192	12.1187	7.11592	6.65069	3.77299	5.45427	2.72362	1.87321	0.974632	1.73246	0.603396	255.859	43.5007	3.19526	1.79245	8.6035	1.3957	1.26982	0.72565	0.512351	0.270609	0.690231	0.895402
DDB_G0268002	0	0	0	0	0	0	0	0	0	1.16981	0	0	0.530363	0	0.141986	0	0	0	0.166573	0.41643	0.473826	0.225449	0.105231	0.216162	0.114591	0.331347
DDB_G0268004	35.5228	25.5225	46.571	31.7338	38.8705	41.6793	31.856	52.192	32.5328	9.29519	8.8274	5.55346	14.7022	36.0264	22.6081	37.1408	35.2979	42.9568	59.6748	45.6419	49.2544	41.3232	12.654	10.5559	9.75843	13.6672
DDB_G0268006	5.55893	1.82353	3.82098	6.34041	3.62665	1.55185	8.82273	11.4213	8.06309	6.95035	5.08499	7.19604	282.549	6.34969	4.665	7.47529	5.48096	5.44903	8.44895	11.6783	13.0607	9.17238	5.47105	5.50318	28.5953	343.106
DDB_G0268008	18.8218	8.26356	12.8272	7.49553	5.06616	3.3474	2.1537	1.81477	1.80424	0.922446	1.05801	1.16602	3.16745	13.565	6.2509	6.64656	4.46816	8.40338	3.42384	3.76539	3.97074	2.63558	1.40729	1.85381	2.39926	4.27702
DDB_G0268010	1.02072	36.8766	41.5517	16.4152	16.5404	13.3651	21.005	14.4173	13.8186	11.4903	26.1518	39.2772	136.842	0	4.84546	3.81005	0.961278	1.85115	4.23383	6.807	4.82098	4.33013	3.82656	6.3102	12.1208	27.3463
DDB_G0268012	0.861882	6.316	10.8879	5.68098	44.843	72.0458	57.7403	43.9896	62.3683	14.2508	12.4922	11.7822	21.4048	0.35937	3.00265	5.70158	2.92234	28.8178	45.2941	30.3964	28.4888	35.2845	8.76084	7.53839	8.37908	11.2887
DDB_G0268014	15.9606	8.91467	13.3857	16.0295	17.2332	15.7243	12.663	14.6348	15.6333	7.35412	4.89935	3.71142	20.6079	8.65576	3.7728	7.5951	7.44932	11.7173	9.91369	11.476	10.3414	10.5817	4.48942	2.91685	3.93481	14.6973
DDB_G0268016	19.1724	35.8591	24.4118	28.2123	26.8385	37.2709	45.6366	29.5184	42.9181	15.203	13.1698	25.9604	25.3685	8.31554	5.0377	4.20501	3.58973	8.33136	1.40427	5.98449	7.29373	8.91765	4.91554	6.03463	6.55662	4.36028
DDB_G0268018	36.9669	12.6918	18.3959	23.5394	28.6013	11.0751	12.0235	8.10052	16.6289	5.04573	3.12253	2.50238	3.04851	26.5211	10.9296	11.6311	13.5074	26.0804	13.3726	11.7288	10.9115	12.87	4.52899	3.25225	2.52158	3.27384
DDB_G0268020	161.957	48.8781	111.368	72.6822	54.6503	48.3411	41.3788	37.7617	35.19	30.7803	30.1316	35.9802	44.2868	194.281	72.0254	98.3947	56.3746	93.2723	80.3295	75.3819	66.7353	55.1959	48.6793	47.0732	65.8849	66.954
DDB_G0268022	13.5477	6.98059	10.7008	1.49913	0.656924	1.96534	1.55957	1.40905	0.671924	0.717123	0.384748	0	0.48769	19.407	8.0164	4.92335	1.62982	8.11976	1.77405	2.05801	1.51582	2.01349	0.75491	0.741471	0.694268	1.19552
DDB_G0268024	49.246	37.1477	46.7134	56.4461	47.7054	48.3582	45.2059	46.5078	52.1281	37.2452	37.9805	34.48	34.7308	35.2804	30.2996	29.0989	28.9389	41.5398	48.579	49.3883	55.9641	59.5425	42.0421	36.6516	38.231	32.8658
DDB_G0268026	76.5786	318.639	260.866	108.613	142.099	241.355	477.194	339.94	426.94	219.819	257.689	317.852	383.766	76.9591	314.524	179.776	71.882	150.158	302.913	569.74	567.583	585.072	319.727	347.913	468.391	524.505
DDB_G0268028	3.20106	1.0569	2.86385	1.42073	1.76656	1.45406	11.7201	31.5423	34.6414	1452.21	2340.15	4219.12	3998.95	11.3603	38.9525	8.63722	3.24003	6.4032	82.1186	27.8109	38.2684	57.3343	1467	2860.54	4331.67	4986.58
DDB_G0268030	5.13227	3.06569	8.20513	3.84265	3.08447	4.07725	2.47585	1.7974	1.53922	1.20249	1.26477	0.725651	1.3779	4.10584	2.9484	7.27647	4.43235	4.17962	4.20548	2.02046	1.71527	1.64691	0.977715	0.908728	0.747209	1.31411
DDB_G0268034	289.031	430.174	403.741	478.266	495.263	413.147	438.36	437.159	367.961	370.897	295.791	198.089	230.918	371.615	621.057	523.346	459.893	733.419	667.472	778.275	779.075	718.04	557.825	441.853	358.541	342.688
DDB_G0268036	28.0534	5.52032	10.6692	9.07014	17.5819	12.155	14.7544	23.1589	32.2825	67.4036	66.0019	67.6642	22.5866	41.4676	13.6146	14.4841	9.62607	30.4828	19.8026	31.2867	41.2559	44.4773	119.623	102.513	83.1687	35.1474
DDB_G0268038	231.999	643.521	574.824	268.696	200.076	135.889	49.3392	32.2068	18.0364	17.9927	15.6853	10.4075	15.4945	522.747	1189.66	758.485	303.288	457.309	382.86	134.492	77.1902	51.8669	38.7373	28.0194	36.4443	36.6225
DDB_G0268040	25.6716	10.1173	15.7227	18.1986	19.8857	16.9471	17.2815	22.6817	31.9286	15.0659	10.042	8.99504	7.95944	17.6811	7.25553	9.90156	12.7373	18.7638	12.3921	17.025	22.0036	22.0113	12.6493	8.35503	6.61654	8.60641
DDB_G0268042	707.722	217.546	394.299	285.309	332.644	239.235	222.957	271.948	233.632	188.613	158.338	119.447	86.1671	944.816	293.398	348.239	358.624	628.293	398.595	371.106	402.688	376.305	308.991	231.007	190.697	148.439
DDB_G0268044	257.279	224.145	244.362	244.568	220.662	250.011	211.209	219.604	241.208	140.809	115.869	96.5293	114.029	145.358	159.632	184.59	191.156	179.251	193.982	186.914	196.943	192.535	97.8329	87.1192	75.4455	91.6276
DDB_G0268046	4.48504	1.39058	2.89204	1.30248	8.4136	18.6544	12.6413	4.14429	7.62488	0.328148	0	0	0	1.78513	3.36921	2.86313	3.40575	13.3158	10.0658	4.32489	5.13243	4.42949	2.34768	0.912115	1.65908	0
DDB_G0268048	29.5669	10.3733	15.8498	17.7631	18.45	10.0509	11.65	6.4892	12.7213	2.63306	3.18335	0.559277	5.52576	29.5772	5.43748	8.20406	4.44962	19.9249	9.11331	10.7444	12.2489	9.31851	5.1164	2.73507	3.24485	2.69457
DDB_G0268050	0	0.767348	0.275847	0	0	0.179944	0.321714	0.135376	0.970248	0	0.30809	0	0.355776	0.206525	0	0	0	0	0.320212	0.0922564	0	0.222438	0.0969343	0	0	0
DDB_G0268052	24.928	43.0088	75.6106	54.687	85.565	83.0665	138.586	125.007	89.9548	122.843	105.641	67.1978	75.6644	16.0905	33.0802	56.0643	49.3856	54.2279	67.8861	110.95	80.2176	70.0644	56.0488	53.4629	40.0805	51.6992
DDB_G0268054	19.3952	7.66673	11.9127	8.06323	1.51167	1.01015	6.13804	5.13112	4.54669	1.90361	2.37101	0	1.59477	4.81106	2.86758	2.73894	0.59081	2.71842	0.334933	0.429103	1.32136	0.670093	0.644648	0	0.211993	0.224103
DDB_G0268056	66.8504	37.9232	39.093	20.9549	24.8322	20.4428	34.9707	35.3556	42.1381	11.5421	6.70415	4.57248	10.2615	41.8673	25.7815	19.099	9.49354	22.4518	19.3698	40.2175	45.6981	43.1155	12.262	7.01736	7.33817	7.8214
DDB_G0268058	0	0.125222	0	0	0	0	0	1.28541	0.36309	0.378148	1.80596	4.24611	2.91535	0	0	0	0	0	0	0	0.34026	0.17405	0.765294	1.10084	2.93059	1.74755
DDB_G0268060	35.1132	21.5692	23.9506	33.9572	37.1046	41.5782	30.3949	38.3529	50.2566	34.1014	31.4286	26.8858	28.7746	26.3217	17.8416	18.8621	20.5835	35.1756	40.1107	37.2294	44.9831	53.9172	32.5696	27.909	28.8694	26.7532
DDB_G0268062	3.11263	1.76197	3.50651	2.91346	4.08873	5.37396	3.81534	3.57806	4.10948	0.477516	0.639623	0.505872	0.976371	1.79987	1.21767	2.27658	0.690386	2.54996	6.05829	3.36853	2.41036	2.45582	1.0519	0.246547	0.564374	1.30766
DDB_G0268064	425.888	7.35905	13.5191	7.18897	15.5279	7.73112	6.7798	5.29419	1.57285	9.38161	15.5085	19.0388	32.0011	463.231	7.14418	9.567	5.90742	104.637	10.9369	10.6529	7.5769	7.7181	11.8992	18.5512	23.3075	27.4245
DDB_G0268066	25.2029	0.769373	2.50087	1.63727	2.54873	1.48076	2.20965	2.06465	1.45067	1.09801	0.64353	0.251122	2.52945	5.68871	2.64115	5.54718	8.90432	10.3792	4.19383	11.5789	12.7417	9.56631	5.58058	4.20204	3.06723	3.85747
DDB_G0268068	111.104	52.7576	96.5643	87.6104	98.0506	78.0442	150.615	143.136	194.672	163.881	106.357	107.08	74.4675	110.788	54.0829	73.5212	64.814	127.659	126.041	178.006	202.827	199.249	217.413	147.192	125.893	98.6972
DDB_G0268070	31.0919	26.1164	14.6524	5.98862	18.95	19.1448	20.762	14.7922	28.3726	10.0515	12.5833	15.5061	13.5004	15.7423	13.2194	6.35442	3.77274	13.8	14.3083	15.3747	14.846	17.162	8.09269	7.04511	10.2071	8.10648
DDB_G0268072	0.0684336	0.965773	0.471297	1.59621	25.9876	27.254	84.393	68.2573	110.714	34.5984	10.9253	10.0685	20.9008	0.112642	0.212598	0.090332	0.0392169	3.4434	4.55426	13.4952	12.717	15.1729	5.16297	1.66152	1.23378	3.12857
DDB_G0268074	10.0534	4.18025	3.60192	2.27786	3.16033	3.18035	3.07177	2.04717	3.55709	3.40195	3.39586	3.21187	4.2304	5.36608	1.68053	1.94434	0.901795	2.01625	1.84464	1.78985	1.63081	1.92751	1.7348	1.52994	1.30509	1.83954
DDB_G0268076	0.777473	0.226231	0.588124	0.327216	0.240585	0.918399	94.0886	131.294	177.905	106.089	78.0038	79.9772	149.352	1.63671	1.80813	1.7374	2.38111	0.617215	5.71015	122.425	255.631	281.085	162.845	119.526	186.834	255.657
DDB_G0268078	10.0109	10.8057	11.1706	16.282	18.7009	21.8252	17.3992	17.5999	17.7213	36.6527	36.6307	29.0391	41.1862	6.46631	6.20699	8.35108	10.4582	12.3445	14.2267	13.676	14.0848	13.9524	22.2758	25.2391	22.0962	31.805
DDB_G0268080	45.2415	18.8288	29.4618	22.9474	27.5183	32.2272	37.3135	52.6301	59.0709	27.81	11.172	7.2284	10.8372	35.9593	19.2485	27.3258	24.2028	31.0317	35.0111	53.4313	61.8525	62.5009	26.6608	13.1009	7.82082	10.5694
DDB_G0268082	0	0	0	0	0	0	0	0	0	0	0.757651	0	1.30336	0.882967	0.988623	0.708086	0.30741	0.834014	0.397625	1.2709	0	0.499913	0	0.516	1.53812	0.829227
DDB_G0268084	18.644	17.0498	15.4044	9.24073	6.74481	6.62842	13.3939	9.35353	13.0075	15.5203	17.0389	26.9265	15.3724	8.98331	8.47306	8.15868	3.44096	5.47119	6.12481	11.5636	10.2944	11.0536	13.4246	15.5515	16.1704	13.7438
DDB_G0268086	0	0	0	0	0	0	1.25053	2.89421	5.0286	0.973859	1.31538	1.74098	5.85965	0	0	0	0	0	1.29651	1.43444	2.97847	1.87467	0	0.774	0.76906	1.62018
DDB_G0268088	24.8143	7.62731	11.7651	5.79415	6.17537	7.11388	9.85168	12.6597	19.7182	13.2558	12.3208	10.8766	10.9669	5.64258	3.15008	4.16409	1.46603	2.46596	3.51843	3.223	4.38921	6.28097	3.59723	4.67598	3.16337	4.22052
DDB_G0268090	38.6337	81.9859	24.7573	14.272	88.9201	269.427	102.932	64.6162	43.1525	12.4767	14.308	13.0962	25.3667	56.2964	99.8961	27.4407	17.201	108.053	380.65	145.348	131.91	104.704	17.8724	19.5616	27.0527	37.7447
DDB_G0268092	12.8799	9.43063	8.33081	10.8661	20.9731	13.8498	17.5314	11.7564	17.6241	5.99302	4.46956	7.79189	6.91808	8.47952	5.32898	5.66057	1.9884	15.3931	11.4385	11.449	9.71741	18.3658	8.17762	6.01791	5.91207	4.43339
DDB_G0268094	10.9407	33.7346	8.21915	18.799	27.9492	21.5753	12.6523	12.6637	20.4525	8.1464	7.83638	7.60939	6.29604	5.31454	10.6825	2.66733	4.20681	14.0448	10.3894	5.58534	8.37466	8.46683	4.22511	3.85952	4.00055	2.76835
DDB_G0268096	2.62852	1.19227	3.85101	2.56979	1.40915	1.71356	0.898067	1.28315	0.451409	0.417671	0.222059	0.13892	0.247434	1.12613	1.26305	1.79716	0.776227	0.982688	0.765177	0.741861	0.720411	1.04613	0.378733	0.298208	0.40918	0.23451
DDB_G0268098	145.776	9.21714	61.78	53.2326	27.0549	21.2968	24.7523	23.1101	11.7708	16.9701	13.8517	6.81315	12.6307	174.922	11.3788	69.9816	59.1342	56.471	28.8259	55.0458	31.9976	25.0276	21.917	15.181	11.1733	12.2648
DDB_G0268100	21.6826	2.26726	9.08843	9.02448	6.13275	4.37675	3.02732	4.27476	2.02889	2.12176	2.43178	2.49754	2.49363	31.5606	4.29926	10.8385	11.6462	15.2572	6.8773	7.97088	7.13009	6.47959	4.91912	3.17463	4.42731	4.1478
DDB_G0268102	21.1358	21.1288	32.4377	38.7975	46.7888	46.5322	45.0713	62.2152	46.7791	48.7012	54.1115	33.9554	39.8123	7.45422	11.7016	18.2384	22.5572	20.8289	25.7791	25.5738	20.4867	20.7616	15.1615	18.9316	13.6525	21.7438
DDB_G0268104	261.728	90.1293	93.7228	119.678	160.859	128.375	72.9999	67.2597	80.6147	57.8652	64.728	44.7576	41.0737	265.287	122.172	144.197	104.549	226.049	209.456	119.385	110.431	131.319	69.4163	88.9597	65.0517	60.8111
DDB_G0268106	0	0	0	0	0.356354	0	0	0	0	0.717669	5.15661	9.48315	15.8766	0	0	0	0	0	0	0	0	0	0.362189	1.3945	5.59291	6.41351
DDB_G0268108	0.800362	0	0	0	0	0	0	0	0	0.885548	2.13553	1.43921	8.72742	0.586172	0.945707	0.292676	0.157549	0.412355	0.342982	0.213244	0.116012	0.103315	0.959939	1.65263	4.63499	9.24715
DDB_G0268110	9.3932	19.4238	18.595	19.2553	11.4256	9.77106	4.29067	10.3856	8.92942	6.0769	5.27594	4.68092	4.96593	5.01952	11.8523	10.3126	8.61383	9.31871	8.90581	5.1999	4.65264	6.50525	4.97762	4.28123	5.04286	4.2487
DDB_G0268112	14.1809	7.715	22.2746	7.84858	4.32995	7.09889	2.32599	8.0589	12.4709	10.9234	14.1653	9.71465	9.71006	8.63475	4.99093	7.89344	2.70446	5.42943	2.31513	4.68683	6.05033	6.67606	9.04652	9.94372	8.51945	7.52396
DDB_G0268114	94.1829	11.8677	26.7911	13.8997	24.0737	19.2287	7.53019	14.7343	8.69151	4.37999	2.81753	0.5177	2.15261	113.734	12.7844	19.3606	12.4883	37.6736	15.3717	14.043	13.6384	14.2492	5.46064	2.65436	3.70534	4.33603
DDB_G0268116	12.0136	8.00252	10.2475	14.14	14.2731	13.4974	11.2851	9.39106	10.3994	4.60841	2.25233	3.20039	2.75248	6.6312	8.38152	7.25345	5.86717	14.3376	10.2772	9.53097	9.53168	10.0627	3.13622	2.8931	2.54656	3.49895
DDB_G0268118	32.2663	20.4099	18.637	26.5995	48.4939	36.8865	34.6672	25.184	34.1892	10.6306	5.02218	3.94561	7.90582	27.7646	18.3967	19.9858	19.2071	47.2121	43.9843	37.683	32.8924	37.0584	11.0555	5.94741	5.87632	7.1661
DDB_G0268120	0.365481	0.443091	0.730539	0.219466	0.505161	0	3.40805	1.79791	0.856519	0.851478	2.24048	1.58155	2.35312	0	0.663968	0.36505	0	0	0	1.99322	0.860527	1.0609	1.32355	1.35149	0.838654	1.57757
DDB_G0268122	4.47073	8.33164	19.6913	16.7909	23.1322	14.4047	6.74201	4.66081	2.4206	2.39074	2.09799	3.12871	4.49518	6.60311	20.5836	44.666	26.3915	44.5892	30.8766	16.6702	16.2629	12.8796	6.89196	7.10743	9.51488	7.5433
DDB_G0268124	0.587371	1.41391	0.745287	0.365335	0	0.43614	0	0	0	0.253694	0	0	0.360261	0.906799	0.773617	0.281522	0.300412	0.294851	0	0.188422	0.110604	0.0984998	0	0.114446	0.309834	0.212821
DDB_G0268126	10.5206	10.1321	13.4568	9.57081	10.2649	12.8906	12.8049	11.7304	16.1262	4.70737	3.61463	4.50568	5.10149	5.10292	4.97725	7.29247	4.49727	7.7224	10.3233	8.30422	9.34804	11.5975	3.60305	3.06966	3.20766	3.99785
DDB_G0268130	25.8938	27.9107	27.4837	12.758	11.4325	6.18086	6.2942	2.97288	1.94139	1.23094	0.785456	0.929377	3.01999	19.3788	24.8387	21.6771	11.4312	11.5313	8.00896	5.44746	3.70613	4.63988	1.94836	2.65131	2.59252	3.12734
DDB_G0268132	15.8979	11.4888	18.4427	20.326	21.6689	16.7737	19.8792	25.5834	31.2987	27.2133	25.8328	19.9712	23.5758	8.62727	6.58764	10.2675	10.106	13.2234	16.4155	19.6546	19.1224	20.8516	13.0508	13.1812	11.622	17.6052
DDB_G0268134	13.7662	11.7283	16.3573	18.9426	24.8642	22.9342	28.6112	33.7318	28.5071	38.0806	30.5697	13.1123	17.8657	7.50448	7.79148	13.0229	20.2915	14.8304	17.335	18.4993	20.2658	18.1751	13.4213	12.1679	6.92369	10.8981
DDB_G0268136	0	0	0	0.431481	0.13997	0.936932	25.964	20.8107	25.3797	4.56877	2.58188	1.1105	5.32818	0	0	0	0.285885	0.239393	0.48628	18.0664	21.9626	25.0358	3.89051	1.71179	1.00097	2.45831
DDB_G0268138	73.5487	13.7258	15.5056	5.9584	3.47643	0.810759	0.763873	0.778383	0.383957	0.148717	0.365762	0.886211	0.20901	116.306	26.4753	13.125	3.10944	29.8319	1.55226	2.50768	1.56028	2.31594	0.708395	1.24139	1.0806	1.02473
DDB_G0268140	35.3742	46.4765	36.3092	24.6184	26.4913	39.9453	47.0594	31.2227	35.0544	12.6514	13.3246	7.88226	13.6259	25.6113	36.2344	35.0123	16.8892	25.34	34.3133	43.5519	34.0736	38.008	13.636	11.018	9.3562	14.2979
DDB_G0268142	100.97	93.164	60.2692	20.7004	36.988	32.3574	25.8814	19.143	12.2833	9.97072	8.42019	5.36094	16.2237	87.628	88.2271	40.5232	11.2779	49.3802	41.3815	23.9848	22.8228	19.3901	14	9.44624	13.0171	15.7205
DDB_G0268144	21.1948	54.7299	144.929	184.822	115.346	65.1286	42.4203	10.3449	9.08923	5.97353	5.65341	4.48315	7.22047	20.1993	52.5309	131.739	129.328	112.935	76.825	46.9478	15.1019	10.5483	6.53605	7.00981	6.8552	7.98348
DDB_G0268146	2.58145	3.00427	1.51551	1.34892	3.3185	1.43201	2.8716	0.604179	0.999272	0.524654	0.348518	1.12758	0.60692	1.11711	2.13996	2.75159	1.32937	3.31689	2.38532	1.6701	0.939417	0.892859	0.700824	0.570719	0.4063	0.67729
DDB_G0268148	4.06139	1.91829	3.93966	3.89319	3.11864	0.575342	1.12042	0.660057	0.225269	0.439172	0.713264	0.623934	0.490509	3.85077	0.54619	2.84579	3.31167	4.46333	1.33715	1.33824	1.09124	1.31683	0.609134	0.489929	0.585505	1.35324
DDB_G0268152	1.07104	1.91155	1.5119	0.596723	1.47172	2.36404	1.03881	1.64528	2.46836	0.648404	1.36028	1.40239	0.519489	0.118185	0.340752	0.0404623	0.0431774	0.358461	0.417114	0.414777	0.416164	0.296142	0.146703	0.160661	0.344572	0.170524
DDB_G0268154	16.6441	7.8901	18.6733	51.4076	79.4712	60.4075	90.8093	98.0251	99.2975	84.9362	104.613	133.735	101.09	18.51	9.46986	21.1333	89.7921	77.6568	68.678	108.913	92.8506	99.1885	86.2505	100.005	116.663	88.8201
DDB_G0268156	14.5	12.4117	15.9313	20.6715	20.043	18.6891	12.6568	12.644	13.444	7.33238	5.90109	6.35379	7.26254	6.43323	5.02176	8.30577	14.9271	11.9611	9.04889	12.719	7.24381	7.20521	4.02543	3.31314	3.77907	3.45454
DDB_G0268158	49.8043	1.83717	5.7264	8.43314	7.14861	4.14857	47.0375	69.7009	68.8932	43.3911	11.4738	5.79652	9.37725	10.5225	0.090737	2.1757	2.29606	2.41871	2.46715	39.3938	40.3108	39.1454	24.9246	6.31475	2.34063	5.88626
DDB_G0268160	0.120721	0.370109	0.563292	0.997865	0.873762	1.71224	6.19139	7.29178	7.92163	3.4837	3.68477	6.13818	3.83294	0	0.054895	0.239317	0.725191	0.885089	1.40226	2.95358	3.19908	2.79988	1.67636	1.89073	2.33908	2.1616
DDB_G0268162	9.56105	13.3972	28.7691	30.89	45.2741	52.8146	47.5809	46.6649	52.4158	35.8288	42.5272	36.6982	33.1694	6.78482	17.2275	40.1882	56.947	59.4377	75.0183	60.4669	65.4395	63.3254	37.1269	39.9212	39.4884	46.0575
DDB_G0268164	7.75633	6.35654	6.48078	11.3652	10.7413	11.1626	10.4432	11.1194	10.9757	10.8665	10.1132	16.1911	11.7417	4.42953	4.59981	6.52438	7.19774	11.1172	12.0277	13.505	10.1363	10.8014	8.47229	10.1808	11.246	10.5011
DDB_G0268166	0	0	0	0.221904	0.255387	1.15528	0.430739	0	0.866036	1.68837	2.86383	2.39868	8.78782	0.179685	1.74388	1.63815	0.317657	0.515443	1.88465	1.43678	2.92192	2.78054	2.34778	2.84955	3.63829	16.2937
DDB_G0268168	23.3691	15.6385	19.3566	29.3891	32.0883	26.5186	28.1825	22.8698	29.5907	10.7662	10.4687	6.6264	9.91824	16.924	13.111	16.112	16.6762	30.2149	27.5938	34.3985	31.4492	32.4623	12.8256	10.7129	9.30539	10.7271
DDB_G0268170	0	0	0	0.438932	0.252581	0	0	2.27418	2.56956	2.842	1.44794	0.790773	0.233126	0.355421	0.663968	0.717197	0.314166	0	0	0.244327	1.16021	0.25545	5.23732	2.80097	1.36263	2.02953
DDB_G0268172	0	0	0	0	0	0	0	0	0.924228	0.35798	0	0	0	0	0	0	0	0.414195	1.32068	0	1.40531	0.830213	2.15077	1.33924	1.30573	0.896888
DDB_G0268174	0	0	0	0	0	0	0	1.1606	2.77268	5.44121	1.78611	4.26642	2.02817	0	0	0	0	0	0	0.399409	8.49633	13.2606	13.0472	2.31765	3.14151	4.51129
DDB_G0268176	2.88552	1.09088	1.9478	0.887348	0.953933	0.896867	1.78423	0.409527	0.978367	0.16105	0.41571	0	0.26814	1.05668	1.03316	0.62056	0.95455	1.08579	0.904755	1.20694	0.329277	0.620796	0.2031	0.100393	0.252725	0.356593
DDB_G0268178	1.02222	1.30491	1.46732	1.32025	2.87664	1.34385	3.2418	0.568392	0.814738	0.539962	0	0	0.371131	0.286118	0.425618	0	0.247029	0.674349	0.677819	1.74925	0.823976	0.523167	0.188141	0.0941092	0.0886382	0.268704
DDB_G0268180	13.6897	21.6639	11.3971	6.15418	7.68501	17.7891	4.76939	3.45741	1.53674	1.78006	0.966663	1.02152	1.94773	8.34826	13.5278	7.34165	2.41514	4.50257	11.3174	2.69671	1.99711	2.66684	1.39049	1.29626	1.02308	1.93185
DDB_G0268182	196.358	71.5996	120.557	81.3588	61.7135	36.6458	37.1907	43.2983	48.4769	33.2491	13.0306	9.65322	13.8645	189.953	60.7585	59.5257	34.8356	96.0105	43.7874	43.5277	39.3644	54.8169	28.5757	15.6079	17.0341	20.1661
DDB_G0268184	0.195401	0	0.303063	0.754923	3.70731	3.62069	15.5975	16.7115	17.2784	12.7381	15.1991	25.7202	35.4896	0	0.12224	0.259638	0.169836	2.13154	2.25404	8.88224	11.1739	10.0597	9.96386	10.7431	17.1527	23.4146
DDB_G0268186	11.4226	4.27137	5.78498	3.5794	4.67787	7.67517	11.3604	11.3369	17.657	7.83372	6.57034	3.547	4.20303	2.86466	1.78512	1.73505	0.967417	1.71808	2.53488	3.72807	4.20559	5.62799	2.07087	1.77224	1.12604	1.68925
DDB_G0268188	3.09432	2.45375	2.67555	1.24555	0.956146	0.68585	0.961765	0.654677	0.594986	0.350479	0.434095	0.137329	0.284665	0.616333	0.237049	0.349671	0.0614762	0.118995	0.148168	0.12021	0.100608	0.233408	0.0707718	0.025929	0.0457745	0.163633
DDB_G0268190	9.82203	8.19357	11.1917	19.1071	37.1812	30.3667	41.8906	43.7745	38.6861	16.1924	18.1805	23.1521	34.7828	5.34732	4.82723	6.42168	9.4387	20.1987	20.1665	34.1371	27.4901	24.7371	11.6416	10.9531	16.3753	22.1516
DDB_G0268192	5.22209	0.520275	1.14413	1.56896	0.741447	0.279784	0.500213	0.210488	0	0.792058	0	0	0.550323	3.05905	0.210607	0.443914	0.90157	1.39974	0	0.61769	0.528419	0.776591	0.697257	0.140169	0.594457	0.515266
DDB_G0268194	39.1623	20.805	33.0762	17.908	14.2857	9.11873	6.51157	8.6375	8.22057	2.69069	3.13931	3.65424	3.07566	50.5946	22.8669	22.716	16.4696	23.9523	13.2259	10.2397	10.5113	9.34262	5.69877	4.3237	7.89771	5.81475
DDB_G0268196	6.96152	1.98497	3.14601	2.58326	1.58474	1.1724	2.60111	6.80459	6.88918	6.80718	5.73541	5.19972	5.50038	3.4481	1.31682	2.85522	0.925139	1.23091	1.86909	4.62664	4.06983	4.85729	5.14208	5.50649	4.50729	4.00479
DDB_G0268198	40.384	0.890496	8.94087	9.2779	4.13793	5.69378	4.39577	1.16269	1.89387	0.753089	0.818263	1.0491	1.1727	19.43	0.530766	3.73215	1.89541	5.07679	2.27392	1.81949	0.996653	1.61005	1.24462	0.955516	0.925483	1.40042
DDB_G0268200	0.241005	0	0.321337	0	0	0	1.6855	2.91815	2.25922	0	0.295483	0.521452	76.5151	0	0	0	0	0	0.267964	3.49386	3.04897	1.95606	0.364924	0.152019	4.03235	74.3269
DDB_G0268202	2.13795	4.33486	6.66004	3.34227	2.12762	1.97445	1.80777	1.01427	0	2.54964	1.47106	3.72852	2.20526	9.20582	7.71718	12.9718	8.4136	4.25919	1.42444	2.82561	0.823586	2.26878	2.54479	1.98914	3.54159	2.69457
DDB_G0268204	2.02325	0.821389	2.29723	0.786351	1.04439	1.04167	43.9191	48.3623	60.9856	95.7554	62.1259	66.2673	39.3517	0.881934	0.785557	0.781936	0.629661	0.282154	1.48561	32.9871	38.1804	34.5906	65.2595	43.212	35.7067	24.1799
DDB_G0268206	0.111606	0.405919	0.669252	1.72696	1.99292	1.19284	0.780534	0.437929	0	0.52003	0.361486	0	0.569517	0	0	0.338128	0.702499	2.75108	1.45409	0.858691	1.44002	0.250156	0.515626	0.696291	0.748678	0.618186
DDB_G0268208	4.13792	11.4139	11.9761	10.1064	3.89223	1.51959	1.10237	1.29005	0.369399	0.877529	0.703789	0.341044	1.2107	3.87983	14.9706	14.3536	6.42753	5.83675	2.40015	2.30723	1.49374	0.694745	1.13435	0.384019	1.25046	0.952146
DDB_G0268210	30.4964	22.2362	32.4732	1.74879	3.005	5.33628	11.2693	16.7673	24.4705	3.17496	2.37309	3.62591	2.47537	32.9666	18.5809	17.3905	2.74795	8.33357	8.01988	11.2216	15.5866	19.5122	7.41512	5.05756	3.32663	4.69208
DDB_G0268212	6.10876	2.3245	1.84694	2.05874	2.7083	1.15918	2.04034	0.643928	1.1965	0.529643	1.45612	1.42027	1.03126	2.65193	0.941884	0.508662	0.466429	2.03789	0.987225	0.810943	0.346871	0.642944	0.544211	0.624526	0.411251	0.822178
DDB_G0268214	0.0901308	0	0.449353	0	0.10214	0.214566	41.5605	54.4744	54.8587	190.352	213.092	314.664	98.1136	1.06475	4.60897	0.661469	0.880824	0.716739	6.21355	44.2763	85.3799	92.2093	320.738	310.609	318.706	120.999
DDB_G0268216	9.67372	10.5856	10.4478	8.98124	11.1729	14.2872	14.5457	18.2043	20.649	18.4862	16.3706	17.7753	9.13361	2.23964	2.12223	1.76556	1.0546	2.75984	4.47193	5.48147	5.10818	5.28503	5.19329	4.92215	3.31301	3.72941
DDB_G0268218	25.5176	29.3015	27.0769	32.1297	39.7817	45.119	36.6661	31.838	43.0111	45.8373	42.2335	49.6688	26.1662	7.64264	9.58885	8.89435	6.33131	15.2981	19.8866	21.3206	14.0819	15.3941	17.7353	19.8684	17.1159	14.1557
DDB_G0268220	73.0884	35.0295	54.8693	29.0794	35.9879	30.8448	30.0745	34.5665	47.5349	44.4085	18.7057	18.5548	15.9307	27.5385	18.3232	21.2669	8.8507	23.6092	20.9293	29.4031	24.8918	24.768	28.0791	12.5741	9.89303	9.00022
DDB_G0268222	234.178	266.398	200.654	117.237	88.8758	74.0234	51.0334	32.0509	21.5806	120.799	99.0865	128.23	75.8725	213.507	263.203	226.027	130.769	121.9	87.2242	58.1013	40.0487	42.2629	151.543	124.268	105.55	84.7687
DDB_G0268224	16.8643	6.44659	9.58612	7.34713	11.5362	8.6336	10.6098	13.1735	24.4085	14.866	11.7552	9.84721	6.78384	14.5018	5.73304	7.50532	4.60218	10.6582	7.61277	14.5336	16.2685	17.4086	16.0439	10.2528	6.42369	6.00503
DDB_G0268226	15.7516	322.802	192.083	44.2642	23.8679	29.8316	37.5359	62.147	94.0268	80.4166	113.171	132.498	164.339	46.41	681.759	229.507	48.4633	56.4952	92.9662	80.3937	156.405	206.193	225.883	265.887	500.271	537.259
DDB_G0268228	9.71176	6.03348	8.95453	6.0172	4.88859	12.9218	6.86941	4.78166	4.87749	3.41481	14.8022	61.1262	53.553	5.82473	4.5344	7.30657	5.37335	3.70795	10.6643	6.12523	5.2206	4.86632	3.43669	12.9028	46.9417	42.2716
DDB_G0268230	7.20845	4.28502	7.91693	6.81376	2.40672	4.1968	2.76904	3.47114	3.9767	1.87057	1.9583	4.03859	4.14008	5.3279	3.72141	5.48168	4.87164	3.03142	2.48816	3.40325	4.20267	3.63266	1.32441	1.7036	3.303	4.11284
DDB_G0268232	14.7052	14.5727	22.1127	49.5187	62.6204	44.3584	45.0192	37.3293	44.305	16.214	19.3519	13.0837	19.7808	7.07364	7.97599	13.3623	26.5469	39.5611	30.4143	35.4149	22.791	27.1611	8.54103	9.55263	8.17422	11.144
DDB_G0268234	0.333164	0.152302	0.237425	0.667167	1.30346	0.309761	0.553808	1.63472	0.417553	0.43128	0.145631	0.257001	0.153111	0.177759	0	0.118641	0.355308	0.719702	0.132068	0.317625	0.0946143	0.178749	0	0.0749238	0.158876	0
DDB_G0268236	168.441	69.3291	90.3753	137.629	240.966	130.353	172.548	175.625	96.6202	68.9401	51.7474	28.1053	43.7483	242.247	108.816	132.262	314.89	389.421	233.284	327.871	301.103	222.814	105.958	71.884	59.3029	76.6996
DDB_G0268238	25.0675	18.5762	22.7858	15.9019	18.6902	18.2318	18.5594	16.2739	21.0115	10.77	8.78325	8.6932	12.7434	12.5478	8.69319	9.73418	4.58271	11.3167	10.3339	10.7903	11.7099	13.9538	5.51797	5.2593	6.73843	5.86291
DDB_G0268240	51.1359	24.9274	30.4773	26.163	12.0477	9.58139	11.8453	9.32186	12.9905	4.40723	6.30864	4.33095	23.0949	38.2659	16.8033	10.5691	9.95962	26.047	8.69721	12.8878	13.011	12.662	8.34045	5.71995	11.5385	23.6062
DDB_G0268244	95.7608	89.7426	108.923	91.7435	89.3471	102.024	70.3666	69.5328	80.4575	51.2317	52.0141	30.2662	49.8276	68.474	66.8102	93.1015	79.8904	77.0387	81.9558	65.9984	64.3837	69.368	39.0036	29.4242	29.6413	35.746
DDB_G0268246	4.03818	2.05812	2.58549	2.20709	3.07669	2.95866	3.95673	4.24195	6.0612	3.38573	2.19963	2.09848	2.74579	1.47239	0.505971	0.951528	0.583048	0.868768	0.663885	0.994436	1.09373	1.35692	0.713056	0.773818	0.620227	0.917086
DDB_G0268248	0.404223	0	0.559715	0	0.23217	0.109512	0.587372	2.91429	1.18096	35.11	62.5232	530.799	716.13	0.245025	4.47441	1.657	0	0.391734	6.59334	4.98252	3.52992	3.59277	53.5246	109.277	877.277	809.599
DDB_G0268250	0.0850607	0.163598	0.113413	0	0.11757	0.376388	20.7218	16.9956	10.8642	98.9152	96.2351	162.969	141.142	0.579037	1.50154	1.00301	0	0.456066	4.24334	38.9836	22.3093	17.0974	113.301	141.84	230.021	185.706
DDB_G0268252	29.5486	3.1424	13.045	9.26966	4.53475	2.56891	5.89926	2.82112	2.54163	1.05005	2.11594	0.893917	2.84397	26.1676	1.83551	5.91801	4.62031	7.68568	3.6049	3.42354	2.62307	1.84826	1.45274	2.66463	3.87986	2.58411
DDB_G0268254	0.102087	0	0.904798	0.110905	0.115689	0.221258	0.494471	0.249686	0	0	0.256172	0	0.109365	0	0.157746	0.0848881	0	0.198203	0.0944951	0.254188	0.134399	0.0684934	0.31707	0.191646	0.121844	0
DDB_G0268258	16.5632	11.6707	5.10526	2.15546	4.17259	3.51635	47.8638	85.9273	84.3086	24.9847	6.94418	2.87841	6.0261	5.54919	4.71904	2.64168	1.09507	2.07661	1.54715	34.6685	43.4488	37.0673	9.8565	2.82455	1.13793	3.216
DDB_G0268260	8.41821	13.0076	21.0502	51.7759	62.4863	49.911	34.2669	35.6532	52.5073	56.3053	60.7988	83.2684	38.5709	3.26212	3.65972	7.57093	15.6259	23.0346	21.073	13.9107	11.2965	13.446	11.8254	11.7668	9.80903	10.1983
DDB_G0268264	721.741	2407.72	2448.58	1336.29	1192.68	1245.24	825.413	829.361	555.714	361.972	320.257	190.598	303.474	1739.86	6212.11	5439.08	8692.67	2487.34	3723.51	1983.97	2035.63	1992.75	828.858	662.162	669.968	729.799
DDB_G0268266	27.2842	43.3946	49.8474	38.0856	56.7518	83.0768	79.4995	71.7553	72.0692	60.6599	83.7066	95.1128	50.738	13.4296	25.0966	27.4443	28.4413	38.9676	64.7366	41.67	52.1813	53.2288	39.8033	52.1826	49.917	38.5309
DDB_G0268268	8.7951	5.8902	11.2069	7.86065	16.1129	19.1191	25.0331	25.6595	34.7774	26.746	28.2789	35.0928	40.7404	6.72851	3.8019	5.89811	3.19215	11.7247	13.6514	22.7592	17.0765	17.6838	14.5342	14.2903	17.6395	25.7664
DDB_G0268270	58.5251	79.2418	73.0416	67.2473	27.8507	27.643	16.1958	7.05422	4.0415	5.2633	3.29863	2.82511	8.07559	51.3124	76.518	67.6802	47.7333	34.5765	29.3841	17.6265	8.49131	7.17053	6.23401	5.05266	5.97674	6.4536
DDB_G0268272	0.103771	0.133056	0.345783	0.940209	12.5103	28.9145	42.3348	45.7486	59.8862	34.0191	24.9129	25.2591	27.1308	0.119877	0.228167	0.142916	0.312179	5.2276	11.2705	18.7238	25.1891	27.1366	17.0117	11.7858	10.7844	11.7067
DDB_G0268274	30.9073	56.3375	50.2358	17.7385	8.6769	10.9656	2.52825	2.48239	3.81244	1.01722	4.16099	3.5198	2.55093	75.7808	150.743	96.1542	26.0068	40.8058	53.9374	23.7223	19.758	16.1239	8.98875	12.803	10.5787	8.37185
DDB_G0268278	2.15848	10.7174	26.724	131.772	220.498	155.331	174.641	142.923	186.562	97.8109	81.6479	85.8537	78.1607	0.480346	12.0226	31.228	133.364	237.901	229.563	265.195	246.007	238.39	163.606	136.497	138.93	123.332
DDB_G0268280	5.52818	1.04659	1.56045	1.16466	1.30669	1.59989	5.2889	8.38846	11.1145	1.95384	0.864326	0.313325	0.86726	0.534484	0.0436162	0.163054	0.0702918	0.268374	0.244227	1.07321	0.889654	0.937191	0.252726	0.156746	0.0539219	0.285293
DDB_G0268284	0.0644757	0.0804193	0	0.527283	23.1194	19.6206	156.131	118.18	86.959	15.5736	6.13786	2.05767	12.8407	0.0321291	0.123947	0.518662	0.729294	12.9121	11.6253	95.0726	63.3872	39.2227	6.66359	2.66641	2.55168	6.53089
DDB_G0268286	1.79165	0.476643	1.82077	3.23831	15.9469	15.6569	21.5248	23.8691	31.7955	13.36	10.9316	11.3139	14.061	2.74923	0.963677	1.1193	1.79793	16.6456	23.4739	32.1335	37.8465	40.7195	18.1045	15.2843	16.5875	16.0421
DDB_G0268288	4.44772	5.21937	4.5248	3.15099	3.45358	2.89133	3.52702	3.66537	6.10473	2.57826	2.30827	1.70792	3.11704	0.815929	1.23202	0.953591	0.76825	1.17331	1.45652	1.8304	1.70506	1.61509	0.921081	0.872676	0.634482	1.18961
DDB_G0268292	0.180754	0	0	0	0	0	0	0.473708	0	11.9307	13.2297	17.6968	5.21776	0.135252	0	0.17735	0	0.14774	0	0	0.212793	0.199173	3.94308	3.11256	4.39524	2.03328
DDB_G0268294	0.440728	0	0	0	0.303764	0	0	0.431176	0	0	0	0	0	0.517538	0	0	0	0.146187	0	0	0	0	0	0	0	0
DDB_G0268298	0.606335	0	0	0	0	0	0	0	0	0	0	0	0	0	0	0	0	0	0	0	0	0	0	0	0	0.176768
DDB_G0268300	0	0	0	0	0	0	1.21145	3.40854	3.65359	2.13841	1.68317	1.12438	0	0	0	0	0	0	0	0	1.22356	1.61964	2.3606	0.749812	0	0.364583
DDB_G0268302	1862.88	1274.33	2001.86	1293.32	922.076	534.321	535.59	252.976	132.298	200.166	181.58	121.67	124.391	8266.15	4432.34	5230.67	4661.87	4083.17	1869.33	1391.19	943.785	592.509	655.159	615.411	643.332	706.655
DDB_G0268304	0.168541	0.108052	0.11236	2.89333	88.2189	110.525	135.306	61.0773	55.7419	10.2131	7.13632	4.19364	14.3025	0.0765733	0.28693	0.200815	1.0767	34.7777	42.3279	64.6243	27.1023	23.7053	4.21319	2.38065	2.84656	6.3605
DDB_G0268306	36.7784	19.906	27.5603	13.7555	21.8006	17.5157	21.9563	43.0554	31.3842	18.3806	17.181	6.04976	14.5107	25.8069	14.2976	21.1793	7.30215	23.0575	31.5436	34.7765	43.9825	42.1617	19.1174	21.7238	19.701	18.9999
DDB_G0268310	0	1.73228	0	10.6481	57.4496	29.7788	57.4625	29.5532	45.6051	7.00851	6.45293	4.08286	9.37225	0	0.875623	0	1.06245	41.9337	21.3456	31.123	24.3563	23.4309	9.75342	3.76422	2.8631	5.12719
DDB_G0268312	0	0	0	0	0	0	0	0.517868	0	0	0	0	0	2.71136	1.88185	0.974104	0.529084	0	0.551927	19.1433	28.6203	24.7859	3.94399	0.716239	0.711668	1.90065
DDB_G0268314	0.204295	4.16024	0.794021	0.448823	1.24122	0.915173	0.595052	0.667723	0.332333	0.300776	0.0980896	0.0613647	0.508805	0	0.824967	0.185759	0.0332331	0.210667	0.147708	0.249043	0.172759	0.118972	0.0910142	0.0759637	0.160951	0.116048
DDB_G0268316	9.99998	28.2042	23.2522	110.159	104.843	168.32	67.2511	61.9608	75.8461	47.293	40.2557	32.5502	42.2289	2.97473	10.9218	9.98717	24.8313	41.4787	59.9665	36.0394	27.2565	28.3669	18.116	15.474	13.5335	18.2904
DDB_G0268318	1.50241	4.93149	21.843	83.9514	179.401	99.6497	235.701	142.145	152.91	39.3086	10.9438	13.3454	9.00653	1.42964	5.01502	5.5183	20.958	119.554	62.0717	110.749	105.224	80.329	31.3602	8.22164	7.20094	6.85688
DDB_G0268320	26.5031	46.5807	52.1663	49.8078	46.8511	65.8438	120.459	122.084	130.71	239.629	251.961	232.558	120.694	11.6209	30.3504	36.2489	33.5849	30.1463	47.4766	97.8143	95.9306	98.7051	144.835	173.297	122.129	84.8477
DDB_G0268322	0.515039	0.373841	0.593563	0.377656	0	0	0.34613	0	0	0.455234	0.470037	0.963755	0	0.839822	0.317906	0.226497	0.097463	0.158147	0.274036	0	0	0.341248	0.870799	0.910054	0.661103	0.684896
DDB_G0268324	1.49653	0.133074	0.731509	0.682436	0.376221	1.22949	0	0.430702	1.54343	0.199272	0.514202	0	4.29716	0.111145	0	0	0	0.159415	0.138117	0	0.0896998	0.171992	0	0.144183	0.163855	0.50556
DDB_G0268326	1.79067	0	0	0.431607	0.15636	0.824609	0.791154	0.814884	0.530226	0	0.113854	0.244763	2.61423	0.338589	0.102757	0	0	0	0	0	0	0.0911692	0	0.071356	0	0.408931
DDB_G0268328	28.4901	17.1792	14.5257	12.2903	13.6766	16.6514	14.9023	15.2177	22.5183	15.3561	20.4694	21.479	16.2272	2.43254	2.70708	2.40807	1.00359	1.93478	3.0661	3.09375	2.25945	2.7252	1.82549	2.74343	2.25393	2.83085
DDB_G0268330	64.2416	47.3429	80.6937	80.1391	53.709	52.5806	25.6089	17.8856	19.0863	16.4046	13.0677	5.98304	13.4972	31.0961	32.8656	38.5894	24.092	34.9573	29.437	21.0163	17.8137	19.0032	10.135	9.88704	9.02987	10.9184
DDB_G0268332	90.7743	300.649	161.941	21.2811	4.44259	10.4568	6.60079	33.2935	6.31972	5.2219	4.18457	2.62558	4.50271	13.0629	47.6122	18.08	3.83378	2.03995	2.01993	0.922692	9.49997	5.10895	0.86533	1.00016	0.815358	0.861936
DDB_G0268334	10.7974	5.03653	7.36989	4.63631	6.96746	7.07116	8.95761	13.1336	12.4069	13.2137	18.8761	13.7177	15.1631	8.1858	5.18974	5.18729	2.93652	7.56294	8.59106	10.6822	12.5068	14.2659	14.9281	18.6298	15.0506	15.1605
DDB_G0268336	9.15553	2.04712	5.28896	3.62703	1.7272	1.24685	1.17474	0.865075	0.885718	1.40652	3.30353	5.17897	2.10605	12.8849	4.10445	5.86294	3.85073	4.84631	1.65032	2.62422	1.49933	1.60471	2.90266	3.21529	4.05773	2.5002
DDB_G0268338	0	0.444067	0.292859	0	0	0	0.683111	1.82335	1.71681	8.28319	10.2055	25.202	9.57729	0.308032	0.14386	0.155393	0	0	0.19139	0.351077	0.374749	0.22139	2.77377	2.7272	6.82499	2.06779
DDB_G0268340	60.2702	240.715	134.734	124.532	79.1196	64.1833	65.5786	33.6699	18.5416	35.8411	53.7931	33.2856	115.05	0	0	0	0	0	0	0	0	0	0	0	0	0
DDB_G0268342	0	0	0	0	0	0.148516	0	0.335195	0.800787	0.413557	0.209469	0	0	0	0	0	0	0	0	0	0.0893926	0.263197	0.080004	0	0	0
DDB_G0268344	17.7126	0.946851	0.365754	0.682436	0.453101	0.77195	0.51177	0.215351	1.02895	0.401861	0.956091	0.237493	0.563036	20.9922	0.842114	0.556548	0.239248	2.56609	0.39605	0.34753	0.441741	0.573129	0.758602	0.394673	0.47193	0.744692
DDB_G0268346	2.04682	4.6559	6.49842	20.4416	35.0617	32.5405	27.3107	31.5535	49.1982	43.7824	83.3716	161.868	75.3635	2.20592	5.20091	5.11102	6.73417	34.1516	43.7317	37.6168	49.3167	59.1105	64.5268	136.093	183.398	97.5557
DDB_G0268348	7.82762	6.17185	5.99701	3.29011	2.83261	2.10224	1.57048	1.4344	0.507467	0.575102	1.16892	0.260286	1.69519	1.14603	1.12483	1.03549	0.353945	0.553914	0.564627	0.343927	0.117688	0.240732	0.0950277	0.149456	0.12536	0.124176
DDB_G0268350	4.98287	5.98175	10.1226	15.6351	24.2144	22.0545	19.2054	27.7989	33.6085	81.9887	121.564	165.744	64.6054	2.23616	3.51047	4.41985	10.4188	12.5965	10.0746	12.4393	12.7878	16.8523	39.7315	50.4057	54.758	32.8411
DDB_G0268352	2.65884	6.61977	6.76183	5.76018	5.52325	4.27907	2.70464	1.38615	0.976033	1.24077	3.33291	1.77004	1.75582	0.73674	2.51168	1.38603	0.947139	1.33758	1.23672	0.871922	0.520265	0.409269	0.360354	0.606087	0.369666	0.346663
DDB_G0268354	19.571	32.0526	30.1021	57.9311	43.8353	62.683	39.0125	41.794	35.2129	71.4871	83.4464	78.0788	55.2144	12.0244	30.4281	26.411	37.3753	39.4581	59.4708	38.6377	34.0274	35.2874	45.9291	55.9787	49.4888	50.3802
DDB_G0268358	11.6977	12.1865	17.9691	23.5277	18.543	11.4664	11.8431	15.1566	10.3183	11.634	20.4992	31.2903	11.6843	10.6046	10.2919	17.1969	27.1212	26.0163	25.5005	16.5456	19.5267	20.619	17.9061	27.1397	31.3505	23.4885
DDB_G0268360	370.913	157.902	278.499	197.639	179.885	139.839	119.218	88.684	103.505	55.2927	36.9187	24.7606	22.2125	1172.22	393.792	592.873	334.102	634.834	428.113	343.856	315.502	284.049	142.559	91.0955	89.3532	97.1251
DDB_G0268362	4.83505	3.68661	3.57505	10.898	18.4105	18.7171	13.9098	11.7762	17.7694	8.22644	7.37303	8.38916	10.2746	0.828366	0.796235	0.687728	1.19536	5.67494	3.89446	3.10137	2.5823	3.49229	1.68118	1.71266	1.74957	2.34316
DDB_G0268364	12.5153	9.51331	15.0129	12.8443	20.393	17.2172	19.1072	22.426	17.5428	13.332	15.0478	7.63682	11.5913	5.93985	5.85765	9.15229	9.37691	7.11547	9.10563	12.0504	9.91432	8.08963	3.52426	2.79389	2.09232	3.60617
DDB_G0268366	8.91497	5.68469	5.93333	5.37356	6.33368	5.45999	4.94191	4.98186	7.39688	1.12461	0.556883	1.22312	1.08552	7.49332	3.76913	2.97981	4.03315	5.11731	4.79132	6.07663	4.84283	7.00318	2.0781	0.985771	0.94553	1.73764
DDB_G0268368	16.5339	29.6218	42.7037	105.74	218.399	231.014	186.32	174.523	132.638	125.267	160.834	79.3177	180.45	6.98294	18.6852	24.9125	77.9104	144.546	167.702	142.267	126.712	118.347	60.633	84.587	77.6524	128.206
DDB_G0268370	0	0	0	0	0	0	0	0	0	0.642333	3.47035	0	0	0	0	0	0	0	0	0.473059	1.11904	0.494595	0.497046	0.446354	1.01451	0.496453
DDB_G0268374	1.06071	0.992705	4.22429	28.0672	185.843	197.539	190.813	134.78	132.579	33.4692	22.3715	20.267	34.1318	0.865187	1.66966	3.5037	13.8117	133.964	139.884	157.893	100.265	92.4984	22.2905	17.6036	18.4498	25.0867
DDB_G0268376	0	1.32745	2.75841	1.02865	1.68189	0	0.178648	0.65299	0.718371	1.18949	0.308508	0.331615	0.393088	0.201509	0.372235	0.530838	0.953735	0.187813	0.462146	0.464297	0.320189	0.405261	0.21861	0.10935	0.090051	0.377867
DDB_G0268384	29.2596	20.2904	21.7647	14.8427	6.63266	7.11326	5.88349	6.84758	6.48177	7.5279	8.25285	7.7047	8.11165	22.3562	17.1032	19.1947	10.3321	10.0105	6.08829	7.53109	7.81165	7.86145	8.22355	6.92648	6.32773	6.333
DDB_G0268386	18.9536	15.9211	21.7082	23.904	20.7325	23.3479	14.6591	11.1781	14.2762	5.42543	4.74388	4.14543	7.11981	7.61551	4.74349	6.48452	6.29356	13.1001	10.7982	8.34727	5.7535	6.79128	2.61654	2.18383	2.85954	3.04466
DDB_G0268388	3.28347	3.22994	4.23494	3.39814	2.60357	2.78891	2.12743	0.563655	0.396053	0.497018	0.53995	0	0.60636	2.23642	2.89366	2.6117	1.77124	2.02098	1.75625	1.24973	0.589149	0.415265	0.32273	0.238359	0.149024	0.15717
DDB_G0268394	18.0933	43.1266	28.5691	42.4195	42.6633	57.9882	39.0452	28.5685	36.9407	22.7535	25.5228	18.0063	26.5495	4.881	17.2006	13.5908	23.5835	16.9307	25.184	16.617	14.1322	14.0575	8.70493	9.2111	8.21909	11.055
DDB_G0268396	234.833	182.843	162.998	139.3	173.379	195.115	197.547	121.27	167.088	40.7795	26.5362	18.0978	36.0443	140.885	100.029	75.8042	38.1696	112.779	164.373	130.938	119.942	122.613	33.2918	20.5146	24.473	26.5714
DDB_G0268398	0	0	0	0	1.94323	2.32359	8.50973	5.04757	9.03001	3.32575	2.23774	0.877565	1.04024	0	0	0	0	0.813858	8.71566	6.40559	24.4553	24.4319	6.12069	2.26344	1.28282	0.881153
DDB_G0268400	0	0	0	0	0	0	0	6.1919	10.5849	2.82016	1.32991	0	0	0	0	0	0	0.568311	0.420125	0.538248	15.3895	27.2047	10.6583	3.57435	2.59232	1.68663
DDB_G0268402	60.4346	60.0371	70.7038	66.6567	59.2031	59.1593	68.5576	76.3287	73.9117	66.4556	167.597	224.92	173.001	40.0228	31.6776	46.8388	36.8522	41.8969	60.3254	59.2326	54.5483	65.8371	44.2857	76.9959	119.786	100.638
DDB_G0268404	26.1036	22.6592	32.5118	29.2945	33.8705	39.685	28.5907	24.3444	27.3512	25.1891	27.1534	24.781	22.562	9.90307	7.24292	9.26189	9.62316	14.5839	12.57	11.2612	8.85457	11.2397	8.62924	8.83193	7.13728	8.04689
DDB_G0268406	1.1273	0	1.05929	1.65429	0.504741	0	5.41591	1.19947	8.31012	3.48138	6.41273	7.9368	6.74165	0	0.222136	0	0	0	0.295529	0.516278	1.93935	0.762185	1.11087	2.42563	1.3554	1.96576
DDB_G0268408	0	0	0.256822	0	0	0	0	0	0	0	0	0	0	0	0	0	0	0	0	0	0	0	0	0	0	0
DDB_G0268410	2.22132	3.62648	5.0674	3.89265	3.43116	4.04203	2.82838	3.51647	3.01225	1.79332	2.44746	1.27356	2.01536	1.11105	2.24498	2.07663	1.52678	1.58731	2.51383	1.54858	2.21456	1.99015	0.579543	1.12401	0.794409	1.21216
DDB_G0268412	20.54	27.28	10.2232	3.08108	2.22254	1.04335	0.914845	0.914762	1.34121	0.657518	0.804592	0.742954	1.09036	6.11241	10.8397	4.44757	0.80369	1.79916	0.889716	0.679817	0.880406	0.945233	0.396012	0.371435	0.206199	0.643755
DDB_G0268420	39.1431	167.471	142.321	89.5493	87.5242	63.5521	39.3361	18.9183	10.5928	12.3454	11.0678	7.53304	24.9221	6.10521	30.2769	26.4769	7.40732	18.9031	14.4636	11.0426	4.97138	4.88886	3.21711	2.8076	2.87319	5.33569
DDB_G0268422	4.82482	2.91879	4.29654	4.29842	5.21613	2.67152	4.09867	5.76174	2.40354	3.58412	4.5404	6.97413	4.87237	4.35135	4.19845	3.04789	3.75615	5.31447	5.50674	6.19068	4.94853	7.12654	5.56782	3.31925	4.61479	3.80675
DDB_G0268424	28.8857	12.8216	16.1132	18.3626	24.2103	18.9229	10.3554	3.71673	4.33759	2.4184	1.68877	2.89567	3.24666	14.508	6.80111	9.97678	5.87423	16.5716	16.6637	8.13762	3.97128	3.74934	1.83219	1.96222	1.76909	2.0363
DDB_G0268426	11.6664	6.80059	8.61778	13.7705	20.6263	19.0717	33.0431	29.7194	34.5221	20.7809	8.28685	4.67459	8.64363	4.50702	3.27315	3.48216	4.36436	12.5938	11.6908	24.3583	22.9906	20.7889	14.291	4.94073	3.90219	4.97033
DDB_G0268428	1.43094	2.6535	1.41481	0.642509	1.88486	1.3325	1.57466	0.695094	1.01763	0.470059	0.323137	0.208782	0.555239	0.292523	0.0449561	0	0	0.0690326	0.0598094	0.0766256	0	0	0	0	0.0330991	0.0400184
DDB_G0268430	6.33477	2.46838	3.22331	3.12249	3.26664	4.31024	6.28764	7.21262	7.32352	5.44688	5.32256	4.14537	8.60109	3.27439	1.88003	2.18336	1.30869	2.03704	2.79942	6.60539	5.10758	5.76092	4.10146	3.50743	2.74748	6.55343
DDB_G0268432	3.30864	2.45812	3.05002	3.11249	3.69471	6.23493	6.3525	4.23211	6.22236	1.4397	1.2236	1.20942	1.79248	0.469467	0.375334	0.437889	0.344441	1.00853	1.00049	0.908985	0.492182	0.607444	0.210217	0.244775	0.252467	0.364353
DDB_G0268434	11.2687	42.1414	7.66951	4.39221	36.9083	59.1868	348.081	225.529	399.253	453.857	456.358	414.607	488.103	12.1291	15.7257	5.0782	5.98414	15.8151	18.4827	78.9986	65.2513	73.2116	96.716	129.764	103.187	155.033
DDB_G0268438	0	0	0	0.407577	0	0	0	0	0	0	0	0	0	1.7229	1.81851	3.40231	1.3195	3.93954	0.927506	0.850687	0	0.845719	0.269552	0	0	0.310297
DDB_G0268440	3.22675	3.06712	3.99763	1.76617	3.17886	3.34547	4.90716	2.61962	3.45318	3.50295	4.61074	1.36634	4.98194	0	0	0	0	0	0	0	0	0	0	0	0	0.260223
DDB_G0268442	8.52911	4.38399	10.4689	7.77501	9.00024	8.8106	11.8043	9.32688	12.6759	8.69983	9.90297	4.97996	7.89045	10.145	4.7479	10.0338	13.8974	10.6052	8.61204	13.756	11.4855	15.0331	10.7844	7.66463	8.51922	7.50938
DDB_G0268444	5.71349	2.90727	3.15079	4.01176	4.3566	4.14131	8.63191	6.64394	16.193	18.8307	16.8274	22.6754	24.7982	2.21303	1.58858	1.43273	1.16385	2.98691	1.6236	5.39792	6.38204	7.93832	12.3698	11.6936	13.6379	15.1556
DDB_G0268446	2.41465	1.06153	1.01622	0.743962	2.48627	9.90524	2.20072	2.21249	1.36145	0.402082	0.737502	0.471356	2.05062	3.91698	2.59826	2.16314	0.604213	3.0135	22.392	5.87935	3.85932	3.79731	1.85	2.09555	2.88073	6.81465
DDB_G0268448	33.3175	19.672	24.2514	9.204	5.71292	4.38682	4.22524	3.603	9.87564	3.35483	3.17984	2.74508	3.8314	24.8156	13.5602	12.7702	4.73292	7.12452	4.77059	4.40673	6.02749	8.96264	3.99346	2.7702	3.72422	3.41167
DDB_G0268450	1.60071	1.60699	1.68236	1.7861	0.58036	0.49635	0.261494	0	0.328597	0.131513	0.181657	0.364049	0.0715498	0.340292	0.479751	0.400513	0.589903	0.53708	0.0640146	0.153956	0.137581	0	0.0404406	0.176584	0.15955	0.0869458
DDB_G0268452	17.6674	19.5821	30.9583	30.7744	27.8806	28.3041	20.8853	19.4472	33.3632	25.4658	34.2087	56.0282	46.2714	26.1153	16.0276	17.2138	13.7898	33.3766	31.7513	21.5956	23.5048	27.6967	30.6679	37.909	48.7492	49.7251
DDB_G0268454	4.34773	6.7516	21.626	10.0801	1.1061	3.43335	5.67315	1.72803	0.475264	2.79802	2.04104	0	0.784226	7.435	10.1551	15.6206	5.1876	3.02325	8.17575	5.20912	4.82236	3.94566	7.26221	5.6699	3.44993	2.69118
DDB_G0268456	0	0	0	0.244241	2.05213	0.97453	0	0.366581	0	1.36813	0	0	0	1.12269	0.355499	0.736071	0.72223	0.523194	0	0.791885	0.883172	1.69341	1.88532	0.541218	1.36244	1.47635
DDB_G0268458	0	0	0	0	0	0	0	4.90217	10.5092	7.13469	0.564153	0	0	0	0	0	0	0.195463	0.961939	0.996015	15.2925	18.3159	11.9698	1.99764	1.84856	1.10311
DDB_G0268460	0	0	0	0	0	0	0	0	0	21.5926	21.5181	34.6405	7.15731	0	0	0	0	0	0	0.0908738	0.106687	0.409126	10.822	13.7156	11.2614	3.38151
DDB_G0268462	4.97546	6.46159	13.0547	25.9601	4.46736	3.21621	4.30739	1.14084	0.742316	1.04863	1.46258	0.856671	1.79243	4.27471	5.8165	10.2364	22.0093	4.67892	4.91264	4.66671	1.92915	1.64318	1.25365	1.20255	1.55759	1.24368
DDB_G0268464	1.89	1.43683	1.22104	1.03586	1.11188	0.901028	3.48108	1.99946	2.06788	2.8156	1.88667	0.293716	1.8265	0	0	0	0	0.173097	0	0	0	0	0	0	0	0
DDB_G0268466	0	0	0	0	0	0	0	0.57238	1.36743	0.547278	0	0	0	0	0	0	0	0.479895	0.765085	0	0	0	1.04192	0	0	0.482758
DDB_G0268470	2648.73	2614.53	3148.11	2089.99	1720.58	1816.53	2810.22	1106.11	2206.5	971.309	884.46	1764.34	1126.3	0	0	0	0	1.26518	2.01704	0	1.42378	0	0	0	0	0
DDB_G0268472	51.1541	19.8917	31.7298	23.4274	12.3708	9.02549	7.95043	6.82794	10.3704	8.64055	7.45024	5.67145	10.3305	63.5414	30.9389	43.5787	25.171	26.8173	14.5975	13.0215	16.2888	19.2041	11.6875	10.6803	11.3421	14.0757
DDB_G0268476	0.351325	0.425929	4.21426	0.918483	0	0	0	0	0	0	0.353589	0	0	0	0	0	0	0	0	0	0	0	1.15707	1.15754	0	0
DDB_G0268478	60.1397	28.7613	52.5219	59.8136	57.8367	50.0582	45.4205	41.897	29.665	16.3599	13.9661	9.39781	14.9428	119.466	38.2654	56.3439	116.881	114.472	66.3727	79.4284	64.1748	58.1748	26.0671	22.8138	27.5443	26.7154
DDB_G0268480	10.4058	15.6575	26.1235	25.1033	19.7523	26.5637	18.2741	11.1977	12.849	8.1286	6.35304	3.62743	6.66145	6.20566	8.47015	11.1838	9.95036	19.28	16.8687	15.2911	10.1074	10.6599	6.11414	4.4595	6.05504	5.84288
DDB_G0268482	0.542166	0.941124	0.874239	0.331869	0.0584856	0.286726	0.295928	0	0	0	0	0	0.217048	0.462242	0.314155	0.167562	0.162946	0.472162	0.10227	0	0.0664189	0	0	0.175488	0.113194	0.0593723
DDB_G0268484	1.09437	0	0.393591	0.732556	0.811906	0.575821	1.03225	0.361971	0.345902	0.203197	0.361923	0	0.376589	0.425471	0.966345	2.04721	1.70052	0.882607	2.19085	0.976205	0.409775	1.01887	0.121042	0.108698	0.62592	0.399576
DDB_G0268486	0	0.133628	0.141525	3.04138	70.0057	17.9293	117.949	90.9991	88.9299	37.5626	19.8036	17.4159	39.4735	0.129235	0.345544	0.847438	0.941259	40.5459	10.2365	109.987	67.8221	62.2708	24.0961	13.5481	12.8532	27.797
DDB_G0268488	0.058761	0	0	0.740988	13.3196	15.9428	22.3284	8.85749	10.2593	1.75393	1.74893	1.08068	4.28889	0	0	0	0	0.234886	0.19537	1.30654	0.266302	0.547669	0.127492	0	0.120713	0.127154
DDB_G0268490	0	0.183463	0.0659889	0.629362	19.3902	16.55	62.9379	29.6138	29.6347	7.27626	2.73373	3.42668	10.0765	0.0629656	0	0.127057	0	2.18444	1.44606	9.97846	5.21586	4.6183	1.3927	0.601375	0.358859	0.656736
DDB_G0268492	16.3383	14.0467	16.6835	14.869	16.0571	15.3731	9.56125	10.9628	16.078	11.4048	7.67533	4.62525	7.76584	10.9691	10.8942	11.1612	14.7943	14.2148	10.0982	10.791	10.7251	11.6527	7.85962	5.78709	5.06995	5.93927
DDB_G0268494	2.26029	0.11018	0.470923	1.83798	2.30504	1.08106	0.92669	0.794765	1.55265	0.527877	0.241664	0.477824	0.677333	0.643044	0.0424238	0.22118	0.315507	0.520964	0.685927	0.601654	0.353934	0.42588	0.234777	0.25023	0.226762	0.427415
DDB_G0268496	34.3508	2.00333	8.71747	7.23124	4.14715	2.68167	3.56847	4.85212	5.13643	7.89569	7.90169	2.40871	3.21398	59.3445	4.12717	13.9254	12.7153	15.012	7.84692	12.3758	15.7686	13.2982	18.8617	15.4634	8.16606	5.91397
DDB_G0268498	33.1736	123.87	41.5171	31.0101	21.5854	50.7092	26.8857	24.6463	23.9349	12.5198	10.4183	6.7655	13.7809	34.7775	132.751	59.561	30.8943	25.5624	59.4359	40.3571	36.4712	41.0851	14.1886	10.6298	9.49552	12.9651
DDB_G0268500	16.7413	23.4367	43.1358	58.8385	36.0228	41.9176	26.968	21.3156	27.215	16.8248	14.1693	11.9613	11.4121	3.40193	5.07597	9.98752	13.5553	8.12492	9.76109	6.9762	4.93821	5.42417	3.07016	3.08785	2.21309	3.02427
DDB_G0268502	1.91533	13.6967	17.6822	6.41341	6.01473	3.67183	7.04167	9.91427	10.0999	3.28845	3.95722	2.58092	5.99701	1.27956	8.39202	11.437	6.6421	2.9694	2.26158	4.1703	4.834	6.1186	2.4597	2.26121	2.32217	2.8099
DDB_G0268504	78.6584	118.375	246.583	351.105	296.459	281.829	205.243	110.362	83.9489	25.6926	17.9548	19.126	27.291	5.28068	11.9773	29.5459	25.2725	33.2441	35.7764	34.8657	12.517	8.49167	3.24192	2.36784	2.07795	4.78605
DDB_G0268506	21.7366	44.6924	19.7502	17	7.66974	5.87083	9.3843	4.82879	2.86322	3.889	4.00216	1.32172	5.73345	11.4072	31.5534	16.3581	11.0813	6.08132	5.48548	6.32657	3.12968	3.99123	2.65027	2.79873	2.20147	3.54185
DDB_G0268508	467.905	391.96	619.76	533.752	709.526	723.032	755.948	659.096	851.808	926.267	1216.38	462.602	1944.96	0	0	0	0	0	0	0	0	0	0	0	0	0
DDB_G0268512	9.07067	5.96902	5.4176	5.8303	5.41159	12.8587	8.19492	6.35631	6.89955	8.42385	10.3012	10.5849	8.64175	2.38645	1.81823	2.7232	2.21604	1.93906	4.21337	2.8914	2.2153	2.80111	2.22999	3.10576	2.25345	3.15815
DDB_G0268516	13.0332	7.86719	7.80596	6.22834	6.92113	6.86586	8.89981	10.8268	12.7625	3.88323	2.23018	1.14184	1.79936	2.18671	2.26071	2.04619	1.30216	1.63229	1.46377	2.95433	3.27046	3.66666	1.12221	0.373481	0.22261	0.863928
DDB_G0268518	35.4099	3.16465	14.2315	6.92265	2.94257	3.13329	8.07636	12.869	26.7192	10.2823	9.0749	3.5435	4.44648	25.1001	2.70147	6.85625	3.19662	8.67413	3.8366	8.49759	19.7289	20.6923	18.0253	7.49739	5.73168	5.52919
DDB_G0268520	10.4947	11.0535	9.73534	14.6593	16.1045	11.2092	8.89821	8.52392	11.8078	12.1996	20.4057	33.0346	20.3022	1.94959	2.58469	2.12197	2.34652	5.21439	3.7063	3.71843	2.69821	3.23172	3.72516	6.23354	8.37981	6.17727
DDB_G0268522	31.9233	21.283	44.18	28.8413	27.8826	19.3709	15.4004	15.9941	19.4858	26.7497	39.2071	54.2167	26.7406	39.0827	18.4958	12.6452	7.96538	26.8107	12.3223	13.4498	13.8545	14.8642	22.4596	25.9428	31.1736	13.9826
DDB_G0268524	13.8036	12.5696	20.0818	15.0007	16.5383	20.9828	26.0105	17.5488	18.3337	28.3187	29.45	15.539	68.6949	0	0	0.615707	0	0	0	0	0	0	0	0	0	0
DDB_G0268526	9.10489	7.52808	34.5748	44.8381	33.3865	27.2638	26.9773	19.7819	11.2644	7.44322	6.83804	3.64731	6.77696	4.82118	3.9138	8.72794	7.40845	9.46858	8.86765	14.3887	5.9236	5.69252	1.48263	1.27512	1.10443	2.88428
DDB_G0268528	4.22317	33.0916	43.2571	13.7703	8.62293	9.994	6.09098	8.53418	8.99345	6.25522	5.47146	2.29661	9.72513	0.268039	14.8034	26.5046	2.77673	1.02724	1.53228	0.581882	0.871734	0.385292	0.387202	0.223834	0.790305	0.609605
DDB_G0268534	52.7793	9.7757	32.2932	13.4355	8.33645	10.1979	15.4232	11.6474	12.1524	7.39041	8.8215	3.86884	6.64142	122.897	17.5193	30.7229	38.8128	47.5508	24.3059	30.8041	26.1947	25.5808	17.5709	17.4988	14.8871	15.7255
DDB_G0268536	11.1531	9.90934	12.7055	12.9189	7.47674	8.18798	6.81421	6.61833	10.9374	8.84421	7.11627	11.5859	9.81798	4.7397	5.93955	5.69008	5.55644	4.05468	6.7477	5.06197	6.25033	5.86463	7.59175	6.05791	6.67455	5.40558
DDB_G0268538	176.894	137.19	138.541	259.883	346.603	183.192	89.0669	63.8658	73.2731	14.3399	13.8407	10.5562	16.9966	274.571	202.95	188.966	448.517	529.571	297.24	176.776	131.182	100.851	30.5735	30.5842	37.8879	34.3069
DDB_G0268540	0.110445	0	0	0	0	0	0.641948	0.30103	0.968016	0.29162	0	0.397205	0.530607	0	0	0	0	0.0794347	0	0.380715	0.180119	0	0.080004	0.184995	0	0.159817
DDB_G0268542	0	0.560018	0.92332	0	0	0	1.07685	0.453134	0	0.433262	0	0	1.18472	0.898426	0.419591	0.453229	0.492342	0.322152	6.47554	17.0007	26.9467	32.3782	12.4092	16.364	4.06227	6.12992
DDB_G0268544	0.0917904	0	0	0	0	0.239374	3.63771	4.38919	6.34588	4.00769	4.27816	1.48952	2.3609	0	0	0	0	0	0.253281	0.761431	1.88525	1.98373	1.785	1.43689	0.163294	0.958903
DDB_G0268546	1.56474	15.6699	15.8388	42.8043	35.3722	30.0084	20.9721	21.6011	25.1292	12.7864	11.4438	13.468	10.6616	2.47484	4.1126	2.61611	3.00562	6.79318	9.95383	9.72016	5.19027	6.18734	3.56331	4.30242	4.14269	4.90565
DDB_G0268548	25.9388	43.3987	24.5241	19.4722	10.5107	9.34593	7.82058	7.87718	7.27019	6.76037	5.38085	3.69428	5.42922	7.25672	20.4816	11.6607	5.52185	5.86737	4.3542	4.6446	4.07794	4.92551	2.81359	2.44534	1.68576	2.41574
DDB_G0268550	0	0	0.206375	2.25775	6.81088	6.1549	5.12556	4.20972	6.82185	2.53544	1.78275	2.41208	2.82054	0	0.0597742	0	0.511764	2.6268	2.31101	1.68211	1.89205	1.93241	1.22079	1.19396	0.813785	1.26893
DDB_G0268552	11.0596	13.6184	19.6473	24.2707	26.6096	17.4319	11.6524	9.1712	15.018	6.49348	4.28192	4.15956	9.82253	4.43015	6.967	6.0881	7.8328	13.366	8.22757	8.84784	6.88351	7.46022	3.20501	3.44385	4.28772	5.31571
DDB_G0268554	4.51265	3.35451	5.15897	3.30852	5.32573	3.11348	2.9191	3.74747	3.4681	3.63545	3.14127	4.06393	4.92998	0.405002	1.68063	1.4163	1.22021	1.34869	2.0863	1.87044	1.72541	1.66507	1.22768	0.860798	0.747345	0.636579
DDB_G0268556	3.49368	46.6071	61.4847	143.959	190.949	120.838	116.498	58.0344	72.561	27.949	10.4669	9.57018	17.3012	0.34971	2.3646	4.47499	8.36219	19.7421	12.8163	11.474	7.31395	6.67264	2.56664	1.45315	0.969253	1.51995
DDB_G0268558	30.2809	8.60338	16.48	12.9176	8.02598	6.24015	9.27026	8.70785	13.1317	7.80763	5.7566	9.699	11.7746	17.9865	7.14102	11.8833	6.32421	9.12422	7.69259	9.46374	9.88289	10.3209	8.86643	6.37617	8.07851	10.2128
DDB_G0268560	4.91503	3.3935	3.4099	2.98812	3.11216	3.96264	3.77334	3.91825	5.48673	3.09108	2.44993	1.00061	2.38832	1.51877	1.13863	1.70907	1.01523	1.62733	1.50195	2.36531	1.43492	2.23429	0.688536	1.13448	0.537805	1.39869
DDB_G0268562	0	0	0	0	0	0	1.00692	2.29718	3.03675	2.45046	1.36146	0.93455	0.556766	0	0	0	0	0	0	0.977965	1.31069	1.23854	2.05435	0.149848	0.681168	0.768354
DDB_G0268564	30.3275	5.55479	18.8364	10.321	6.47993	5.81553	9.04042	6.15321	5.39133	5.67589	3.90783	4.26642	6.48716	27.1757	4.96283	10.8007	5.18874	11.3777	9.72889	12.0771	12.6871	13.7137	8.98597	7.18384	6.52154	5.96186
DDB_G0268566	5.90476	1.88427	5.06942	6.37133	5.3802	2.94892	3.30676	2.84479	4.31446	2.73217	2.62771	4.37509	4.70926	2.56152	0.869327	1.91438	1.99614	2.36761	1.20883	2.67694	1.72394	1.66249	1.67524	1.36097	1.69841	2.22012
DDB_G0268568	0	0	0	0	0	0	0	0	0	0	0.765802	3.0694	0	0	0	0	0	0	0	0	0	0	0	0.35557	0	0
DDB_G0268570	6.75181	6.18715	9.08371	3.3421	3.42895	1.80807	1.33888	0.512177	0.24472	0.143758	0.180575	0.45187	0.9332	3.75815	3.13196	1.96419	0.813203	2.05745	1.2544	0.486835	0.330265	0.350777	0.152405	0.315336	0.139671	0.225367
DDB_G0268572	0.0306156	0	0.0816408	0.227113	0.674781	0.813473	2.31957	1.87971	1.00448	3.96888	3.98637	7.65089	3.25842	0	0.0567334	0.0311921	0.0601293	0.450569	0.501194	1.42625	1.01147	0.572405	2.20536	2.02176	2.50683	1.4033
DDB_G0268574	113.466	40.7274	69.3256	65.7424	66.085	77.1876	74.1352	59.0316	63.5035	45.2277	26.3094	28.8128	29.0546	111.579	59.1978	67.5609	62.6572	101.308	104.194	118.62	92.1295	85.8493	63.899	39.3156	36.8435	36.3934
DDB_G0268576	9.94821	15.7384	12.623	15.0184	22.911	23.9749	24.7268	18.6323	18.9079	11.3975	10.3227	7.44766	10.8161	3.65135	6.78781	5.16021	5.96876	9.71969	10.4423	12.7076	8.55567	8.52219	4.934	4.43195	3.55536	5.07096
DDB_G0268578	25.8283	14.5568	18.2221	20.0022	18.6852	53.8306	29.8911	18.6269	34.137	33.8526	33.4556	33.4581	46.8806	5.61986	4.81106	6.84084	4.41703	5.99449	20.8828	10.309	6.4461	10.7197	8.56312	10.0316	8.67397	19.1923
DDB_G0268580	28.0002	15.0118	20.5176	17.9801	24.0376	22.8031	45.9789	50.2142	42.2483	24.9721	28.968	7.33764	26.9807	0	0	0	0	0	0.396205	0	0.283843	0	0	0	0	0.25
DDB_G0268582	23.7165	12.722	14.5653	13.1265	23.3055	24.5772	45.5607	41.084	51.8282	27.4348	19.1804	6.67673	27.6458	0	0	0	0	0	0	0	0	0	0	0	0	0.74468
DDB_G0268584	0.196923	0.223593	0.409699	0.0803602	3.27725	2.04279	30.5976	42.9935	46.6075	83.9761	82.7511	143.655	97.3157	0.274056	1.08135	0.307885	0.22629	1.96759	3.07042	16.8085	28.9029	29.0678	57.2992	52.483	69.7769	50.7745
DDB_G0268586	13.426	9.66232	22.7096	22.6258	27.59	30.7283	28.3755	25.5324	25.8137	18.9525	18.7695	27.4488	58.3456	8.65798	7.4984	13.0895	12.2476	23.4884	28.5892	33.2675	24.0279	22.1979	15.8467	17.6327	34.142	54.831
DDB_G0268588	4.65802	5.38244	5.49303	3.04282	3.00098	2.74659	1.09791	1.47561	1.97092	0.652434	0.319486	0.145571	0.516773	0.782828	1.46934	1.51611	0.755588	1.1729	0.501437	0.656145	0.474461	0.842681	0.184863	0.191945	0.111778	0.341171
DDB_G0268590	8.67665	7.30114	3.84527	1.91597	4.87741	2.09576	23.6575	31.9019	36.64	13.7804	4.2207	1.59912	3.35972	4.26206	4.9147	3.10012	2.12094	2.8909	1.62424	25.7694	32.679	24.4546	9.42625	2.35246	0.793216	2.32217
DDB_G0268592	71.1933	64.056	46.7763	45.1638	107.851	144.083	193.129	258.084	273.951	209.118	185.262	191.785	159.763	54.0727	65.1706	49.3861	37.0217	82.3386	134.365	212.88	224.588	237.207	181.19	201.688	199.796	162.9
DDB_G0268594	0.152237	0.216665	0.368357	30.1086	119.612	80.9965	68.7005	41.1611	56.8381	95.129	179.021	434.453	139.09	0.0701591	0.934511	0.0720598	1.00463	22.639	18.4071	16.6574	7.64644	10.76	28.9443	51.4334	76.2195	37.5567
DDB_G0268596	0.328916	0.165704	0.364476	0.506961	0.377833	0	0	0.268156	0	0.256396	0.167575	0	1.40946	0	0	0	0.437589	0	0	0	0	0	0	0	0	0
DDB_G0268598	0	0	0.41206	0	0.562193	1.5027	0.961154	0.404451	0	0.94186	3.38379	0.446035	8.96905	0	0	0	0	0	0	0	0	0	0	0	0	0
DDB_G0268600	961.681	531.573	973.506	506.497	104.425	129.266	194.542	78.6205	39.2092	32.1466	40.5223	55.7254	54.1924	1397.73	790.982	765.985	786.073	206.99	274.756	247.561	142.88	117.179	74.4312	81.8681	100.96	101.807
DDB_G0268602	0	0.873325	0	0.42045	0.477371	0.546322	0	0.343428	0.410228	2.72234	0.429228	1.51495	1.56783	0	0.636011	0.693179	1.20375	0.244157	0.812327	0.702119	0.274765	1.86266	0.983628	0.883312	0.267781	1.661
DDB_G0268604	0	0	0	0	0	0	0	0	0	0.471713	0.523017	3.37314	1.32591	0	0	0	0	0	0.627999	0	0	0	1.26555	0	0	0
DDB_G0268608	7.93434	6.19013	12.0397	7.67082	7.68316	6.99834	12.8601	10.8637	12.9281	12.4312	17.3086	7.78417	25.3399	0	0	0.298379	0	0	0	0	0	0	0	0	0	0.241548
DDB_G0268610	1.24276	0.607504	0.580885	0.88638	1.06573	1.66689	0.903298	1.33317	0.454038	1.25446	2.08993	0	3.72799	0	0	0	0	0	0	0	0	0	0	0	0	0
DDB_G0268614	29.908	12.5982	9.62496	7.62784	14.936	13.0209	45.2533	49.93	33.625	12.3865	4.13933	1.74052	4.64856	8.75722	5.45206	5.27136	2.58349	6.48189	6.34735	31.2233	22.928	17.5633	4.81962	1.61417	0.925185	2.75112
DDB_G0268616	47.3716	27.1774	28.1491	21.8265	25.5727	22.4334	42.2698	55.155	45.5701	39.787	40.1582	40.8037	19.7764	9.2329	8.99451	10.0724	5.21271	9.9631	7.42407	18.5863	15.8819	13.7929	9.16329	12.4507	8.79924	8.53167
DDB_G0268618	42.169	21.0706	28.7615	46.571	67.1512	48.9945	61.6806	58.2123	74.6111	20.9418	13.4854	7.75781	13.6271	63.3292	37.4152	43.561	36.6863	123.614	102.889	129.702	140.336	149.152	33.9963	22.0448	21.0256	28.3832
DDB_G0268620	63.8022	133.44	116.143	70.1074	46.1759	33.1528	23.347	26.3321	23.1202	21.2568	19.0384	15.524	18.804	70.988	158.154	145.29	87.0782	68.3327	45.175	44.5218	41.6668	45.731	33.8578	27.246	20.8724	21.2465
DDB_G0268622	3.57128	15.0185	15.0056	14.9905	11.8081	13.6977	68.3882	141.603	103.125	47.4718	46.4724	30.6293	40.8005	13.0027	28.2555	27.6103	25.4803	35.534	56.6822	125.385	209.961	195.481	70.7185	78.8528	78.5639	69.2877
DDB_G0268624	13.6123	3.97527	7.29103	6.20905	5.53052	4.49433	2.97325	3.30948	3.7937	1.44564	0.876103	1.80432	1.63294	9.65263	3.99071	3.97441	2.26343	5.49121	2.8408	3.887	3.10293	2.96328	1.19915	0.707787	0.797171	0.978778
DDB_G0268626	6.43044	0.601733	1.01605	0.492774	0.682481	0.324621	0.269212	0.578415	0.2977	0.157936	0.0515623	0.0999449	0.443197	1.15234	0.214296	0.137568	0.10877	0.355314	0.0558092	0.110494	0.0911539	0.120385	0.0699275	0.0915778	0.0308853	0.134542
DDB_G0268628	29.9223	9.55532	13.1677	7.89867	8.11902	8.69091	14.4575	8.60033	16.0774	9.6363	6.01877	5.58108	26.5663	22.8317	6.53387	6.55574	3.12038	9.20938	9.22093	10.2806	10.9635	13.7355	6.60957	4.72187	4.58468	21.0118
DDB_G0268630	199.066	54.9971	60.5477	48.047	30.8663	18.1692	20.9475	13.2714	10.3924	8.65063	9.57216	5.68108	110.283	470.455	124.152	124.107	150.591	162.581	58.8197	76.3707	40.9082	34.2878	26.4034	21.2295	37.6842	306.509
DDB_G0268632	637.919	1755.57	878.23	781.078	452.199	623.599	212.317	143.439	53.4842	73.6836	61.936	31.2635	90.9192	439.897	1432.47	758.033	488.369	306.592	511.762	213.546	110.868	89.7385	46.7763	48.0904	43.5686	60.618
DDB_G0268634	29.6076	21.6942	30.5473	26.476	22.5095	19.9765	23.0405	18.3372	24.6047	18.6952	17.8798	20.9145	13.5641	12.439	9.67925	10.5162	10.159	13.8853	11.6003	14.3548	11.2489	15.5181	10.7207	8.68595	9.92203	6.69324
DDB_G0268636	4.90658	4.8622	5.94876	13.9791	24.9387	22.2102	14.3868	11.8891	11.0645	5.95929	4.14264	3.30778	5.33186	1.95647	2.52808	3.44568	4.59724	12.7933	12.6736	8.90674	6.42354	5.93811	2.49247	2.28341	1.79095	3.22414
DDB_G0268638	22.0477	38.6515	22.8368	33.4458	44.9145	56.0272	40.3809	33.0485	29.5201	45.2744	52.8436	42.5748	47.0578	8.65568	18.6963	12.2739	14.9251	20.9504	27.8014	22.2401	16.4971	17.7486	18.9098	25.1453	20.4065	28.1691
DDB_G0268640	0.296575	0.428675	0.508409	0.314294	2.22971	21.9011	15.3091	13.6314	9.13475	4.7508	3.02132	1.92505	4.13368	0.327739	0.614041	0.518795	0.337337	2.23769	31.4099	28.8917	25.2609	31.4444	6.34136	4.50155	3.4286	7.04154
DDB_G0268642	10.0609	6.90047	8.74165	7.89986	11.2529	11.6726	15.0898	18.0069	19.5039	35.2276	46.5712	44.8502	28.2127	4.20756	4.04509	4.11179	3.47033	6.08652	8.14378	10.8747	10.5098	12.5832	19.5547	27.4921	24.1532	17.6451
DDB_G0268644	0.37623	0	0.852523	1.02602	21.3463	8.31097	177.695	181.152	233.653	512.902	561.877	801.658	354.045	2.73593	8.10643	3.69677	2.35436	30.7197	34.4675	312.452	364.321	376.647	864.783	889.345	1035.35	631.275
DDB_G0268646	411.382	223.963	319.186	251.992	248.935	130.097	121.42	104.35	90.8112	95.4802	94.9938	34.9619	32.1762	699.577	289.305	411.142	596.874	437.796	201.302	184.952	152.67	139.617	114.048	65.0288	60.8774	51.5537
DDB_G0268650	18.348	17.6625	19.9025	58.4511	105.642	94.1066	96.3698	74.8212	59.1337	39.7827	40.2698	13.5413	34.7149	12.9747	18.2763	22.0297	99.157	75.5475	86.9003	72.8288	58.0901	48.0157	16.2674	17.6081	16.0915	30.4919
DDB_G0268652	72.657	22.2765	26.1268	21.1814	28.6872	29.9035	25.3787	20.5672	39.4397	14.7591	11.7143	13.5061	10.2429	59.9009	15.272	15.1097	7.76425	38.3733	28.1088	31.5861	28.336	33.2603	17.4006	12.4303	12.887	10.7871
DDB_G0268656	1.23548	0.316992	0.139448	4.15611	50.8025	43.6035	129.831	127.135	216.182	132.825	58.8194	58.7224	35.5375	0.101709	0.776496	0.3097	4.24339	19.3366	15.041	53.956	66.6175	72.2491	45.5276	25.7431	16.2114	15.1463
DDB_G0268660	1.53312	0.527721	0.802736	1.23421	1.14571	0.886541	1.29159	0.917806	0.922071	0.813887	0.647544	0.62544	1.04058	0.148081	0.0714078	0.396219	0.411648	0.141877	0.391969	0.228376	0.286729	0.303811	0.257305	0.265933	0.218306	0.223843
DDB_G0268662	9.25115	2.89515	5.10326	7.5639	11.0721	14.0386	16.3381	14.5374	14.3799	7.84137	5.22332	3.02652	6.44116	1.48119	0.596745	1.30445	1.53813	2.0446	2.52137	3.18713	2.15782	2.10871	1.11675	0.761614	0.479853	1.39015
DDB_G0268664	183.155	89.1579	109.061	163.225	170.542	117.64	94.0565	80.8679	55.8563	34.2637	32.2688	16.8525	37.9151	440.808	230.186	256.504	335.972	396.486	298.648	276.737	253.116	218.105	92.042	73.0435	70.4936	84.4165
DDB_G0268666	25.4453	12.5508	19.354	12.639	21.2192	15.6064	18.5154	13.0475	18.6133	7.28448	4.23753	3.22211	7.79877	43.2142	14.7614	28.1501	31.3026	31.5546	22.2082	20.9509	20.7878	20.7835	8.75236	5.32678	5.57606	8.70051
DDB_G0268668	8.40298	4.37496	6.0417	3.99017	6.16624	6.43012	6.74418	5.15528	6.1772	2.6474	1.90817	0.97369	1.1559	6.25869	3.20013	2.86876	3.39747	6.32565	1.85205	3.79679	5.11095	4.11141	1.72096	0.546558	0.882471	1.81407
DDB_G0268670	0	0	0	0	0.835813	0	0	0.593194	0	0.567179	0.304301	0	0.389736	0	0	0	0	0	0	0	0	0	0	0	0	0
DDB_G0268672	0	0	0	0	0	0	0.765129	0	0	0	0.660653	0	0	0	0	0	0	0	0	0.660409	0	0	0	0.623128	0	0
DDB_G0268674	0	0	0	0.726232	0	0.788483	0	0	0	0	0.741394	0	0	0	0	0	0	0	0	0	0	0	0	0	0	0
DDB_G0268676	0	0	0	0	0	0.502264	0	0	0	0	0.789226	0	0	0	0	0	0	0	0	0	0	0	0	0	0	0
DDB_G0268678	12.1352	6.49745	6.33807	4.81859	8.79678	7.54882	17.3013	31.8325	38.9127	12.7874	4.28417	2.55835	6.09463	7.11862	3.6124	4.2892	2.26634	5.57967	3.58033	14.2306	22.8786	21.6755	6.92411	2.33151	1.29361	3.08366
DDB_G0268680	7.07888	8.92426	8.88595	13.3535	20.2021	41.8635	32.5616	21.7637	24.0926	15.8157	19.4744	15.4276	16.8724	5.29396	10.4306	9.24896	11.2824	22.7518	47.4984	38.8179	25.7796	29.3469	17.3708	18.92	18.1507	19.5756
DDB_G0268684	26.1236	11.945	16.0238	13.2119	12.4514	11.507	9.62158	9.3775	9.67247	7.39088	7.75751	6.67584	5.51423	11.8126	6.82144	7.55686	5.47795	8.88634	6.83548	8.06628	5.42637	7.48412	5.29362	5.55215	3.91688	4.36798
DDB_G0268686	3.33301	3.54648	2.67886	2.16213	3.28613	5.31302	6.84921	6.11104	10.521	20.5584	26.9278	32.7	18.5427	1.17995	1.0851	1.00618	0.588333	0.832457	2.39851	2.23295	2.49117	2.65281	5.50613	9.85059	6.96518	7.0451
DDB_G0268688	0	0	0	0	0.755837	0	0	0	0	0	0	0	0	0	0	0	0	0	0	0.953563	0.490593	0.430481	0	0.388494	0.471095	0
DDB_G0268690	0.554312	0	0	0	0	0	0	0	0	0	0	0	0	0	0	0	0	0	0	0	0.973975	1.98546	0	0	0	0
DDB_G0268692	2.17832	1.92036	0.93242	1.28834	1.85012	3.61673	0.483072	1.45781	2.91377	1.81511	1.38785	0.448351	1.59577	0.178184	0.216304	0.116823	0.126904	0	0.264767	0.238788	0.186892	0.249658	0	0.171795	0.500652	0.334129
DDB_G0268694	3.79	2.75667	4.68459	3.12551	4.0311	4.5701	3.85524	4.19619	4.09094	2.10713	3.3944	3.18057	2.88684	0.63932	0.170529	0.090145	0.293773	0.534636	0.324207	0.245677	0.289503	0.0642153	0.129067	0.190516	0.122887	0.332115
DDB_G0268696	36.1476	32.6955	24.8972	43.1379	44.7196	44.535	33.8495	21.0496	9.24143	9.17415	8.88125	6.9447	30.151	20.7658	25.6044	20.155	12.0743	38.6958	42.436	38.4522	22.1328	21.0028	9.38146	10.7919	14.4711	27.5555
DDB_G0268698	12.4255	13.3094	14.9673	13.9258	17.4949	17.9552	14.9752	14.5768	19.1823	8.17271	6.73067	6.389	7.40642	7.45373	8.49981	8.20978	7.63998	14.8607	15.5547	15.1969	14.1483	14.9116	6.83314	4.70398	5.17755	5.81212
DDB_G0268702	133.102	81.3144	102.067	104.256	112.637	101.179	88.21	77.3038	78.4475	45.1395	30.7227	18.5554	26.8253	82.3036	65.5964	72.6991	61.6952	102.182	101.118	100.834	87.3474	81.6805	34.7275	25.253	25.074	26.3676
DDB_G0268704	11.8049	9.77399	16.6244	12.6231	16.9106	15.159	14.9461	18.8082	26.7636	18.1029	16.7595	12.1379	14.8765	7.98244	6.34558	12.4695	15.9304	12.5414	13.9756	12.1959	19.158	24.7727	11.7969	10.4971	10.8862	10.9614
DDB_G0268706	16.8817	13.4044	14.5859	23.4158	25.2976	27.4532	24.3151	27.4459	31.6436	31.9055	27.0717	12.3482	19.4248	3.92713	4.86709	6.06821	8.94669	7.88452	9.35845	8.07057	8.46116	9.26313	5.97693	6.72669	3.83143	6.01063
DDB_G0268708	20.3339	21.943	18.2862	14.0173	18.1267	30.0883	18.3929	19.8419	27.8775	8.62336	6.90789	8.40413	13.0365	5.2944	3.13093	3.17888	1.52822	4.12684	5.32879	4.38907	2.12809	4.76471	2.4449	1.61196	1.73304	1.94764
DDB_G0268710	6.69623	11.5326	13.6169	11.6552	6.12036	6.89652	4.7874	7.06384	4.2627	8.85254	7.92733	4.12592	5.56522	3.20203	6.00169	9.39406	6.15529	3.98587	3.83074	2.92854	2.81854	2.56214	3.09078	2.43565	1.64768	2.46278
DDB_G0268712	0.367906	15.863	9.65965	4.01085	1.9118	1.84027	1.88687	1.06007	2.75905	1.06866	1.71675	0.159204	1.13328	0.143112	2.16199	1.61169	0	0.41053	0.327249	0.393518	0.115498	0.972951	0.342291	0.0928259	0.801492	0.698209
DDB_G0268714	13.496	1.21631	8.73482	5.17717	3.0018	3.48625	2.58937	2.38919	2.67744	1.89931	1.44195	1.51062	2.07616	9.13852	0.956185	3.58789	2.46912	2.93513	2.45459	3.33631	2.00329	1.67024	1.77274	0.607307	1.21474	1.27183
DDB_G0268716	34.1566	25.512	28.6132	12.3064	21.6826	13.1706	35.9975	6.82476	19.8835	3.7172	2.40647	1.10143	3.03741	20.8214	9.85056	8.0755	7.31615	18.4328	8.79319	8.28722	14.5023	11.4002	3.43295	2.41891	1.75185	1.88457
DDB_G0268718	13.6437	0.572986	4.64365	2.2625	1.16219	0.718569	1.14172	1.62542	0.939075	0.827129	0.750368	2.55281	27.4752	9.05039	0.205721	2.55965	1.62726	1.98351	0.921169	1.56504	1.02378	1.03613	0.46704	0.714724	3.77084	25.8125
DDB_G0268720	39.4718	44.1865	56.9468	39.3453	39.5148	35.7042	49.4608	48.5239	60.1372	29.9418	34.8478	19.8511	33.0848	88.3817	94.3054	84.3652	47.6136	80.0557	65.0577	96.0002	113.928	113.297	44.9171	41.8551	43.3003	51.661
DDB_G0268724	0	0.371055	0	0	0.139111	0	0	0	0	0	0.102678	0	0.131506	0	0	0	0	0.497272	0	0	0	0	0	0	0	0
DDB_G0268726	0	0	0	0	0	0	0	1.66101	0	0.459741	0.620964	0	0	0	0	0	0	0	0	0	0	0.562316	0	0	0	0
DDB_G0268732	0	2.0705	0	6.70042	32.3787	31.5819	138.026	269.311	259.525	385.609	255.855	130.478	80.9095	0	0	0	0	0	0	0.764739	0.786891	0	2.18972	1.60451	0.660671	0
DDB_G0268734	0.488025	0.491723	0.81072	0	4.44707	5.49676	23.6381	23.5215	31.3674	12.9839	8.3275	15.7962	6.23607	0	0	0	0	0	0	1.44275	1.61707	1.43297	3.91493	3.26531	5.55016	1.43835
DDB_G0268738	2.87805	4.66997	4.19729	0	2.75788	2.95681	3.52423	1.23582	1.77144	1.60097	2.30532	0	3.57258	2.22428	2.78612	3.52329	0	3.75616	0.560289	2.695	1.59968	2.11327	1.06187	1.68067	0.770884	2.28299
DDB_G0268740	0.0799489	0	0.426208	0.0960163	0	0	0	0	0.187364	0.405183	2.89013	18.9415	76.7544	0.317294	0.224344	0.315438	0	0.0558018	0.549239	0.177369	0.125594	0.0644837	0.839324	3.94793	20.964	73.7987
DDB_G0268742	14.3824	8.21826	7.84818	7.65019	7.99078	9.30734	8.16656	11.6254	9.79236	3.35353	2.52015	2.37433	2.38091	4.08623	2.27683	1.67584	1.40472	5.44761	4.29273	5.58987	5.67773	5.50804	2.09512	1.27121	1.42824	1.87601
DDB_G0268744	1.66907	0.587464	1.97583	0.646372	0.512197	0.772333	0.21597	0.181759	1.30267	0.168187	0.27972	0.60134	0.475209	5.35786	11.7297	6.63843	7.63665	4.97754	5.04648	2.70567	2.353	2.66048	0.690338	0.436282	0.988567	1.21652
DDB_G0268746	24.6794	13.8349	20.22	20.3756	27.5104	24.5018	23.449	20.1934	27.1851	21.0674	21.0941	50.5478	219.8	17.0486	9.22918	10.8236	17.4153	20.1214	17.4341	22.8997	18.324	18.4254	15.8131	15.8444	44.289	163.203
DDB_G0268748	0.0761069	0	0.101475	0.182804	0	0.198474	8.95977	7.66349	12.396	50.7145	60.0325	117.327	45.4576	0.0740122	0.282524	0	0.0654214	0	0.261213	2.58683	1.85969	1.40313	11.7105	13.8658	18.0348	11.2625
DDB_G0268750	0	0	0	0	0	0	0	0	0	16.9059	91.1333	347.209	248.552	0	1.00702	0	0	0	1.33973	0.858207	0	0	14.9959	65.6093	188.094	126.586
DDB_G0268752	0	0	0	0	0	1.08416	10.3377	3.63577	5.19622	4.83866	8.37341	4.19769	4.27973	0	0	0	0	0	0	0.370563	0.441533	0.387433	0	3.69746	1.90683	2.84086
DDB_G0268754	0.228147	0.317952	0.371734	20.9288	133.613	109.047	226.04	193.673	145.193	118.164	88.2114	65.0495	75.8438	4.08554	7.8293	10.4067	33.259	156.09	154.442	340.881	269.751	227.85	149.373	112.853	97.8922	106.936
DDB_G0268756	0	3.93954	1.42986	1.34545	0	2.09838	3.12633	3.60102	4.40002	11.7671	41.0317	70.7997	194.363	0.521667	3.2095	2.65532	0.857628	1.50242	5.92525	3.98266	5.31601	3.71871	35.4265	112.394	189.577	349.618
DDB_G0268758	288.307	221.675	302.399	235.47	166.997	105.622	100.36	79.2164	89.0215	51.0611	38.9345	22.7387	27.4441	325.892	247.736	292.816	162.719	249.135	142.794	151.419	127.995	122.505	82.6294	52.5438	39.5028	39.3129
DDB_G0268760	71.8867	74.73	91.6919	48.2539	27.8173	31.2419	34.9844	22.3887	22.4324	7.90074	4.24983	4.91437	8.00718	57.7665	48.6604	42.266	31.3105	31.6689	30.672	38.11	30.16	21.214	9.42364	6.21929	9.13483	9.95639
DDB_G0268762	39.8391	0.890855	20.3571	14.878	7.26969	8.25916	6.8735	6.3337	3.31673	2.83335	3.08187	2.04143	3.78338	46.7754	1.4438	22.2437	24.5943	19.0914	12.0179	13.7526	7.38562	5.60958	4.24176	3.91483	4.02496	6.17619
DDB_G0268764	21.5259	4.94939	18.2284	9.66967	6.56105	9.91094	11.3355	11.9458	13.4876	12.8891	14.7389	12.6989	14.8124	8.35789	1.79089	7.55785	4.80638	3.86075	5.7648	6.86674	4.71375	5.26294	5.11788	5.37899	4.97604	8.23819
DDB_G0268772	2.29834	1.62427	2.10254	5.51987	6.50942	4.36984	11.6968	13.1957	23.5174	29.3479	9.45175	6.20348	4.40064	10.6337	3.34497	4.96176	3.5293	11.8744	10.9825	24.5751	22.6565	24.5019	61.9349	15.7932	6.14012	9.83289
DDB_G0268774	10.4371	3.36109	6.61079	2.34814	1.99357	5.16887	6.6878	7.29415	10.5975	9.1818	7.98838	5.9967	5.04775	3.23322	1.25259	1.41548	0.614113	2.06061	2.26769	4.05254	4.05823	4.64009	5.06358	4.60115	3.89496	3.62033
DDB_G0268776	9.71013	1.56081	2.30333	2.21458	0.930112	1.41398	2.15769	0.807662	3.18136	2.60818	2.03132	1.60209	1.26523	9.36695	0.979579	2.6922	0.763756	1.7282	1.37506	1.95837	3.26417	3.50215	2.7827	2.2978	1.67487	1.77708
DDB_G0268778	23.9932	19.5836	24.1433	32.0562	31.0758	27.7785	43.1758	52.8189	48.5736	105.572	126.534	129.673	62.0485	12.1434	10.6208	14.9442	16.6847	20.3638	19.1793	32.5083	34.3383	34.0846	51.7574	71.6833	55.7373	42.1839
DDB_G0268780	0	0	0	0	0	0	0	0	0	0.205372	0	0	0.583279	0	0	0	0	0	0	0	0	0	0	0	0	0
DDB_G0268782	5.28349	5.73166	7.7527	4.06526	3.10467	4.37084	2.18403	1.43111	4.57413	1.1504	0.967196	2.02705	2.09987	5.74619	3.92771	2.59946	1.86698	2.39303	2.4635	1.79034	2.26211	2.66215	1.41849	1.45553	1.64125	1.74514
DDB_G0268784	0.572076	0	0	0.455409	1.59155	1.20921	9.29115	20.3662	32.7877	22.8565	16.9026	15.522	22.086	0.123051	0.135812	0.0977997	0.212479	0.731021	1.55874	6.04812	13.1005	16.2945	14.9758	10.39	10.5648	14.0897
DDB_G0268786	22.283	5.62065	6.32877	2.9578	3.83451	2.72439	1.42045	2.65997	3.56992	1.40268	0.493387	0.769042	1.23549	8.80969	2.22746	2.72952	1.32495	2.70726	2.0597	1.92731	1.76806	2.15334	0.594379	0.688357	0.150857	0.645275
DDB_G0268788	1.89646	1.60905	3.53441	2.75123	0.516517	1.65673	0.883065	0.397095	0.710189	0.0687691	0.262019	0.327838	0.484253	0.685464	0.358759	0.613818	0.476463	1.13096	0.357273	0.162532	0.183972	0.177901	0.0540768	0.111083	0.0514875	0.170275
DDB_G0268790	429.801	513.166	593.137	417.066	426.26	398.974	293.133	231.824	239.04	165.502	226.454	305.735	301.472	752.717	791.701	519.48	353.705	752.001	860.653	588.529	536.732	540.383	455.78	544.603	700.14	654.688
DDB_G0268792	20.0525	20.4028	27.1195	16.8892	11.8626	11.4396	7.4551	8.39479	11.6165	7.75449	5.24433	2.71005	6.82077	12.1184	13.0249	16.8263	11.6003	7.74023	8.29366	5.6749	8.10147	8.92056	3.77472	3.43672	3.15855	5.18051
DDB_G0268794	16.5641	17.9964	14.6468	23.5137	29.0393	28.1202	20.0699	15.135	23.4679	11.5122	15.2673	14.7058	15.3804	12.4149	12.1465	11.7521	14.0308	26.2042	29.0662	18.6601	18.4838	20.4039	12.2422	11.6874	17.3411	17.0659
DDB_G0268796	11.3016	0.184609	4.02952	1.43682	1.68482	0.975615	0.671282	0.754652	1.85579	2.84249	6.16773	2.18062	2.75991	15.8138	1.59774	1.71553	0.584134	5.37556	2.6865	1.40832	1.82652	1.83395	5.31088	4.07648	4.3347	2.52352
DDB_G0268798	7.25662	0.106764	1.87807	1.64254	0.363521	0.894181	0.82118	0.259162	0.619143	2.78578	3.5775	4.19187	1.75188	3.78195	0	0.26388	0.151399	0.738958	0.400166	0.235486	0.208378	0.255626	1.44752	1.26232	1.38844	0.655524
DDB_G0268800	0.597383	7.74726	11.1584	10.3438	11.2935	15.3101	15.1975	5.82071	13.7242	6.1097	7.83806	10.8777	8.42164	0	1.57255	1.42862	2.68863	3.03038	3.15637	3.1545	1.40201	1.8056	0.805639	2.62843	1.65841	1.78825
DDB_G0268802	3.12189	6.77807	13.773	8.29168	3.60217	2.79905	4.98427	0.605905	4.89929	0.733177	0.985941	0.822404	0.363677	0.796261	3.23861	3.41519	3.01885	2.52042	1.81449	1.30061	0.901623	1.1135	0.354515	0.291448	0.263334	0.420337
DDB_G0268806	0	2.88009	0.593563	0	0	0.774403	0.69226	0	0	0	0	0	0	0.313	0.58472	0	0	0.750613	0.777908	0	0	0	0	0	0	0.260249
DDB_G0268808	5.85753	5.42647	4.46642	4.73253	5.141	6.61929	2.34703	1.88577	3.53918	3.29255	2.86006	5.70875	3.22181	1.75559	1.83955	1.69157	1.24729	2.26419	2.96529	1.43809	0.991782	1.21068	1.50425	1.75509	1.70325	1.65215
DDB_G0268810	183.446	45.0392	68.1895	44.2472	31.1922	54.2083	20.0125	14.9569	15.9151	16.5344	18.4209	20.2318	23.587	139.829	44.8959	71.0419	29.3115	43.1126	57.4772	25.8126	20.4667	23.0253	15.604	18.5323	19.3692	24.9478
DDB_G0268812	0	0.208022	0.108157	0	0	0.443903	1.70195	1.99172	2.18621	2.35622	8.31932	31.8556	18.9276	0	0	0.0810233	0	0.113146	0.368608	0.667879	0.770627	0.715079	0.850925	2.18033	8.03845	5.50004
DDB_G0268814	4.93301	2.83095	6.14176	5.22521	10.2528	8.87533	23.8657	26.825	28.7416	26.3364	17.5177	20.876	17.8514	1.29136	1.21519	1.6504	1.93116	3.78801	2.56125	9.16438	7.92867	7.95609	6.75654	4.93238	3.82585	5.42287
DDB_G0268816	9.80088	8.72874	13.2156	8.77821	8.39247	9.57755	11.9767	9.58715	12.6737	4.54612	2.9589	2.14516	4.84609	8.78654	11.2975	12.8014	6.13293	11.9577	11.4719	13.1042	14.116	15.962	5.66298	3.08848	3.80799	5.04046
DDB_G0268818	12.0087	6.48062	14.3318	12.9422	11.9547	7.79175	10.0602	5.79757	5.57983	1.85052	1.82036	0.643941	2.47186	9.36778	5.48047	7.66334	8.02265	11.8483	8.43521	7.59082	6.66932	6.64911	2.2222	1.06949	1.10493	2.09532
DDB_G0268820	10.0393	9.7017	13.2592	14.3629	13.8123	12.7938	10.7522	12.3569	9.92673	8.67131	7.75569	13.9169	12.258	5.30545	7.40725	5.60561	5.33354	6.89859	7.90823	7.14729	5.84753	6.09118	3.98785	4.52717	6.56698	5.68966
DDB_G0268822	22.8206	112.542	113.356	77.5873	40.2199	32.7429	33.6627	21.254	12.1102	13.0244	15.0219	16.7884	95.9195	9.68023	47.9508	66.8018	32.2378	21.0843	19.5139	19.3961	12.3723	10.4387	6.52715	7.95518	11.8712	52.3698
DDB_G0268824	12.0909	0.678673	2.53414	3.23835	1.48131	0.939998	1.61154	0.76752	1.44006	0.741367	0.248783	0.16619	0.196998	8.33273	0.497471	1.89765	0.919043	3.22605	1.16217	1.70268	0.849361	0.87102	0.357311	0.519612	0.16887	0.633861
DDB_G0268826	5.12286	4.42172	4.92697	8.01037	9.26729	9.53066	8.81296	7.61401	11.7864	7.55546	6.35205	6.79193	5.71405	1.15266	2.20194	2.38799	2.42396	4.41463	5.16606	5.56106	4.86169	4.75252	3.98914	3.88387	3.27195	2.91541
DDB_G0268828	178.715	158.877	156.475	34.0225	5.05308	6.67739	3.04051	4.84078	3.0566	3.08799	1.39422	0.940658	2.51316	456.787	372.605	362.852	52.3818	105.452	29.1601	15.657	15.0677	14.9405	10.3835	7.01326	8.55075	10.8224
DDB_G0268830	0	0	0	0	0	0	2.32599	0.489385	1.16915	1.39623	1.83495	4.31762	6.10249	0	0	0	0.793626	4.51157	3.38349	7.67652	1.76188	2.84111	5.80011	2.0137	1.56547	7.10976
DDB_G0268832	0	0	0	5.60174	15.2776	7.63203	5.64811	2.525	2.5809	0.806382	0.626742	0	0	0.371438	0.460682	0.487052	6.98083	28.0374	16.4375	9.66761	7.45454	4.40241	3.61098	3.51465	4.91111	4.8992
DDB_G0268834	0	0	0	11.4483	11.2073	1.94423	0	0	0	0	0	0	0.874919	4.07231	0	0.889977	18.1203	13.7398	4.03408	5.32997	2.84756	1.26796	0.637123	0.572145	0.693795	0.733429
DDB_G0268836	0.294325	1.4273	0.98074	0	0.802658	0.843073	1.0292	0.965249	1.03464	0.409643	2.62831	0	0.754867	1.22878	2.58201	0.613528	0.266358	0	1.06351	2.26782	2.45732	2.54808	1.87675	1.22891	1.3625	1.40382
DDB_G0268838	0	19.3651	2.984	0.836055	0	0	0	0	0	0.193523	0	0	0	0.207329	22.6658	3.19042	0.593762	0.794572	0.494686	0.16504	0	0.664469	0.149751	0.711051	0.631795	0.448718
DDB_G0268840	2.80988	1.31919	3.4062	3.02361	4.44673	4.83811	4.19551	1.34175	1.18096	0.472649	0.28981	1.40183	0.367351	1.63739	0.65958	0.570148	0.153457	1.50937	0.668147	0.1925	0.227682	0.317297	0.116876	0.0908167	0.110126	0.116417
DDB_G0268842	0.7184	0	0	0.426224	1.3399	0	2.28038	0	0	0	0.399771	0	0	0	0	0.325682	0	0	0	0	0	0	0	0.411346	0	0.915032
DDB_G0268844	0.114291	0.828662	0.495192	0.205891	0.0779213	0.252866	0	0.112116	0.401769	0.0518722	0.172542	0	0.0729021	0.252817	0.802977	0.909283	0.147705	0.468155	0.207651	0.0382901	0	0.25858	0.185981	0	0.0821155	0.13281
DDB_G0268846	18.8842	10.922	13.6731	10.7889	10.0506	4.79218	5.32873	2.57152	0.803538	1.16882	0.925454	0.741859	1.64561	10.4732	8.12717	9.76519	7.25903	8.37635	6.5232	5.22983	1.81421	1.61602	0.805598	1.06939	1.22646	1.44865
DDB_G0268848	123.788	67.8021	72.865	16.5987	9.74818	11.9652	20.9926	7.7562	9.04662	4.55752	4.0113	4.3959	5.77236	10.5963	7.46387	13.3028	1.52939	2.28514	1.99953	2.39465	1.12937	1.31334	0.394402	0.673095	0.406641	1.03996
DDB_G0268850	9.75993	15.4178	57.2262	152.528	141.755	110.302	117.894	72.3688	75.7959	25.0207	11.4882	12.8712	23.1196	0.989022	1.70135	6.57535	12.7299	16.7012	14.2719	20.3919	9.79845	7.52616	2.61592	1.91927	1.44844	4.72559
DDB_G0268852	24.1793	56.2339	65.4486	158.297	171.899	135.385	118.108	78.7241	70.7798	36.0197	28.1063	28.2333	40.1624	2.66947	7.84472	9.88208	15.7575	27.0019	23.6823	25.3561	12.7738	10.6759	4.48394	5.07301	4.39953	8.58936
DDB_G0268854	4.75233	13.5328	10.1847	29.3297	170.159	137.292	220.519	226.317	300.001	134.602	76.1946	50.4523	65.7378	5.26281	15.5429	9.75031	29.4565	177.366	162.36	312.173	329.846	362.531	158.58	92.1807	69.4173	78.1808
DDB_G0268856	0.102809	0	0.205616	0.690007	3.80609	4.63484	53.3265	55.4661	60.2343	23.9228	15.3581	15.1261	15.292	0	0.34103	0.706113	0.924373	2.28436	3.89139	70.6022	60.7725	60.1588	23.9143	14.1422	13.1279	15.0245
DDB_G0268858	1.12158	0	0.339179	0	0.465918	0	1.58231	0.556496	0.39767	0.467215	0.416088	1.10143	34.6495	2.66594	0.154135	0.166492	0.18086	1.42388	0.377338	0.63887	1.07336	2.00654	1.02774	1.75935	5.45057	88.01
DDB_G0268860	18.5372	20.307	25.0904	25.6135	30.4311	38.2508	34.4546	38.5788	38.8065	31.6032	40.8941	43.9842	49.3519	8.35816	9.75221	13.268	10.8752	14.0734	19.2478	20.3025	19.0373	20.9133	13.2905	16.4709	19.2017	27.3389
DDB_G0268862	50.7196	0.570641	5.16006	14.279	16.2794	11.5247	15.183	9.05852	8.38234	4.49362	2.56678	3.92721	4.23914	18.8271	0.347857	2.43019	5.53584	11.1034	8.66322	25.815	9.96175	6.03667	2.17331	3.20188	2.29586	3.40378
DDB_G0268864	15.4889	23.3233	28.1281	39.5219	42.4916	42.2908	41.9098	32.7041	45.6073	15.4047	8.81324	6.61257	11.5647	13.7663	17.5573	16.8651	26.8235	38.9333	40.3021	47.1799	35.3474	38.6711	15.9789	8.28432	6.70122	9.75868
DDB_G0268866	4.5322	3.16331	4.9479	4.34277	4.0906	5.05481	7.71255	6.88355	8.13156	3.75868	3.27436	2.44427	3.41208	1.37741	0.773744	0.626657	0.721535	1.82952	0.853215	2.10372	1.49621	1.81561	1.0361	0.605251	0.351038	0.738071
DDB_G0268868	34.2789	2.56614	9.49139	11.504	5.15388	6.93245	7.87789	7.82284	6.704	3.22579	2.94351	2.6526	3.32354	13.2386	1.04406	5.64039	3.78941	4.14648	2.74441	5.2362	3.4577	2.92781	1.85728	2.18806	1.25296	2.0929
DDB_G0268870	184.732	118.215	175.092	77.8014	79.8649	85.1531	81.91	83.7972	92.7147	31.9482	36.2868	33.6589	55.1151	356.943	268.754	303.288	109.741	238.362	236.452	193.316	241.552	256.601	92.5434	90.9437	110.475	130.957
DDB_G0268872	13.6809	15.1639	19.1511	24.2616	21.4778	19.8052	18.2163	15.8515	13.4549	8.01163	7.0071	3.60479	7.86272	3.63806	5.50773	7.29479	8.41833	7.11481	7.50255	6.37299	4.45344	4.1078	1.58381	1.47765	1.22744	3.19543
DDB_G0268874	3.41449	4.86917	6.69113	36.6851	54.0005	88.5264	92.3218	63.598	123.987	22.6607	10.8929	16.6575	17.8719	3.4007	4.09602	4.15929	11.681	55.9597	85.9439	71.4266	75.1881	103.485	24.3269	15.0161	12.8784	19.0767
DDB_G0268876	28.8147	20.6344	18.4062	17.5831	11.8198	12.4895	6.65934	5.2442	4.32181	3.13525	3.41739	2.68613	4.09385	12.3698	11.2621	11.7118	7.37456	8.16989	8.01977	5.47684	3.91934	3.09633	1.78641	1.67208	1.46704	2.46543
DDB_G0268878	1928.52	4.41889	1.23815	2.34663	5.05776	2.95318	4.33087	0.577839	2.33617	1.05702	1.2711	0.784309	1.74379	1353.36	2.56255	0.989283	1.12484	226.38	2.6723	1.24036	1.4331	1.19829	0.656365	0.628788	1.16931	1.14872
DDB_G0268880	5.8516	2.06177	3.96106	4.71967	6.55238	9.5674	13.6001	7.39954	13.4165	5.91741	11.2986	4.36481	5.53403	2.45579	1.06581	0.922904	1.24663	3.33915	5.23441	5.09529	5.25691	5.40938	3.172	4.18753	2.04806	2.81762
DDB_G0268882	0.496399	2.0079	0.33093	0	2.55906	8.41181	31.8233	29.1838	34.3183	27.5421	31.2273	33.0266	22.9527	0.371438	0.225452	0.247907	0.264542	2.37486	5.93909	16.9158	19.4184	19.9179	26.6329	19.6946	21.0419	17.7523
DDB_G0268884	0.976516	0.770471	0.988332	4.2653	58.8565	175.454	374.085	455.714	577.624	423.86	312.418	319.926	195.37	3.3442	27.3228	12.5533	12.5133	97.9806	372.46	567.44	916.132	1054.61	967.428	712.317	634.624	436.418
DDB_G0268886	1.95367	37.2809	15.8541	6.46478	7.851	21.1077	84.3232	97.7978	106.019	181.438	159.098	111.622	112.831	0.386745	10.2928	7.63739	1.80322	1.55607	4.60848	22.915	24.6924	23.216	31.2135	35.9574	23.0658	28.6809
DDB_G0268888	18.719	18.4306	20.9451	34.3652	35.8307	42.1164	15.5437	11.3188	11.4626	9.65174	11.7511	10.0336	12.2122	2.26044	2.80182	4.12172	5.00522	7.64628	10.3648	4.97323	2.59432	2.98708	1.79738	2.53667	1.75099	3.58693
DDB_G0268890	25.641	8.84997	8.35029	1.90709	2.53694	2.0535	2.16371	0.910484	0	1.44157	0.656725	0.334699	1.58081	39.6878	16.7811	12.0588	4.82941	9.81818	6.61788	4.17474	3.19282	3.38372	1.70728	1.64655	2.01085	2.24411
DDB_G0268892	30.4027	424.885	106.874	31.2141	115.196	131.104	104.977	75.9637	42.6373	28.7965	33.2488	18.3463	39.3681	76.3038	831.054	135.081	89.9561	213.564	311.695	210.54	199.526	183.766	86.5315	75.0777	72.9185	90.8795
DDB_G0268894	0	0	0	0	0	0	0	0	0	0	0	0	0.66986	0	0	0	0.446705	0	0	1.84678	1.64967	1.87168	2.47426	0.749812	1.98743	1.20497
DDB_G0268896	0	0	0	0	0	0	0	0	0	0	0	0	0.564092	0	0	0	0.466429	0	0	0	0.348579	0	0.355241	0	1.58951	6.04144
DDB_G0268898	31.6868	1.19892	12.9268	10.5688	4.71483	4.02641	5.91419	2.16346	1.4576	1.52134	1.9543	1.69985	1.69784	14.9028	0.667744	6.60777	5.64994	5.02271	2.13306	3.61816	1.32722	1.27921	1.13263	0.660106	0.768895	1.04316
DDB_G0268900	9.70894	0.282626	2.33023	2.62704	0.638645	1.05149	0.362304	0.304913	0.728441	0.14577	0	0.336263	0.398598	4.58113	0.141171	0.61544	0.993886	1.08734	0	0.535894	0.123794	0.250502	0.109164	0	0	0.125665
DDB_G0268902	4.2164	3.38596	5.51564	2.5471	2.34462	2.39426	2.15028	1.78686	1.23523	1.63623	1.90538	0.513188	1.41801	0.93516	0.660261	0.482583	0.463243	0.277131	0.31126	0.30652	0.128666	0.308339	0.163859	0.0439414	0.0361864	0.0817121
DDB_G0268904	24.5588	51.8301	35.7145	19.6172	26.9269	39.7681	29.7735	14.1464	9.34706	3.51481	4.53701	3.96112	10.1224	6.55086	12.604	8.4241	3.19597	6.77915	9.71553	8.23646	3.10987	2.97632	1.06952	1.33018	0.982671	3.29121
DDB_G0268906	0	0.333234	0.183242	0	0	0	0	0	0	0	0	0	0.354306	0	0	0	0	0	0	0	0	0	0	0	0	0
DDB_G0268908	0.458741	0	1.07012	0.275467	0	0.29908	0.534711	0	1.07508	1.05489	0	0	0.295662	0	0.208348	0.912353	0.244473	0	0.787242	0.839353	0.54274	0.505487	0.508418	0.620312	0.153397	0.853688
DDB_G0268910	1.65218	0.783668	1.93523	0.550513	0	1.1922	2.84961	1.1756	1.07426	0.210354	1.27779	0.330599	0	1.0647	0.620762	0.820516	0.637192	0.385887	0.983815	2.3114	1.69404	1.01371	0.501089	0.894978	0.822327	0.83031
DDB_G0268914	19.9631	9.44056	13.0774	12.6969	13.3884	14.1325	16.9464	18.1268	19.0459	10.9219	7.46658	4.85788	7.79702	3.14072	1.89048	4.21382	2.77631	2.94828	3.91358	5.48647	4.15897	4.49838	2.28917	1.89323	1.33136	2.40842
DDB_G0268916	9.95272	10.7026	15.6728	9.7256	11.7531	8.17599	5.48214	6.54909	3.14922	6.79004	13.9118	23.6234	9.27242	20.3352	13.5188	21.538	8.32808	18.7958	15.655	11.1823	11.6995	6.69918	28.8069	31.086	33.7117	22.9337
DDB_G0268918	2.72645	4.25021	4.06461	2.82294	2.31229	3.18528	1.48263	1.55505	2.19188	1.59152	1.69027	2.99498	2.01347	0.333094	0.412213	0.447087	0.311282	0.470472	0.256806	0.232991	0.147685	0.213189	0.380166	0.155156	0.382488	0.405711
DDB_G0268920	7.53003	20.3183	87.9357	192.959	101.07	125.966	88.9416	71.1621	80.4932	82.0862	104.357	61.6016	87.4921	4.29083	11.1471	64.3726	177.657	67.8586	86.5054	66.5038	45.4485	53.2054	33.9104	41.0911	30.0762	53.2299
DDB_G0268922	12.9427	4.33959	12.6667	11.3194	10.5962	14.623	12.8916	19.4903	17.7619	20.0728	20.6296	13.1018	14.4954	4.89987	2.0026	6.62427	6.81788	5.40559	6.30566	7.2314	6.7509	7.67751	6.10088	7.30649	5.4718	7.15085
DDB_G0268924	10.3684	6.50701	6.48311	3.3568	3.57444	3.88882	2.95796	3.51524	3.30401	2.39429	1.92348	1.65593	4.23118	1.49764	1.55619	1.21499	1.32086	0.814344	0.887297	1.16135	0.782878	1.13587	0.517849	0.349198	0.438597	1.04702
DDB_G0268928	42.3636	101.236	173.383	139.61	113.04	132.2	128.941	87.8064	80.1319	83.793	133.279	263.855	351.863	28.1073	74.4831	112.625	93.1087	89.7307	105.56	104.753	78.4134	75.5924	76.0554	121.278	236.723	300.73
DDB_G0268930	0	0	0	0	0	0	0	0.165597	0.0788899	0	0	0	0.0429443	0	0	0	0	0	0	0	0	0.0777869	0	0.0212335	0	0
DDB_G0268932	0	0	0	0	0	0	0	0	0	0	0	0	0.188573	0	0	0	0	0.103089	0	0.0988168	0.116012	0.103315	0	0	0.113063	0.597609
DDB_G0268934	8.31512	1.41666	2.33279	3.7591	1.72353	2.76631	20.4034	18.3427	36.3344	16.6002	15.6819	21.6422	14.7561	11.2256	2.06403	3.2073	2.0291	6.70382	5.85065	14.6501	23.1293	26.6255	28.9883	25.8719	22.6822	19.5657
DDB_G0268938	90.8256	83.8028	122.586	142.389	140.31	101.623	107.254	137.595	124.709	125.818	172.704	207.726	155.744	36.7779	43.1154	54.0479	68.9858	79.8236	82.9688	77.7749	86.6604	83.1299	91.6729	126.59	145.8	113.534
DDB_G0268942	0.434979	1.34008	1.2046	0	0.492937	0	2.52825	0	0.423604	2.14935	1.53474	2.73762	5.09706	0	0	0	0	0	0	0	0	0	0	0	0	0
DDB_G0268944	3.95215	2.94819	4.63895	4.34434	1.05466	3.52984	2.70464	4.56362	0	3.91991	1.33752	0	4.4608	0	0	0	0	0	0	0	0	0	0	0	0	0
DDB_G0268946	0.174838	0.0622243	0	0.0616401	0	0	0	0	0.120283	0	0	0	0.197113	0	0	0	0	0	0	0.0665018	0	0	0.0753133	0.0313739	0.0713087	0.110008
DDB_G0268948	851.623	87.4335	242.933	139.089	114.299	83.8117	88.84	45.2821	42.8097	30.6733	22.5253	30.5286	43.1908	486.446	50.8877	85.2163	71.1367	130.856	60.3959	46.2773	31.8558	30.8339	24.5147	20.0689	25.6898	31.9698
DDB_G0268950	1.56543	0.59487	2.98362	0.814605	1.25438	1.42838	3.92374	1.72945	3.07671	5.86064	3.57771	3.05904	3.23962	1.22397	0.127615	0.602838	0.518524	0.798207	0.462146	1.51135	1.69716	1.3315	3.88003	1.45712	1.98813	1.65957
DDB_G0268958	1357.19	843.779	434.609	407.464	550.948	469.979	3457.56	3400.21	3867.67	1108.43	319.995	253.806	380.332	23.0619	6.43709	8.81072	37.5336	17.29	18.3377	15.6766	31.2443	27.8232	12.2907	10.4293	13.2174	10.443
DDB_G0268960	0	1.13719	0.443193	0.798856	4.25747	3.294	3.10132	3.99614	2.59811	2.62984	0.989997	0	1.70895	2.06668	4.79928	4.07713	7.85851	12.634	8.87862	16.4845	19.6265	19.3537	8.59074	11.4573	12.9023	12.6238
DDB_G0268962	1.95921	3.02173	1.93269	1.68558	1.98777	0.315011	0	0.710971	1.13235	0.43859	1.01017	1.8295	2.47524	1.9023	1.04979	1.91031	1.40405	1.16708	3.50106	1.58589	0.609204	1.42871	1.16663	2.98581	0.809934	2.78515
DDB_G0268964	1.17087	1.56924	1.98922	1.02866	0.774397	1.36388	2.63249	2.84074	2.74093	1.85479	1.18302	0.872599	9.95074	0.960354	0.978689	0.95616	0.466294	1.01517	0.83119	2.08769	1.65481	2.27358	1.6722	1.71085	0.956894	9.06145
DDB_G0268966	91.6479	273.637	180.649	132.98	116.466	136.174	103.128	66.0532	68.3647	34.1368	27.2083	19.3339	36.021	54.432	164.989	108.779	71.1662	84.4842	122.403	90.2751	72.1351	79.984	31.8758	26.4169	25.8159	31.8803
DDB_G0268968	53.8947	148.797	118.215	177.667	227.335	303.985	217.931	158.86	238.043	220.062	312.307	209.722	225.647	63.5275	215.298	195.808	453.701	307.486	463.402	253.424	330.064	399.78	262.278	303.56	316.254	318.363
DDB_G0268970	76.0521	9.93188	39.3956	11.3584	10.5751	4.97042	1.7808	1.32578	3.1673	1.08808	0.617205	0.254277	0.752753	67.9279	13.3967	27.809	9.85315	21.958	7.09485	5.12276	3.84241	3.16644	1.43033	1.18235	1.8853	2.01202
DDB_G0268974	1.19149	0	0	0	0	0	0	0	0	0	0	0	0.348545	0.404656	0	0	0	0.188577	0	0	0	0	0.219498	0	0	0
DDB_G0268980	0	0	0	0.493121	0	0.267695	0	0.402786	0.962262	0.385121	0	0	0.529272	0	0	0	0	0	0	0.317854	0.654124	0.573974	0.621722	0	0.8238	0
DDB_G0268982	6.05427	2.42254	6.82639	4.5593	9.25675	6.16498	4.59892	7.62521	6.1347	11.1355	8.31889	3.94003	6.5645	1.76235	0.615775	1.65098	0.621675	1.00507	1.06246	0.776242	0.853988	1.27948	0.484199	0.702986	0.174375	0.30869
DDB_G0268984	0	0	0	0.692141	1.24865	1.3941	6.55507	10.6985	8.71547	20.5315	6.17126	4.31762	2.0877	0.179685	0	0	0.514594	1.11954	0.652016	8.0031	8.73549	8.63022	24.8875	4.08061	0.794696	3.0298
DDB_G0268986	0.315249	0.0955482	0.52523	0.103021	0	0.205529	0	0.38656	0.369399	0.357697	0.493228	0.341044	1.11016	0	0	0	0	0	0.332148	0	0.234455	0.481504	0	0	0.199784	0
DDB_G0268988	26.6279	19.4464	19.4695	12.9116	13.4792	19.5781	23.2396	23.5893	29.9939	25.2247	36.5513	44.0804	32.3077	27.6369	16.2147	17.9276	10.1135	15.5503	24.1368	22.9915	29.5127	37.8458	27.616	40.2177	42.0262	35.7697
DDB_G0268990	4.14087	2.19631	1.88133	1.5144	1.35503	1.60941	0.533485	1.84727	2.324	0.810119	0.851488	0.49514	0.686269	1.90029	1.34056	0.906221	0.490465	0.76479	0.884989	1.39837	1.26706	0.963499	0.862104	0.694669	0.503125	0.781887
DDB_G0268992	7.78423	4.47182	1.87662	0.739681	2.16937	2.49772	23.7932	22.3903	37.322	9.39228	2.48433	1.90371	0.791569	3.31799	0.813087	0.524188	0.302531	1.27338	1.20794	9.55385	10.9766	9.76044	4.58446	1.26952	0.403796	1.80372
DDB_G0268994	4.67578	2.92187	4.59761	5.2559	5.51174	7.36931	6.36716	8.23675	8.89609	2.93861	1.45704	1.26871	2.9268	0.923997	0.786079	1.15016	1.42481	1.89039	2.36389	2.62831	2.30156	2.45318	0.5167	0.370237	0.503257	0.774557
DDB_G0268996	84.6563	16.2188	21.0634	16.5633	6.32648	7.02999	4.49743	3.68911	3.9481	10.4264	16.1474	19.2835	23.2001	42.5022	7.98023	9.79318	4.28496	11.108	3.32287	3.53344	4.31026	4.68816	7.01843	10.425	14.5488	16.2564
DDB_G0269000	19.8872	7.91919	14.155	10.545	18.5912	16.3325	21.7008	32.5642	34.312	11.4563	7.6274	7.52846	9.73533	20.8605	7.34513	11.0851	7.53859	20.5093	16.239	26.4132	30.766	36.33	12.7039	7.93744	6.34929	9.10996
DDB_G0269004	1.90945	0.688577	0.530401	0.157961	0.348957	0.227912	0.111292	0.0936622	0	0	0.0390207	0.0688616	0.0816268	0.256206	0.0778935	0.0547274	0.0875995	0.15285	0.0940281	0.0761512	0	0.0412271	0.0192431	0.0345612	0	0.0605923
DDB_G0269006	24.8337	18.4202	29.3985	33.3816	40.3361	40.0046	34.3603	36.7015	41.6549	33.6144	47.7804	48.0915	43.3489	13.0371	12.3994	19.575	23.9142	23.6609	28.7495	28.2928	23.2766	25.6378	19.347	24.4636	26.6614	26.4517
DDB_G0269008	0	0.576278	0	0	17.0293	4.21757	44.2672	23.0538	26.5955	29.0024	34.5259	28.93	45.1122	0.891139	1.8991	0.881959	0.579509	33.3114	25.7457	79.2828	47.3537	66.0225	98.2898	87.0368	101.672	127.063
DDB_G0269010	0	0.247934	0	9.06389	7.97295	0.504263	1.12693	0.189684	0.453158	0.175521	0	0.418374	0	0.196815	0.743321	0.797872	10.2572	8.91021	2.7394	2.74163	1.91792	0.77223	0.306447	0.292016	0.715656	0.774912
DDB_G0269012	0.369541	0	0	16.2775	8.11388	1.73389	3.01518	0	0.866036	0	0	0	0.952689	0.758047	1.07744	0.389292	7.78605	10.168	3.03344	2.68784	3.68894	0	0.316386	0.878875	0.55877	0.86202
DDB_G0269014	20.7868	21.6487	27.8248	52.9772	58.3173	56.9335	36.9325	32.9322	29.4672	24.4153	26.8012	15.1027	27.4858	7.30705	10.1902	16.0412	24.7881	22.3453	24.8024	15.9345	11.5562	10.5005	6.51805	7.04277	5.66165	10.5275
DDB_G0269016	526.275	376.199	424.216	291.972	239.883	173.698	137.538	98.133	77.2121	32.9436	30.0785	17.7538	41.686	701.401	659.2	720.451	434.925	454.902	319.383	324.699	220.735	165.446	64.5815	54.4423	57.2784	72.388
DDB_G0269018	0.751995	1.50664	3.16729	7.02754	17.3447	19.2441	24.832	27.0354	33.8832	60.2343	66.3706	87.6015	40.6547	0.508937	0.971999	2.60077	5.50001	10.5447	17.7331	28.4699	22.9244	24.2893	40.0005	48.6628	44.7245	27.4296
DDB_G0269020	0	0	0.13512	0	0.0921752	0.105489	0	0.288006	0	0	0.218949	0	0.607258	0	0	0	0	0	0	0	0.0561668	0.106112	0	0	0	0.106486
DDB_G0269022	39.81	20.494	32.8658	50.5812	52.3079	41.5258	20.2212	16.4816	11.1187	15.9921	24.9852	35.4617	20.335	36.0783	18.0321	22.9841	29.5768	62.1932	60.3338	30.6188	22.997	23.4803	31.6279	36.4959	46.8189	32.9033
DDB_G0269024	8.61529	6.56616	7.21269	7.83628	10.1506	8.77906	10.2147	10.9778	10.8873	6.36369	4.93163	6.28225	5.81926	4.30531	2.14322	2.87962	2.89691	4.74618	5.01974	5.58367	5.00098	5.61228	2.87679	2.64685	2.7549	3.41116
DDB_G0269026	0.0947542	0	0.0946994	0.0568985	0	0.0739325	0.386561	3.26536	4.66327	11.5969	6.72327	10.1483	3.28801	0	1.11922	0.416132	0.0499276	0.404308	0.312499	1.0565	2.77597	1.98649	6.29139	5.49872	4.52149	2.83018
DDB_G0269028	0	0	0	0	0	0	0	0	0	0	0	0	2.40998	0	0	0	0	0	0	0	0	0	0	0	0	0
DDB_G0269032	16.5434	19.649	24.1176	23.1228	21.0577	24.7996	14.973	11.2971	12.9713	20.8762	20.8254	23.567	16.0582	4.40873	6.46918	8.78349	7.12255	7.46171	10.4347	7.06911	5.73484	4.9574	9.86836	10.4658	10.1748	9.64602
DDB_G0269034	56.0902	19.1721	31.5434	30.9463	25.1856	23.4648	11.8626	8.80255	7.09283	2.41916	2.48372	3.88586	3.71563	33.4483	13.9564	18.8032	13.7245	24.6704	16.2863	15.1664	9.47249	7.90453	3.22413	2.11199	2.88648	3.9959
DDB_G0269038	371.794	194.468	286.802	213.288	168.161	122.47	94.7627	86.6617	102.101	53.5665	40.9242	26.9325	31.1472	973.379	482.548	636.576	663.114	573.948	357.328	309.35	290.372	267.36	160.624	104.168	97.4735	95.6176
DDB_G0269040	69.9511	70.9041	85.0524	96.2232	66.3792	36.3161	12.2376	10.7618	3.15008	4.21808	3.71992	1.5917	5.29735	19.1301	23.5648	27.5359	18.9481	29.2772	14.5585	12.2961	5.84945	3.74763	1.77426	1.76437	1.57036	2.04009
DDB_G0269042	1.30321	1.23598	1.74269	0.396662	0.855916	1.11018	0.331338	0.782431	0.399709	0.104931	0	0	0.145812	1.01238	0.206568	0.16835	0.121192	0.516709	0.321553	0.390091	0.225762	0.29032	0.258254	0.0923396	0	0.171712
DDB_G0269044	0.323949	0.19637	0.701606	0.105864	0.776032	0.950404	0.94399	0.690092	0.56939	0	0.280097	0	0	0.393791	0.227076	0.40017	0.278466	0.679578	1.02963	0.854875	0.957217	0.422228	0.245257	0.678782	0.719676	0.113636
DDB_G0269046	126.11	93.8323	128.471	93.3352	34.6936	34.7002	17.7513	8.08857	5.42388	8.91234	7.42873	6.8622	12.0326	86.9968	85.3662	129.194	67.074	40.6421	32.0715	18.221	9.63933	9.51621	8.77061	8.6342	8.19571	9.7908
DDB_G0269048	59.4542	20.4829	18.4365	14.276	23.3948	30.1525	24.2218	29.17	34.6026	14.1199	32.346	20.7599	34.0445	44.6058	23.6523	18.9566	12.5388	24.3804	34.3175	26.3489	33.8134	39.2836	14.6839	30.0217	34.4647	34.7387
DDB_G0269050	91.9455	51.0364	79.6152	76.2832	43.0207	45.3668	29.0449	39.6196	44.4011	27.3632	53.9508	50.2386	48.5742	83.5724	56.4313	69.1082	46.9625	73.7062	66.1948	47.3246	56.6834	62.7095	41.6518	98.9042	103.893	83.2705
DDB_G0269052	17.2239	17.3379	19.6439	24.4143	27.3439	27.6372	19.6855	25.9793	29.1636	19.5028	12.0447	23.1988	26.9257	4.69254	5.44316	5.17696	4.58557	9.6827	8.83738	8.77154	8.16557	9.71246	5.50476	5.27347	5.82019	6.8372
DDB_G0269054	12.9415	6.68215	10.0199	6.88226	7.83121	6.86356	9.38687	9.27949	12.0714	5.24039	3.60761	2.99835	4.18932	11.2405	6.22639	7.87742	4.54349	6.85896	9.64643	13.7081	13.5144	12.6139	6.6838	4.82777	3.48889	4.17988
DDB_G0269056	708.941	401.267	515.242	556.312	525.772	439.338	327.965	583.123	202.263	430.975	591.389	148.958	979.779	1.9406	1.81263	7.97269	0	1.3917	6.65624	0	4.76856	1.39476	0	0	1.52635	4.41354
DDB_G0269060	5.90186	8.41858	5.49473	4.11914	2.63677	1.97109	2.50107	3.62437	3.17595	1.72045	1.64602	0.244348	2.10104	6.72036	8.09308	6.92003	3.77684	4.37074	4.14891	5.45142	5.58826	6.7648	4.94174	3.84171	4.69098	3.86692
DDB_G0269062	33.6745	22.8163	29.4419	23.3224	18.2133	21.0071	13.7046	12.0167	15.4516	5.73025	3.59576	2.88123	7.03007	21.0567	13.0216	16.9226	12.6056	11.9966	13.1752	9.11325	9.338	13.1922	3.94084	2.43827	2.95613	4.05191
DDB_G0269064	0.179185	0	0	0	0	0	0	0	0	0.135177	0.515044	0.322211	0	0	0	0	0	0	0	0	0	0	0.346948	0	0	0
DDB_G0269068	0	0	0	0	0	0	0	0	0	0.262772	0.0971173	0.626347	0.123102	0	0	0	0	0	0	0.144688	0.169865	0.151275	0.228038	0	0	0.151844
DDB_G0269072	2.9164	2.22256	1.44567	1.16029	2.27267	1.61615	7.46437	0.607932	1.69442	1.81572	4.76679	2.23479	2.39103	3.41846	1.83361	1.47572	1.42658	1.6094	0.823792	2.66772	0.778217	0.716893	0.346948	3.93933	0.165168	1.09246
DDB_G0269074	4.82988	7.61155	3.15138	1.88084	4.4027	1.66973	5.33485	0	5.00553	2.64504	4.45567	0.660187	1.96048	4.95853	1.99152	3.21893	0.30963	1.84487	2.43777	1.48284	1.70463	1.62616	0.798419	4.22033	0.516409	4.31314
DDB_G0269076	138.675	111.735	140.254	82.6221	88.5606	72.9828	117.245	60.653	97.9043	57.0658	53.6168	61.4296	56.4265	0	0	0	0	0	0	0	0	0	0	0	0	0
DDB_G0269078	0.109765	0.140741	0	0.131824	0	0.513868	5.37358	39.2854	49.1325	33.884	26.4482	28.1429	23.9509	0.435276	0.602553	0.540427	0.116992	0.179434	3.16231	15.3098	75.902	74.7196	85.1213	51.4498	49.0435	42.3383
DDB_G0269080	0.094485	0	0	0.587438	1.2954	1.20578	4.62555	8.29459	8.85718	25.7267	3.79341	3.67979	2.41953	0	0	0	0.285876	0.625511	1.24469	6.45525	4.24778	4.68474	14.3396	3.55491	1.92265	1.83706
DDB_G0269082	0	0	0.466785	0	0	0.615529	0	0	0	0.725599	4.0408	19.8838	92.0563	0	0	0.34659	0	0	0.795417	0.406519	0	0.385767	0.284193	1.24765	21.0832	42.5388
DDB_G0269084	2.69085	2.9216	1.87578	1.55135	0.877772	1.13285	0.680839	0.729259	0.622218	0.245818	0.248754	0.229783	0.47631	0.411191	0.543922	0.640169	0.275686	0.648312	0.306328	0.279857	0.307531	0.187702	0.143332	0.186603	0.0494604	0.24759
DDB_G0269086	54.2608	14.6338	30.5326	20.2233	13.1594	11.5952	17.2587	21.6675	12.4404	8.80208	11.8567	12.0617	20.2003	33.8781	12.9805	22.1581	14.2771	11.4139	11.5778	16.6842	13.9591	13.1466	6.53381	9.07663	11.8764	22.7851
DDB_G0269088	0.956906	36.42	9.62354	3.14835	2.73042	13.2119	7.19618	2.34436	4.90062	0.747182	1.94426	0.861801	1.65937	1.19216	34.7945	6.69296	1.1093	4.4145	16.9921	4.758	3.15404	3.91739	1.27155	1.77752	2.81771	2.10527
DDB_G0269090	0.620794	0.730781	0.698527	0.471598	0.376984	0	0	0	0.106772	0	0.0558584	0.0985758	0.292426	0.40909	0	0	0.0485597	0.0317739	0.0506563	0.0609145	0.035757	0	0	0	0	0.0319634
DDB_G0269092	0.665175	11.6207	6.13118	0.68926	18.8088	28.4164	136.458	49.022	87.2964	75.4662	69.46	84.6734	73.1061	1.79767	22.124	12.0418	3.32038	25.7972	57.8341	218.405	173.667	184.355	223.818	224.174	222.485	197.574
DDB_G0269096	0.116289	1.0275	0.542546	0.58334	0.477867	0.151631	0	0.342227	0	0	0	0	0	0.540354	1.4497	0.236182	0.513128	0.532502	0.570162	0.266802	0.666861	0.193996	0	0.195484	0.160984	0.279076
DDB_G0269100	427.896	2710.35	1236.21	2486.81	2164.58	1592.77	846.809	782.383	436.364	451.719	682.383	337.618	1015.91	643.328	5099.69	2772.36	3470.95	2949.43	2747.78	1553.37	1293.55	1114.48	570.187	782.217	869.262	1319.45
DDB_G0269102	394.949	914.266	797.344	362.801	246.74	230.022	125.877	99.2406	131.128	48.8177	42.9442	29.8424	49.52	591.614	960.352	535.25	239.344	346.212	391.789	184.597	170.39	178.809	74.2695	54.653	61.1174	71.5535
DDB_G0269104	135.186	148.762	156.647	104.596	99.2801	103.235	56.8576	62.6064	70.1489	33.6038	44.9068	116.336	72.5905	100.334	100.835	66.3755	35.746	94.2884	122.658	77.8451	74.9986	75.4667	52.3021	85.9546	143.228	106.254
DDB_G0269106	29.822	6.84395	14.4854	21.1088	16.0914	54.3945	52.2019	95.088	98.0621	57.8097	62.684	40.1367	71.3485	43.4519	10.8627	25.0916	20.5713	41.3165	121.136	82.499	228.88	269.899	132.868	146.495	181.502	150.871
DDB_G0269108	0.105739	0.0581837	0.351886	0.188203	0.263549	0.325205	16.8939	52.9919	89.6966	243.648	206.27	307.052	996.281	1.18131	4.11095	2.46047	1.51976	0.973846	13.7367	18.5278	77.7737	125.888	262.242	246.228	448.449	1229.7
DDB_G0269110	275.258	270.738	310.105	310.655	273.831	294.173	246.726	195.491	254.637	171.178	170.064	157.337	320.006	260.315	310.37	250.046	183.902	366.757	468.275	440.501	352.676	359.731	262.386	257.404	281.302	444.628
DDB_G0269112	1.094	1.06781	0.395155	0.945662	0.984287	1.05642	0.80006	1.5627	0.731175	2.98773	13.1318	14.3111	147.528	1.90008	2.20668	1.54826	1.22043	1.34358	3.62883	3.37393	3.97572	6.60305	4.4327	17.1864	35.3194	203.874
DDB_G0269114	37.3482	24.1117	43.9088	25.4961	28.6156	34.2966	33.9918	42.3774	42.1716	35.8492	36.3806	31.021	27.1202	12.3299	10.5315	14.7872	6.93333	13.8789	18.86	16.5719	16.5061	19.0545	13.4722	14.6958	11.5487	15.3476
DDB_G0269116	11.5936	9.92682	16.8441	215.609	1040.72	2655.2	5200.25	5724.96	5870.64	3644.2	3046.86	2561.13	3899.82	11.2377	26.558	28.2572	65.2545	636.78	1762.63	2709.9	3656.02	3639.09	2756.19	2032.24	2491.62	2683.36
DDB_G0269118	244.375	147.822	199.313	146.162	108.417	105.59	95.1542	86.533	87.2835	60.578	40.7035	24.0859	32.755	1115.81	607.266	683.847	272.818	699.03	439.093	472.859	378.108	357.599	235.799	142.648	137.393	149.647
DDB_G0269120	565.783	303.561	340.775	174.887	177.73	180.169	122.761	102.556	120.851	48.6328	56.6924	38.8877	62.4717	138.129	75.1884	54.0981	24.4773	64.9377	58.9457	38.3463	33.0645	29.7582	15.5394	17.0245	17.867	19.4947
DDB_G0269122	870.483	812.6	851.84	458.714	224.569	213.238	149.171	165.932	176.176	433.227	509.998	521.527	348.478	1493.06	1509.52	1393.48	576.909	570.39	428.821	324.695	431.665	448.135	820.704	963.048	943.904	659.132
DDB_G0269124	1.31244	1.41981	1.61031	2.03046	4.4394	7.04342	307.06	409.232	376.554	1291.6	1524.89	1639.37	827.963	5.58634	16.9634	4.38426	4.47165	5.58077	34.1381	379.327	484.825	488.014	1312.15	1658.15	1444.86	859.762
DDB_G0269126	17.3764	12.0381	12.2335	10.0681	6.38245	3.58466	1.59315	0.830007	0.495725	0.241236	0.510644	0.281645	1.10406	6.71086	6.35115	7.82595	4.44139	4.77525	2.83115	1.70141	1.03653	0.810039	0.273508	0.356042	0.558323	0.628134
DDB_G0269128	0.299418	0.532809	0	1.39898	6.43854	11.2284	26.1763	28.1319	41.3314	53.3508	46.8843	52.8149	34.433	0	0.347538	0.186353	0.420119	1.97451	4.54164	10.4029	13.4142	12.5222	22.8101	17.7709	18.1509	15.7075
DDB_G0269130	18.3554	11.2174	26.7109	30.1264	39.742	32.3513	21.9883	37.348	32.7575	11.6539	11.6564	6.55675	11.2566	27.8013	19.722	37.557	61.8387	72.2907	55.0982	54.0878	63.903	64.3647	27.457	19.6017	19.2745	21.0027
DDB_G0269132	2.28936	1.77881	2.37613	2.48633	3.13913	5.46267	187.948	235.661	70.4743	753.035	1347.46	974.913	1324.66	4.4901	10.4846	5.06992	2.79715	3.47393	31.1745	205.861	147.612	89.754	394.96	941.431	909.161	1154.22
DDB_G0269134	7314.08	9224.78	8351.77	17455.7	11149	7298.31	5185.21	4514.22	2479.29	7991.92	10028.1	7351.64	6945.26	11024.9	16437	16416.2	33422.2	12491.5	9991.1	6510.91	5336.62	4713.49	6610	9433.35	8436.03	7190.37
DDB_G0269136	2876.58	2720.97	2445.5	4061.26	2539.47	2051.56	1936.1	1755.71	1173.74	3758.29	4664.22	3736.9	2980.81	2354.83	2065.2	1965.74	2891.16	1278.95	1470.86	1560.88	1580.31	1366.12	2419.25	3146.95	2997.53	2138.59
DDB_G0269138	1060.76	1089.56	1124.85	908.164	953.073	1034.28	969.317	962.35	886.335	651.581	562.052	289.832	350.585	1597.73	1795.64	1404.58	2432.86	1696.42	1943.18	1966.25	2124.29	1770.56	1082.13	837.733	671.519	681.452
DDB_G0269140	102.904	201.247	141.568	100.253	84.1663	146.556	89.96	90.339	106.55	54.2967	45.9815	27.9149	48.1212	57.1475	134.631	95.0055	56.2413	67.061	125.718	81.5934	79.8787	102.769	42.6874	36.3781	31.3618	38.6601
DDB_G0269142	110.967	79.1252	76.8836	49.0221	53.8832	71.0903	82.2299	81.4006	81.185	72.2227	100.166	110.088	89.3109	108.979	97.377	93.1234	44.8329	74.9122	106.453	123.809	116.756	103.91	70.1979	96.819	103.133	96.7691
DDB_G0269144	1268.76	1020.82	1139.79	1062.04	790.573	684.203	1134.63	1394.74	1898.18	2362.82	2094.59	1956.4	1287.77	902.469	1027.56	1021.94	645.617	813.82	809.841	1167	1551.46	1712.15	2231.05	2164.57	1545.04	1351.59
DDB_G0269146	565.041	680.158	625.262	1084.42	643.576	592.621	444.64	384.4	270.341	611.027	582.931	380.336	415.133	773.131	1121.09	1171.81	1449.76	814.549	987.675	890.473	714.071	589.1	761.288	794.193	618.915	607.202
DDB_G0269148	404.74	253.302	255.419	348.298	412.918	340.591	247.416	212.237	221.888	77.8347	48.4833	40.3666	64.0283	212.95	183.069	191.319	182.148	323.851	289.733	230.229	194.498	191.659	67.3308	43.2502	36.5606	47.3271
DDB_G0269150	26.1979	25.5643	20.474	21.5652	25.343	28.7836	34.2688	44.1087	46.5291	90.4296	109.229	99.3629	56.4364	5.60636	7.99369	9.46293	5.12221	7.68787	11.8029	14.9442	14.0326	13.6974	19.0943	34.2835	21.9489	20.8013
DDB_G0269152	11.8227	8.9661	14.8901	18.8444	26.5717	26.5686	14.2515	12.8082	11.7328	4.31067	4.2989	2.39505	5.64396	9.13918	6.92404	9.81968	18.5218	24.8721	23.8615	15.79	11.6618	11.8232	3.49637	3.01556	2.63736	4.35255
DDB_G0269154	151.644	102.738	118.887	222.963	287.555	230.569	148.578	123.721	120.176	56.5343	49.4346	37.6572	58.3598	124.019	118.333	150.907	150.547	325.646	289.973	231.176	174.888	170.811	66.3287	65.6714	53.6228	75.905
DDB_G0269156	486.016	782.107	649.42	436.064	342.703	453.475	265.9	239.531	138.848	108.525	99.907	73.7935	148.238	428.272	964.572	910.449	382.487	368.32	527.707	339.679	289.924	272.703	112.514	114.778	104.649	150.811
DDB_G0269158	114.018	121.634	97.7248	128.528	165.429	165.99	169.672	149.725	141.319	184.027	190.194	169.72	105.653	32.1181	73.9237	74.1422	45.9152	89.3203	109.361	114.874	83.222	79.2713	72.7375	115.509	71.6348	70.4632
DDB_G0269160	366.969	1655.12	1019.31	928.085	450.395	1031.17	280.134	199.679	92.4184	102.643	104.508	51.7429	143.28	467.943	2293.35	1364.57	1394.18	560.365	1477	319.562	278.178	236.706	110.907	110.511	106.644	165.357
DDB_G0269162	17.4658	15.5474	24.7758	35.0291	39.9581	43.0136	32.9443	29.3455	26.2412	34.7672	36.6888	41.2038	65.5237	10.7163	11.8324	16.7416	27.2618	30.1896	30.3599	30.3676	24.2267	19.8039	21.6964	27.711	30.8084	48.1642
DDB_G0269164	16.5582	10.7825	15.2979	17.0634	16.3837	20.9797	19.8383	14.4403	13.7224	9.52915	10.4606	9.6285	7.49687	28.0728	23.9838	28.5153	31.5994	43.2368	42.5432	45.1866	35.7575	35.496	18.3943	17.0249	16.7669	17.1513
DDB_G0269166	48.8584	87.2313	75.7457	94.1169	73.4029	133.886	70.5111	74.2978	56.5706	54.5953	51.4786	40.8756	49.1067	42.8017	93.9348	84.31	90.3569	76.4243	141.562	80.4477	76.8018	73.204	52.7728	48.2336	44.2106	50.2446
DDB_G0269168	378.628	240.728	281.013	155.918	101.312	84.6756	65.6816	68.5805	76.8298	58.2118	44.8506	33.6158	55.0782	329.374	205.868	245.113	193.961	150.962	84.046	64.2149	78.8161	88.2318	59.6849	49.4817	51.0879	55.177
DDB_G0269170	175.76	354.557	357.749	141.716	136.892	151.529	222.28	237.811	457.286	253.572	211.324	180.419	128.882	404.831	581.157	436.925	153.248	324.311	257.167	308.488	591.162	762.321	527.984	347.603	306.348	256.719
DDB_G0269172	10.357	12.9268	13.8072	10.4942	14.7606	19.7141	16.9941	21.6223	19.757	7.60058	4.31838	3.46032	5.9623	4.4391	6.47704	5.92731	6.89518	8.57205	12.7813	10.8143	11.2567	10.5793	3.42184	1.72926	1.49488	2.64026
DDB_G0269174	196.795	156.515	232.746	199.052	233.719	186.858	293.628	270.417	361.934	273.571	194.904	173.489	119.453	115.612	96.0096	117.592	124.487	178.521	152.073	254.367	259.214	267.091	216.19	141.732	119.612	109.894
DDB_G0269176	0.825115	0.207842	0.45716	0.448194	0.233764	0.802587	4.39621	1.57127	1.60708	1.57689	4.72766	2.96744	1.32363	15.0897	7.19601	11.714	11.107	15.4231	15.966	17.977	13.731	13.5962	7.64395	12.0318	9.73982	8.71944
DDB_G0269178	0	0	0	0	0	0.128467	12.8582	4.93092	6.36665	12.3845	25.8747	40.2551	37.796	0	0.455158	0	0.175488	0.269151	0.963039	8.06993	3.51017	5.24781	13.2852	34.1572	53.5553	48.4362
DDB_G0269180	24.6111	21.4048	8.68797	2.9063	6.44592	4.10166	54.9548	90.3622	92.9323	24.9723	7.12863	5.27182	10.2068	15.8842	15.6986	7.16325	1.85981	6.70547	3.62574	58.4807	94.4217	84.1936	23.8333	6.31594	6.59815	8.74495
DDB_G0269182	91.8027	17.837	68.076	37.9691	19.3167	18.5617	43.0149	64.2882	94.8131	79.3632	64.5663	74.4248	58.8255	49.9854	11.8856	30.0048	17.9297	21.5024	18.7112	35.0912	53.6076	65.1014	56.4555	52.086	48.7254	47.7943
DDB_G0269184	26.1925	34.2622	56.2308	75.9708	96.8627	90.5318	123.996	148.03	163.623	124.247	112.377	79.1035	81.4052	27.2825	41.9683	73.0849	102.914	138.118	136.116	194.445	197.426	195.325	142.647	124.86	114.887	115.577
DDB_G0269186	63.7607	23.4413	38.7074	26.6518	26.3094	39.9972	55.5853	57.6818	89.0951	148.17	188.225	249.204	120.216	43.5346	21.4674	28.7325	24.9961	28.4738	37.0465	49.5931	67.453	75.4384	148.508	165.092	173.724	115.871
DDB_G0269188	24.6936	14.4101	26.3665	21.6337	22.293	21.4601	20.796	30.2915	28.405	45.6465	76.1872	79.041	76.7512	20.3522	15.0142	20.4126	14.5462	22.4276	27.8377	28.2099	30.4839	38.9983	47.9404	70.9845	116.017	78.6058
DDB_G0269190	124.055	57.0942	42.3965	33.6394	27.6377	21.1925	19.6304	27.4999	29.4594	19.3902	13.2718	7.20914	8.37849	183.145	96.7586	81.594	67.0334	74.8567	45.7688	57.4744	72.0068	70.008	42.3255	23.6857	16.8381	18.179
DDB_G0269192	63.8178	27.5308	43.0499	28.5415	24.9048	26.1641	29.4091	35.882	60.1852	26.4304	17.2223	14.7111	16.6658	50.8274	29.9789	36.0722	21.2848	33.9001	33.0573	39.4453	51.7099	61.4337	32.5603	21.1179	16.1375	18.0829
DDB_G0269194	58.3887	62.7571	61.1304	87.6587	114.948	156.142	157.324	192.092	158.856	218.199	234.571	159.311	131.697	24.6712	37.899	41.0915	58.3949	63.9098	102.675	100.781	100.605	93.1788	88.9685	111.415	80.4443	94.7012
DDB_G0269196	527.729	656.092	630.721	534.985	375.604	308.979	146.395	140.343	118.881	66.2869	53.3169	29.0366	50.5749	661.023	1040.51	979.982	876.712	592.599	545.575	322.331	272.435	254.858	113.577	76.3587	70.3452	80.8544
DDB_G0269198	35.1313	33.4014	37.7598	53.2022	35.1156	35.9375	39.9235	44.9473	37.71	109.161	140.166	91.0333	122.15	13.1862	20.9152	22.8878	31.2318	16.5516	20.4037	18.1535	20.8058	21.6146	30.8981	48.2123	41.2551	59.9725
DDB_G0269200	130.089	328.127	151.552	125.103	141.077	225.41	165.384	136.996	123.21	69.1308	58.713	44.6708	74.6979	114.062	359.763	163.959	121.362	134.372	261.865	187.699	179.012	186.469	81.1739	60.787	56.8726	78.2554
DDB_G0269202	92.3758	824.913	150.157	51.7902	169.782	125.486	114.043	81.9895	36.4972	35.5211	33.5006	16.0864	44.5868	202.219	1723.73	328.663	107.542	359.364	343.204	251.924	228.327	198.41	98.4168	81.3436	70.7355	84.2336
DDB_G0269204	13.2515	30.1116	56.4194	41.3641	33.9356	54.4689	43.1937	36.5502	37.1759	18.3576	17.5439	12.6056	22.409	3.05134	10.26	17.948	11.8371	10.2154	18.2838	15.5544	10.8409	11.0979	4.69474	4.17392	4.13704	7.97513
DDB_G0269206	10.3109	3.07028	26.858	47.0105	58.3272	103.048	152.641	104.528	149.728	38.015	21.889	20.4628	159.085	2.84367	1.56344	12.9878	17.9873	25.0872	49.0952	61.3961	46.1825	50.1986	15.5714	8.89256	7.24024	74.9361
DDB_G0269208	2.90636	7.30325	4.92624	3.48851	4.30051	6.97068	10.1463	5.4766	9.04526	2.82471	2.03945	1.30299	8.26155	0.60317	1.19712	1.08661	0.137487	0.300827	0.406873	0.218989	0.20512	0.304973	0.097659	0.113401	0.0986651	0.240048
DDB_G0269210	4.2711	0.67627	0.925871	2.54284	2.90962	5.11594	5.95426	6.3627	11.5515	4.94734	2.41866	2.19759	4.88442	0.329566	0.25861	0.552879	0.745055	0.832135	1.89937	2.43683	3.79083	5.20911	1.7935	1.74267	1.3543	2.03591
DDB_G0269212	49.5288	3.62037	3.49024	8.31359	3.10637	4.81994	3.90778	2.53635	1.70349	1.07812	1.82093	0.866606	2.05332	13.2848	5.16449	2.59977	2.98453	3.38072	2.24302	1.62435	1.08614	0.577168	0.921905	0.837366	0.546934	0.765171
DDB_G0269214	92.0161	16.9059	4.82961	13.7523	100.831	74.6808	255.156	238.255	279.722	76.2071	61.6599	40.1039	89.4392	55.2047	11.2277	3.66951	4.3909	65.9581	51.3959	178.213	167.142	182.016	47.8351	35.0707	27.5423	55.1795
DDB_G0269216	13.3018	12.8407	17.2234	11.0003	10.9149	11.0965	13.5806	11.7238	30.2837	7.44801	3.67682	4.12512	4.0664	21.8414	7.94734	11.7032	6.56983	17.7805	14.9098	12.8578	17.2487	23.6719	9.4277	8.80886	8.13981	6.95738
DDB_G0269218	58.0706	8.47429	21.8492	10.9449	6.47	5.64486	20.3456	22.4493	30.127	24.5652	25.0412	32.918	30.6087	63.9578	6.56051	9.62721	7.01137	17.7161	7.98182	17.016	20.7034	19.2206	34.3551	26.8321	30.0712	28.4244
DDB_G0269220	13.2881	5.61787	13.649	6.66339	3.57783	7.93893	6.10214	5.39469	4.33018	1.83093	0	0.6663	1.3832	28.9625	4.04964	5.4768	4.54234	6.32272	7.86001	7.12993	5.60937	3.74033	2.6488	0.888666	2.06073	1.39516
DDB_G0269222	1.95868	3.21301	6.17918	35.279	58.9109	42.7787	57.6684	49.748	51.7074	26.8618	27.1903	25.8681	29.067	0.77281	1.32113	2.3658	9.95058	21.7174	18.9258	30.733	19.4484	18.0212	9.12023	9.91288	7.98085	13.4651
DDB_G0269224	25.0738	49.8917	35.0013	14.1049	14.2654	15.8899	6.65475	6.52271	9.55707	4.52424	2.84817	2.05881	4.06804	10.5226	25.4564	13.9021	4.77658	10.188	13.6677	7.23506	6.89266	6.26291	3.82804	3.61261	5.04994	4.68646
DDB_G0269226	65.5006	19.6752	28.1206	22.3651	12.481	8.76567	8.31498	6.5592	4.87145	2.57293	1.73158	0.971056	2.51307	50.822	20.1698	34.5516	17.0925	15.9918	9.31976	10.5986	7.09784	6.83237	3.7094	5.12502	10.2134	8.73422
DDB_G0269228	3.82127	4.83699	4.49134	3.48792	3.08886	6.51855	4.98909	1.8741	2.84662	2.23313	1.84593	1.75208	2.00154	1.9431	2.27505	2.47097	1.51939	2.70916	5.63125	2.83702	1.37339	1.52635	2.64545	1.47579	1.37081	1.50075
DDB_G0269230	360.124	278.764	394.391	449.865	279.404	284.679	188.46	161.568	145.084	126.54	117.633	114.155	140.683	629.999	481.596	581.435	775.936	610.472	507.042	387.774	338.134	311.319	267.856	236.4	271.243	294.858
DDB_G0269232	3.12952	2.12381	3.35717	4.7531	4.75552	2.89181	3.67858	3.08071	3.27134	2.01444	1.15835	0.525258	1.78723	4.00487	2.20263	3.12222	4.11714	5.45502	3.25652	4.70873	4.11985	4.66484	1.76212	1.17668	1.31682	2.19967
DDB_G0269234	9896.35	17871	20083.5	17797.9	7946.85	7672.63	3009.45	1962.01	1097.96	1390.39	1381.38	560.708	1319.17	2223.44	3973.74	3571.25	3808.5	1722.97	1662.71	499.626	318.608	257.258	162.506	143.57	124.735	156.329
DDB_G0269236	412.049	274.281	391.718	278.488	258.494	356.526	366.382	308.429	465.176	340.526	388.431	541.643	408.428	524.997	353.53	360.258	203.967	392.749	607.622	573.732	669.252	687.325	638.907	743.526	881.22	732.453
DDB_G0269238	339.66	180.185	269.366	330.926	364.34	372.491	378.019	419.399	488.024	726.008	873.045	925.133	549.252	407.842	262.461	295.483	528.645	537.635	594.843	575.21	691.828	725.082	1125.87	1231.12	1239.64	846.193
DDB_G0269240	133.394	198.641	236.554	193.986	186.454	201.613	117.264	119.83	98.3015	39.6439	28.7573	20.5857	40.5138	110.021	170.425	164.164	137.992	195.303	247.324	147.283	128.148	122.36	49.9774	41.3408	48.3676	51.841
DDB_G0269242	263.921	312.571	275.492	271.011	168.758	232.242	219.542	213.047	188.207	359.177	418.676	391.581	376.686	204.86	331.928	312.935	235.13	173.823	256.587	242.544	269.25	255.433	364.134	445.933	381.145	381.967
DDB_G0269244	9.48008	10.5592	13.762	11.0493	15.2932	16.109	17.452	16.2074	19.8513	14.1407	10.7152	8.80879	10.4655	2.04362	2.48202	3.70254	3.21055	4.73835	5.72116	6.74802	5.41449	5.78023	3.2024	3.35625	3.48403	4.10737
DDB_G0269246	88.5537	36.9944	56.3167	22.9888	18.4168	17.0474	17.6142	28.7253	28.7648	29.7059	27.3733	30.626	51.7582	112.621	53.4647	61.4213	26.7411	40.9693	34.6585	27.8885	47.768	64.5811	45.5109	42.7408	59.5982	70.1487
DDB_G0269248	554.553	332.378	340.411	140.931	125.41	87.7078	38.8966	25.3376	23.5399	17.205	18.4225	9.53837	17.6446	767.063	453.261	411.656	92.3663	249.966	164.765	80.1021	55.3059	40.2296	26.6934	24.7341	29.9323	28.1793
DDB_G0269250	38.4354	36.0648	38.2639	50.9276	42.0295	43.7098	46.6933	51.5939	53.2759	47.0252	43.495	42.1016	46.1915	6.3573	10.9191	13.8001	11.1477	12.7357	14.9476	20.7405	16.4373	15.5207	11.4809	13.6118	9.92171	17.1152
DDB_G0269252	30.5023	54.4859	40.8196	50.3063	64.1335	73.3675	55.909	77.5144	97.2038	137.347	123.612	112.759	80.6166	18.5515	43.3908	34.1168	33.9328	52.7474	55.635	50.4777	61.0814	75.4288	88.8723	72.9144	60.0848	56.7643
DDB_G0269254	5.26363	2.18539	3.90024	1.85421	4.34507	4.69559	318.579	502.561	524.593	833.57	841.692	976.49	2557.26	11.3849	21.0811	20.1256	11.2884	13.299	72.0692	610.53	1079.07	1122.53	1777.59	1755.46	2474.44	5164.06
DDB_G0269256	8.4575	3.56804	7.87707	3.28069	6.96151	3.19924	1.43138	0.90348	2.8779	1.29579	0.685382	1.3285	0.983211	1.81681	1.4386	0.527295	2.48674	1.23116	0	1.63468	0	0.79444	0.428544	0	1.21139	1.65096
DDB_G0269258	0.631697	0	0.955376	0.344334	0	0	0	0.562512	0	0	0	0	0	2.36659	2.30641	2.40922	0	0	1.47044	0	0	0	0	0	0	0
DDB_G0269262	7.44746	1.38622	1.65962	1.91899	1.91892	1.29766	4.7173	0.763471	4.37747	0.282586	0.381685	0	0.79844	5.02752	2.53347	2.16235	2.49606	1.33565	2.97875	3.61175	2.27425	2.98489	1.1965	0.730781	0.516531	1.15632
DDB_G0269264	0	0	0.226633	0.136169	0	0.353868	0	0.854905	0.531431	0	0	0	0.144644	0	0.771643	0.823151	0.357364	0.969542	1.42688	0.643655	0.33115	0.290574	0.292015	0	0	1.88346
DDB_G0269266	7.13322	4.23422	4.45671	4.87933	6.08073	8.67562	4.96653	6.78425	3.18985	1.96247	2.07489	0.38413	2.65811	0.218045	0.416167	0	0	0	0.249297	0.299781	0.354571	0.156714	0	0	0.1715	0.314606
DDB_G0269268	4.77027	3.55465	2.84567	2.11959	3.2509	5.55792	2.8813	3.12729	2.10657	0.309372	1.78058	0	2.59806	0.951274	0	0	0	0	0.54381	1.30787	0.383862	0.394173	0	0.30851	0	0
DDB_G0269270	5.2787	2.02589	3.25558	1.90364	0.807422	0.693035	1.72551	0.726091	0	0.416548	2.11296	7.04656	2.28985	2.84077	0.802049	0.440968	1.60906	1.75131	0.533521	0	0.346495	0	0.358384	0.358531	0.590511	0.309734
DDB_G0269272	9.96065	7.45512	8.26452	4.84475	3.58215	5.62325	3.3821	2.09607	3.36792	4.31427	7.83849	10.6016	4.0412	4.48159	3.31017	3.6448	2.21906	2.59368	2.51446	1.41278	1.24019	1.79204	1.94422	2.12903	1.96055	1.74847
DDB_G0269274	14.5844	14.7991	15.9516	12.4243	9.39397	7.67807	3.22557	2.55815	1.80146	1.46836	1.4343	1.44142	2.10327	5.86113	5.82083	6.92371	4.68944	4.8835	3.04568	2.42794	1.23781	1.51918	0.67984	0.729114	1.11662	1.55297
DDB_G0269276	19.3225	28.0236	53.7794	58.7854	59.722	38.205	37.8855	26.7047	41.1859	18.9369	19.4477	15.128	30.7369	41.597	46.4169	103.483	72.2758	113.319	71.5987	74.0579	82.4293	73.5732	32.678	32.1738	45.4463	43.6149
DDB_G0269278	2.52062	0.569662	0.904819	0.740604	0.622629	0.765765	0.703248	0.221943	0.176742	0.549937	1.13579	1.14223	0.38785	3.27833	0.348466	0.450636	0.290421	0.879403	0.258844	0.586443	0.59278	0.158136	0.370812	0.360345	0.360305	0.21164
DDB_G0269280	0.696691	0.259268	0.623477	6.33658	76.9042	35.317	151.19	153.575	137.375	467.519	584.851	871.957	425.789	3.37471	9.62506	3.47087	16.2671	80.0524	63.3147	232.061	204.084	194.583	581.008	702.461	889.618	546.676
DDB_G0269282	53.128	16.7458	21.3481	20.9851	15.3127	14.2058	13.5981	12.2335	14.3895	9.62336	6.8894	5.09258	9.04201	109.918	32.5808	37.6851	23.057	54.2709	30.6655	33.5701	34.5488	38.4845	27.9727	21.5391	27.0436	17.8087
DDB_G0269284	18.6691	12.2968	18.1963	13.4206	13.3204	17.4335	19.4212	21.4245	23.3372	20.3673	18.8894	19.5039	15.2709	18.4798	9.29534	12.7389	10.783	20.1179	25.1126	31.2959	27.2356	30.4078	28.4012	27.9127	23.9944	20.6047
DDB_G0269286	32.8817	19.7848	25.0905	29.811	35.991	40.4833	32.7132	29.1777	37.805	18.464	14.543	10.2759	15.8204	5.0686	4.32726	4.86057	7.24253	8.48965	10.8955	10.23	6.7979	8.79344	4.10945	4.23968	2.68056	4.28134
DDB_G0269288	46.008	18.1728	28.5703	26.676	32.8124	29.3951	28.4541	29.4531	35.9038	29.4149	32.5728	27.7567	27.5493	4.25565	2.60175	4.8685	3.03371	5.23653	5.25479	5.80932	4.39182	4.75203	3.18575	4.71652	3.02469	5.08044
DDB_G0269290	515.216	306.118	497.889	513.691	290.231	245.592	181.312	137.017	66.2033	113.159	133.917	65.4795	138.924	648.198	444.815	672.389	747.394	437.598	399.131	356.184	208.585	166.655	134.542	154.798	155.739	203.402
DDB_G0269292	45.2893	36.6906	38.4772	52.8514	67.3578	46.7345	42.863	25.3725	16.2717	7.85722	10.6451	3.80203	10.4495	38.5129	33.795	42.7364	75.1922	76.69	58.8589	41.375	32.6202	19.3749	9.85947	7.20044	7.42271	9.48308
DDB_G0269294	8.37385	11.9561	10.8847	6.46117	8.59201	10.8506	13.9541	12.9241	14.7711	10.1314	9.36916	6.26115	9.81076	3.96023	4.44902	4.74986	3.43771	5.6095	6.14065	6.45594	6.67931	6.44258	4.66785	2.94266	2.52562	5.08951
DDB_G0269296	13.4436	52.3196	9.27028	2.71154	3.01015	5.66731	1.61108	1.42732	1.72082	1.23893	1.77918	5.32694	9.63091	7.09685	26.6238	4.96181	0.739585	2.11633	3.55367	1.29486	1.09389	1.45771	1.13545	1.19195	3.584	5.80069
DDB_G0269298	36.163	139.31	63.8948	79.1375	63.5058	72.3283	34.1275	30.2663	25.1835	21.3842	18.1115	13.2913	23.6028	16.8338	84.2757	48.3996	42.6694	42.7816	55.445	26.5086	23.1605	24.7958	17.834	14.3961	11.5753	16.7353
DDB_G0269300	9.89712	7.15367	7.28962	4.71631	5.84833	5.67568	10.2188	12.3871	11.9361	6.68709	4.82809	2.89046	4.50254	8.25023	4.62063	5.706	3.80346	6.96602	6.07866	11.8	12.7889	10.3585	5.97605	3.4777	3.18464	3.33365
DDB_G0269302	26.1104	3.66227	10.8141	3.87834	2.91805	2.30992	1.74382	0.716091	0.943949	0.793903	0.720215	0.497996	1.99115	11.6671	1.39976	2.62346	2.48489	3.65209	1.61328	1.76145	1.09328	0.797786	0.547933	0.61247	0.594052	0.893587
DDB_G0269304	12.6229	0.109532	3.71933	2.78232	1.9142	1.22347	1.0621	0.708734	0.867519	0.263637	0.992108	1.66347	3.65495	3.62078	0.367291	1.02808	0.894149	0.883377	0.793694	0.682744	0.499652	0.391834	0.267058	0.341742	1.32216	1.99127
DDB_G0269306	9.01581	3.36863	5.6888	3.4952	4.52617	3.24837	3.02779	3.11116	5.00054	1.83717	0.657836	0.501816	1.30865	8.03795	3.66186	4.03458	2.96808	5.76163	3.9644	6.22339	4.28386	4.25344	1.9036	1.07927	0.602974	1.18312
DDB_G0269308	3.71793	2.20926	1.78721	2.5734	1.06393	1.27489	1.44922	0.4073	1.09266	0.143422	0.117312	0.504395	0.397049	0.872806	0.676501	0.732271	0.389261	0.217782	0.735263	0.339461	0.311941	0.261894	0.06915	0.173095	0.17879	0.0690675
DDB_G0269312	24.3455	0.450217	9.09655	5.91094	4.55009	5.04761	4.07581	4.0596	3.07303	2.28913	4.25223	3.18104	3.80268	14.0141	0.257353	4.37109	2.90458	6.56992	3.27884	4.29089	2.8933	2.63303	1.94021	2.03487	2.74223	2.78819
DDB_G0269318	0	0	0	0	0	0.29908	0	0	0.53754	0	0	0	0	0	0	0	0	0	0	0	0	0	0	0	0	0
DDB_G0269320	0	0	0.286094	0	0.296579	0.279784	0	0	0	0.0973859	0	0.46426	0	0	0	0	0	0	0	0	0	0	0	0	0	0
DDB_G0269322	37.3994	13.0228	11.4688	9.10541	8.54403	6.13683	9.01861	5.97184	3.51827	3.18664	3.82703	2.24876	5.19007	47.073	12.0673	6.63501	3.80382	16.7859	10.037	10.2965	10.7056	8.92557	4.17136	5.05154	5.34237	5.57376
DDB_G0269324	19.1732	11.6802	10.1946	1.6348	3.2292	2.34915	24.6862	38.0688	30.8832	6.80212	2.66839	1.18802	2.62159	8.96813	1.17093	1.24803	0.16721	2.59869	0	9.31775	12.1104	7.9351	2.10359	0.523226	0.554746	0.330188
DDB_G0269326	13.9538	22.6442	28.1302	20.2981	14.5761	12.9566	17.7397	14.9269	15.1556	19.0345	17.8368	18.9369	17.5418	6.93363	11.8843	10.9311	7.47135	7.32196	8.69687	12.7443	9.52958	8.48796	9.30394	8.38714	8.41604	7.64071
DDB_G0269328	6.62263	10.5159	8.33533	11.0418	16.2219	16.1827	13.6114	10.8755	12.0899	10.3904	13.696	20.021	22.4795	1.39237	3.67848	3.61556	4.40091	7.86978	6.4088	6.91773	5.11557	5.58983	4.21899	6.02481	7.91041	9.92987
DDB_G0269330	1.80109	1.86276	4.59294	6.63478	11.1319	8.05653	14.6038	10.797	11.7449	5.30721	5.7411	9.3647	10.2145	2.19868	2.32999	1.69442	1.4333	6.33506	5.92989	6.20391	5.21677	6.34842	3.14699	2.83513	3.14591	4.60759
DDB_G0269332	22.8151	27.8431	27.5212	41.8829	47.7832	41.5394	26.2856	24.3737	26.1712	11.1872	8.36212	7.31304	11.3058	35.5209	35.4947	49.7688	57.7644	63.5791	66.2571	44.2523	39.5317	40.955	16.5372	12.5964	11.589	13.7556
DDB_G0269334	91.7773	146.045	110.745	227.868	267.958	292.704	190.925	138.748	137.01	97.9806	104.473	47.224	107.32	219.128	358.926	310.213	875.766	536.754	822.718	411.183	421.544	376.868	182.986	153.689	127.704	182.885
DDB_G0269336	45.0738	4.93845	10.5546	10.1054	10.8567	4.69307	11.5377	4.53899	3.71158	2.20427	2.47788	1.71334	2.53606	130.584	12.1648	24.712	23.742	53.116	16.4219	16.3973	16.6039	10.2364	2.95429	2.35694	3.52	1.87852
DDB_G0269338	11.7379	5.59255	3.60931	2.84263	3.10936	4.19764	5.75465	7.42776	7.83787	8.01953	6.05812	7.49467	13.4136	6.46387	2.98492	2.44222	1.61171	3.59614	3.61096	4.84203	7.49321	7.36824	4.48845	3.30045	6.27563	11.3618
DDB_G0269340	51.2286	14.4086	18.4986	9.64799	8.68156	7.66192	8.92467	5.71722	1.9626	2.10671	1.67038	1.0354	2.75992	80.2913	22.016	15.8413	11.9127	26.3259	12.6651	10.469	10.5455	9.6118	2.56225	2.74113	2.85878	4.12264
DDB_G0269342	88.0978	36.8395	69.8269	39.3642	48.4759	32.0956	45.4361	38.6516	57.8288	33.7869	26.8996	17.0229	11.2536	190.356	65.0636	48.2256	36.4694	83.2679	42.3027	79.589	81.6673	84.3651	57.2711	33.7373	31.9268	25.1872
DDB_G0269344	44.9145	0.50276	13.5702	12.4025	6.56154	5.35606	3.86699	2.93139	3.20714	1.80557	1.78787	1.25617	3.88073	46.5209	2.58763	10.8385	11.0787	16.5513	6.94818	9.40581	4.65953	4.78783	3.30148	2.81258	3.94021	4.8128
DDB_G0269346	1.57993	0.155637	1.29446	0.317335	0.331023	0.505963	0	0	0	0.110181	0.393149	0	0.156464	1.15372	0	0.383706	0	0.60439	0.156592	0.186935	0	0	0	0.081735	0	0
DDB_G0269348	12.945	2.74243	5.81122	3.73496	2.71896	4.1184	7.54639	11.1997	13.949	7.84196	4.69686	3.95387	3.61901	9.00399	2.83301	4.19466	1.74847	3.69952	5.02253	8.3203	12.7415	16.1421	7.70918	4.78766	3.60301	4.59612
DDB_G0269350	2.29316	1.54744	1.32434	1.14987	0.581467	1.25606	0.9926	2.04474	2.43919	0.476674	0.776555	0.716533	0.362754	1.64579	1.149	1.45318	0.62625	1.27964	1.09317	1.44989	1.79666	1.99109	0.508808	0.285731	0.266757	0.428669
DDB_G0269352	18.1513	10.2159	17.7656	10.6695	6.3482	5.88646	16.6303	13.3507	12.1998	11.5871	8.58309	8.6561	22.2599	19.2872	8.06712	14.302	14.7633	7.2782	6.42147	19.9249	15.6412	12.7663	17.2455	10.442	11.0852	21.8235
DDB_G0269354	18.4352	30.5435	14.219	8.97591	11.0796	8.66363	7.70564	4.34859	3.11453	1.67441	1.81397	1.54833	2.81665	6.1647	10.2504	5.52568	2.11012	5.15059	4.12809	3.29605	1.59069	1.56588	0.714916	0.835593	0.540672	0.981809
DDB_G0269356	8.90321	6.13766	14.3716	9.02493	7.09292	10.357	7.95211	5.28062	6.99491	3.02629	2.94604	2.10873	1.95567	5.53271	3.18011	6.02611	3.95836	9.4261	7.49684	8.75756	6.7372	7.41844	6.4753	5.87759	5.98522	3.46224
DDB_G0269358	22.5445	3.91892	6.03981	11.7361	12.3898	10.0974	24.7242	19.5824	20.1494	60.6632	55.189	111.505	38.0039	23.7813	4.76175	8.34621	12.3203	19.9869	15.7488	28.093	31.8861	34.3628	98.0602	104.765	136.497	56.1187
DDB_G0269360	0.476314	0.190661	0.924884	0.546273	4.14029	4.24182	17.2745	19.8276	24.8001	20.891	19.9257	15.3894	12.606	0.396695	0.545681	0.898048	0.642668	2.03457	2.83232	14.5045	17.3427	15.0549	14.8709	10.9753	8.34803	9.39787
DDB_G0269362	25.7465	24.0333	38.6205	24.3313	23.931	40.1899	16.3483	12.4145	9.27508	12.9212	11.0857	7.21106	9.8322	30.926	29.268	43.9423	30.909	28.6507	54.0679	19.469	19.5169	17.397	15.6271	12.0899	11.8997	13.7955
DDB_G0269364	28.4332	254.466	76.4148	33.1883	29.8288	17.935	11.5758	6.93842	4.56815	7.43633	7.61161	9.0179	10.4824	5.24842	60.1899	25.2096	4.87373	7.15349	6.43906	3.02482	2.13581	2.04621	1.45806	1.71857	1.75198	3.47388
DDB_G0269368	15.2593	11.1449	13.842	14.4291	35.5631	31.7347	49.5812	35.2417	49.3417	18.1244	15.6683	19.6115	27.7293	12.6874	15.3101	10.5695	11.0622	43.0974	44.4579	60.1998	51.3072	52.6671	30.125	28.1812	32.4044	32.0133
DDB_G0269370	52.6852	30.0006	41.7946	27.5105	25.291	19.774	13.5008	7.20722	4.45944	1.99507	2.57824	1.61105	3.39283	31.9034	20.1328	14.8791	11.3613	15.5038	9.2624	5.59509	4.44055	4.0112	2.40732	1.90997	1.91368	1.86524
DDB_G0269372	182.326	84.2991	142.773	69.3693	58.9743	49.2562	59.4741	48.8076	48.8961	19.3042	10.8642	5.81046	12.6757	249.417	118.061	121.028	62.9223	111.354	71.1789	65.8321	66.373	68.5589	24.8331	17.7761	23.2816	25.1411
DDB_G0269374	21.6206	9.87786	15.2914	8.44443	6.87185	5.40533	10.9764	10.7065	20.7146	16.1404	13.5648	13.9383	9.33283	6.67838	3.57415	6.46303	4.23749	3.8997	1.86368	4.26001	6.23206	6.55287	8.16279	6.00775	4.94334	4.30525
DDB_G0269376	8.79448	0.584267	1.32681	1.00938	1.11997	0.182749	0.819011	0.229758	0.274448	0.106302	1.04577	0.760145	0.526005	10.1724	0.434728	0.921292	0.551636	1.85819	0.532145	0.778798	0.552835	0.799305	0.804353	0.697122	0.816956	0.859191
DDB_G0269378	5.79003	6.47964	6.5763	6.54419	7.7087	8.0653	8.70093	6.48286	6.75508	3.29845	1.8035	1.9989	3.60057	5.59993	6.8243	6.24349	9.42704	8.86739	5.98407	8.28613	9.66528	7.13938	3.09841	2.44576	2.84719	2.93491
DDB_G0269380	51.1684	67.4976	63.8724	82.0777	96.3891	148.192	140.669	138.397	146.336	186.801	208.455	312.184	468.041	38.35	67.1175	65.2299	56.2858	87.6125	165.717	182.731	170.217	172.381	157.425	215.753	332.466	528.13
DDB_G0269382	347.108	231.333	265.204	160.593	79.1649	73.8542	54.2114	86.5517	95.8764	95.7802	77.9366	55.4754	64.5548	593.436	421.601	474.415	264.501	212.233	164.961	118.015	203.268	263.77	207.406	183.752	131.826	131.66
DDB_G0269384	2.43694	1.03816	2.39241	1.38381	0.709336	1.35444	0.363815	0.869029	0.73148	0.242392	0.194671	0.225111	0.266841	1.11006	0.951101	0.641498	0.367826	0.701843	0.543143	0.113492	0.423176	0.404496	0	0.0339095	0.20043	0.0377155
DDB_G0269386	0	6.45121	0.220097	0.179989	0.452043	0.270262	0.769832	0.0925551	1.21614	0.128467	0.499834	0	0.0608099	1.53178	11.3181	5.63906	3.91401	1.78189	3.40022	3.4144	5.59131	5.52463	1.82112	1.89662	1.25802	2.05368
DDB_G0269388	50.5397	156.208	61.2002	39.0962	13.9566	22.6065	7.48762	6.34872	6.55597	3.63335	4.54716	2.69011	4.44998	34.1312	127.158	55.9946	28.1774	14.5639	26.2762	8.01669	6.75936	6.75053	2.91933	2.88698	2.59145	4.10755
DDB_G0269390	0	0	0	0	0	0	0	0	0	0.368166	22.6556	80.736	69.9578	0	2.27445	1.19387	0.348648	0.282865	1.9214	2.51182	0	0	1.97549	46.5516	407.062	333.933
DDB_G0269392	0.41977	0.563935	0	0	0	0	0	0	0.545058	0	0	0	0	0.66045	0	0	0	0	0.297419	0	0	0.776474	0	0	0	0
DDB_G0269394	9.06043	0.631252	1.64085	1.44351	1.4979	0	1.27522	1.57774	1.41016	4.6823	3.21119	4.14245	2.44828	12.851	1.62451	3.35662	1.09838	3.01166	1.01541	2.00175	3.19618	3.82256	6.23696	3.94638	3.79545	2.35986
DDB_G0269398	11.7315	12.1743	15.7153	12.6763	8.37683	6.76515	6.96586	4.16568	6.85048	3.40807	3.78713	3.37314	8.50272	9.70087	11.046	8.74139	4.98946	7.96524	7.33518	5.24781	5.35837	9.64931	3.62615	3.44483	4.89262	6.8668
DDB_G0269400	72.2512	63.5086	95.8463	95.0206	118.465	129.023	123.042	113.457	150.125	85.816	94.1683	115.293	115.69	61.4647	46.3923	61.3195	62.0786	100.997	108.431	108.563	140.381	146.086	86.3038	95.8379	113.274	104.453
DDB_G0269402	0	1.64431	0.599015	0.0867127	0.47528	0.495876	1.04774	0	0.324088	0.318001	0.16955	0.149606	0.356516	0.215144	0.739748	0.146013	0	0.30858	0.655948	0.402179	0.29025	0.178295	0.111662	0.245951	0.260767	0.274467
DDB_G0269404	10.7828	42.8318	19.668	18.0368	32.0266	29.6143	30.7584	22.7446	15.0032	6.91184	8.73476	13.5137	22.0269	3.69155	31.862	20.7719	11.1347	26.2213	29.6413	31.7724	21.5024	21.1466	7.02721	10.4928	17.9249	28.402
DDB_G0269406	6.23294	2.26838	4.84397	6.13122	10.8025	8.23353	18.9982	26.2488	19.3568	5.68129	3.95996	2.38279	3.46551	8.231	4.61872	9.22741	23.4163	18.7795	15.923	40.6101	42.1738	32.5486	6.42417	4.14183	3.0735	6.42062
DDB_G0269408	0	0.72279	1.50321	0.706929	2.72177	2.05453	3.2853	0	2.64214	0.255844	0.567341	0	1.43827	6.15801	3.67314	8.87934	3.74072	16.5493	10.355	14.638	6.23344	8.96949	1.64545	2.89785	1.67051	2.61417
DDB_G0269410	788.479	185.434	193.658	219.138	126.523	96.3975	109.063	84.8462	49.2341	29.6691	41.9602	30.5832	55.8988	1719.36	348.991	397.78	596.202	576.267	259.963	379.767	238.543	189.099	89.8026	98.1628	112.453	149.005
DDB_G0269412	37.2109	17.2645	26.2456	20.8626	23.6009	21.6356	22.252	24.1924	30.0861	27.5486	25.1427	16.9826	15.0879	37.8776	24.238	29.1108	29.3456	29.9042	25.5502	26.2063	33.2632	42.0294	36.0476	27.1214	18.6963	17.4967
DDB_G0269414	170.696	24.9565	83.021	44.0932	26.4968	20.9229	17.7974	16.2286	23.2058	5.14588	5.40966	4.90639	6.77619	479.629	65.1694	155.196	76.4236	152.717	53.6684	57.3319	61.8633	62.6937	24.9699	17.5502	23.5545	20.3131
DDB_G0269416	29.5238	21.4211	24.9684	11.8906	7.33571	5.43843	8.76332	6.98607	4.4795	5.65225	5.80973	5.78991	5.30532	20.3553	9.44569	10.5721	3.62336	8.74043	3.91763	5.92298	5.6483	6.93795	5.5478	5.40132	4.96934	5.49729
DDB_G0269418	18.6547	2.0431	5.50709	3.99326	6.86775	5.79439	6.89711	5.41016	13.6281	3.58071	3.83645	0.882949	1.95903	29.1431	7.63068	8.0764	1.87312	12.4609	7.78222	10.8696	16.9388	14.6192	4.63431	3.66156	4.1542	7.40489
DDB_G0269420	2.41764	1.02243	0	0.81782	0	0.637744	0	1.27944	0.764149	0	0	0	0.415971	5.00123	0.60521	0	0.280286	0.760425	0	0.653935	0.259726	0.490683	0.264689	0.205673	0	0
DDB_G0269424	10.7099	27.2536	19.6528	24.0991	29.7792	34.245	23.441	20.8646	24.2151	11.7786	13.8647	12.1534	16.0694	5.94371	18.4597	15.8783	11.7179	22.4898	29.1239	21.2628	19.8767	22.8718	9.84287	11.2448	11.1148	13.6108
DDB_G0269426	2.22835	9.28191	12.8559	9.19424	10.4355	11.5579	10.4236	9.34588	10.3191	8.93719	11.9404	8.39756	11.8888	0.777595	6.32387	8.37328	15.3566	6.91365	8.51928	6.05266	5.92064	6.99819	4.17988	6.04138	4.92288	8.64466
DDB_G0269428	0	0	0	0	0	0	0	0	0	0	0.471406	1.55983	1.60054	0	0.527669	0.192021	0	0	0.106876	0	0.153133	0.0774674	0.213065	0.277387	0.918852	1.25958
DDB_G0269430	20.2237	13.1027	21.7754	27.0394	33.7155	30.61	23.3804	27.2857	27.9465	12.3447	12.5417	8.09088	10.9963	12.6247	10.2522	14.8628	17.2323	28.1644	25.1633	24.0354	21.4819	22.4662	9.79594	9.64246	7.32597	8.02879
DDB_G0269432	17.0732	11.0508	13.5171	16.8374	31.5348	20.6163	26.9649	27.0236	22.1488	9.88806	7.51233	6.30755	9.78372	11.188	7.21238	8.12914	10.1739	27.4744	18.7315	29.9061	20.5513	20.8819	8.21022	6.82028	6.32364	8.23118
DDB_G0269436	0	0.225259	0	0	0	0	0.866291	0	0.435437	0	0	0	0	0.319739	0	0	0	0	0	0	0.675734	0.172187	0	0.134767	0	0
DDB_G0269438	135.901	10.4278	44.1031	41.9493	34.2869	28.8783	36.1713	37.1548	46.9616	52.0269	50.2481	59.5404	36.6372	74.4098	7.20731	27.6386	22.825	38.0717	25.8582	38.3218	33.4713	33.9771	39.9419	47.9871	37.1369	32.8363
DDB_G0269440	10.3261	3.23418	5.77151	5.37718	5.59918	2.59713	2.4162	1.19881	2.15909	1.19028	0.666345	0.199336	0.708864	6.30308	2.90292	5.72597	7.25428	4.60742	3.79395	2.34318	2.03954	1.78609	0.670491	0.556681	0.462502	0.934349
DDB_G0269442	12.1219	6.33722	10.2942	10.2884	14.146	22.6561	26.1557	24.4591	24.8428	29.0323	37.1429	36.8866	36.423	7.84807	4.54521	7.94832	5.74474	11.3735	21.7931	21.6274	19.5143	23.0757	22.5139	28.2829	29.59	30.0956
DDB_G0269444	153.625	54.1417	75.988	67.6873	81.5041	75.0679	45.8467	40.1234	41.772	32.5903	42.1449	32.533	37.4304	188.796	66.0051	84.7138	61.2266	127.877	132.714	87.9125	69.6246	70.1543	52.23	62.4811	65.3983	57.549
DDB_G0269446	2.36539	1.10259	1.5434	2.11736	11.1544	44.2796	22.0289	16.5472	27.8989	5.11002	6.46833	9.12032	19.0779	0.637656	1.45978	0.733727	1.08938	5.12068	24.6666	10.4441	10.6578	13.2239	3.50264	6.55133	9.59111	14.4597
DDB_G0269448	10.2688	10.5923	15.5214	8.86668	6.98758	6.36622	6.65698	8.93834	12.5593	10.6924	13.0174	11.031	7.49765	2.58043	3.93927	5.61461	3.82619	2.39067	2.00249	2.43925	3.73478	4.1332	2.97932	3.49476	2.59001	2.8525
DDB_G0269450	6.67821	4.18959	6.80045	5.86296	5.95415	3.97546	4.49467	3.34155	7.34248	5.62461	3.43259	4.51925	1.65044	3.48606	1.04693	1.43582	2.29808	2.73139	2.0582	1.99564	5.31688	5.2769	3.89995	3.18605	3.17853	4.76676
DDB_G0269452	2.22472	0.411417	0.177912	3.03306	23.2371	21.896	20.9969	11.7452	8.67773	2.73329	1.27337	1.5518	2.65713	0.897998	0.218982	0.30215	0.203447	13.5478	14.3278	11.9953	8.54656	3.83438	1.85357	0.822949	1.27981	1.57039
DDB_G0269454	95.006	67.5974	90.9101	60.1156	56.8685	39.6527	42.6335	39.098	49.6621	20.1224	20.2911	19.2911	19.2427	109.173	68.5765	75.6285	49.0235	71.4747	50.0922	50.3818	52.4732	58.6777	29.7723	23.6942	23.7887	29.5435
DDB_G0269456	0	0	0.468162	0	0	0.610797	1.09202	0.459517	0	0.425206	0	1.01353	0.298796	0	0.869457	0	0	0	0	0	0	0.327408	0	0	0	0.378766
DDB_G0269458	39.6614	40.5579	62.9507	65.4283	77.0474	42.5943	74.4926	56.8799	57.0565	22.29	23.6182	24.9274	36.0782	22.2343	27.7909	31.0771	26.1748	59.8591	33.5961	72.9854	36.6746	41.0558	24.7456	21.92	22.3156	28.7212
DDB_G0269460	56.0582	34.3566	50.2234	34.7807	33.5663	28.8842	41.7526	61.6777	52.6819	22.5855	10.2211	4.79736	10.5443	13.1396	10.4957	15.3826	11.1025	10.8472	9.98359	17.6174	16.3749	15.4429	4.90012	2.7971	1.76939	3.92551
DDB_G0269462	46.4975	47.7934	61.9172	64.61	66.0432	76.8165	74.6148	66.805	78.2766	31.0469	23.1692	20.36	31.2722	8.62503	10.4772	18.3039	9.93169	17.4414	22.0608	27.7601	20.6828	22.7168	8.18616	7.5097	5.28444	11.2857
DDB_G0269464	13.0501	0.265272	4.08387	4.08115	4.77371	2.28245	1.53026	0.85857	0.512784	0.595848	0.756753	0	0.846138	35.7218	1.227	3.903	1.39929	8.77496	0.528841	6.49802	1.73265	1.66978	1.37311	0.986807	0.962117	2.02942
DDB_G0269466	23.9545	7.91123	15.5495	7.81576	8.84367	8.41468	9.3734	14.0204	17.6826	13.6347	11.6725	9.2367	9.43637	17.946	5.74375	10.9871	8.74556	11.3883	8.42257	11.5418	14.352	14.3816	10.9939	6.26536	8.36905	7.03006
DDB_G0269468	0	0	0.688902	0	0	0	0	0	0	0	0	0	0	0	0	0.172122	0	0	0	0	0.135247	0.259325	0	0	0.131809	0.120898
DDB_G0269470	71.9879	1.09655	11.871	8.03988	5.61213	3.46043	3.8892	2.39689	1.89183	1.43781	0.649963	0.232881	2.14191	69.7532	2.223	8.74335	4.43715	13.4376	5.57756	4.55981	2.30601	2.86331	1.06523	1.85427	1.64612	2.08362
DDB_G0269472	129.48	92.5233	107.438	198.887	242.244	157.804	94.2865	73.2811	72.0681	28.2853	24.0582	17.7189	20.4616	215.679	143.427	136.882	320.101	417.319	276.33	182.665	152.674	131.978	50.6983	37.7306	39.0586	39.045
DDB_G0269474	204.903	20.2369	37.066	119.683	215.037	200.016	227.02	242.213	303.909	315.958	225.791	206.326	94.3417	87.795	11.967	15.7699	32.1492	125.1	126.871	181.052	154.504	156.417	180.074	134.967	94.9192	64.9588
DDB_G0269476	0.953221	0.699151	2.98952	167.951	161.636	121.578	52.814	51.2932	49.6998	10.3712	9.4402	17.5858	17.1356	0.412367	1.30972	2.84819	58.8721	153.707	131.654	99.1856	71.145	53.7763	12.7954	13.7773	18.2335	16.6678
DDB_G0269478	0.767509	0	0	0	0.697695	0	13.121	2.68192	7.19476	7.59367	11.1656	20.481	10.1891	0	0	0	0	0	0.568909	4.1047	0.809148	1.43052	9.85669	13.2485	5.47715	5.15946
DDB_G0269480	3.55865	1.04481	10.7055	13.0632	10.8976	4.11497	5.91354	11.3524	17.8345	9.04826	7.48893	1.21967	7.96293	1.14842	0.303116	1.97628	10.1085	6.37106	1.54858	4.41476	6.56702	9.29137	3.82327	2.76789	1.21207	0.503937
DDB_G0269482	18.7784	50.9344	84.0389	298.735	328.907	102.465	150.056	89.8702	111.082	36.7044	15.0135	14.441	14.4963	15.8028	35.9404	67.4139	135.01	281.162	98.184	135.99	105.735	90.9906	32.3214	17.2386	11.1627	14.5957
DDB_G0269484	0	0	0	0.15148	0	0	1.0806	1.17579	1.08632	2.43339	1.02742	3.0088	2.2314	0	0	0	0.123514	0.56573	0.397736	0.848127	1.64388	1.54471	2.41123	0.836028	1.6057	1.45652
DDB_G0269486	6.50642	4.57507	6.85308	3.48535	2.99205	2.98731	2.59763	2.71356	2.57407	1.45022	1.10574	0.826603	1.18312	3.36739	2.47087	3.25756	1.59545	2.63764	2.35062	2.64997	2.15091	2.18169	0.732105	0.338126	0.333106	0.979222
DDB_G0269488	64.9774	15.132	20.6172	8.88457	8.83202	5.64072	6.61135	2.14975	2.71895	1.67716	1.04973	2.23133	3.47066	83.6426	20.8926	19.1271	7.4284	27.6136	13.5721	9.00819	5.91331	5.63953	5.06306	2.95362	3.45053	3.22513
DDB_G0269492	0	0.341157	0	0	0	0	0	0	0	0.241517	0.652426	0	0	0	0	0	0	0	0	0	0	0	0	0	0	0
DDB_G0269494	0.362159	1.71426	0.474797	0.747115	0.903688	0.570406	0.510926	0.861571	0.385222	0.0497358	0.1895	0	0.562109	0.163996	0.255327	0.164182	0.105499	0.089569	0	0.0732579	0.0866469	0.0765929	0.0769726	0.0444964	0.0419096	0.0384404
DDB_G0269496	23.0281	38.1847	23.592	12.1347	13.138	16.7506	16.6633	19.4795	18.323	9.70757	9.10063	6.05175	10.8987	8.00095	21.4886	12.1361	3.74866	7.90964	8.82195	10.3687	10.725	11.4373	5.79094	4.81643	3.78121	5.81377
DDB_G0269498	0	0	0	0	0	0	0	0	0	0	0.116173	0	0	0	0.0860699	0	0.0814505	0	0	0	0.0743665	0	0	0.0597682	0.208322	0.132953
DDB_G0269500	24.0852	24.0071	26.8392	21.6038	27.1305	27.2873	72.551	67.3828	84.5168	44.7342	27.5901	36.2692	33.5728	10.3431	17.9658	15.8585	9.61197	24.4684	34.86	71.8972	102.949	86.7437	55.096	41.1615	44.8233	40.6548
DDB_G0269502	33.7814	12.0632	12.463	9.99938	10.7891	8.7083	11.1627	16.5112	25.2707	8.44358	3.43053	2.61017	3.7243	4.89236	2.17275	2.95241	1.34142	3.03102	2.46462	4.48455	4.75608	5.96899	2.0446	1.28204	0.611112	1.15925
DDB_G0269504	3.71141	2.56444	3.00516	3.35146	1.65782	2.45402	2.1018	2.00203	2.34769	0.933548	0.894575	0.433496	0.642985	1.04829	0	1.68133	0.452536	0.296106	0.472074	1.18018	0.671421	0	0.298228	0	0	0.297872
DDB_G0269506	4.83492	2.45539	5.14556	5.9584	3.95287	3.60974	3.23055	1.88109	2.31974	0.371367	0.684681	1.28501	0.762923	1.70483	1.26802	1.37326	1.03273	2.65625	1.98603	0.534523	0	0.723922	0.242504	0	0.494966	0.27916
DDB_G0269508	1.2646	3.47913	3.5566	3.32469	4.05892	3.18057	3.55501	1.85632	0.510545	0.988743	3.42441	4.2422	2.51285	0	0	0.866474	0	0.610393	0.486567	0.677531	0.343456	0.658549	0.307384	0	0.669451	0.307017
DDB_G0269510	26.008	27.7442	50.2033	65.348	78.3159	49.3831	41.9004	34.7341	49.3563	31.7904	38.9206	29.0858	36.8641	17.6263	24.1451	32.854	87.1665	63.4172	40.6557	37.9066	41.8704	38.561	25.0692	28.4276	28.713	30.5584
DDB_G0269512	47.794	45.783	83.565	64.7495	59.2458	74.9119	44.3775	56.0177	106.146	72.2815	97.7769	63.9122	90.1646	73.77	52.7095	64.224	56.9365	69.599	78.4185	56.8956	92.5224	124.612	112.955	132.639	137.956	109.651
DDB_G0269514	5.91261	2.80474	4.36121	3.15736	2.58035	3.4781	4.17968	2.20109	3.78161	1.06599	1.42062	0.775853	1.95133	4.21896	1.25677	3.10385	2.41962	2.32123	1.94577	1.98089	1.70327	1.96539	1.38681	1.05104	0.796982	0.821869
DDB_G0269516	0	0	1.05582	0	0	0	0	0	0	0	0	0	1.02074	0.924095	0	0	0	0	0	0.735606	0	0	0	0	0	0
DDB_G0269518	606.556	2880.34	3731.75	1160.07	385.179	311.542	180.358	76.2995	37.5128	122.595	136.442	32.9017	66.6215	772.403	4978.98	4923.93	1844.97	790.915	504.348	158.253	112.112	86.3288	119.381	85.2947	101.177	107.436
DDB_G0269520	478.024	4329.26	3665.57	1000.7	323.045	191.584	104.731	80.3915	25.0969	47.3064	44.8232	26.5613	37.7883	382.428	4229.04	2434.54	1168.91	289.063	202.534	68.7677	47.7767	25.0909	34.9793	28.789	26.4996	24.109
DDB_G0269522	12.0428	10.8459	16.7983	25.9082	36.6554	34.4846	51.5099	41.9505	41.6686	70.7476	75.3574	98.2296	73.62	11.8219	12.457	24.9031	30.0881	44.102	40.8441	70.2027	69.3255	56.7365	80.8273	94.4278	108.463	97.1643
DDB_G0269526	36.0471	14.1634	21.8252	21.5699	23.9472	25.4508	34.8387	30.8821	32.9628	17.8309	13.2834	15.5333	14.2725	58.6358	21.6974	24.8196	19.7168	49.3173	56.2811	63.5644	61.968	68.5217	47.1257	34.828	35.0305	25.3898
DDB_G0269528	0.13094	17.861	1.08207	0.53659	0.361966	0.0817333	0.122099	0.154137	0	0.0475427	0.245359	0	0.135027	0.623096	11.966	2.89816	1.54692	1.85617	3.32682	3.14029	4.14744	5.67493	2.42082	2.19612	1.62701	1.81359
DDB_G0269530	5.76689	0.886133	1.39694	0.883656	1.34164	1.85506	1.62885	2.42449	3.27493	11.3166	24.1064	42.3296	66.7067	7.76398	1.50608	1.9037	1.93131	2.24236	4.13007	3.47435	3.49939	6.03022	20.7257	34.078	59.5172	89.6822
DDB_G0269534	1.47387	1.68425	1.69541	2.74465	1.86539	1.3481	0.847356	0.802271	1.70368	0.164971	0.445647	0.393226	0.234268	0	0	0.394748	0.428814	0	0.486193	0.580403	0.320468	0.324239	0	0	0	0.282258
DDB_G0269536	0.768988	0.472857	0.576626	0.753899	0	0.250674	0.896336	0.503828	0.450539	0.174507	0	0.415956	0.740873	1.56173	0.642777	0.3534	0	0.578387	0.427574	0.746955	0	0.247297	0	0.223177	0.236623	0.534316
DDB_G0269538	2.27379	4.37197	3.16093	3.27931	3.72101	2.69228	4.54141	1.05408	1.58798	0.461302	0	0.733043	0.652824	1.20908	0.638251	1.04653	1.20799	1.55438	0.815187	1.01366	0.551464	1.79406	0.246773	0.28531	0.738637	0.530553
DDB_G0269540	1.80847	0.711553	1.48645	0.43539	2.41838	0.978591	2.46282	1.42131	1.65056	0.213103	0.708842	0.507955	0.302619	0	2.11937	1.50998	1.4554	0	0	1.01063	1.18648	0.528317	0	0.613848	0.505513	1.22238
DDB_G0269542	14.0697	15.1199	11.621	15.8441	12.607	11.7306	13.5495	15.3953	5.10793	3.10686	7.97243	4.19187	4.35103	1.40866	2.60213	2.7873	3.23651	7.24203	2.18409	2.51703	0.738754	2.07441	0	0	0	2.18259
DDB_G0269544	5.2868	2.12291	1.74848	0.840047	0.576975	1.03479	1.77557	0.970165	1.18997	0.309831	0.500203	0.549316	0.651145	4.67912	1.35683	1.16995	0.506292	1.2635	0.400903	0.920117	2.1472	1.54634	0.581263	0.31294	0.355849	0.725545
DDB_G0269546	29.193	18.1693	20.5269	11.8152	8.54258	9.75482	11.1263	15.5669	22.0428	13.3822	12.1743	6.97741	10.8815	8.41069	7.67347	9.68637	4.66577	4.19468	3.74654	6.48052	7.41027	9.84276	5.03956	4.29876	2.83752	4.62406
DDB_G0269548	4.67438	75.0559	17.0157	8.15302	21.384	50.33	17.5962	10.0575	9.25921	1.51838	1.51503	0.382768	1.43875	7.48304	75.8764	16.7392	8.34139	20.8135	50.8826	14.9766	11.0246	15.5233	3.1187	2.02157	2.60428	3.18626
DDB_G0269550	31.7445	22.2186	23.5062	12.2965	5.04807	7.12117	5.46833	2.50893	3.14129	2.77938	0.88378	1.26882	2.52323	20.0889	12.7935	11.8844	4.18811	8.3646	6.93297	4.23882	3.71925	3.38596	2.09761	1.70019	1.92168	2.17762
DDB_G0269552	22.1841	12.0589	19.4675	9.66491	11.8897	7.49583	7.07911	16.7635	7.45544	3.56148	9.09465	8.13465	3.33975	29.948	9.43379	10.2613	10.7791	23.077	12.8617	20.8407	16.4543	18.5121	7.97723	8.14045	12.1063	9.71498
DDB_G0269554	13.9328	7.41989	6.19711	3.1826	10.6183	10.2578	35.2601	45.1879	33.7526	17.4405	17.1131	26.5882	15.7972	5.69025	3.94119	3.87985	1.81245	5.5428	5.92365	27.3505	22.6962	18.2753	8.3486	7.5655	10.3085	10.127
DDB_G0269556	160.447	147.708	212.284	306.551	377.958	297.422	180.579	132.647	184.366	67.9279	52.8939	39.0554	47.1604	95.3773	109.778	158.062	271.03	282.534	220.5	174.491	128.398	127.944	54.5585	36.2078	38.4325	42.9415
DDB_G0269558	0.212646	3.05052	1.79173	0.130164	0.502184	0.726548	2.39873	3.71671	10.3458	208.336	262.061	541.929	145.296	0.387345	2.86812	0.593243	0.312704	0.247412	4.56959	1.7192	2.15246	2.50459	127.938	152.19	209.109	80.668
DDB_G0269560	8.48951	8.37984	10.6226	19.3937	21.2041	37.2456	39.8434	34.6224	61.8404	27.096	31.5983	37.3544	34.1502	3.05433	2.1298	2.17322	4.17899	8.01254	15.0057	14.9692	15.7703	19.0186	10.9583	13.8499	15.1586	11.8266
DDB_G0269562	3.2313	3.85317	0	0.91472	0.346185	0.993128	1.18371	1.33072	4.16491	3.51438	5.97919	3.84521	3.9035	9.05641	3.3373	1.07954	0.5249	2.60846	1.92398	1.39087	3.2253	3.14973	6.7834	8.3612	8.91167	6.99866
DDB_G0269564	59.9796	33.6658	38.1744	17.2414	18.2239	48.1933	23.1937	6.97541	5.32945	2.48996	4.26153	4.30532	5.27718	120.518	55.2305	43.3726	14.1425	54.6334	100.612	33.257	18.8484	16.6437	8.03396	8.16717	10.4212	10.7455
DDB_G0269566	0.215966	0.553826	0	1.03747	48.3147	129.837	216.488	221.895	278.622	291.832	319.02	505.825	211.69	0.743242	5.62046	2.5466	2.03461	32.4365	139.288	214.223	247.893	261.038	417.894	430.27	490.668	253.891
DDB_G0269568	12.6802	12.0269	17.0519	11.6507	17.1375	10.8057	13.5875	7.69756	11.2285	6.34423	4.59708	2.45805	7.04109	6.8704	8.61585	11.2684	8.44349	8.6028	10.0357	9.55319	7.52227	5.54815	3.6749	1.90488	2.38903	2.93375
DDB_G0269570	38.2578	22.7446	25.9307	16.1381	20.9265	17.4501	20.8743	14.1549	20.7349	8.98901	11.3792	7.49587	9.15457	17.1225	6.35605	5.30741	3.35907	10.2173	8.2492	10.2048	9.70496	8.4694	5.00014	5.23208	5.32638	5.64732
DDB_G0269572	6.62815	28.51	12.6737	8.81425	8.76329	21.165	14.6047	13.5721	17.2062	12.0421	8.8489	6.80128	10.1599	1.9472	10.7116	5.06898	1.80558	3.40064	7.9642	5.75985	5.18209	5.88114	3.60943	3.11523	2.16606	4.19918
DDB_G0269574	35.8675	3.35635	10.0751	9.53866	8.6092	6.72172	25.0763	32.9938	48.9189	111.899	126.088	178.769	99.5381	37.186	8.94608	16.9976	8.70441	15.6738	18.8204	36.4371	61.261	68.6287	182.205	200.833	222.578	163.537
DDB_G0269576	8.94779	4.48285	6.30341	4.05945	3.69772	6.0397	6.21448	11.0264	15.4696	15.3154	12.4497	14.1449	10.3635	7.86876	3.74221	5.47849	4.3166	5.2831	7.29308	6.38045	11.9866	16.252	12.1379	14.1524	11.5732	9.35562
DDB_G0269578	0	0.182449	0	0	0	0	1.2279	0	0.352684	0.974426	0.454386	2.93051	3.65974	0	0	0.147658	0.160401	0.104954	0.167326	0.100605	0.713954	0.64721	0.472199	0.339354	1.59646	2.15097
DDB_G0269580	15.0501	21.1211	37.2498	42.1502	38.9938	43.3563	57.3532	52.8282	60.3259	62.7	39.18	38.691	24.1378	12.6703	23.7388	39.772	33.4391	52.5579	52.5499	66.4981	67.9922	68.1784	71.8314	44.8541	36.7153	29.7157
DDB_G0269582	8.20199	11.6548	12.0793	27.885	29.4324	12.1481	6.04154	3.80414	1.43161	1.31286	1.6788	1.12146	2.15761	3.17146	3.81257	4.37037	17.0421	11.4507	3.97031	2.83665	1.1294	0.577974	0.470198	0.427961	0.349264	1.15147
DDB_G0269584	5.19963	7.79668	6.17776	3.31208	4.90173	7.14514	4.86644	6.92601	8.54059	1.97943	1.12463	0.459321	1.04286	4.18245	5.25374	4.14263	1.75911	3.67682	5.81514	4.798	8.00897	6.355	0.933376	1.20011	0.791484	1.09556
DDB_G0269588	52.7437	13.4581	29.4604	18.1412	20.4422	26.5213	23.7506	20.9003	25.2576	8.22876	8.94109	6.01188	8.95687	95.4963	25.9224	40.458	19.159	50.3183	54.2635	47.6425	53.8048	55.793	22.4255	13.5237	13.8749	17.2538
DDB_G0269590	5.67985	4.73498	4.15565	3.04611	2.89293	2.1226	2.57139	2.2125	4.21467	0.791553	0.873195	0.674466	1.38358	3.63826	4.07477	3.35376	2.22193	2.06121	1.93809	2.46365	3.10801	3.69485	0.649412	0.471334	0.774649	1.03361
DDB_G0269592	6.67361	0.761335	0.551713	0.935647	4.13913	3.52897	37.7141	47.7744	59.4273	26.7992	17.9111	19.8624	29.7999	4.52058	0.835019	0.598603	0.564008	2.03024	1.75322	19.3855	33.057	39.1561	17.4375	13.2711	14.3118	19.5341
DDB_G0269594	16.401	16.9328	12.7627	6.87989	11.9118	26.077	41.1654	35.3512	35.9572	17.2946	19.3449	13.1198	60.1693	13.7569	19.2378	16.1389	6.10946	13.0801	36.0276	42.0103	43.9412	49.208	19.6079	21.9545	24.1548	70.2514
DDB_G0269596	5.67533	4.56373	8.11283	3.40895	3.41644	4.59153	3.39561	3.23697	3.04783	1.35991	0.80153	0.787887	2.13887	2.12458	2.05523	2.73569	1.74758	3.89179	2.5318	1.86615	1.40045	1.41927	0.800286	0.617679	0.897811	1.14439
DDB_G0269598	1.91088	2.36211	3.0846	1.92584	1.65018	1.20568	0.79931	0.336347	1.60708	0.577503	0.803109	0.494573	2.84622	0.631499	0.105019	0.461917	0.222611	0.942415	0.128548	0.32137	0.0920927	0.441146	0.443977	0.072927	0.41994	0.929352
DDB_G0269600	20.66	14.3037	16.1321	4.15488	4.17445	2.79975	1.2539	0.967338	1.26054	0.585872	0.310044	0.58189	0.457456	25.1719	18.4054	11.4495	2.6199	9.22239	6.81655	4.40334	5.74304	5.29518	5.4492	4.19428	3.33332	3.31625
DDB_G0269602	48.7345	50.609	33.4976	15.4087	10.925	7.4087	4.63045	3.44382	2.3816	1.62824	1.45558	2.39868	3.66711	42.2464	42.4385	32.6541	9.88201	16.2095	8.16805	6.55334	4.91207	5.82858	2.4286	2.47514	3.4533	4.68311
DDB_G0269604	0	0	0	0.472553	0	0	0	0	0	0.497685	0	0	0	0	0	0	0	0	0	0	0	0	0	0	0	0
DDB_G0269606	3.93246	1.61171	2.99635	1.71127	1.82683	1.15812	0.748595	0.885904	1.29009	0.292873	0.512067	0.0992557	0.587666	0.562848	0.556165	0.684062	0.274445	0.737883	0.212886	0.493922	0.326718	0.303292	0.203367	0.152999	0.263072	0.267289
DDB_G0269608	22.7883	17.3749	36.1039	26.7385	11.0408	14.2549	9.36858	15.5236	20.5993	8.78905	4.12148	2.52718	4.26211	12.7024	11.8162	20.5928	16.0908	8.91256	12.1671	8.91467	13.5986	15.5786	7.63585	7.34216	6.25498	4.79942
DDB_G0269610	31.5211	48.2073	53.2411	90.6766	94.1137	101.342	97.6788	86.591	75.8467	119.186	265.776	247.393	204.725	15.6064	37.277	35.6071	66.2856	52.4846	66.8699	57.8229	48.5941	51.1723	39.0975	83.1963	119.447	107.529
DDB_G0269614	43.8998	49.7509	66.8969	96.8362	90.134	98.7839	87.1583	90.7332	68.4749	129.937	160.84	136.303	284.562	67.146	86.7083	130.921	267.726	151.351	179.253	152.088	160.036	134.619	140.472	167.31	263.424	466.881
DDB_G0269616	93.9812	50.9249	83.2676	35.8657	16.7127	20.9543	19.8979	4.04638	8.62204	7.93014	11.2726	9.55226	15.8463	66.5815	55.5159	27.8856	12.0307	22.2918	22.0334	15.4318	9.4641	11.4709	12.7512	13.665	14.1886	18.312
DDB_G0269618	0.167129	0.107147	0.556902	1.21318	6.28878	13.015	108.02	128.436	133.071	67.2611	20.1642	10.4867	19.2434	0.406323	2.10543	2.71898	3.79842	8.82428	23.0294	178.267	264.555	255.301	110.591	35.6758	21.1583	29.6171
DDB_G0269620	1.58336	35.4922	29.6099	11.4093	4.02523	2.45193	3.10685	1.0023	1.76986	0.408616	0.768208	0.768944	1.70727	1.63296	16.3803	8.21569	2.76385	2.88178	2.14312	1.00794	0.463398	0.518416	0.558183	0.509355	1.11754	0.998738
DDB_G0269622	0.241042	0.272914	0.364551	0.328477	0.899145	0.626758	1.40274	1.1637	0.769177	3.27375	24.9127	112.793	41.0115	1.08875	2.47556	3.55007	1.0796	1.19941	1.95145	0.912311	0.776618	0.823186	2.35002	18.9279	55.4312	27.8383
DDB_G0269624	26.6113	31.8676	41.2212	43.9077	54.5921	57.6203	40.3021	40.2459	36.8745	17.3625	14.0971	8.60513	15.2912	4.54517	6.8185	8.57908	9.28166	12.118	16.1831	14.0594	10.2441	9.15498	3.74779	2.81927	1.98858	5.45749
DDB_G0269626	12.333	18.3611	15.8206	18.728	13.2971	21.0381	51.4488	52.7323	41.5165	47.6976	49.8804	24.9005	44.1034	4.80443	8.87647	11.1887	9.75546	6.55885	11.5436	29.2171	22.3612	18.9621	14.5131	19.5179	11.5503	27.2618
DDB_G0269628	35.6951	19.6309	22.0476	20.588	10.2388	14.1738	52.3716	46.9988	40.3446	13.3452	7.63271	5.94794	10.6639	23.7798	15.8288	18.4524	14.6489	8.90681	12.0492	41.4987	46.6289	39.0108	11.7337	7.00098	4.8282	9.78247
DDB_G0269630	21.293	12.7092	26.4223	21.3992	16.5692	10.7854	20.9939	21.68	30.0383	22.0407	24.863	25.8769	13.014	33.5681	19.3624	33.2749	22.723	31.3775	24.0606	28.5049	46.0319	47.7892	48.8091	39.6748	42.4252	29.0081
DDB_G0269632	11.2414	4.56248	6.51606	4.76973	5.77236	8.55305	8.95226	12.4484	13.3792	6.80016	4.56016	2.26828	4.75046	2.98712	1.40012	2.28777	1.48304	2.03798	3.00014	3.80227	3.64721	3.92337	1.5423	1.16337	0.857037	1.72649
DDB_G0269634	0	0	0	0	0	0	0	0.226567	1.08254	4.40964	1.16226	1.9989	18.0716	0	0	0	0	0	0.279111	0.357586	0.181268	0.347567	4.91743	4.10459	11.3044	34.1896
DDB_G0269636	24.0481	26.8322	30.7335	27.8874	30.8074	38.6358	46.0413	43.7246	65.2414	124.099	181.491	275.493	137.011	17.5474	26.3761	17.864	19.8099	27.4022	42.9964	44.8764	49.275	59.6087	105.571	164.991	194.482	118.652
DDB_G0269638	44.6582	33.077	56.0965	46.0115	35.4307	28.2553	40.066	34.5771	35.0527	42.6807	46.463	64.9251	66.1447	59.4154	52.1772	62.8715	37.7618	61.0891	59.0097	61.1797	64.8069	61.1174	70.9182	76.4901	105.684	84.9084
DDB_G0269640	110.328	13.3434	42.9216	25.1175	15.0431	11.5734	10.1028	6.79364	8.5029	4.36675	3.42293	2.18062	3.10182	124.905	16.5089	27.8732	34.1401	40.599	11.1565	10.9294	11.1989	7.03126	6.24576	3.89052	5.54955	6.38037
DDB_G0269642	33.7832	1.48696	16.6234	13.8051	7.20423	4.23132	4.25181	4.02355	3.26859	2.57905	3.08523	2.08917	3.64981	32.3485	0.601628	14.0182	13.4087	13.6397	9.03434	8.91662	5.10236	4.92998	4.07298	3.06723	3.13811	5.23561
DDB_G0269644	18.3826	5.37598	5.96711	7.18642	7.36855	12.8139	18.7466	19.4844	27.7353	62.0566	74.765	111.486	63.5891	9.9639	3.07382	3.15183	3.26412	5.84543	9.57825	14.1139	13.2664	12.9291	37.4662	45.8387	55.1151	38.8813
DDB_G0269646	21.0771	14.6235	29.5054	21.5295	29.0069	26.7852	31.9654	34.6145	47.6889	46.5152	47.9783	90.4239	41.2727	15.3161	7.54346	10.1905	10.0439	19.9566	15.871	19.8371	23.6943	24.7037	33.4244	38.7451	43.933	29.6993
DDB_G0269648	0	0	0	0	6.73959	17.5585	62.4727	53.1326	132.896	180.468	259.874	226.753	69.4003	0.465372	5.34819	1.17383	2.04849	23.1962	44.8201	79.1798	146.141	198.214	478.892	410.388	415.985	165.102
DDB_G0269652	34.1958	11.3269	29.7384	26.034	39.7325	33.4117	36.8282	41.2235	30.203	17.0067	15.5346	16.4909	17.246	64.9695	14.8305	21.2943	40.558	56.7824	43.127	53.9096	48.4487	49.5733	23.6701	23.6486	34.7568	29.2027
DDB_G0269654	0.311645	0.0673519	0.444307	0.769315	0.381864	0	0.388529	0.108994	0	0.154643	0	0	0.214832	0.0690114	0	0	0.136638	0	0.164661	0	0.112222	0	0.049846	0.0576301	0	0.114761
DDB_G0269656	0	0	0.0820689	0	0.0850765	0	0	0	0	0	0.175148	0	0	0	0	0	0	0	0	0	0	0.0597409	0	0	0	0
DDB_G0269658	26.6872	5.43626	15.3349	5.30654	2.95024	0.671588	3.4332	1.12482	2.1571	0.675824	2.29068	12.7457	118.316	24.5346	3.2326	5.09643	2.85244	8.81914	2.67562	2.39663	2.53161	2.65824	1.41384	1.88204	24.0267	110.118
DDB_G0269662	1.71636	6.98837	8.84744	5.09035	9.37444	7.13545	14.9742	12.8246	13.0463	9.47135	7.076	1.85306	5.78448	0	0	0	0	0	0	0	0	0	0	0	0	0
DDB_G0269664	99.138	154.044	134.179	84.2478	107.325	55.4099	32.1862	31.9955	21.1396	16.2271	13.1815	9.95761	20.4431	92.0523	146.406	153.777	140.716	108.874	62.149	45.2596	33.3221	26.2052	12.7034	13.4598	13.5848	22.8472
DDB_G0269666	2.17875	1.47616	2.89887	1.64494	1.05607	0.667178	0.596408	0.250967	2.69803	0	0	0	1.97526	2.02906	0.474857	0.762089	0.545363	1.01486	0.284455	0.540106	0.407569	0.384998	0.179701	0	0.171097	0.565839
DDB_G0269668	76.1925	72.3523	121.911	75.5004	70.0926	77.1202	59.2735	52.463	64.1055	82.9762	98.2962	103.769	90.7061	57.6827	58.952	87.0618	99.9772	65.5438	79.2216	68.0778	58.1477	64.9728	67.6082	79.0167	84.968	88.4696
DDB_G0269670	84.8152	87.6266	75.79	79.4462	58.866	31.0749	23.4371	16.1813	8.21897	9.60762	11.2955	7.27192	12.0901	84.8093	91.9874	99.1396	159.874	75.2278	40.7146	32.8681	18.5978	12.9179	8.794	9.88959	9.09623	12.8513
DDB_G0269672	0.461927	0.592286	0	0	0	0	16.1527	117.021	125.575	328.574	213.899	320.823	202.127	4.80407	7.31504	2.72753	3.36711	0.755117	21.369	40.5521	292.306	313.875	1307.7	819.518	815.499	582.544
DDB_G0269674	0.449442	0	0.599251	0	0.612841	0	9.4297	33.7864	74.2567	221.727	151.152	185.736	108.781	1.10968	8.75034	4.85871	1.15902	1.78286	18.2929	22.4877	214.248	257.791	1162.55	821.647	795.831	525.419
DDB_G0269676	5.51496	1.39798	2.74853	1.91154	0.913199	1.07354	0.930397	0.326257	0.935319	0.120759	0.189276	0	0.554229	2.65349	0.583338	0.831439	0.74505	1.02355	0.906018	0.858071	0.441553	0.411957	0.211003	0.100533	0.0998919	0.338033
DDB_G0269678	13.4619	9.00378	8.89875	20.231	32.5324	33.2894	32.2549	27.4211	38.722	28.3191	27.1641	23.9185	18.1339	5.33708	4.99893	6.14008	5.72887	20.4719	23.6947	30.0152	22.0533	24.8458	18.0844	20.8133	12.8409	14.4349
DDB_G0269680	7.96069	3.8327	6.5915	5.41292	4.28666	4.45714	6.09412	4.81796	8.56833	3.54381	3.2017	2.92693	4.28746	2.26535	2.34023	2.45407	1.55825	3.33148	2.03854	3.14357	2.65026	3.3755	2.06701	2.00584	1.27187	2.17482
DDB_G0269682	85.1676	33.6899	45.041	76.4482	93.3478	75.2333	73.0735	73.9738	57.6808	51.0438	45.0141	22.3572	31.8702	39.0553	28.1775	39.7624	83.8911	59.398	57.8982	55.9416	42.7607	40.235	19.4108	20.8163	14.2265	25.5053
DDB_G0269684	28.0954	17.5294	5.42419	2.98787	5.67751	4.5727	57.2197	92.1387	84.825	20.8863	7.31202	4.07453	5.08477	19.8216	13.6828	4.69634	2.70639	8.4728	4.36041	71.6253	91.786	68.5875	16.8742	6.16232	3.52788	5.47912
DDB_G0269686	13.8408	14.5444	23.5138	17.9096	15.0869	15.7222	19.4698	24.881	22.0085	22.0359	32.0261	36.3817	26.1011	7.81854	7.83588	13.1123	9.88884	11.0741	13.3514	16.9206	14.2147	15.3341	12.1673	19.1049	18.7276	19.4436
DDB_G0269688	43.3042	1.03658	12.1371	9.96404	5.18235	4.71368	5.06986	7.45527	6.07484	2.44597	2.09032	1.37837	3.9389	33.5284	0.494478	9.14101	9.12102	10.7202	4.41751	6.17276	6.24425	6.13467	2.5492	1.98872	1.71756	1.65401
DDB_G0269692	4.19538	17.0343	10.0576	8.59107	7.97586	8.25579	6.96026	9.10038	13.1036	25.315	31.542	38.8774	14.2943	1.42843	8.34292	3.47394	3.2619	3.12537	3.13166	3.71866	3.87882	4.59383	11.0999	14.1954	11.9858	8.99526
DDB_G0269694	27.1212	31.3051	34.6913	33.7517	31.9541	38.7269	27.4418	33.6872	34.7372	49.5435	52.1895	42.4646	45.1312	12.2812	19.3387	23.1394	17.6799	16.3128	20.5381	18.9569	19.3954	22.8439	21.9431	29.4765	22.0238	27.9617
DDB_G0269696	11.7064	7.70209	11.1956	13.6193	19.6518	19.2301	19.6257	18.0895	20.9597	12.1974	12.0271	7.65034	10.497	3.46073	3.49776	4.22695	4.94939	9.30657	8.2019	9.32185	8.44227	8.45456	4.88879	4.48115	3.32218	4.95085
DDB_G0269698	5.22967	3.95764	4.61422	1.90868	3.71344	7.54482	9.33562	4.90626	12.2482	4.10328	2.66544	3.23087	5.29551	2.76274	4.10661	0.806352	1.01282	3.03861	3.94385	5.95625	4.08513	8.35437	2.57678	2.04432	1.94619	4.12911
DDB_G0269700	4.86092	4.50503	2.58718	2.71812	4.54616	6.32816	6.91943	3.45625	6.198	1.78464	1.15454	1.48202	3.16964	1.5374	1.54189	1.09218	1.16315	1.82544	2.51461	3.60307	2.07499	2.68142	0.960485	0.809792	0.683776	1.66879
DDB_G0269702	0.993787	1.52909	6.09517	28.6117	14.2595	69.9324	2224.52	3379.86	4486.08	1862.92	1296.62	1246.26	712.311	3.73254	7.4826	11.8753	32.9891	12.9048	73.858	1433.87	3079.81	2960.85	1830.32	1071.18	858.754	624.333
DDB_G0269704	23.0533	15.398	23.186	17.6111	24.386	26.2649	30.7207	32.1261	30.0559	25.0033	23.8275	30.7189	36.0674	20.8227	12.8245	17.5336	20.9209	23.2902	26.1257	29.4686	30.423	29.6386	25.2936	23.8654	28.031	29.2131
DDB_G0269706	12.7136	24.0926	18.441	15.2018	13.967	11.1831	5.69347	6.3278	5.30479	3.80294	3.62546	3.47987	6.52346	2.2997	5.13236	3.41583	2.51111	2.44794	4.65675	2.69088	1.2163	1.96908	1.75519	1.45268	1.82181	2.50664
DDB_G0269708	86.9038	83.0739	103.154	125.59	94.3198	86.8306	49.9151	49.4598	37.9527	74.9346	106.467	66.3164	36.9709	247.205	288.8	371.627	916.112	276.449	318.359	161.398	180.745	162.184	191.93	241.36	206.087	145.805
DDB_G0269710	11.9941	15.695	24.8365	25.3029	32.5043	32.2442	30.6902	31.7634	34.5602	58.906	69.577	68.5872	38.7406	2.86627	7.0031	9.72676	12.247	11.9234	14.2935	12.5594	11.5066	12.6379	15.8225	20.3779	18.3853	17.7036
DDB_G0269712	71.1805	19.2796	27.8786	22.6963	34.3356	46.8258	44.521	64.3954	49.4249	181.079	239.312	209.51	110.017	80.9148	21.5965	25.0207	40.6048	47.8596	65.1388	42.8079	81.816	66.5384	203.769	248.891	229.378	141.914
DDB_G0269714	98.7652	28.221	50.6344	36.6912	39.6384	50.177	52.6877	37.1553	49.6621	31.0349	24.1864	23.2391	33.2408	85.3042	22.767	37.8138	23.4921	50.5756	43.962	70.6845	63.3186	58.2412	35.9207	29.885	29.7912	36.5102
DDB_G0269716	119.913	65.3382	74.9161	38.0632	28.4082	26.0526	21.9936	19.2251	22.2216	12.1924	11.0778	10.5157	8.55254	218.774	120.849	105.539	50.246	79.0658	45.6472	35.8081	35.5051	35.1216	18.8924	13.7862	19.2021	21.4192
DDB_G0269718	17.5721	22.858	27.8669	20.0248	16.9391	22.9604	49.1297	46.5194	65.5001	45.4336	47.4343	41.5521	61.1971	7.60966	13.0736	16.952	12.9738	8.32203	13.1802	26.4545	25.6672	31.5079	18.4762	20.6858	20.0444	35.7956
DDB_G0269720	4.95907	11.6794	5.16712	3.59033	5.77176	8.35779	6.19883	5.62353	13.6616	4.64102	4.45	2.69962	5.26748	2.58312	4.25567	1.49877	0.820545	3.24784	3.29409	3.89635	3.74896	5.92894	2.36114	2.40498	1.7571	2.52836
DDB_G0269722	20.9537	2.88883	11.0832	8.37516	4.81777	3.42642	5.78806	2.98759	1.62382	2.84593	2.05932	1.12438	3.84728	59.8251	5.70517	20.9545	18.0384	21.0119	12.8785	13.6082	10.2376	9.50785	5.10881	5.62337	5.91721	7.12409
DDB_G0269724	56.8209	33.529	42.4287	32.3873	42.0272	59.9923	44.5542	42.2324	41.4965	46.7816	40.0016	60.7102	40.701	50.2434	36.3466	45.4895	24.7002	50.9726	77.7229	63.3846	57.2949	56.6559	51.1905	57.0375	62.785	49.252
DDB_G0269726	36.9257	18.8749	18.3374	18.209	22.3729	19.0585	17.2418	17.3486	28.0419	5.05146	4.04989	2.95588	5.85953	49.3874	27.0422	29.3934	18.7596	37.3409	34.473	31.4508	32.2532	42.8315	8.98608	5.29434	6.34894	9.36374
DDB_G0269728	22.019	8.84381	12.1776	6.69047	7.18219	7.47989	11.7228	8.45955	13.7684	12.3227	8.61521	5.92488	7.40629	24.2748	6.79767	9.4095	4.99958	11.9487	9.51567	12.9901	15.446	16.2121	13.6725	11.5352	8.90511	8.76437
DDB_G0269730	0	0	0.367287	0	0.250554	0	0	0.782867	1.93782	32.1459	129.816	223.037	402.271	0.373911	2.82433	1.32039	0.700671	0	4.4979	3.65964	0.454898	0.733544	41.5223	144.77	366.273	524.296
DDB_G0269732	15.4008	10.4724	11.5578	7.45389	15.7556	13.4616	42.3428	91.1673	53.2564	30.7351	12.9027	4.07156	12.2517	14.3251	10.5652	9.62569	13.5733	14.9248	17.354	64.2144	76.1609	62.5197	25.6719	10.822	6.48979	9.97481
DDB_G0269734	11.5278	14.9153	7.92422	11.1506	8.33713	14.0348	3.80419	2.56785	5.2812	0.858181	0.850339	1.51319	4.09234	5.51146	3.61499	2.1705	2.19085	3.0756	3.98175	3.57088	1.10323	1.18601	0.504641	0.126212	0.326749	1.39157
DDB_G0269736	10.096	4.37557	2.81728	2.35271	1.68374	1.39476	1.54684	0.385722	0.287968	0.704906	0.748764	0.319036	1.10449	3.23682	1.1815	1.22233	0.687514	0.882804	0.474655	0.584819	0.321697	0.502976	0.268231	0.285886	0.395881	0.493791
DDB_G0269738	165.118	67.2877	69.4699	40.1607	31.6079	27.9265	27.7363	21.8729	35.419	77.6283	119.03	180.199	66.3131	160.08	64.2743	56.8855	27.1126	48.9484	40.5304	33.2484	37.9398	45.6988	136.426	186.185	199.296	94.1936
DDB_G0269740	179.387	97.1412	149.092	170.212	80.9224	76.7802	50.1504	60.2687	77.8401	42.8964	33.6451	33.2198	57.5682	125.957	68.4779	110.801	92.6125	75.7569	72.5642	67.7103	72.5152	92.4781	46.3521	46.5288	53.4418	63.303
DDB_G0269742	88.1699	59.6867	72.7571	45.2533	36.5526	27.5078	33.0323	27.0979	28.9039	10.0568	6.54377	5.84678	8.13039	75.6945	57.8101	54.5209	27.4111	45.7282	31.6019	29.9873	31.6104	31.9092	10.5131	6.9917	7.08012	9.77243
DDB_G0269744	6.80571	4.25615	6.40879	5.79529	5.24668	4.68764	4.88796	3.4086	3.72772	3.20485	3.22163	2.03366	5.93199	6.221	5.18517	8.78052	8.2832	9.18716	9.25491	7.34964	8.45495	7.47239	3.1274	3.97733	5.03832	6.80393
DDB_G0269746	28.969	31.7978	31.7917	20.4728	14.3337	12.2764	10.314	4.97446	4.76717	1.54792	2.32647	2.86081	4.68325	22.3271	15.279	9.9783	6.83307	13.5952	7.85186	7.23617	4.02338	3.79379	2.24975	2.6696	2.62509	2.51195
DDB_G0269748	0.287643	0.839218	1.32265	0.858206	0.467841	0.356927	2.393	2.71422	1.68396	11.6925	40.7289	103.943	101.554	0.271376	1.06753	0.610345	0.291758	0.366917	1.04865	5.55515	1.46056	0.728201	7.30063	26.7177	60.6184	71.3888
DDB_G0269750	108.228	196.359	185.257	140.693	91.2598	115.09	81.2251	80.5302	86.7161	58.4441	72.1143	79.904	107.188	84.4433	184.596	154.1	73.0066	100.429	152.67	112.019	119.284	122.596	76.579	91.1102	113.659	123.923
DDB_G0269752	1.69622	0.768203	0.136866	1.80768	2.3248	2.17999	3.23055	0.940825	0.962262	0.189458	0	0	0.197113	1.10584	0.377014	0.408306	0.702351	2.17688	2.24786	1.44834	0.649317	0.893904	0.477517	0.675806	0.147166	0.216049
DDB_G0269754	6.01896	2.21992	2.72387	5.86114	13.4827	11.0517	9.8559	4.61359	8.14661	2.94216	1.55676	1.21967	1.56437	4.32309	2.55261	1.76639	1.52469	10.2157	5.37732	6.01977	5.19344	4.30717	1.76282	0.82151	1.02375	1.09483
DDB_G0269756	135.934	15.8295	26.4264	28.6401	18.2209	13.0869	12.4886	10.3059	10.2006	4.88632	3.85841	2.23367	4.93285	121.784	14.6469	28.8035	17.7618	32.5178	15.1988	15.9654	13.1765	12.9073	6.05385	4.23208	3.23614	5.3808
DDB_G0269758	3.29689	2.78475	2.98527	2.59777	2.62055	2.20659	3.24524	2.666	4.32624	2.4796	2.42168	1.70243	2.0904	0.756603	0.480712	0.611327	0.701748	0.62236	0.276382	0.479114	0.435319	0.353612	0.290764	0.4377	0.437604	0.401327
DDB_G0269760	13.3944	15.9847	21.9794	21.3925	24.2086	22.333	19.6011	18.534	21.6752	51.5066	67.3772	58.2151	39.1794	19.5397	26.5388	35.0019	44.4745	33.3158	44.0066	37.9819	46.8197	43.6039	73.3922	82.16	86.8334	61.466
DDB_G0269762	130.477	14.1241	36.5147	28.9636	19.7211	17.9789	18.0441	18.9648	18.5647	8.38223	4.89244	2.44229	6.66918	104.772	12.2188	31.6892	17.3636	30.9385	14.793	29.8805	22.0192	22.8356	7.06185	4.43183	4.93236	7.00116
DDB_G0269764	22.3242	10.3898	19.1674	8.31081	7.42227	5.28842	5.56077	4.48329	3.03467	1.76927	1.47661	1.76952	3.57832	20.2893	10.4939	11.4021	5.07324	9.99999	7.06674	4.10546	4.70301	4.51997	2.65757	1.91137	2.64495	3.62008
DDB_G0269766	31.9155	9.52875	24.1823	13.6039	5.82724	5.83446	5.44654	6.75676	5.79743	0.257809	1.79814	0	1.05196	168.372	41.9964	59.0496	16.8504	53.1815	17.459	13.8399	10.0005	8.05116	4.32495	2.826	3.17893	3.21611
DDB_G0269768	200.238	96.6211	119.169	117.975	124.004	77.4291	79.2394	57.539	49.8123	27.5706	20.0652	11.5289	18.5288	225.729	126.314	143.537	118.124	165.37	103.425	99.2911	70.1955	65.1797	28.0858	22.4585	18.4856	25.0641
DDB_G0269770	48.3327	61.1073	79.4082	106.868	113.992	91.6474	82.5257	76.4532	81.3877	53.3177	45.9665	43.9758	47.3956	24.3187	37.247	35.151	38.9549	73.4335	69.8309	72.4135	66.0227	71.0942	45.8061	34.303	39.6399	41.1127
DDB_G0269772	203.277	141.846	209.074	302.712	351.247	234.283	171.627	128.833	167.237	45.6111	31.2397	22.7059	34.1764	170.553	117.672	87.9109	107.973	319.095	230.601	175.509	151.339	128.751	50.6168	40.9241	37.2568	31.8378
DDB_G0269774	6.05582	2.21347	4.9359	18.2349	38.9895	44.5884	76.2165	78.3388	95.0025	93.7406	47.9052	40.7323	30.259	1.36154	0.93674	1.36342	2.98182	14.5247	13.6204	20.8477	20.5895	21.9927	29.7839	11.8459	10.7587	7.90808
DDB_G0269776	7.52938	7.85231	10.2793	11.0109	13.4392	9.7405	11.4492	16.5056	15.2454	9.23008	9.29619	20.5068	46.7754	5.13126	4.59693	6.36028	18.205	12.5689	12.1997	12.8697	11.7856	14.1707	6.2663	6.37229	33.7355	47.1602
DDB_G0269778	44.1727	36.3205	47.6771	59.7552	64.4961	55.827	55.7336	52.6924	53.4375	28.2212	22.5251	11.8605	22.6035	17.0591	18.7156	23.622	27.8788	33.4864	34.3683	37.7361	39.6216	29.189	14.1755	12.2529	10.7348	12.1547
DDB_G0269780	21.6098	11.6508	15.3915	15.6236	20.7958	18.1051	19.8754	24.4705	28.5817	27.0091	24.5293	22.1714	19.6534	6.61517	3.16975	4.69317	4.58233	7.6985	7.36106	7.3766	8.14904	9.17475	8.51104	7.99898	6.47381	6.56982
DDB_G0269782	7.99209	4.09851	6.41237	5.77791	8.49077	9.89744	10.2454	9.68494	16.7021	4.68653	3.20822	1.79901	3.04327	9.69592	3.84651	5.05125	6.75908	12.6206	13.7344	15.0252	18.3038	17.5886	6.05013	2.76371	3.11092	4.98301
DDB_G0269784	34.818	14.6804	22.1665	11.8393	14.1252	13.3179	26.1002	29.5816	39.1645	18.4399	6.9598	4.45299	25.1572	36.2429	11.9639	15.4429	12.4316	18.7395	10.9995	26.2609	30.4112	37.6283	17.4381	10.4385	12.9846	27.2429
DDB_G0269786	60.3215	17.8918	35.3913	26.509	33.6062	30.8264	58.8053	79.4477	80.7673	47.4422	38.0143	32.5038	28.2284	68.0762	19.7901	22.8824	24.6773	49.3586	42.7407	63.1819	72.3922	75.2333	48.6315	36.1649	34.5365	28.4629
DDB_G0269788	147.955	111.074	69.1957	33.059	25.2858	16.1342	8.8691	5.56037	3.30755	3.40879	2.43891	3.85028	2.67138	132.108	100.525	53.3817	21.5898	43.1447	17.8475	15.046	6.90327	5.48414	4.85768	4.07267	4.08761	4.48325
DDB_G0269790	497.688	39.7011	32.6285	21.969	35.1319	46.5971	58.1052	59.9866	72.0167	63.5595	57.8272	52.6024	47.6741	233.528	33.7651	30.2687	9.31415	51.5127	41.3529	52.8519	59.5759	69.3301	51.4084	54.4455	38.4025	38.9906
DDB_G0269794	0.129917	0.16658	0.173221	1.73009	27.6203	23.4862	64.5099	53.1568	78.0955	26.3095	33.9012	47.0834	52.7307	0.320766	0.472039	0.254941	1.14356	15.044	11.4615	41.1635	37.4798	45.4401	23.0115	25.3881	30.1086	33.0271
DDB_G0269796	4.94249	6.71959	6.35552	6.10833	6.99851	4.0787	1.8267	2.86619	2.14242	1.55688	2.37786	1.97797	2.17282	0	0.24938	0.198011	0.0571402	0.155023	0.0739089	0.0888759	0	0.0464609	0.0466912	0	0.0444555	0
DDB_G0269800	11.2484	9.35844	6.60263	4.66952	5.91444	6.16858	33.8726	41.5203	39.4138	16.0874	4.92408	3.41939	4.11972	7.21435	5.31091	4.67228	3.36893	5.44636	4.41466	33.2896	38.2862	30.2385	9.81648	3.24431	2.69883	3.65532
DDB_G0269802	8.56731	4.51426	7.64	6.67865	6.84148	6.05456	8.78206	5.4604	9.58525	4.56419	4.30455	3.26034	5.72915	6.02758	3.46632	3.62673	4.23177	6.21772	4.50845	5.99889	5.68941	6.18454	3.58705	2.37239	3.12197	2.76387
DDB_G0269804	3.76026	3.62998	1.5748	6.28421	2.89357	2.83725	4.59077	7.26379	11.0761	19.4879	13.8954	11.9303	13.4614	3.95889	0.76569	1.19617	3.29175	2.9141	2.32374	4.22133	12.1325	8.01207	12.3656	7.03239	6.10028	13.901
DDB_G0269806	0.215151	0	0	0	0	0	0	0	0	0.32462	0	0	0	0	0.663779	0	0	0	0	0	0	0	0	0.225577	0	0
DDB_G0269808	0.214572	0	0	0	0	0	0	0	0	0	0.215956	0	0	0.52978	0	0.21432	0	0	0	0	0	0	0	0	0	0
DDB_G0269812	15.8611	12.8815	11.4406	3.66006	3.56991	2.51293	1.07189	1.35314	0.359185	1.28916	0.308508	0	1.96544	22.3728	14.4114	9.84505	5.14322	7.86698	4.20075	2.65327	2.91923	1.33468	0.945046	0.884571	1.04035	1.08255
DDB_G0269814	48.2751	15.7107	22.4548	16.0618	14.9934	13.4	14.6942	16.9564	19.0573	15.8984	15.1695	11.7762	10.8677	28.5306	8.71317	13.8084	7.66445	12.6137	9.22833	11.8962	15.319	16.1967	10.9689	10.7569	8.17899	7.48953
DDB_G0269816	10.6072	4.30392	7.20999	7.223	9.23713	12.8537	11.9915	12.5179	19.9438	14.456	17.7307	20.1314	13.724	3.64127	2.33809	3.50624	3.01429	6.26513	7.06189	10.0978	8.20165	9.56324	8.30792	8.4304	9.13779	7.87497
DDB_G0269820	0.361508	0	0.482006	0.434161	0.499671	0.564137	0	0	0	0	0	0	0	0.929615	1.39769	0	0.401305	0.262584	0	1.58975	0.29991	0.526324	0	0.917298	0	0.304442
DDB_G0269822	18.9395	12.1157	14.4397	8.14939	7.32042	6.72575	6.48683	2.26451	3.10531	2.56387	2.2562	4.44377	2.71344	13.0563	8.98934	8.58799	5.21068	6.02802	4.23086	3.6742	3.3052	3.34676	2.55592	2.37387	4.16338	2.52017
DDB_G0269824	19.0268	19.0541	23.5312	15.9992	13.2535	15.2465	10.754	10.716	12.729	7.18935	4.65847	4.58808	6.48023	8.2887	10.4675	13.4363	12.4527	10.3151	10.1256	10.8317	8.03232	8.66067	5.47925	4.32309	3.74587	4.31591
DDB_G0269826	0.748535	0.0331863	0.419504	1.25897	4.95212	3.76508	2.32918	4.43619	6.57546	4.77312	7.8232	14.7178	20.2225	0.495848	0.0995131	0.0815852	0.299463	4.3683	3.66868	2.87279	4.80405	5.31117	5.88806	9.3804	14.1776	14.3779
DDB_G0269828	15.5835	3.00895	7.67073	5.31635	5.9795	4.62883	3.88591	6.13385	4.83657	5.20203	3.57174	3.95009	19.4456	10.8961	2.83156	5.43482	5.97005	4.78046	3.16917	4.88583	3.78472	4.63825	2.47134	2.49528	2.79027	13.8057
DDB_G0269830	34.7925	2.7918	14.7837	9.03506	6.00104	3.63132	4.52406	6.5845	6.19468	9.36249	6.8814	4.19889	4.24939	17.4587	1.30287	5.89089	4.05646	4.51276	3.07632	5.34499	4.60923	5.85561	4.91379	3.69918	2.85298	3.53702
DDB_G0269832	6.09967	1.18574	6.22827	2.13111	2.32621	1.99016	3.96154	6.04586	3.12911	5.71462	3.80933	3.41418	2.33566	6.32963	1.37091	3.23275	3.58502	3.14298	4.14836	4.1343	5.09026	5.49981	4.8639	5.83507	4.76856	3.75703
DDB_G0269834	26.5007	14.2322	21.2346	9.36723	7.33938	5.65685	4.03019	2.47813	2.50807	1.74857	1.25035	1.3359	1.58409	36.3955	20.5791	26.1018	10.1331	13.9003	10.5019	5.74693	5.08877	5.63649	2.36458	2.2945	2.75445	3.14326
DDB_G0269836	0.253883	66.2328	19.8806	1.6189	0.870191	0.529137	1.18371	0.124525	0.89248	0.814267	1.02208	0.274658	0.323886	0.503392	39.7286	6.68638	0.6765	0.7996	1.07383	0.281398	0.600743	0.764117	0.0891648	0	0.181991	0.383402
DDB_G0269838	4.05928	6.3438	3.80465	5.26945	8.52712	5.90335	6.94326	3.13972	2.13277	4.26553	5.88771	10.3823	7.29798	3.91195	4.6329	6.20145	13.9161	9.40165	5.60702	5.14092	5.22361	5.40727	4.23351	6.40178	11.6232	8.14763
DDB_G0269840	42.5114	14.267	26.1964	25.2763	26.568	21.9754	22.1322	22.6092	26.359	12.5935	10.5399	10.1399	12.4768	21.2951	8.98933	11.1268	13.5415	19.2855	14.3058	16.7701	16.3139	17.8735	8.37874	6.31832	7.1251	8.59283
DDB_G0269842	35.0408	52.3504	36.952	44.404	56.0347	71.5794	69.1721	100.866	77.3568	118.081	146.159	90.9543	97.555	9.95099	20.101	15.4123	23.0762	16.3381	26.1984	29.5028	32.9102	33.5673	28.9986	44.4995	33.8105	37.5704
DDB_G0269844	0	0	0	1.03512	0.547258	0	0	0	0	0	0	0	0	9.00563	91.8432	64.6557	19.2764	38.4194	61.2073	59.6823	42.0571	34.2193	44.6741	42.7869	53.5199	65.5457
DDB_G0269846	1.22128	0	0.739076	0	0	0	0	0	0	0	0	0	0	1.78337	0.503509	0	0	0.45307	0	0	0.220767	0.193716	0	0	0	0
DDB_G0269848	75.7568	55.3706	87.2347	50.2393	52.2289	59.6983	31.9691	19.4204	18.8986	10.3194	8.10695	8.9704	11.2726	50.8178	36.8263	30.0739	16.6264	44.4562	43.0076	24.6521	16.952	15.1225	8.54003	7.24759	8.00449	8.64417
DDB_G0269850	226.07	116.093	29.2272	13.2883	5.09928	11.9028	5.28463	7.1176	7.0202	3.76213	2.65368	2.17212	3.48605	55.5337	59.685	18.2529	5.10188	8.58517	6.77212	5.44213	5.12688	6.23585	1.95788	1.93596	1.33397	2.91006
DDB_G0269852	17.4657	8.04566	18.0683	21.0615	31.014	18.958	9.84273	6.87308	8.85324	3.07606	3.72481	1.92322	4.41182	0.499391	0	0.660723	0.711343	2.72008	6.32327	5.80046	2.64634	5.0574	1.47934	0.541993	0.255242	2.08717
DDB_G0269854	31.1938	8.12697	16.6626	14.8281	18.0322	15.5442	25.8746	26.711	21.3568	24.4753	30.2058	30.1661	23.9248	45.1594	15.6351	23.5193	20.0131	31.3003	31.1835	45.8723	46.9789	43.6419	44.6909	52.1101	46.5676	36.3349
DDB_G0269856	27.6203	29.0115	14.0758	4.50172	5.55573	4.22779	2.20473	3.35323	2.77049	2.23793	2.07675	0.852611	3.02728	19.1871	21.1703	6.09698	1.59876	6.21488	2.94114	3.25559	2.31538	3.70136	2.26372	1.46462	2.10199	3.05136
DDB_G0269858	2.2075	0.684138	1.12596	0.681717	0.650018	1.05057	1.86577	1.21388	1.04202	0.597329	0.205038	1.09031	0.45615	0.770822	0.111832	0.596486	0.296239	0.42154	0.425228	1.02395	0.523688	0.634688	0.218194	0.228029	0.328147	0.266518
DDB_G0269860	66.5705	9.9454	26.4418	28.7516	12.4396	6.20583	7.09144	3.85903	2.52255	3.20344	1.96854	1.2826	4.29095	19.0918	3.57809	10.7336	5.5277	7.7099	4.01329	4.83574	2.27614	2.37914	1.24875	1.17315	0.978179	2.44521
DDB_G0269864	32.0162	22.6759	23.841	20.6898	35.6022	50.2795	57.668	41.7076	44.7838	29.9073	21.9016	26.8991	24.0548	19.8217	14.2895	17.9852	11.7808	27.4566	39.9597	47.904	33.3714	32.8382	18.2958	17.268	16.5572	20.7183
DDB_G0269866	0	0	0.678357	0	0	0	0	0	0	0	0.208044	1.10143	0	0	0	0	0	0	0	0	0	0	0	0	0	0
DDB_G0269870	0	0	0	0	0	0	0	0	0	0	0.384685	0	0	0	0	0	0	0	0.252779	0.161926	0.166616	0	0	0	0	0.14675
DDB_G0269872	1.97298	4.63907	7.09237	19.4492	109.386	216.772	771.881	858.486	1484.39	733.478	197.856	120.137	167.572	1.3918	4.49118	7.33594	9.5892	58.7953	134.321	629.037	963.204	1152.05	552.231	157.38	99.6899	165.221
DDB_G0269874	47.8376	34.9146	44.3965	57.2348	65.8431	88.7106	68.7177	57.3861	62.5681	45.5388	46.3673	26.6155	38.1873	47.3674	36.1787	59.2123	98.041	87.9487	101.996	94.2221	84.8015	79.8722	53.2906	52.5954	51.9876	47.5744
DDB_G0269876	4.95419	2.80748	4.06899	3.78197	3.05709	2.44824	3.30858	1.81564	3.5771	1.69501	1.53327	5.15658	2.26251	3.68304	2.24477	1.96292	1.7817	1.94128	1.79802	2.31652	1.39761	1.81798	0.990663	1.66736	2.03055	2.25016
DDB_G0269878	179.354	14.3189	79.2019	70.644	43.6981	31.6025	31.939	18.4421	10.0047	11.2735	7.61754	6.0146	14.4807	587.914	46.7577	212.069	246.686	188.697	123.424	137.556	72.6008	63.4314	37.0476	33.5629	42.2993	44.4375
DDB_G0269880	2.55442	0.60783	1.22103	0.968286	0.48303	0.329877	0.164265	0.276489	0.330268	0.264363	0.0863912	0	0.362377	3.03681	0.525002	1.33073	0.301477	1.15438	0.834048	1.21668	1.00476	1.35311	0.397355	0.764949	0.419107	0.568413
DDB_G0269882	0.582161	0.453366	0	0.674101	0.743446	27.2798	345.721	289.778	324.55	186.621	143.277	133.697	188.982	0.8022	4.43542	1.60488	3.58059	1.90932	44.2082	266.816	575.658	504.257	392.811	336.433	343.779	301.33
DDB_G0269884	18.343	8.31694	12.8698	13.6629	14.4148	13.0846	9.73757	7.93475	13.3907	6.77707	6.6586	4.94514	6.3122	10.0596	3.96206	6.43661	6.77991	11.4725	7.9302	5.80261	5.81708	6.39239	4.17607	3.91482	2.72659	3.76033
DDB_G0269886	0.0955711	0	0.700848	0.114778	0.39095	1.45761	72.6316	114.775	142	277.682	154.961	113.317	57.2223	0.421847	1.6078	1.03486	1.20927	0.691576	4.97095	94.0134	160.438	167.673	331.731	163.577	100.789	70.2075
DDB_G0269888	1.9688	0.9812	2.97154	2.26016	2.34122	1.4686	1.8339	0.815835	2.15086	0.357039	0.482247	0	0.674279	1.17591	1.31894	0.553236	0.931234	2.32144	3.11369	2.22692	1.55343	2.24792	0.538891	0.556551	0.308527	1.14305
DDB_G0269890	35.951	30.6292	38.2741	60.1593	87.8174	78.797	52.8933	30.3082	41.4486	9.29345	8.96917	6.70817	9.01823	42.8384	28.5405	21.3302	17.1624	87.4556	85.3373	48.8573	42.8841	46.1931	9.65342	9.5092	11.2241	11.6663
DDB_G0269892	129.684	72.9756	22.3513	55.9222	87.8984	37.4142	17.7082	17.976	11.5471	7.17866	7.67891	5.92266	9.98432	157.009	79.9751	34.3773	31.2146	135.116	64.9077	46.858	32.7263	27.5008	12.0597	10.9494	11.1205	15.0021
DDB_G0269894	7.80592	1.11856	4.29726	3.83941	2.03483	4.02908	2.37346	3.01666	2.2866	1.2489	0.895052	0.275359	1.14608	6.151	1.11572	2.35935	1.33895	1.80114	2.07937	1.96733	1.81179	3.21494	0.908555	0.749894	0.664927	1.5466
DDB_G0269896	3.70875	3.90273	2.51053	3.0773	10.3728	12.1653	16.3162	11.797	14.2739	9.15371	12.7125	14.4499	18.6871	1.79873	1.88628	1.34901	0.89094	5.92952	7.35296	10.4569	8.33065	8.49661	4.84977	6.02686	6.70953	12.4552
DDB_G0269898	34.4115	30.4519	35.0263	44.2289	47.4343	48.5426	43.3297	52.7706	54.8413	44.7053	34.6966	26.9756	37.2592	19.032	20.8901	27.9575	25.7514	35.9972	37.8404	45.6844	47.0547	52.2689	32.6659	27.7272	21.269	24.6984
DDB_G0269900	0.181659	0.237884	0.196103	0.717371	10.8339	24.1462	84.9662	91.9261	128.756	142.438	107.789	128.106	62.7433	0.407339	0.581191	0.482171	0.472255	4.52785	14.3441	46.3624	57.5054	58.053	82.8474	62.8366	57.9933	33.7603
DDB_G0269902	0.194885	0.825908	0.825362	0.33748	0.120612	0	0	0.173541	0.207296	0.32384	0.216897	0	0.114019	0.0860195	0.915184	0.784219	0.377113	0.144597	0.213787	0.255213	0.28183	0.185473	0.124262	0.239216	0.448097	0.615304
DDB_G0269904	0	0	0	0	0	0	0	0	0	0	0	3.659	2.17239	0	0.512043	0	0	0	0	0.436376	0	0	0	0.91557	1.67051	16.2615
DDB_G0269906	9.71753	4.93364	4.55387	4.61921	10.931	11.088	12.2141	11.4865	16.0157	6.06542	10.7756	8.37895	4.0867	29.6234	9.75174	10.4101	7.8793	38.469	28.8292	31.2761	34.2039	36.5617	20.9659	25.2279	21.8613	13.4896
DDB_G0269908	79.1088	70.015	48.6614	26.2328	28.5947	30.5025	30.8888	52.4512	63.4591	121.624	139.974	247.436	118.828	63.7857	51.3507	36.0608	19.015	38.359	33.3751	40.3611	63.8292	67.3306	131.209	149.818	236.555	137.469
DDB_G0269910	36.4258	99.1651	36.2483	30.7403	18.1679	26.6857	13.3424	11.2445	6.33685	5.57008	6.29385	2.04765	4.44364	51.2998	189.135	69.5858	65.1787	34.2243	42.0494	22.3487	18.9231	19.4782	7.43868	6.89258	5.37594	7.83132
DDB_G0269912	65.8003	33.9292	44.1007	53.7739	58.887	51.0965	59.1364	64.9273	53.3818	26.7989	25.5791	15.3508	34.462	52.0218	34.5954	45.459	52.279	65.3406	60.8221	88.0663	81.464	77.5826	31.3961	26.0765	26.579	35.5451
DDB_G0269914	1.29619	11.7261	10.4201	6.30062	3.7263	6.33522	209.572	379.135	569.595	330.218	106.231	47.6543	61.184	2.52299	14.9515	13.1576	8.41604	5.09997	10.7931	214.861	601.693	772.38	457.603	133.782	57.3057	74.2758
DDB_G0269916	781.354	970.487	754.578	1136.02	820.759	634.045	465.793	478.369	353.076	232.935	155.526	63.0205	174.197	1116.68	1605.78	1398.18	2095.13	1090.14	1027.75	695.633	725.293	671.063	256.725	160.845	142.7	200.351
DDB_G0269918	18.8542	18.0997	21.2882	22.6959	28.3853	32.2996	25.1887	25.9123	31.4474	37.3013	29.7263	20.083	23.0261	5.82207	7.65608	9.53013	9.38644	14.2566	17.5717	15.388	14.8056	17.0614	15.4997	13.3889	9.16851	13.0648
DDB_G0269920	4.61021	11.0417	6.74547	3.51656	4.97703	4.10467	7.29405	6.01271	12.1758	5.67787	5.1438	5.68328	5.25076	1.4884	2.93959	2.46383	0.956247	1.85558	1.09985	2.88408	3.38821	4.62779	1.6226	2.5285	1.49138	2.21303
DDB_G0269922	33.2451	14.532	26.7366	22.9479	18.0792	28.9944	29.6527	30.5788	28.0753	53.0562	48.4074	56.3418	31.3236	12.8827	7.28299	12.8823	7.90957	8.08629	14.6294	16.6594	18.0042	18.1772	25.7641	28.2702	22.9111	16.1196
DDB_G0269924	83.6551	51.7665	60.6728	39.7219	26.7248	38.1361	37.9754	34.7043	37.2363	26.3189	20.9921	12.7833	21.014	38.0247	27.665	35.8047	18.7737	19.5377	24.7245	26.2152	23.4173	26.7203	15.3393	13.032	9.96077	13.6165
DDB_G0269926	22.7146	21.3466	27.6059	18.8747	15.0337	14.7852	18.1802	21.3445	21.0715	10.9139	9.78257	6.55087	9.76294	20.5142	18.8394	23.0509	25.5971	15.6294	16.6095	16.5271	17.8461	19.6775	8.75976	7.01539	5.93604	9.07557
DDB_G0269928	0	0.169417	0	0	0	0	0	0.205624	0	0	0.0856652	0	0	0.345025	0.259376	0.827601	0.148944	0.584746	0.661995	0.60479	0.775905	0.518258	0.665347	0.655568	0.494143	1.02525
DDB_G0269930	0	0	1.79094	4.24869	0.922423	0	0.783162	0.988657	0	0	0	0	0	0	0	0	2.79525	1.64005	1.15303	0.898335	0.267596	0.234808	0.744653	0	0	0.27164
DDB_G0269932	186.135	65.6392	59.6016	93.7161	119.962	90.0431	93.8891	82.1093	70.9483	97.2514	75.0811	63.3218	67.1185	275.393	97.8023	86.6641	123.244	209.431	141.458	224.135	151.829	153.431	161.935	133.652	115.441	116.7
DDB_G0269934	54.3235	88.1692	65.7239	62.255	37.1614	49.5414	33.326	27.599	23.8213	21.1878	25.6966	12.5271	40.941	23.4545	59.9382	57.958	31.2929	18.3384	25.237	16.8632	14.8795	19.6148	6.64154	8.72694	9.22282	21.4183
DDB_G0269936	9.70531	2.95463	4.61004	4.12881	2.85835	1.8756	2.42981	3.41276	1.22133	1.08802	0.592998	0.512538	0.85057	5.33116	2.29382	3.47334	1.55726	3.31256	1.55733	2.92063	2.62169	3.34584	6.37623	2.82776	2.83454	1.66078
DDB_G0269938	0	0	0.169589	0.2128	0	0.221258	0	4.1427	2.78369	30.4885	12.0611	9.54576	6.69437	0.126971	0.0770677	0.0832461	0.0904301	0.0591708	0.39373	0.507512	4.07778	2.31635	24.1366	8.26896	6.98938	4.13739
DDB_G0269940	0.392905	0.514479	20.4766	109.885	84.8357	24.4389	55.2917	44.4834	49.7332	63.3118	117.668	247.906	322.393	0.306861	1.97195	10.7766	62.5992	77.3229	33.8183	96.0114	69.8703	57.897	93.1197	145.541	273.889	366.321
DDB_G0269942	43.8385	19.6116	30.8254	18.0383	29.0733	21.3151	32.8163	30.0728	43.6845	32.9623	27.39	38.1557	62.9724	15.544	6.06006	3.83543	3.76563	14.1266	7.85174	14.032	15.3879	15.1578	15.8288	11.271	22.4885	28.7117
DDB_G0269944	0.241838	0.133074	0	0	0.451056	0.143124	0.255885	0	0	2.13714	4.98734	16.6245	12.5976	0.0922285	0.114388	0	0.0656861	0.0429801	0.142998	0.0954152	0.0974577	0.0861493	0.44351	2.08455	3.36288	3.73884
DDB_G0269946	17.8415	2.34356	13.9481	9.08884	13.8345	5.10846	8.276	11.9355	5.2546	5.91903	5.29964	1.61709	2.40352	51.083	10.1825	23.9646	11.8207	29.0117	25.0911	25.0224	23.6993	21.1297	15.0968	7.81971	10.4666	11.3044
DDB_G0269948	119.967	67.1725	70.6213	88.7099	101.977	81.9402	85.1034	89.7128	97.3036	66.5468	49.7583	45.7087	42.2927	95.2863	61.4659	67.3645	52.5376	100.738	91.0524	108.376	105.728	108.75	68.8883	56.3469	40.5118	41.5282
DDB_G0269950	76.0769	14.879	26.9547	17.857	12.1097	8.52284	5.58238	1.9439	0.519622	1.30417	1.79335	1.15137	2.95471	67.526	13.6211	17.1859	10.5173	21.02	6.0193	4.95873	3.79616	2.50232	1.6932	2.57544	2.33987	3.36208
DDB_G0269952	5.65177	6.27911	9.70389	10.1797	5.16204	5.75198	6.14413	8.54814	13.2356	7.28337	4.77926	7.06026	4.66653	6.5371	5.17549	3.78794	4.53777	4.12205	5.32723	5.44721	7.61556	9.58317	8.76406	5.76072	6.20598	5.10982
DDB_G0269954	0.0503372	0.101437	0.334581	0.515753	0.632162	0.501677	0.390104	0.438552	0.490209	0.383537	0.545832	0.181032	0.483108	0.40786	0.11429	0.166083	0.350417	0.204747	0.147999	0.414672	0.3326	0.340399	0.12701	0.139879	0	0.303217
DDB_G0269956	0	0.215377	0.671505	0	0	0	0	0	0	0	0	0	0	0	0	0.665969	0	0	0	0	0	0	0	0	0	0
DDB_G0269958	4.60429	1.8644	1.74389	3.30031	6.16336	5.54778	4.35579	5.14295	7.00613	4.30788	9.09487	4.85126	8.15408	1.82648	0	1.57156	1.58755	0	0	0	0.839276	0	0.430824	0	0	0.801474
DDB_G0269960	0	0	0.238412	0	0	0	0	0	0	0	0	0	0	0	0	0	0	0	0	0	0.14243	0	0	0	0	0.125448
DDB_G0269962	9.6236	9.2361	16.8815	9.84645	9.23959	12.5743	12.3559	11.7096	11.2309	7.8794	7.57321	4.96937	6.98346	9.33023	10.1622	17.8967	20.165	13.7021	15.8881	16.5903	13.5658	13.9439	7.94978	7.33199	5.83396	7.92533
DDB_G0269964	17.8531	7.93944	15.1622	11.4175	5.8858	4.34793	3.89994	1.91964	2.10657	0.82952	1.57268	1.62073	5.66032	7.58454	6.13917	8.34232	5.09091	5.65869	4.01931	3.58628	2.37205	1.78757	0.977532	1.13042	1.91884	2.97618
DDB_G0269966	31.3434	12.5802	23.5269	16.404	14.9552	11.9692	11.4376	10.6291	14.449	5.39608	5.01662	3.89864	4.87637	19.6206	8.85789	12.4117	9.41983	16.4648	13.0717	10.8575	10.1644	10.9448	4.40207	3.56647	3.92995	4.68637
DDB_G0269968	73.4766	25.5319	23.5703	11.3022	29.6604	25.0005	81.6682	104.394	104.574	30.2866	10.0602	4.19769	9.38742	99.8514	47.9047	40.505	30.4871	56.1648	48.0228	233.345	245.84	188.943	49.2436	15.2635	10.5122	15.918
DDB_G0269970	5.0196	22.9189	72.0449	73.1149	55.5461	65.4404	50.7872	25.8015	39.5758	40.3574	54.5503	77.6781	52.8444	4.07982	19.1159	33.8787	37.9617	51.6451	78.0366	60.5805	45.7768	44.3762	65.469	83.6652	85.6174	62.6434
DDB_G0269972	45.3583	0.852572	15.2718	14.2372	6.50344	5.84725	7.83219	3.50452	2.03921	2.87409	3.06912	0.889045	3.344	27.7587	1.26759	9.00064	10.6674	8.71557	5.35362	8.04717	3.02668	3.24463	1.51375	1.34698	1.75605	2.54186
DDB_G0269974	13.3188	6.47462	11.1451	10.6834	14.7515	11.6	7.6657	11.9356	18.7152	12.1439	10.8947	15.1442	11.0942	4.45659	1.4878	2.23725	2.006	5.54107	3.04289	3.38177	4.37244	5.59503	4.46573	4.82903	5.16277	4.09443
DDB_G0269976	25.0314	28.2688	18.9899	15.8895	18.202	26.8553	24.6646	14.1697	18.9577	7.0018	5.66627	4.41412	8.69626	14.7629	20.123	13.347	7.83821	15.1645	23.3155	26.64	23.8322	30.8756	29.1189	26.2803	24.1386	20.3037
DDB_G0269978	0	0.336446	0.174929	0.164532	6.74038	6.82826	90.3023	102.06	150.659	236.517	174.918	250.229	125.511	0.485893	1.26425	0.64827	0.92701	4.90979	8.58421	62.3059	67.476	87.4903	159.524	144.125	117.881	95.4616
DDB_G0269980	28.5929	6.94992	14.7968	7.1243	11.5545	14.0417	8.02795	6.28652	10.1942	8.23555	8.61747	3.23527	5.05073	25.1943	8.40412	13.8239	14.6591	12.4702	12.0689	9.45886	10.4785	11.9743	5.81761	3.70009	4.59048	5.96347
DDB_G0269982	28.6757	32.2913	52.9761	41.131	35.4872	43.1391	37.2017	45.7759	49.1257	43.0615	47.379	51.2305	38.2255	13.2935	17.1558	24.2414	19.2957	23.2072	33.7326	32.0481	32.6211	35.708	31.6967	33.2741	31.2703	29.1741
DDB_G0269984	0.819504	0	0	1.53626	5.61492	2.40077	3.57845	2.55643	10.7921	3.97107	2.39697	2.21416	0.656154	1.1486	0	0	0	1.13191	0.309169	0	0	1.30644	0	0.161374	0.195686	0
DDB_G0269986	14.4653	0.928135	3.19836	2.5665	1.37651	1.30327	1.07009	1.70766	1.46694	1.72726	1.43026	0.993179	2.6751	9.03319	0.395376	1.90134	1.08396	2.57397	0.7002	1.12127	1.28106	1.34178	1.07335	1.05609	0.777809	0.921488
DDB_G0269988	6.60923	5.91784	10.6866	8.49703	13.0413	9.89993	14.1221	7.42763	12.2482	12.5284	7.40977	7.19604	11.7374	3.75028	3.95909	6.11064	3.44687	7.36799	13.2293	12.3043	10.8974	13.8018	9.76414	7.02773	11.695	10.6835
DDB_G0269990	9.03818	7.00573	8.42865	6.73666	6.42894	7.90356	7.73857	5.36284	11.7063	3.8387	2.82608	1.77849	3.36518	4.81118	2.23233	1.76276	1.88919	3.93307	2.18848	5.02807	5.20021	5.04303	2.11613	1.40836	1.45647	1.26538
DDB_G0269992	74.0314	78.5118	95.0049	144.79	201.162	167.32	166.321	179.366	186.238	145.04	156.793	201.29	127.922	56.7059	59.31	68.0769	100.674	166.811	151.874	172.42	169.588	168.448	148.209	156.175	165.994	116.861
DDB_G0269994	23.4748	13.5057	30.0505	37.1398	41.3003	43.718	34.2669	23.3275	17.978	20.5229	28.4097	28.6985	22.5832	17.115	14.4516	24.3228	42.0865	39.5897	42.7628	33.0351	24.659	25.6369	16.4018	19.8342	26.6117	23.9029
DDB_G0269996	17.2683	11.106	19.9123	24.1519	25.4371	20.8955	17.7406	20.6101	23.0244	14.2418	17.311	17.5545	18.3693	6.51184	4.84409	7.31524	9.68354	12.8504	10.892	10.9362	9.1724	10.9265	6.4004	8.30809	6.72798	9.72404
DDB_G0269998	0.0370195	0.01865	0.0410218	0.114117	0.126429	0.849709	2.36687	4.28336	5.66008	26.9043	45.1688	81.646	23.0272	0.0299291	0.114247	0	0.0328025	0.207938	0.431436	0.971339	1.4561	1.47721	10.0061	17.4885	20.8409	9.37694
DDB_G0270000	0.266576	1.01531	4.74614	12.6624	23.5063	24.439	26.9085	23.7909	40.072	11.8768	6.20777	4.91024	8.01836	0.639825	0.601507	1.3672	3.01049	11.4571	12.0678	17.4763	15.3972	16.2066	6.69781	2.50456	3.43335	3.7162
DDB_G0270002	4.66827	2.6207	1.02555	0.58358	0.55517	0.358363	6.60793	11.3522	11.5776	2.89396	0.850661	0.700913	1.77039	2.93165	1.02267	0.504181	0.416092	0.986811	0.10227	8.31975	9.67533	7.86028	2.6301	0.808712	0.849293	0.671208
DDB_G0270004	0	0	0	0	0	0	0	0	0	0	0.678509	0	1.72905	0	0	0	0	0	0	0	0	0	0	0.206704	0	5.75056
DDB_G0270006	24.3262	75.0158	22.8977	10.8755	8.23665	27.2944	15.286	13.8252	18.1788	10.1525	15.1613	17.8073	24.5913	14.8358	52.1318	16.7359	6.06903	7.97718	19.848	11.0494	9.94188	15.1356	6.96354	9.50732	12.8522	16.7177
DDB_G0270008	106.576	729.582	532.147	242.062	124.913	232.164	137.837	101.91	127.74	82.8763	153.537	59.3959	154.558	429.203	2631.47	1481.12	1398.18	414.036	1222.53	396.505	427.326	456.003	278.706	320.985	396.082	501.572
DDB_G0270010	0	1.15204	0.9497	0	0	0	0	0	0	0	0.478187	0	1.81839	0	1.33218	0	0	0	0	0	0	0.332085	0.719421	0.385848	6.13242	9.1694
DDB_G0270012	138.242	718.199	406.589	372.365	387.735	338.693	326.377	113.279	195.229	141.907	217.419	188.81	268.625	426.043	1770.39	1088.92	706.264	889.146	1082.29	786.727	560.26	617.174	395.575	553.963	696.685	784.785
DDB_G0270014	51.5004	26.2317	33.5161	25.47	37.9097	39.5741	54.8724	57.2698	50.6443	40.9401	39.4505	55.4477	40.8896	49.264	22.0742	20.7848	13.9984	38.0861	48.5115	64.341	65.4737	57.5726	48.3456	48.8899	53.58	35.7267
DDB_G0270016	0.483675	0.532295	0.365754	0.143481	1.50488	2.65843	11.5148	23.3024	16.4633	10.6459	6.87844	9.73721	8.30479	0.54202	3.50264	1.41751	0.350976	2.55985	3.4118	12.4633	12.3872	14.9195	9.63284	8.20528	6.11615	6.56519
DDB_G0270018	49.1202	12.6111	16.2353	7.79201	8.43499	9.15965	13.2103	19.8823	23.9539	32.9356	38.8518	43.1991	19.7661	81.2152	18.179	14.4651	11.1183	26.8072	22.554	33.6054	55.3776	51.7608	80.5382	100.371	85.8125	45.6323
DDB_G0270020	7.51116	4.44434	4.80596	4.79622	3.84114	4.43644	5.21718	5.04782	7.72148	2.36624	1.53744	1.47956	1.51674	6.2538	1.6162	2.80314	1.3475	4.58173	4.10266	5.69905	5.43294	5.24839	1.90051	1.35556	1.57203	2.21091
DDB_G0270022	32.3878	3.18515	6.42602	15.7115	23.0076	13.9025	9.06005	10.6438	13.4868	2.6752	3.66393	2.91076	3.93005	27.1429	3.06661	4.13822	7.64497	25.0529	13.0968	8.6309	12.5807	10.8825	3.16397	2.63526	4.44343	5.11899
DDB_G0270024	32.9886	52.5769	30.8634	19.4935	23.1031	23.2657	16.1159	20.2616	22.4153	7.92493	11.1777	5.61422	10.4255	31.6145	51.7084	38.0151	34.9732	25.6227	25.5261	17.8521	21.5419	22.9384	7.36639	7.00554	5.69179	9.46625
DDB_G0270026	91.7492	12.4833	34.9137	21.9295	20.0567	15.0422	15.1568	15.9702	19.6323	5.52711	3.68366	2.70528	4.49612	116.048	13.9241	29.4358	17.342	41.1444	21.5229	30.3474	22.3531	22.9364	11.1016	5.86368	6.74058	7.1067
DDB_G0270028	87.8175	30.1248	41.8314	46.0963	64.554	76.6941	48.3019	46.3792	49.1859	19.6717	12.977	9.57537	15.0465	125.809	46.1763	61.9419	50.1351	117.845	133.876	106.829	104.113	111.201	35.0339	25.5584	21.0989	25.7738
DDB_G0270030	28.8646	8.10339	11.3014	5.62366	4.74556	2.9187	1.08895	0.794709	0.875767	0.822564	1.16165	0.606408	0.896974	26.0232	6.0683	5.74414	2.1965	8.6028	3.39747	2.7263	1.65947	1.54728	0.91922	0.694457	0.669016	1.05685
DDB_G0270032	20.5662	2.84703	5.75846	4.30423	2.92221	3.07412	0.433146	1.67167	0.217719	0.5903	0.719957	0.60302	1.06912	13.8372	2.42534	3.25283	1.44536	3.80136	1.53244	0.926634	1.34338	1.31407	0.822187	1.37122	1.18716	1.77374
DDB_G0270034	73.1929	114.224	99.1813	103.833	148.576	113.771	92.3734	79.3205	76.1164	39.4739	38.8021	24.8769	44.0812	93.7006	137.464	134.51	192.581	190.668	136.716	110.388	100.539	89.1282	44.7222	38.957	39.7765	49.0784
DDB_G0270036	28.3724	15.8918	26.3139	33.4518	32.0149	25.63	29.61	24.1716	28.2126	11.9337	9.53698	5.07696	6.40991	43.3101	44.6522	37.9004	27.5428	51.2239	36.9729	47.0719	41.7674	39.9301	19.937	11.6918	10.1906	10.1842
DDB_G0270038	2.03125	0.99053	2.83821	0	0.977283	1.1618	1.89105	0.795748	0	0.564508	1.02052	0.877565	2.08857	1.69934	0.752822	2.80718	3.56311	1.98457	2.1077	0.742111	0.161537	0.163437	0.756586	0.585219	0.736601	0.918763
DDB_G0270040	14.1653	10.3959	12.695	14.9613	17.6341	14.2364	11.6659	9.51231	13.2431	3.85376	5.37234	6.72963	14.8942	4.57356	4.05195	4.43359	3.67622	7.81597	6.30459	6.95437	4.24023	5.25665	1.58328	1.93843	3.57195	9.55266
DDB_G0270042	51.1781	16.9868	23.4157	24.5073	30.8202	28.1715	25.1515	25.6273	32.9465	19.7885	14.6307	9.21208	12.0005	16.8143	8.07904	12.8905	7.45329	17.2009	17.1608	17.3867	16.521	19.0049	10.292	7.53781	4.2664	6.64168
DDB_G0270044	27.3956	13.161	22.0335	16.8716	18.0475	22.161	25.7825	28.3888	23.3084	20.4066	16.6165	15.4939	17.268	23.2885	9.83188	14.3278	15.2654	19.4694	18.062	27.9598	31.3201	27.3861	19.9319	13.0149	15.4767	16.9327
DDB_G0270046	3.89422	4.10227	7.29028	5.2597	5.41561	5.58363	10.1746	14.5675	16.0548	10.5244	8.57303	7.29166	9.84519	3.7282	2.68531	5.07299	3.92237	4.75524	5.40873	10.938	11.2925	11.6461	6.52247	4.48777	5.09899	7.1968
DDB_G0270048	6.67181	4.17547	5.22349	4.07838	3.66964	2.53804	1.9309	0.937519	2.53838	1.29162	0.775329	1.37855	1.87837	2.67909	2.3677	2.01958	1.76785	2.38987	1.45991	1.10521	0.956809	0.722513	0.557942	0.476738	0.724631	0.928087
DDB_G0270050	29.0698	50.4782	29.0333	7.87309	16.5946	12.3049	13.6823	8.22737	7.40637	5.9445	6.92322	2.93051	9.64832	22.2598	44.4951	13.2718	2.18875	15.0848	11.8214	9.24011	7.87464	8.77541	5.9411	6.59723	4.17166	8.97609
DDB_G0270052	5.56588	6.60255	7.57179	9.1711	7.96755	6.76641	3.77523	3.19628	3.85185	0.981438	0.779775	0.732155	1.39432	1.08052	1.39349	1.67352	1.05025	2.04479	0.7389	1.14899	0.685973	0.474818	0.185148	0.107409	0.0331896	0.182052
DDB_G0270054	0.767509	0.328035	1.36387	0.668844	0	0.399236	0	0	0	0	0	0	0	5.55	3.18723	3.36386	2.45166	4.80462	7.61354	5.21101	4.55575	5.32029	0.790986	1.76695	1.72274	1.05598
DDB_G0270056	5.92625	7.38345	7.55746	8.69322	15.5645	12.6663	19.3372	21.9516	24.6327	21.8698	21.5439	10.9222	19.0658	1.16747	2.76577	2.56244	3.24018	4.16343	4.35013	6.42777	6.54482	6.24375	3.70632	3.60702	3.90574	5.36558
DDB_G0270058	1.54658	2.82324	1.38063	1.026	0.208772	0.742603	0.100605	0.169337	0	0.11752	0.183213	0	0.22022	0.296436	0.458582	0.272902	0	0.0899643	0.0665062	0.0367906	0.0876735	0.0443526	0	0.0446928	0.0420946	0.03861
DDB_G0270060	0.604879	0.944776	0.316326	0.164653	0.0596493	0.37085	0.100605	0.0846687	0.101137	0.0809555	0.043434	0	0.138498	0.107038	0.458582	0.706825	0.153271	0.603345	1.128	0.300137	0.825811	0.292807	0.121987	0.193527	0.278794	0.409657
DDB_G0270062	20.3142	24.8084	8.5276	4.32553	6.07069	4.61241	2.77274	1.70171	2.00589	2.58369	1.85755	2.35699	2.47943	3.94141	5.16412	1.65829	0.643289	2.01222	0.980769	0.901747	0.598066	0.626564	0.386164	0.46728	0.389055	0.429603
DDB_G0270064	0.606335	0.305465	1.00726	0	0	0	0	0.494328	0	0.228709	0.253584	0	0.32478	0	0	0	0	0	0	0	0	0	0	0	0	0.714285
DDB_G0270066	7.83827	6.67559	6.44154	7.25145	7.84318	9.82921	7.47855	5.68452	6.23794	2.51376	1.78765	1.59021	4.02312	1.38579	1.64633	1.7337	1.13299	1.85535	2.77202	2.72181	1.7461	1.56032	0.452171	0.367191	0.301364	0.773512
DDB_G0270068	6.17756	7.18829	8.66354	6.32746	8.23207	12.421	9.0266	11.0067	11.2979	9.72398	10.343	5.04888	9.59076	1.96967	3.44318	3.71639	3.00942	4.13121	4.02905	3.95638	4.1681	3.8846	2.27463	2.76681	2.01206	3.49595
DDB_G0270070	224.974	94.9571	98.4073	42.9303	30.5969	20.9433	10.7785	8.69901	6.37386	5.92609	3.53929	3.95109	7.95802	266.555	132.229	137.076	39.0053	72.6117	36.6242	22.5954	15.1767	14.3784	8.01934	6.04842	7.4281	9.13572
DDB_G0270072	7.31993	3.7759	2.23029	1.38996	5.33897	5.59916	21.8427	31.4061	26.3369	9.68542	3.67408	1.02571	8.58393	3.90038	1.44356	1.19439	1.49202	3.29708	2.91726	18.4192	17.5619	15.5783	5.17567	1.21266	1.01618	6.47687
DDB_G0270074	131.299	37.9239	28.7088	12.6637	16.5008	21.2916	16.1147	19.4444	17.0405	14.2954	11.6327	8.32483	19.4752	137.136	44.1638	36.851	10.3702	38.5302	32.5073	19.575	31.1038	36.5338	18.2246	15.943	17.167	24.0373
DDB_G0270076	3.9836	4.30172	5.62333	3.71915	2.89315	3.34432	2.56543	0.269882	0.429834	0.760278	0.562178	1.19052	1.05658	0.497726	1.53673	3.96286	0.994864	2.01517	0.77171	1.40428	0.26492	0.23246	0.233612	0.209787	1.43045	0.806772
DDB_G0270078	4.36484	2.27791	4.13459	1.71056	2.84538	0.268915	2.00863	0.33809	0	0.391057	0.595992	0	0.666389	2.89081	1.38099	1.21267	2.24499	0.570319	0.886587	0.18931	0.191931	0.341852	0.568807	0.198598	0.350601	0.369307
DDB_G0270080	0	0	0	0	0	0	0.674201	0.948463	0	0.525037	0	0	0	0	0	0	0	0	0.412406	0.24796	0	0.558175	0	0	0	0
DDB_G0270086	0.407093	0.448015	0	18.8528	138.445	179.303	275.027	283.618	301.813	47.6237	20.7297	17.7902	35.7099	0.4562	1.7002	2.91045	17.8202	169.83	214.714	299.712	422.149	350.774	61.5209	27.2324	38.6641	51.7636
DDB_G0270088	4.62424	33.9998	22.6645	75.4467	162.468	303.468	148.767	84.2825	117.68	18.4747	35.0491	26.7924	145.46	5.78452	46.483	26.4766	43.913	200.069	437.858	222.969	116.339	172.695	23.1328	42.177	76.6271	190.033
DDB_G0270090	0.541838	1.80017	3.3506	4.28958	20.8616	50.1836	48.6836	29.1904	82.1727	10.8627	17.7274	20.6398	44.7708	0.76192	1.82753	1.14062	1.56901	10.8394	33.3326	25.6681	25.7295	45.5548	9.57036	11.9294	22.7114	36.4529
DDB_G0270092	0.129411	2.70172	0.43122	0.169163	0.17887	2.07335	3.62022	2.86008	3.94265	0.71655	1.8637	0.280001	2.41105	0	2.43259	0.126975	0.333725	0.0902527	1.37	0.605589	0.921675	1.91977	0.454498	0.210189	0.754566	0.844817
DDB_G0270094	0.503533	0.189531	0.591093	0.289832	0.403113	0.385481	1.55066	0	0.692829	0.268352	0.511229	0.959471	0.569649	0.425471	0.319852	0	0.183672	0.642245	1.00795	0.745803	0.135247	0	0.121042	0.108698	0.131809	0.622931
DDB_G0270096	31.9954	15.7027	18.4114	12.5951	17.7897	29.5522	33.3755	29.5841	42.0755	45.3563	42.9259	31.9318	21.6252	17.5939	8.99971	12.2655	7.983	11.3195	22.5837	21.6514	27.1442	28.6796	30.9874	27.0635	18.8339	15.2367
DDB_G0270098	162.539	177.391	215.118	413.131	587.107	493.052	585.213	560.598	631.256	686.545	709.582	796.513	547.007	109.474	145.183	160.881	255.861	477.04	447.611	580.18	547.033	566.958	597.22	640.391	554.371	477.112
DDB_G0270100	2.72987	5.6672	3.22481	2.54023	3.32072	2.02	1.40969	2.01698	1.80364	0.553887	0.380253	0.951542	2.32746	0.312282	1.14017	1.48513	0.446515	2.41722	2.71571	1.06892	1.05536	0.697962	0.426246	0.512421	0.881092	1.83929
DDB_G0270102	57.9546	42.9507	53.8164	60.1565	64.5735	150.154	96.0587	75.7384	102.66	35.902	27.7503	19.3168	30.3143	52.5083	44.2403	57.082	48.8445	72.2718	186.186	116.499	112.54	129.823	38.9415	32.1916	25.699	38.1986
DDB_G0270104	34.574	17.0315	30.8031	77.0001	91.2484	56.181	64.9763	50.3822	52.5967	92.884	88.2916	97.4887	39.9732	28.4828	12.9915	19.9507	29.0826	70.6691	45.9288	56.6092	47.7413	49.4741	88.1182	79.1358	57.9879	27.7186
DDB_G0270106	78.3776	26.2738	43.1506	31.7795	32.1161	52.6433	67.0761	92.5382	89.7746	76.8998	77.0131	77.5327	80.007	70.9492	27.3781	50.0028	36.3841	42.8833	63.3499	95.9343	96.5127	103.475	68.7921	77.3696	80.3946	94.3157
DDB_G0270108	5.1604	1.55715	3.02349	4.83536	5.09045	5.6934	8.65039	5.46605	9.17926	7.2167	11.8489	8.92071	1.59438	5.57276	1.33187	0.701822	1.20799	5.08455	0.781248	1.40918	4.98786	4.37988	1.63432	2.21606	0	0.492957
DDB_G0270110	8.00642	0.408361	3.98763	3.15264	2.5257	1.90626	1.85613	1.01953	1.81263	1.0889	1.19307	0.885969	1.63244	6.42343	0.251551	2.30238	1.67226	2.1112	0.697187	1.79139	0.934803	0.689541	0.927544	0.976456	0.673963	0.937571
DDB_G0270112	9.82132	9.51976	20.0609	26.7656	30.2415	30.5337	60.3516	88.6367	99.8602	157.908	201.82	354.308	334.696	8.92087	10.3141	16.9844	22.5093	24.6513	36.071	60.0042	78.7032	85.6857	119.853	161.557	285.331	331.817
DDB_G0270114	2.87452	2.49305	1.93276	0.755554	0.808269	0.990879	0	0.266695	0.637138	0.0849996	0.182415	0.0980386	0.348036	0.535627	0.508187	0.358867	0	0.46415	0	0.251901	0.144371	0.501549	0.0636544	0	0.19053	0.283407
DDB_G0270116	36.6661	11.8141	20.453	20.138	27.5945	19.1508	18.3438	13.4624	17.2114	5.40612	4.16039	2.83755	4.56051	30.8439	12.4303	17.5818	21.902	28.5438	21.2037	16.7863	18.5767	18.1431	4.52791	4.14069	4.12169	4.92453
DDB_G0270118	28.3171	17.4551	31.6424	29.8611	25.297	19.0788	29.8887	21.9776	30.9393	107.128	222.684	402.923	129.605	52.6367	48.1057	60.085	36.1304	57.1166	59.6209	67.222	68.2912	68.2691	201.784	328.398	507.907	261.214
DDB_G0270120	338.215	173.594	225.324	272.547	332.158	275.319	216.312	190.85	243.437	159.812	169.575	235.245	138.551	510.003	247.448	309.194	420.343	565.444	459.885	368.623	404.914	435.16	290.403	300.742	367.958	219.217
DDB_G0270122	8.88501	40.3891	20.1206	17.8233	18.4163	55.2081	15.0064	11.6631	13.8286	18.9528	21.3502	42.2809	45.7906	3.36608	35.0686	10.5863	6.47152	17.9286	52.6483	17.9343	13.466	12.8849	24.352	32.8973	46.9454	53.7897
DDB_G0270124	19.7362	5.25204	3.41785	7.68366	19.4538	18.5642	34.0566	12.6128	25.3133	8.9745	24.4409	12.1055	20.4917	11.626	5.05811	1.58999	4.03108	9.96304	23.3203	29.6326	11.6312	18.0622	6.52461	19.8351	8.48177	18.2597
DDB_G0270126	1.57841	25.9909	8.59451	7.44806	7.02619	110.212	48.9683	6.90276	7.96324	3.28528	1.65623	1.00254	2.77702	1.88772	20.7658	6.08573	5.18527	7.83187	146.975	38.537	9.85392	9.57397	2.99874	3.17236	2.70435	2.50469
DDB_G0270128	14.273	8.47373	11.6817	9.73022	11.8746	11.1844	13.6054	14.9583	18.9817	8.05837	6.27294	4.24963	6.30042	5.44858	3.09184	5.07609	3.49105	4.95164	3.3208	6.33407	5.37903	6.41237	3.1711	2.03032	1.35547	3.07246
DDB_G0270130	19.9342	11.0607	19.2885	23.0961	27.3533	25.5675	24.4841	27.7223	40.0303	16.9705	12.6639	12.5839	16.9096	13.3244	7.28064	10.1651	12.338	22.1571	25.9967	34.583	32.9002	34.6646	16.473	14.302	13.541	14.7428
DDB_G0270132	25.1186	9.09823	6.18826	1.76617	2.08149	1.40801	4.02769	0.635565	1.01225	0.695919	1.44642	0.467275	0	41.4792	23.1904	5.78609	2.59154	9.72493	2.52642	4.1034	4.28801	3.44713	1.98568	3.19442	1.87849	1.80533
DDB_G0270134	19.6159	102.253	39.5447	11.461	6.58573	22.7926	5.3209	3.05853	2.03773	1.80214	2.03664	0.470329	1.95275	46.6605	166.431	42.9078	9.68616	20.728	53.7893	9.56074	6.71215	6.55486	5.68053	3.56836	4.19677	5.40487
DDB_G0270136	0	0	0	0	0.371723	0	0	0	0	0	0	0	0	0.407972	0	0	0	0	0	0	0	0	0	0.171956	0	0
DDB_G0270138	0	0	0	0	0	0	0	0.457369	0	0.437311	0.190545	0	0	0.151137	0	0.152488	0	0.108388	0.375625	1.73899	0.861103	0.342503	0.378481	0.252424	0	0.595064
DDB_G0270140	0.968347	0.199896	1.4547	0.900491	1.07451	2.55775	15.2643	2.68084	4.56699	1.92457	1.99984	1.68657	2.79891	0.807948	0.435751	0.460694	0.500451	1.42247	1.39586	9.16921	3.1543	4.64302	2.84383	2.37117	1.414	1.88713
DDB_G0270146	5.50611	15.0097	14.2904	20.1736	13.7924	28.1183	9.81354	5.94861	3.06381	2.14631	1.91911	2.03661	3.95896	3.62308	8.5022	9.67508	9.57255	9.54986	19.0121	7.85865	4.31305	3.72661	1.93467	1.78736	1.83428	2.12663
DDB_G0270148	16.3516	8.59153	11.2608	6.24625	8.08339	6.68824	7.17129	11.4177	15.4633	5.05176	5.71157	3.85846	5.94525	19.6333	8.54256	14.1813	8.63932	13.701	8.65927	16.3208	15.2911	17.3584	5.0247	5.06601	4.58521	6.82278
DDB_G0270150	8.56275	6.52133	8.40405	12.4139	14.8837	13.5883	11.0657	9.04187	10.2889	5.53828	4.79251	4.26241	7.26855	2.75462	1.56433	2.01321	2.56341	4.86297	3.32839	2.90066	2.44962	2.12718	1.28506	1.04892	1.26553	1.98422
DDB_G0270152	108.599	1.73426	5.02223	4.5012	14.8816	26.236	21.481	15.4115	15.0713	9.17874	7.86795	5.81498	9.84641	83.1301	1.5219	3.23168	3.6105	27.6651	26.9932	17.2359	21.0665	23.4977	11.8575	9.19092	8.92675	8.46368
DDB_G0270154	0.08869	0.44868	0.354756	2.60959	117.19	102.047	171.296	174.641	273.009	144.75	162.294	190.455	157.393	0.524201	1.99637	1.04737	1.63144	61.1904	64.6787	109.803	143.777	168.764	94.3927	110.229	123.012	114.367
DDB_G0270156	35.9133	0.594665	7.55305	8.187	5.01564	2.68677	3.87235	2.07749	0.562299	1.17774	1.73935	0.958407	2.08304	16.8329	0.206997	5.89627	3.7542	5.05332	1.63806	2.91198	1.34432	0.918534	0.942105	0.512528	0.613912	1.01745
DDB_G0270158	8.23945	6.33758	11.7044	14.3595	13.1519	9.01916	8.5049	9.39103	9.34523	4.92371	3.35044	3.3043	4.02507	6.8051	3.14288	3.70476	3.33135	10.8732	10.0647	7.0394	8.57893	5.77273	5.88312	4.83651	3.25974	5.30666
DDB_G0270160	1.647	4.81382	4.32766	1.65153	4.44697	2.81759	4.03643	4.39201	10.1445	12.7633	14.2224	22.0096	7.21915	0	0	0.362395	0	0	0	0.24255	0.284756	0.292404	0.254849	0	0.762811	0.254545
DDB_G0270162	0.2278	0	0.216876	0.117249	0.448589	0.457732	2.04833	14.2013	17.9986	101.027	113.827	123.009	51.092	0.189883	0.907321	0.320449	0.320008	0.954666	3.6527	2.43438	14.748	26.4334	123.359	119.573	96.5041	51.9585
DDB_G0270164	2.65207	65.2425	17.6673	3.77197	0.502032	1.34189	0	0.72234	0.86284	1.02486	0.451402	0.796609	1.89345	20.606	396.016	86.1603	30.9689	15.8035	25.512	9.21373	5.70635	9.46341	5.15178	8.99884	12.8603	17.0664
DDB_G0270166	0	2.75362	0.525825	0.989142	0	0	0	0.386866	0.924228	0	0.880432	0	0	8.31152	51.8057	67.4497	70.1002	15.0083	39.9393	35.4355	21.4178	16.9594	26.7385	41.4852	56.3194	32.5772
DDB_G0270168	27.3531	26.0757	32.2782	42.0389	50.1258	49.13	63.7608	70.1625	75.0374	72.1381	99.6989	127.824	79.2636	18.0079	8.91182	14.1421	8.93747	20.09	18.2773	24.503	22.3655	20.8707	23.2373	29.172	31.4654	34.1274
DDB_G0270170	32.5306	52.9337	62.2035	80.527	93.0017	113.064	117.895	146.787	116.668	153.639	211.84	150.711	157.886	10.2185	21.7669	25.7451	34.309	33.9747	52.6045	54.1216	50.2197	49.4909	39.072	60.1072	54.4846	71.8593
DDB_G0270172	6.20659	4.92835	4.03546	4.64211	2.4731	1.08189	3.79238	0.26597	0	1.09653	5.72385	43.0198	16.1066	2.13669	1.17068	0.902705	0.540687	0.84308	0.838815	0.502432	0.717775	0.126337	0.733649	1.45081	9.55198	4.48568
DDB_G0270174	37.8593	19.9351	41.0051	31.4256	22.3796	17.6244	14.3436	9.68537	7.01489	39.3363	77.6502	180.98	115.593	36.1445	18.9264	25.9352	20.9437	33.4024	25.8038	19.0986	12.6519	13.7637	54.8023	105.709	253.308	162.518
DDB_G0270176	20.4042	34.2945	33.3594	25.2518	21.588	20.7394	13.8302	15.3868	21.3147	75.6454	71.438	62.5631	46.2093	5.36915	13.5822	12.9506	9.21272	8.62606	12.1122	7.13111	8.42838	10.0165	34.0878	39.2487	23.9494	32.4842
DDB_G0270178	5.61141	0.785921	2.10826	2.13905	1.11753	0.258878	1.05344	0.770103	0.423604	0	0.0909595	0	0.172944	5.22697	1.27414	1.70078	0.963278	1.70784	0.419408	0.661447	0.428761	0.335178	0.0733649	0.366975	0.190012	1.02846
DDB_G0270180	25.2637	5.72743	17.5082	4.40344	3.25492	1.2367	9.12154	9.06364	5.23988	1.80965	1.26579	2.11648	1.43361	28.5653	5.50745	8.56997	5.43897	9.85016	3.32348	6.46083	11.2752	13.7319	4.23189	1.81575	3.04544	4.08439
DDB_G0270182	22.667	1.48882	8.97646	6.10431	3.52027	4.69857	3.41744	4.17053	4.07967	10.6868	6.09276	3.96476	5.87587	30.2514	2.23604	8.16833	4.29059	8.76264	2.96744	7.03118	6.8731	6.64298	10.4792	6.2704	4.60548	3.45907
DDB_G0270184	82.2333	44.6967	60.4223	23.1172	17.8657	19.4094	20.0475	14.3922	22.3389	13.8861	11.1085	12.6659	22.2003	101.893	38.8339	42.9085	17.1385	42.2789	23.0641	20.4081	28.184	33.4515	21.7	20.1819	22.7575	25.7824
DDB_G0270186	0	0	0	0	0	0.27622	0.493841	1.73683	0.496454	0.192291	8.31497	174.401	146.486	6.11843	3.1372	3.97533	3.61993	9.77904	3.35889	2.16161	0.836254	1.12709	1.35254	6.28843	80.7279	68.3522
DDB_G0270188	161.312	96.5379	122.849	257.315	287.124	186.156	107.19	89.8434	116.203	40.0092	33.0053	37.3893	37.7762	82.1446	54.8173	45.6802	66.0402	177.104	103.294	85.7396	75.4808	67.2782	26.7189	23.4089	27.4314	23.043
DDB_G0270190	7.8365	4.95465	4.91335	6.00438	16.5784	24.1304	262.706	364.336	518.261	703.095	983.454	1406.99	840.671	10.6195	18.0988	9.93757	8.05019	20.3114	55.1267	331.45	527.188	587.724	729.951	1132.73	1290.26	971.112
DDB_G0270192	58.851	17.0229	14.5523	6.02543	5.92339	3.97584	3.17016	2.6452	3.73326	1.58234	3.82725	2.85824	0.547814	21.1747	6.09144	3.85336	1.85687	5.83987	1.91949	1.48466	1.4109	1.21095	0.525231	1.41531	0.712936	1.06909
DDB_G0270194	51.2639	25.5852	46.5187	50.9231	51.8068	37.1367	51.6064	42.9052	49.8936	26.3435	20.113	13.5212	21.8451	31.6051	11.8876	12.5608	13.0303	41.5167	27.9966	35.9873	38.0681	39.7457	23.9252	14.8668	13.2231	14.6654
DDB_G0270196	155.444	20.0844	46.9342	39.8995	27.541	23.1655	20.8822	28.9308	24.8379	32.7613	24.4294	18.9016	21.7961	89.6345	13.2113	24.1371	17.4579	28.5433	16.9604	22.1286	17.6022	19.1729	22.3906	14.5045	11.6894	18.288
DDB_G0270198	0.207867	0	0	0	0.19154	0.216253	0.646109	1.97515	1.94858	0.698128	1.28567	0.749587	0.712675	0.269528	0	0	0.119121	0	0	1.30678	1.20611	1.47461	0.921508	0.974622	0.635979	1.25564
DDB_G0270200	12.847	5.10294	7.82059	15.7341	21.3671	18.8018	13.2834	11.7841	14.4805	8.63919	9.52547	8.7913	12.0798	7.18509	3.23662	5.98133	7.64649	15.9014	13.7701	13.6602	10.7819	12.0798	6.85165	6.33388	5.74928	8.8886
DDB_G0270202	12.3393	0.179179	5.12178	3.16929	1.92369	1.63699	1.95462	1.82912	1.63746	0.909048	1.32716	0.604709	11.4856	21.6324	0.899556	4.28992	5.14592	8.05306	5.51222	6.4167	3.09871	2.10293	2.65257	1.3486	5.29008	24.9932
DDB_G0270204	69.6177	22.5458	22.3079	17.4096	14.7299	9.78713	6.63644	3.3395	2.76625	1.54936	0.759802	0.901382	3.70045	42.9413	15.6897	15.1373	6.96382	19.84	7.55527	6.19327	4.67507	2.65676	2.32815	1.21479	2.25004	2.95081
DDB_G0270206	8.64789	6.69772	7.87127	8.64385	12.3986	11.1806	10.7949	11.382	13.0702	9.08539	6.79031	7.12042	6.54323	3.04481	2.99871	2.97108	4.11311	5.22392	4.17907	5.03923	4.43161	4.47888	3.01311	2.00598	1.67013	2.67904
DDB_G0270208	7.11647	10.4831	7.4095	6.31517	2.75451	1.76438	1.85121	0.18329	0.547354	0	0.302592	0	0.834278	2.80985	2.15833	0.926537	0.899407	1.17694	0.555469	0.259684	0.296569	0.21588	0.414161	0.353573	0.0624792	0.196629
DDB_G0270210	18.902	69.0012	34.4387	7.64016	4.90611	2.42087	3.18084	1.25483	2.39825	2.53638	1.0674	0	2.95213	13.8588	32.6946	9.14808	2.18145	5.85126	4.5923	2.31047	1.07886	1.47552	2.6758	1.7993	1.5327	1.85773
DDB_G0270212	673.662	232.535	94.9238	9.99761	1.27263	3.92996	6.82004	1.03363	2.70636	1.84722	2.33581	1.9989	2.7664	575.071	214.648	75.2379	6.58103	71.4554	10.4055	3.13201	5.31567	4.06424	1.58933	3.64674	2.11317	4.56587
DDB_G0270214	1876.68	599.346	365.218	24.7282	7.20155	7.77767	9.69164	10.4265	16.0577	4.56561	3.56569	4.99725	5.93077	1235.72	369.797	169.993	41.938	177.295	21.4578	6.49935	12.209	9.22392	3.17867	4.64442	3.53087	4.31335
DDB_G0270216	2.34473	1.69648	1.95665	1.22055	1.17045	1.26951	1.32724	1.63067	2.08479	0.931839	0.447011	0.500438	0.593916	0.252463	0.179744	0.195254	0.250914	0.319821	0.0436246	0.236065	0.27806	0.377491	0.118819	0.106109	0.0824904	0.0592517
DDB_G0270218	1.27782	0.714838	1.45001	54.065	172.893	112.126	240.042	233.678	264.744	388.971	515.924	1216.49	910.165	1.38128	5.26147	1.922	23.6487	103.985	64.8478	146.645	138.768	135.578	209.354	274.764	551.332	524.386
DDB_G0270220	22.6275	32.8795	31.2567	29.3717	33.1901	72.7383	51.458	61.8231	74.4172	48.9963	60.4536	40.7775	59.2241	20.658	33.8632	37.7175	32.6137	34.1702	84.3491	60.4562	77.451	90.4848	46.6521	60.1104	54.87	66.5986
DDB_G0270222	0.469723	4.95296	1.63413	0.278685	0	2.71851	0.497007	0.731986	0.749454	0.193523	0	0.461284	0	0.319055	2.7952	1.4718	0	1.24063	0.989372	0.900176	1.86054	0.962494	0.645634	0.403436	0.611304	0.448718
DDB_G0270224	1.28419	5.9551	3.02462	2.06215	2.22679	4.12256	4.11391	3.24647	4.85778	2.36632	2.37274	1.90911	2.29856	0.225901	0.794132	0.53853	0.382912	0.477379	0.917005	1.25073	0.832119	0.930798	0.64381	0.734367	0.411088	0.583904
DDB_G0270226	0	1.84396	0.40559	0	6.22183	4.12257	4.25486	3.78567	7.12895	2.21819	5.70011	2.6327	3.12478	0	0	0	0	0	1.04658	1.35792	0.738754	2.63162	1.32233	1.78121	0.629507	0.761105
DDB_G0270228	4.03537	0.0831278	2.46263	1.05006	0.934862	0.388048	0.528978	0.711427	0.683713	0.121617	0.358873	0	0.332554	2.10508	0.181778	1.34842	0.650892	0.771531	0.300862	0.488182	0.410854	0.351872	0.0981666	0.198843	0.136305	0.0524218
DDB_G0270230	16.3713	0.661083	8.6098	6.0525	3.71994	1.69098	2.78007	2.57927	2.79478	1.28894	1.91674	0.286695	1.10492	17.8947	0.245942	5.11483	3.79963	5.66062	2.20338	4.80225	2.52069	1.85131	1.8347	1.6371	2.02649	2.32245
DDB_G0270232	8.44131	2.13425	5.00319	3.83301	3.53474	2.69558	3.79582	1.52507	1.27197	0.834784	1.44344	0.782887	2.31703	3.40709	1.44749	2.71005	1.24909	2.00723	1.07828	1.6153	0.733462	0.992488	0.693533	0.488215	0.389189	0.661454
DDB_G0270234	0	0	0	0.843861	8.18314	2.29049	8.19011	4.49046	8.23344	7.09023	6.12033	8.36159	8.11885	0	0	0	0.932254	16.9483	19.7125	8.05189	14.5715	25.1228	16.4717	15.9474	11.4007	11.5806
DDB_G0270236	0.519668	0	0	0	0	0	0	0	0	0	25.0383	233.871	484.723	0	0.964554	1.52965	0	1.69901	2.98939	3.62056	0	0.363218	2.05241	47.5941	480.638	536.23
DDB_G0270238	18.4659	17.1711	22.4991	18.5707	21.0211	21.2446	19.4806	21.7569	16.4127	17.8068	17.2833	9.40617	15.7041	5.08366	7.13878	9.07147	9.0939	6.66442	8.10077	8.37257	6.84756	5.96602	4.39039	4.29691	3.15685	5.0241
DDB_G0270240	1.46408	0	2.02726	0	0	0	0	3.65501	0.950527	53.4264	19.8687	14.9186	5.72943	0.394431	0	0.397957	0.780948	0.282865	1.88222	1.84103	4.82236	7.28096	128.766	43.0887	25.0022	17.1068
DDB_G0270242	9.17577	4.90056	7.97262	3.82661	4.14968	2.29303	2.14518	2.23649	5.54537	1.07791	0.822696	0.568857	1.35036	11.2818	3.68068	3.89267	2.19213	6.01413	3.86994	1.95656	3.74499	3.97807	2.43172	1.07897	1.52036	1.35369
DDB_G0270244	2.0212	2.17667	1.50414	0.570611	0.650073	0.650001	0.553808	0.582601	1.11347	0.761921	0.728155	0.257001	0.454597	0.764302	0.107895	0.118641	0	0.194173	0	0	0	0.0830213	0.263288	0.0749238	0.0794378	0
DDB_G0270246	12.6399	2.27759	5.31924	1.49776	1.81939	1.25004	1.21356	1.17375	0.40666	0.537274	0.374688	0.250297	0.591854	5.04555	0.81819	0.931748	0.490378	2.12224	0.675251	0.528664	0.372631	0.523659	0.361897	0.31236	0.437644	0.354534
DDB_G0270248	114.378	75.2165	113.342	43.5608	31.94	18.7006	15.6969	8.61563	6.21633	4.41108	5.05925	1.10369	5.35921	83.3991	55.4616	46.4708	16.0653	43.7963	19.9731	15.0839	13.4325	9.45169	7.32907	4.91476	6.12425	7.99932
DDB_G0270250	5.69733	4.67361	7.72346	9.14116	13.893	15.6196	11.9353	10.5745	14.5097	8.79738	7.34174	7.29908	8.28982	1.8796	1.76138	2.52426	4.69899	7.25676	4.97699	6.78646	9.1071	7.49938	4.06186	3.72723	3.60184	3.4175
DDB_G0270252	1.40796	1.81721	2.24603	1.90642	3.29128	2.72165	1.70778	1.91917	0.686724	1.04176	11.7842	141.49	219.879	2.64964	2.75236	2.09703	1.83757	4.00366	4.8113	3.04847	1.83532	2.14504	1.7364	16.2854	191.526	227.502
DDB_G0270254	6.48947	7.83993	9.28421	11.7489	8.96795	5.18321	5.30141	5.86412	8.66036	1.29875	2.41361	0.615046	3.28266	7.01422	8.49938	9.22185	7.28612	15.3801	4.86693	11.0626	8.09665	10.629	3.68441	2.96373	9.22024	8.76385
DDB_G0270256	66.1446	31.2536	53.9395	43.5575	35.5087	39.6711	42.4996	39.1593	70.7263	50.9265	82.982	149.251	148.513	36.8274	34.0612	27.5712	18.9738	30.9388	53.1735	59.1105	72.6715	70.5247	68.52	96.5971	193.833	201.919
DDB_G0270258	0.0861625	0.632775	0	1.03479	9.27975	8.9421	13.6587	15.6289	20.3945	76.3292	83.8621	191.739	61.7337	0.128945	0.313062	0.086061	0.165901	1.34266	1.66191	2.87702	3.05718	3.53838	17.3678	21.7726	37.7146	13.1594
DDB_G0270260	690.056	288.419	310.242	165.436	178.342	170.568	238.605	571.825	718.23	464.541	320.844	274.159	398.67	933.508	372.41	355.219	269.772	413.085	271.127	403.356	808.325	1111.25	655.389	474.235	462.023	593.866
DDB_G0270262	15.7236	22.7346	26.727	27.6737	29.0474	24.6841	29.6777	24.3913	28.9024	12.7763	6.44713	5.68108	10.0003	13.0731	12.3423	9.46087	9.96342	20.0261	20.6928	24.536	22.5105	25.5316	13.9974	7.19059	6.0993	5.6559
DDB_G0270264	173.375	76.5496	113.676	118.969	148.934	143.096	134.397	167.182	184.692	197.884	146.207	120.867	125.938	255.796	109.387	165.628	148.454	269.006	264.333	315.691	365.376	365.093	387.837	307.405	287.278	243.396
DDB_G0270266	11.6707	23.4753	26.4611	36.4377	55.111	71.7892	78.4944	77.0498	94.4469	90.91	125.978	129.102	112.943	4.96341	13.3474	14.4458	21.4692	24.4388	32.7697	39.8795	36.3912	40.7976	37.226	53.6908	47.9387	67.8921
DDB_G0270268	5.03091	13.0496	6.74573	4.03838	3.61629	7.19727	17.5684	14.3105	27.2217	8.15505	10.9389	8.62446	10.5932	1.74116	4.37961	2.30032	0.453134	0.644552	2.5577	3.86127	6.04869	8.02621	4.10847	4.45758	4.47892	6.22879
DDB_G0270270	186.289	84.1837	129.54	57.3105	36.2096	29.5944	23.8266	10.158	12.3	7.43528	6.21039	9.92144	10.3378	227.166	102.625	130.203	47.8112	82.7756	46.2817	32.1019	27.2389	23.7124	12.5448	13.0139	18.1447	16.5352
DDB_G0270272	191.744	173.558	158.977	220.81	257.833	233.833	201.449	188.408	195.471	164.923	135.395	115.504	99.122	137.705	159.473	161.746	181.95	228.824	222.809	208.033	202.22	209.186	156.745	146.104	92.4051	87.0138
DDB_G0270276	14.7642	35.6132	31.6751	21.0464	41.7734	39.4939	95.2375	141.2	224.317	66.6621	50.5741	46.7459	46.0135	14.2446	24.9967	25.8844	19.1431	40.7586	51.1682	114.352	168.6	181.083	67.9743	52.8299	45.6304	53.0718
DDB_G0270278	9.79893	15.4348	12.7147	22.5874	25.9134	23.6005	24.5365	23.4933	31.0485	48.5243	56.6479	75.294	33.4575	3.3335	5.34294	5.50314	6.57701	10.7548	10.489	13.7531	12.7351	12.1165	14.7873	24.1797	20.2284	17.2386
DDB_G0270280	0	0	0.60746	0	0.629722	0	0	0	0	1.24067	0.458536	0.492879	9.08458	0	0.413843	0	0	1.06251	0	1.61909	3.23947	3.06089	5.46902	4.06637	3.35345	42.95
DDB_G0270282	6.4696	3.96022	6.11858	4.677	5.46805	5.9972	2.98204	2.36204	4.49672	1.63581	1.09673	2.19788	2.7993	6.84591	2.84977	3.13005	2.62339	4.85434	8.99172	5.61029	2.73683	3.44588	0.927941	1.39777	2.29435	2.82472
DDB_G0270284	0.272469	1.27016	1.75752	0.890905	8.15461	28.7794	99.2463	83.582	133.361	50.5072	41.7392	49.0471	100.611	0.420031	3.50019	2.01653	1.18449	7.49732	34.4207	96.3783	101.646	129.119	56.3374	43.5718	72.0067	119.761
DDB_G0270286	4.19447	3.42794	3.77488	3.41542	2.03968	2.47953	1.68028	2.37369	2.29245	1.38483	1.2125	2.00509	3.29698	1.9145	1.49436	1.11768	0.198259	1.39255	1.21946	1.18292	1.34788	1.06521	1.13881	0.910088	1.75208	2.23757
DDB_G0270288	1.74028	0	1.28865	0.969972	3.7057	1.00853	0	7.59856	4.53158	388.951	500.885	557.274	151.356	0.68331	3.91256	0	0	1.14863	4.24563	0	2.23054	2.18994	140.838	180.351	167.802	59.3552
DDB_G0270290	0	0	0.19975	0	0.40856	0	0	1.1296	0.702191	124.264	157.283	182.494	63.7152	0	1.19924	0	0.372902	0.709153	4.11013	0.33582	0	0.303208	106.246	102.659	86.6072	42.8406
DDB_G0270292	0.150265	0	0	0.180464	0	0	0	0	1.05646	209.322	197.526	244.167	83.3824	0	1.1125	0.575867	0.504514	0	1.36184	0	0.935012	1.89203	278.5	203.609	164.563	72.7145
DDB_G0270294	0.921011	0	0.614002	0.184351	0	0	0	0.15058	2.51817	110.505	120.714	128.2	39.612	1.95874	2.28228	0.484641	1.37565	0	3.58146	0.764739	1.56222	3.21281	225.828	204.325	186.026	81.6056
DDB_G0270296	88.0514	31.6438	57.5288	26.1744	20.0943	15.5301	7.3674	3.29847	3.70319	4.11512	3.76109	1.22105	4.42869	81.2314	33.1414	56.3306	22.8552	38.764	16.4735	10.744	5.91611	4.23798	4.74541	3.07378	3.25832	5.0231
DDB_G0270298	216.989	135.908	142.548	110.336	110.31	85.8995	81.1842	74.2082	69.7387	31.1773	28.2697	24.4187	29.6799	443.752	287.319	271.684	174.769	317.606	243.457	232.112	209.424	177.193	69.9282	58.4748	77.7703	81.0915
DDB_G0270300	13.3152	13.8811	21.2547	9.24301	5.28626	2.91837	2.0327	1.38606	0.875767	0.576643	1.21037	1.61709	0.958427	13.1042	8.90844	8.13022	5.03668	4.41726	2.76383	1.81016	1.48248	1.29884	1.0578	1.35927	0.904889	0.853166
DDB_G0270302	3.99974	1.91542	1.82169	1.11045	1.04671	0.594063	0.177016	0	1.06772	0.213663	0.924023	0	0	4.2952	1.42734	0.902083	0.422954	0.956599	0.521233	0.219087	0.361126	0.122391	0.24656	0	0.116161	0.21309
DDB_G0270304	26.8418	20.0675	36.4136	23.7754	24.8963	29.264	31.7516	30.2611	40.0851	13.6547	10.9983	8.39538	6.09286	25.8438	13.128	14.2805	9.86686	23.8072	34.344	34.8789	33.4583	36.6511	12.8383	9.69749	9.14312	11.1449
DDB_G0270306	0.427146	0.937531	1.42252	1.56168	0.850165	0.484267	0.80262	1.0364	2.25922	16.3363	10.4389	15.1221	10.405	0.437866	0.764137	2.04631	1.00386	0.688836	0.722311	0.896437	2.66099	1.73949	14.0681	8.59226	11.2654	11.3493
DDB_G0270308	9.40735	1.82147	2.33326	1.83243	0.876266	4.93432	2.72046	0.457904	0.273485	0.32484	0.521051	0.504985	1.19874	4.35688	0.652103	0.865959	0.337041	1.02122	2.07591	0.720606	0.0929544	0.457758	0.08835	0.241988	0.301195	0.651498
DDB_G0270310	21.7586	48.2338	26.3222	21.2626	66.1079	150.922	68.2806	37.071	43.6812	22.9612	14.6718	16.1965	34.8401	19.5688	45.6245	27.2241	12.9968	63.4145	174.138	70.8752	54.5226	54.9041	25.1975	18.2776	21.1767	43.1896
DDB_G0270312	30.3692	18.4122	21.7897	16.1215	10.462	23.3454	37.0044	51.577	80.0099	60.4012	65.1253	49.7453	38.5685	25.6041	8.52999	8.31659	7.9334	11.8744	13.7511	20.327	47.6185	56.9799	55.6977	46.527	41.5341	27.2213
DDB_G0270314	139.501	180.902	278.316	107.576	85.6202	96.427	78.8547	51.2977	80.1575	37.3249	22.1898	13.0837	28.0625	127.648	146.998	174.546	52.823	90.9825	111.005	65.7601	70.6795	85.657	36.6314	28.3653	23.8091	26.7172
DDB_G0270316	1347.48	1468.44	1891.24	2381	1455.86	1024.81	583.232	386.027	133.391	255.447	281.746	98.5798	310.199	3659.06	4547.97	3843.78	6996.51	3884.79	2988.68	1813.63	1252.26	842.223	633.75	610.177	646.419	817.645
DDB_G0270318	0.442675	0.116423	0.576071	0	0	0.250433	0.223868	0	1.46284	0.447456	0.09665	0.207778	0.493865	0.280164	0.356486	0.284363	0.26745	0.357902	0	0	0.228354	0.748595	0.145408	0.181721	0.348805	0.290043
DDB_G0270320	31.7542	14.9828	25.1564	22.7264	18.9114	15.3072	8.7906	8.00921	14.2277	11.2371	5.95631	2.77398	3.76977	33.1874	14.9379	25.3181	23.7048	23.9512	15.4513	11.5526	14.164	18.0107	10.3741	5.42494	4.52155	5.29001
DDB_G0270322	14.0603	14.7677	17.0958	26.4805	20.1553	21.2733	10.6998	11.5077	17.9994	8.61573	5.41962	3.84254	7.92142	9.7603	9.47455	9.44537	9.71915	15.2233	14.2042	12.1455	11.1954	14.9299	7.22641	5.03257	3.84438	5.06552
DDB_G0270324	61.9101	27.5838	43.1506	50.4562	83.8138	68.4815	61.7657	71.6684	80.446	81.8952	69.6927	100.018	109.197	58.7102	20.6974	24.495	21.748	79.2182	72.2004	75.7333	87.1848	87.0148	96.7983	89.1218	105.468	103.371
DDB_G0270326	6.6074	6.10174	8.02105	4.85748	3.51949	2.8331	1.89461	0.439808	0.512784	0.576922	0.450161	0.608687	0.5994	0.968285	1.3533	0.960752	0.766406	1.11521	0.493744	0.354699	0.130946	0.126945	0.0737452	0.062957	0.11125	0.0502424
DDB_G0270328	57.4287	15.4387	71.86	27.8007	13.5417	20.9933	11.7238	7.76952	4.24288	8.76453	10.2665	10.0106	11.8663	9.77092	1.50564	1.20103	0.4323	1.60892	1.47044	1.52706	1.2733	1.59099	0.329248	0.914601	2.55821	4.72645
DDB_G0270330	59.403	16.6308	52.789	22.9258	6.55552	14.0294	5.02697	1.67927	1.36583	3.38041	3.37754	4.03516	4.18528	2.22206	0.526385	0.373654	0.163678	0.311269	0.653531	1.35336	3	6.15051	1.0908	1.30465	1.29173	2.01286
DDB_G0270336	74.1596	11.4955	22.5093	27.2463	16.3097	8.55718	8.07636	6.17195	3.35354	3.19709	3.11441	1.07549	5.09025	27.9594	4.25088	11.3191	9.01562	9.109	5.73333	7.75391	2.60573	2.89305	1.20577	1.3938	1.37351	2.71211
DDB_G0270338	11.7913	6.54764	9.48493	7.54517	9.06063	16.7182	17.3212	14.3435	15.4781	10.3521	9.17007	6.7197	9.72071	8.03896	4.76676	6.45937	5.74473	8.0362	12.3664	11.7099	13.8346	16.1339	8.5684	7.53061	7.25537	9.57926
DDB_G0270340	54.7869	13.1455	5.64132	8.90196	11.5039	15.223	16.8127	9.57402	3.07303	5.85024	5.44143	4.77156	8.77285	45.0577	10.3003	5.87968	3.13961	14.1809	16.1003	14.5252	9.94918	10.2685	7.60908	6.2258	7.40752	13.6858
DDB_G0270342	0.129693	0.76167	0.470849	0.895228	1.44588	9.29507	137.913	238.126	245.004	324.655	75.6335	29.2936	31.9501	0.405166	0.818284	1.21808	3.11285	1.50877	16.4104	147.805	394.216	401.584	443.406	95.8698	31.1505	43.8421
DDB_G0270344	7.88345	3.17618	3.76619	3.89507	6.4179	6.18127	11.3946	10.4638	10.5233	5.55257	3.23999	4.76482	10.8214	2.09687	0.606131	1.31543	0.612066	2.59903	2.02334	5.53799	2.69178	2.83884	1.365	0.841637	1.40875	5.11774
DDB_G0270346	7.46042	4.9003	7.89294	8.12031	7.74048	7.1244	4.3368	7.89717	5.71065	2.74858	3.67464	1.81413	4.12709	4.51575	2.87964	4.63135	4.6631	7.83085	6.13494	5.3044	4.4998	4.95179	2.09526	2.3812	2.10807	3.42054
DDB_G0270348	1.0279	1.49948	0	0.159834	0.845031	0.159436	0.285048	0.119947	0	0	0.449743	0.52912	1.25441	0.731951	0.222136	0.488523	0.470866	0.799535	0	0.163484	0	0	0.397034	0	0.163548	0
DDB_G0270350	33.7744	30.4449	41.07	32.9019	34.8066	34.2563	43.8974	60.0869	43.8431	25.6275	23.476	27.7788	37.2213	5.27472	19.7986	10.2298	6.0672	5.76917	5.85948	6.23793	5.216	7.88944	2.16247	4.98342	7.52739	6.18221
DDB_G0270352	84.0229	48.9874	77.4689	78.4748	73.1876	80.5316	105.281	99.817	103.736	66.2658	56.7915	48.3717	88.1426	62.0519	39.6213	63.6891	60.9408	73.8557	80.48	100.223	106.428	110.524	63.5785	52.5651	50.0708	76.006
DDB_G0270354	10.2514	2.71617	1.93305	0.662488	4.61826	27.1006	22.5679	7.39702	12.0156	6.55636	3.58373	3.06525	9.12177	6.64215	2.86387	1.47765	0.259788	3.71417	19.746	15.8277	9.55957	10.6303	5.8171	4.39885	3.5337	8.808
DDB_G0270356	241.708	60.529	143.933	40.9134	28.4304	29.8009	21.04	17.9826	21.3178	10.205	6.29281	6.91927	8.46352	362.633	87.8691	109.236	33.7484	106.118	46.5274	38.593	35.381	41.8084	20.5383	14.1783	15.9377	18.6533
DDB_G0270358	37.2934	33.6929	40.1757	98.835	155.908	125.011	113.069	100.907	113.59	90.5553	115.003	86.0954	70.1727	28.1006	28.2331	35.2914	89.6584	133.733	115.835	112.233	108.544	111.549	79.4852	78.8219	71.7313	63.2164
DDB_G0270360	16.0026	10.4466	21.7159	11.4899	8.12488	5.71482	13.2714	11.43	14.3949	6.90135	6.83036	3.5656	4.23454	19.1892	13.3393	12.7207	8.90181	18.4235	11.4249	19.8179	23.927	21.4433	11.7251	8.34201	6.54103	9.7237
DDB_G0270362	34.5844	9.58256	20.0284	39.1962	66.4895	90.6797	117.934	86.2285	121.845	148.321	178.116	263.782	139.021	30.9101	15.9113	19.41	46.527	95.2385	130.003	135.114	140.827	140.135	196.688	267.283	310.804	202.075
DDB_G0270366	299.535	87.1207	249.995	135.636	45.657	70.4401	26.4431	12.2605	10.0789	17.3798	13.9799	18.0289	19.5521	84.9111	28.8794	76.5046	30.8168	21.1847	21.6959	12.3232	5.32067	4.39346	6.04328	6.79317	5.49271	7.13665
DDB_G0270368	173.936	58.8494	244.667	124.045	49.7745	85.3105	37.4243	17.1982	12.8583	24.9813	27.4839	19.7854	28.3922	75.2977	44.7318	110.408	58.761	30.5987	50.2126	27.2265	10.1358	9.41331	11.5102	14.4509	11.3172	19.6229
DDB_G0270372	0.333484	0.336011	0	0	0	0	0	0.13594	0	0	0	0	0	0	0	0	0	0	0	0	0	0	0	0	0	0
DDB_G0270374	0.930653	0	1.03127	0	0	0	0	0	0	0	0	0	0	0.75217	0	0	0.664864	0	0	0	0	0	0	0	0	0
DDB_G0270376	0	0	0.527911	0.517558	0	0	0.923013	0	0	0	0	0	1.01548	3.52524	16.9339	30.4623	29.392	10.9943	10.2587	3.48276	4.06751	3.80936	5.30906	5.74722	10.3697	11.1252
DDB_G0270378	84.2523	65.7442	59.292	40.017	28.3773	74.3452	42.2643	26.3206	36.5542	34.4677	40.0106	50.7239	66.746	67.7138	59.5615	51.5171	34.5251	40.9875	80.0418	44.689	31.8204	38.1026	29.1486	37.5299	43.4092	50.2138
DDB_G0270380	1242.23	1066.05	1879.27	1382.56	894.595	461.81	403.79	162.44	93.118	160.615	171.691	60.1792	134.664	6213.32	4980.24	5977.49	3299.34	4351.77	2784.26	1725.65	1064.99	672.581	789.518	741.718	831.635	929.749
DDB_G0270382	83.7263	31.102	45.9367	74.8594	255.118	159.826	247.867	277.11	244.622	191.922	125.094	93.6592	86.4505	122.379	42.119	61.9558	76.872	349.62	237.205	400.387	454.818	394.317	276.22	172.047	144	138.96
DDB_G0270384	49.769	34.535	50.3617	28.2328	26.6534	20.968	12.261	6.88518	13.776	6.40525	5.45762	1.6735	3.86158	40.8336	16.5797	14.9672	10.3235	18.7155	10.94	9.41645	4.77474	4.95589	4.36579	2.86012	2.04058	2.6359
DDB_G0270386	11.1629	2.82345	4.66114	3.55961	3.90028	4.02004	6.42726	3.93547	6.39325	3.48518	1.99044	2.70008	2.71468	6.28395	1.4464	2.12765	1.57659	4.13799	3.03308	3.87221	3.93738	3.74681	1.62274	1.80541	1.29238	1.48736
DDB_G0270388	173.853	125.095	163.573	218.881	202.022	216.476	208.626	202.068	158.305	282.332	289.312	104.22	198.744	128.98	154.792	205.1	371.591	168.381	234.848	184.684	190.118	167.513	135.716	152.025	108.738	175.732
DDB_G0270390	31.4898	38.152	39.6469	29.3698	17.1274	21.7663	20.9661	19.6006	32.8155	15.2906	13.5665	12.1379	18.3447	17.0632	22.1303	20.2124	10.7297	10.234	10.5551	9.20919	11.6591	14.2054	6.98468	7.14684	7.10011	8.92675
DDB_G0270392	16.244	5.01231	6.67841	7.22737	7.06415	10.681	8.099	6.72259	5.95744	4.12584	2.4697	1.83338	3.36713	9.16207	3.73374	4.24562	4.26941	8.7097	6.92287	7.06821	5.53194	6.65308	3.24548	2.79145	1.40973	2.54622
DDB_G0270394	21.5671	0	4.98212	4.31136	2.28831	1.66973	0	1.49659	1.78769	0.56316	0.921278	0	0.778514	36.4826	0.289183	5.70439	5.0358	10.1887	1.47493	1.66406	1.93008	1.86933	0.495382	0	0.20406	0.954225
DDB_G0270396	13.6783	0.246779	5.61737	3.452	2.33416	2.22785	1.67557	0.769171	0.765651	0.482393	0.623551	0.70688	0.919539	7.52876	0.55477	2.8428	1.78604	2.84972	1.99622	2.57271	0.672788	0.603956	0.296814	0.624914	0.524645	0.54621
DDB_G0270398	58.3112	58.4461	60.8735	43.4082	25.4762	31.7212	30.6281	36.6709	30.403	23.1447	22.0141	20.4682	20.7215	28.1265	40.8667	45.769	24.3965	20.0308	26.3971	34.145	28.9308	28.2969	14.9122	17.397	13.3144	17.9186
DDB_G0270400	12.1356	10.7932	16.9843	11.4089	12.0383	11.8495	11.954	15.856	13.5375	6.6678	4.86243	2.4061	5.38326	7.72934	8.41594	11.2688	8.52014	11.9752	11.4135	11.0182	12.3876	12.1683	5.33239	4.71608	2.53608	5.2255
DDB_G0270402	75.374	80.5406	98.0783	95.1747	71.3841	57.0448	34.6952	24.2795	29.3622	16.0595	14.4648	15.115	20.0813	67.1168	63.8362	76.9552	84.324	70.4326	55.0373	36.7264	30.6495	29.3351	14.487	14.0945	14.067	19.9274
DDB_G0270404	42.6035	37.1473	34.8408	20.4117	14.2314	17.6165	8.06672	5.20879	3.88463	3.30734	3.56104	2.24773	4.92145	8.2837	8.01663	9.42297	3.359	4.1138	5.44317	2.44222	1.55459	1.3909	0.695253	0.814323	0.645168	1.60921
DDB_G0270406	0.270062	0.130972	0.163339	0.0736046	0	0.0532759	0.285748	0.0801614	0	0.18791	0.470284	1.23765	82.4807	0.360694	0.112951	0.161799	0.122219	0.352652	0.458236	0.280348	0.226383	0.335988	0.143496	0.287358	1.65996	70.0823
DDB_G0270408	2.66033	1.65273	2.97004	3.86002	4.60364	3.18161	2.78965	1.73027	1.16045	0.374561	1.37276	0.714247	1.27217	3.29719	1.23844	2.9442	3.58096	5.36003	3.45482	5.32567	2.47385	1.99591	1.08855	0.662405	0.820287	1.28653
DDB_G0270410	24.4265	14.245	22.211	18.8295	21.5715	26.2977	31.9298	43.6053	38.3536	52.361	56.4288	30.9143	35.7242	10.4377	8.93388	13.6727	13.897	11.3318	17.7161	21.3044	21.1351	21.289	19.8722	25.3003	16.5487	22.7458
DDB_G0270412	65.7376	14.8008	18.5963	15.7342	15.8013	15.5886	18.2396	23.3596	26.5314	13.4885	10.361	6.31422	8.12996	52.8651	12.407	17.1609	11.2138	21.9473	15.0825	20.7174	23.4567	24.1014	13.9993	8.61473	7.38707	8.65684
DDB_G0270414	6.83216	6.95302	10.1895	21.324	42.9848	47.469	54.5288	34.0441	43.968	16.9948	15.2641	15.6837	25.5411	4.66719	2.90599	2.06217	5.93121	21.1884	21.8548	21.5315	20.4114	20.7374	7.31975	6.88903	9.816	12.5307
DDB_G0270416	6.90944	7.87291	9.9215	7.81108	10.4256	8.15055	9.17455	10.603	10.9162	4.95004	5.71472	4.31927	4.79959	2.25303	1.98106	2.34651	1.92832	3.40127	3.89979	3.82178	2.7148	3.77169	1.80946	1.51239	1.13169	1.41358
DDB_G0270418	45.5436	25.7738	10.6538	4.9603	8.32106	7.17301	61.7157	100.137	76.919	22.882	5.29311	2.00941	5.30886	15.5512	12.0473	7.80097	2.47462	5.64096	4.77456	57.7896	60.8912	43.5227	13.8038	9.80285	8.59285	13.3323
DDB_G0270420	144.784	43.8142	46.1585	42.3468	58.939	73.1553	54.1768	39.4363	47.9278	9.43336	7.06888	2.57001	8.19084	136.712	49.5844	36.4402	32.122	83.1002	101.246	77.5853	57.2431	63.0546	18.4191	8.23416	9.61651	10.9002
DDB_G0270422	2.77146	0.0554546	0.490007	0.386554	0.117946	0.0674911	0.504116	0.580658	0.506783	0.477635	1.20613	1.31007	1.10751	2.23286	0.0802749	0.2569	0	0.2121	0.200705	0.470229	0.409855	0.720552	0.42803	0.619943	0.94237	0.788384
DDB_G0270424	1483.73	1001.71	1507.24	1179.45	775.264	421.057	408.146	205.628	105.885	183.99	246.26	58.0435	96.3909	8574.92	5856.1	7762.22	4467.1	4886.19	2547.41	1888.17	1222.92	703.698	905.465	765.739	880.052	999.46
DDB_G0270426	0.217377	0	0.869007	0	0	0	46.6212	70.9089	151.047	56.8598	20.9233	14.5802	21.2058	0.325311	0.197454	0.64369	0.605404	0	0.767078	33.1951	90.2958	119.584	58.5808	22.0924	24.9525	24.455
DDB_G0270428	8.95889	11.3508	13.7322	9.53732	5.85032	4.34764	3.87665	6.89232	7.96376	16.2517	20.1091	40.8297	15.8398	12.399	4.69981	7.2844	6.50326	4.72125	5.19367	3.14944	2.84909	4.24387	10.7786	11.6179	18.6685	11.1525
DDB_G0270430	91.0749	681.23	289.592	101.433	66.5121	43.2048	25.257	14.1498	4.72383	18.9671	18.9374	5.08811	13.6408	326.094	3180.66	1317.03	669.932	235.478	225.022	98.3942	98.511	84.7673	64.0006	52.7847	51.5597	71.7212
DDB_G0270432	8.86993	7.77763	11.2529	22.5959	21.4543	24.5994	24.3821	22.3179	32.0593	22.644	27.6738	30.594	24.688	7.04141	5.93685	7.96493	10.5917	19.4394	24.8395	24.3288	23.2128	25.8807	22.1428	27.6575	26.2468	25.0648
DDB_G0270434	15.6512	16.471	18.1884	23.3653	29.9606	32.4587	22.5715	21.4263	28.2931	15.4483	10.7204	7.32353	10.3908	2.79299	3.29419	4.8217	3.49969	5.84857	7.65635	5.26063	5.00134	5.46729	2.67414	1.97113	1.01278	2.84648
DDB_G0270436	29.2927	25.4163	66.0823	106.323	46.7803	220.413	76.6419	39.8878	32.4017	20.256	18.2359	7.71989	23.4853	16.7406	17.6009	53.9839	103.703	29.0044	135.541	48.8492	27.4295	28.2934	9.22078	8.44758	7.74718	14.0364
DDB_G0270438	87.3103	34.0759	46.645	41.1418	32.2472	40.1007	26.6309	11.2591	25.0774	16.0616	11.7593	7.50891	7.59995	190.096	85.0295	99.3664	35.9362	108.066	80.5816	65.7988	56.7852	51.0625	19.7375	13.6929	15.9236	16.6238
DDB_G0270440	10.511	0.582678	1.02509	1.80308	0.26214	0.300004	0.896336	0.188588	0	0.619489	0	0.831912	0.371714	7.89678	0	1.52259	0.779971	3.67898	0.446075	0.574985	0.612532	0.578609	0.270071	0.156123	0	0.425197
DDB_G0270442	16.7579	4.6202	2.5649	0.947844	1.45217	1.59095	21.8936	33.2635	33.0142	12.0971	2.72193	1.22226	2.17841	17.5088	4.59561	2.37683	0.468583	5.95007	2.22896	36.012	48.0619	37.0182	15.017	2.17746	2.11943	2.06052
DDB_G0270444	40.619	19.6866	26.2936	10.6514	7.04211	4.37673	2.73445	3.27569	4.43835	2.6178	3.25968	1.877	4.30636	12.0548	9.64887	10.1593	2.90617	4.45765	2.2047	1.83671	2.04592	1.87095	1.24181	0.980262	0.848884	1.38651
DDB_G0270446	10.8661	6.50163	10.8206	7.53112	7.32446	6.26951	6.99577	5.57031	6.91082	3.60201	2.71808	1.38866	2.73526	6.86046	4.74499	6.94334	4.35268	6.41131	5.19434	6.252	6.43975	5.64641	2.898	1.75212	1.3982	2.16691
DDB_G0270448	5.07555	1.97766	1.90731	1.62539	0.774306	1.55899	1.57992	1.42996	2.02947	2.18842	1.56744	1.87368	0.913625	1.24325	0.65311	0.858384	0.568612	0.603028	0.735028	0.7915	0.92914	0.998374	0.822182	0.833662	0.913701	0.528443
DDB_G0270450	15.4904	12.1532	20.298	9.02578	8.66007	8.56428	9.69164	9.90959	10.8019	9.72399	8.99179	7.62623	6.48782	17.6185	13.9312	23.1253	16.7574	11.2027	10.8509	8.59189	10.5975	13.921	11.3789	7.68779	7.55652	9.13804
DDB_G0270452	2.73355	1.70844	1.48021	1.59205	0.710941	0.958212	1.30621	1.66358	2.81383	1.27876	0.998595	1.6453	2.04869	1.09314	0.766065	0.48547	0.367259	0.410314	0.330384	0.290879	0.646707	1.19672	0.705921	0.501767	0.531992	0.584944
DDB_G0270454	1.05311	0.530544	1.89606	3.4394	15.1791	22.9935	26.7795	25.6478	37.946	10.4968	6.42238	6.1545	7.30994	0.226177	0.220426	0.684598	2.2951	14.5787	17.7862	22.4637	25.149	25.1651	9.36658	4.90899	5.86871	7.12413
DDB_G0270458	14.0534	9.65223	15.8991	13.6727	15.2942	19.4883	28.4428	24.9035	26.3694	14.7705	11.3394	8.21287	14.4174	0	0	0	0	0	0	0	0	0	0	0	0	0.480221
DDB_G0270460	0.249441	0	0	0	0.344773	0	1.163	0.244693	1.16915	0.226422	0	0	0.954653	0	0	0	0	0	0	0	0.79476	0	0	0	0	0
DDB_G0270462	53.1154	39.7492	48.3172	62.3721	36.6492	24.9125	37.1679	43.7648	31.338	30.2043	41.843	7.78952	51.9906	0	0	0	0	0	0	0	0	0	0	0	0	0
DDB_G0270464	282.704	145.778	175.244	246.917	170.871	174.188	159.28	218.19	86.4153	169.681	195.639	61.0099	288.298	0	0	0	0	0	0	0	0	0	0	0	0	0
DDB_G0270466	23.0583	11.0412	13.5141	7.80124	4.11813	4.46138	3.00128	2.55201	8.12956	2.02777	1.28854	2.01179	1.51363	7.49205	2.37715	2.4794	1.58162	2.12802	1.29632	1.09411	1.24229	1.62159	1.0754	0.28285	0.408993	0.523253
DDB_G0270468	0	0	0	0.200214	0.854776	5.76965	0.971593	0	0	0.151326	0.0419462	0.180352	0.213785	0	0	0	0	1.61514	3.36851	0.351949	0.131816	0.0582605	0	0.0676925	0.230995	0.184358
DDB_G0270470	103.158	22.1012	40.1344	36.523	20.7701	14.8481	17.5704	12.4259	15.5139	5.44658	3.24516	2.67479	6.6979	57.9355	7.3971	12.2125	9.70682	18.4076	10.2866	12.1035	9.13011	8.85501	2.76407	1.91634	2.05303	3.14734
DDB_G0270472	5.22174	5.23426	5.27642	10.2245	18.5406	20.5055	27.7025	27.408	39.566	49.0189	63.2421	146.586	61.1674	1.73206	2.71274	2.55072	2.88495	9.34586	10.235	15.3851	14.759	17.1336	21.3383	35.9021	56.2269	31.9648
DDB_G0270474	0.285843	0	0	4.59012	37.1714	39.173	48.4582	57.0747	57.6223	37.6862	40.92	58.3393	58.7961	0.462048	1.54797	1.16545	0.457412	44.823	54.3527	94.9408	83.7174	85.7301	73.1112	77.5896	109.811	107.095
DDB_G0270478	7.76321	5.11371	4.6722	8.36039	5.09045	5.7992	0	1.6178	0.966238	0	0	0	0.531459	0.197903	0.0626658	0.129751	0	0.108088	0.38036	0.176809	0.156456	0.0532877	0	0.0417071	0	0.0463883
DDB_G0270480	54.4163	26.7571	30.2577	39.9506	29.6987	35.8172	22.1385	17.5504	15.4559	7.69888	5.39639	4.23337	10.0819	3.84331	2.61195	3.32549	3.63301	2.43762	2.34531	2.57549	1.82446	1.67224	0.600967	0.563855	0.443932	0.72951
DDB_G0270482	86.5163	0.957889	10.194	13.8181	7.07858	4.23086	5.22162	3.27215	2.54508	1.80996	1.54469	1.17486	2.08417	73.1381	0.836318	10.9877	10.189	15.8855	6.14437	8.83974	5.09223	4.46456	2.2441	2.04467	2.28379	3.49204
DDB_G0270488	106.633	67.854	61.2971	56.9993	57.1055	152.219	78.9534	63.7026	63.7426	48.6193	49.5314	34.4576	195.212	16.8301	19.1294	31.4246	11.8697	12.7979	56.5218	27.1481	19.9747	23.4353	10.9355	12.9538	18.3424	68.2367
DDB_G0270490	0.847238	1.37925	2.01474	1.03253	0.975115	0.262828	1.40969	0.988657	2.59811	0.744054	0.247131	0.436123	1.0393	0.995345	1.32137	1.5893	0.949483	0.610656	0.711291	0.581576	0.479313	0.585101	0	0.163693	0	0.467382
DDB_G0270492	19.034	18.0562	14.972	18.061	20.7065	16.0482	29.3583	23.7627	42.732	11.2254	9.27056	5.78629	8.66815	12.7839	9.19407	7.80943	4.04912	14.8789	7.65797	20.0172	20.7918	20.6567	8.54336	4.23555	3.87612	3.81371
DDB_G0270494	6.66035	2.33234	4.92111	0.827112	0.907004	0.74507	0.930397	0.130503	0.311773	0.499117	0.24466	0	0.680632	2.68737	2.35366	1.5781	0.484864	1.51935	1.74274	0.486825	0.52361	0.293183	0.215986	0.191952	0.190727	0.401806
DDB_G0270496	15.8738	0.443172	5.30872	4.93838	2.47898	2.20612	2.21946	1.18483	0.818106	0.176678	1.14462	0.892638	2.15629	8.95413	0.621652	2.97501	2.33967	3.50168	1.41528	2.52585	1.31226	1.29697	0.931295	0.95571	0.40987	1.17259
DDB_G0270500	32.5713	22.0381	32.3282	22.1045	13.6734	8.59194	6.44888	5.84608	8.91411	4.10702	2.60756	2.04046	3.10214	25.1892	20.1805	23.3952	12.369	13.2206	9.34543	6.01491	5.83279	6.22107	3.07673	1.93921	1.79088	2.59042
DDB_G0270504	2.68778	5.4163	1.48834	0	2.05834	0	1.73582	0	0	0.675887	0.91291	0	0.959799	0	1.64785	1.81198	0	0	0	0	0	0	0	0	0	0
DDB_G0270506	3.34654	0.407397	0.59027	0.395407	0.494131	1.81437	1.87731	1.62177	4.15194	0.553106	0.602709	0.609834	0.673655	1.47263	1.05326	1.1106	1.04963	1.06629	2.03492	3.22525	4.31561	3.74368	0.47778	0.485191	0.168899	1.07467
DDB_G0270508	0.931962	2.54319	8.27462	2.97623	5.78566	6.40804	7.23642	3.704	6.23546	0.207966	1.08738	0.959471	1.13144	2.18976	2.85459	2.1755	3.21708	4.3396	6.70957	4.93054	1.40772	3.07414	0.67146	0	0	0.669676
DDB_G0270510	39.6092	18.1813	26.8626	29.8699	35.3861	28.3663	41.0841	18.6336	28.8051	7.18366	8.3435	5.2797	11.8071	24.4417	10.0009	9.4797	7.01131	30.7029	21.0505	25.656	21.7427	22.6327	8.91604	6.3924	5.63063	5.86011
DDB_G0270512	0	0	0	0	0	0	1.37837	0	0	0	0	0	0	0	0	0	0	0	0	0	0	0	0	0	0	0
DDB_G0270518	0.892756	3.78167	6.50167	20.1634	10.356	71.8525	30.9699	38.9149	12.41	4.683	7.60415	7.43724	18.8084	1.05502	4.82608	9.86395	13.2522	12.3303	162.405	219.979	75.0413	62.1489	13.1605	15.0902	24.4891	46.3343
DDB_G0270520	0	0	0	0	0	0.660147	1.99734	4.2331	8.03162	4.30099	1.64337	1.3482	1.90036	0	0	0	0	0	0.43301	0.156209	1.4142	2.44924	1.75564	0.484543	0.558334	0.390848
DDB_G0270522	2.80455	8.70276	38.5491	96.4627	36.1016	25.2865	12.812	8.81118	3.82238	4.07133	5.2802	3.52897	4.68402	0.660942	2.41689	15.3465	38.5034	18.4714	10.5065	8.76122	3.62467	1.48939	2.2202	1.85098	2.17446	1.74489
DDB_G0270524	0	0	1.50321	5.57483	0.677816	4.80572	17.0014	2.49044	4.78888	0.652389	0.669206	0.457375	0.63299	0	0.0640054	0.345683	2.04475	0.45918	2.4865	8.13198	1.78452	2.57505	0.739151	0.692794	0.451207	0.433182
DDB_G0270528	9.72883	6.15508	4.25255	4.70531	4.58305	3.80378	2.39892	0.686431	2.21868	2.98281	2.14443	1.24684	1.37021	5.70366	2.65293	3.02349	1.28505	3.10948	3.43036	1.65398	1.17263	1.96455	2.23474	2.47235	1.66783	1.93138
DDB_G0270532	0.0960434	0.301465	0.47883	0.304542	0.217681	0.124562	0	0	0	0	0.097864	0.172705	0	0.108535	0.414305	0.88392	0	0	0	0	0	0	0	0	0	0
DDB_G0270536	2.75354	1.10976	2.74455	0	0.63261	0.596788	1.06697	0	1.07261	0.858574	0	0	0.589968	0	1.53613	1.68913	0	2.35881	0	0	1.32725	0	0	0	0	0
DDB_G0270538	9.41954	5.01237	7.45324	4.9203	6.62748	10.219	11.8641	13.9011	18.9365	15.9962	13.4624	15.4546	21.5352	3.77971	2.13383	2.1924	1.50265	3.88196	4.79595	8.42024	9.11936	9.25585	7.84307	6.7192	5.9525	11.6301
DDB_G0270540	3.49563	3.48146	12.9035	7.65587	2.64598	4.91722	5.13908	2.35333	1.79696	1.1484	1.35927	1.45165	3.00972	2.92954	1.70206	6.6692	5.17742	2.40754	3.9381	6.0382	2.21953	1.97738	1.50695	1.51742	2.21078	3.51972
DDB_G0270544	12.0563	6.86401	6.40736	4.34385	3.63523	3.841	2.9882	2.53005	1.90433	0.657245	0.280008	0.470491	0.792989	2.2496	1.00252	1.73224	0.965955	0.834437	0.743396	0.805196	0.49149	0.432988	0.208528	0.151112	0.120688	0.323151
DDB_G0270548	0	1.97322	0.33093	0	1.02455	0.161816	0.578605	0.48695	0.581666	0	0	0	0	0	0.118109	0.125992	0.135645	0	0	0	0	0	0	0	0	0
DDB_G0270550	9.30085	5.34281	6.35174	3.7185	4.05098	7.82633	7.88721	10.0038	14.3558	12.1135	10.2771	8.09327	7.33745	1.13329	1.06597	1.62192	0.482714	1.2557	1.60319	2.53417	2.38464	3.20061	2.35846	3.64782	1.63456	1.89478
DDB_G0270552	28.0706	16.4301	20.0576	18.8372	18.2614	16.3698	13.7257	14.6941	16.3206	7.72353	5.03103	6.39242	7.14274	18.3306	10.8025	15.3012	10.0842	15.2123	13.6821	12.8429	9.74618	11.4965	4.59995	4.20101	3.25925	6.35174
DDB_G0270554	5.8005	2.531	2.51672	1.50573	2.78467	3.15889	5.92502	5.01721	4.42472	2.33779	4.10343	8.32729	4.8385	5.31365	1.36501	2.86538	2.86134	1.86449	1.49542	1.51771	2.98402	2.06853	1.15392	0.968768	1.77683	3.0084
DDB_G0270556	1.829	8.45063	2.51416	0.378784	0.680567	0.904089	0.925768	1.23552	2.094	2.62088	3.19018	4.51095	3.56214	0.542272	4.76372	0.0991629	0.573472	0.231532	0.81106	0.450641	0.864075	1.29152	1.43353	2.18472	2.36282	2.52752
DDB_G0270558	2.88286	0.501597	0.657399	1.13851	2.03112	3.15418	3.55273	1.48119	1.57567	0.865261	1.27955	1.16378	1.49805	1.4152	0.336316	0.535661	0.727412	1.73305	0.923047	1.60238	1.35044	1.05047	1.22166	0.541427	0.771133	0.749382
DDB_G0270560	23.0565	16.6079	23.3449	14.6437	14.7756	22.7016	23.1287	28.6456	29.7372	33.2378	43.0736	32.8338	30.6025	8.60191	10.2564	11.1597	7.94807	8.1346	13.8365	11.8582	14.6494	15.3851	13.4469	19.5412	14.4959	16.7562
DDB_G0270562	133.403	49.7224	52.6263	47.9321	54.9018	88.5208	81.2296	90.1289	132.637	106.434	109.565	116.914	68.643	125.6	46.5376	45.2942	36.5735	78.004	90.9411	77.1011	114.587	152.351	141.725	125.719	99.0599	73.4022
DDB_G0270564	7.5957	9.434	11.0596	5.11492	6.20828	4.45079	3.70006	3.13823	3.04334	1.87507	2.75654	6.08775	8.39933	3.12086	6.04381	5.87882	2.98585	5.08589	2.89459	2.66434	3.68081	4.78482	2.56596	6.08263	7.65465	7.11687
DDB_G0270566	13.2561	30.1967	21.7185	47.5227	59.9839	42.96	53.3134	37.3105	44.8513	16.0931	15.0309	12.8053	30.3057	12.0155	30.361	27.0121	35.9477	59.6075	52.1169	66.6359	47.4535	53.4028	20.6322	14.919	17.0107	34.859
DDB_G0270568	15.9385	8.02518	9.6847	6.79781	5.32183	6.8218	11.3531	6.18016	9.55732	3.06204	3.18069	1.02801	5.22786	11.6299	5.68211	5.24619	4.4325	5.14837	6.10543	8.96342	5.76593	9.51633	2.96795	2.72094	2.22521	3.26645
DDB_G0270570	0	0.662835	0	1.56019	3.55701	3.19158	7.71162	5.18227	7.96194	6.34891	4.82957	5.9967	6.18638	0	0.256147	0.957575	0	4.27401	4.25607	4.35077	7.74492	6.7273	3.24643	4.31755	3.40268	4.47333
DDB_G0270572	11.3581	25.5897	7.98748	1.86806	1.84759	0.81011	0.605124	0.238381	0.880129	0.214728	0.220015	0.334588	0.545012	1.51231	3.36622	1.94987	0.134442	0.41746	0.192756	0.126698	0.0782805	0.122895	0.0244838	0.0298722	0.0379972	0.106652
DDB_G0270574	1.20841	3.48146	4.41755	1.2155	0.75129	0.137075	0	0.281661	0.112149	0.43583	0.20316	0	0.492207	0.533475	0.815651	0.978871	0.304335	0.309751	0.0594262	0.103815	0.03917	0.118893	0.0399186	0	0.0752267	0.103499
DDB_G0270578	24.8368	7.0591	8.23578	5.59887	5.65322	4.73028	24.0056	27.9171	31.5264	19.841	14.2317	22.6595	46.5544	7.52547	2.82385	1.8924	0.807372	2.69848	2.41978	15.0631	14.6141	12.5958	6.43114	4.74655	4.73982	17.4437
DDB_G0270580	10.3653	2.48496	4.64756	1.90641	1.17632	1.11914	1.75075	0.105244	0.628574	0.389544	0.215956	0.348195	0.620895	1.96668	0.398267	0.855385	0.320924	1.5527	0.637893	0.309548	0.511492	0.582292	0.348365	0.222473	0.62556	0.312556
DDB_G0270582	0.136867	0	0.136866	0.0821868	0	0.106791	15.4747	27.0984	36.8867	20.2255	22.6029	25.5415	23.5221	0.0665501	0.694562	0.203851	0.52706	0.0477262	1.04865	14.8686	34.2767	36.8479	21.087	24.6231	23.6641	20.9872
DDB_G0270584	1.03003	4.12503	9.84889	5.65234	3.27152	4.38979	3.2073	9.4963	30.8408	4.55373	11.5831	5.30643	14.9785	0.8144	4.6252	8.71802	3.80089	3.37676	3.40046	4.12952	9.38518	20.1008	6.08057	10.4268	12.8317	12.0222
DDB_G0270586	1.4664	1.15591	1.27202	0.598282	0.420727	0.106354	0	0	0	0	0.167117	0	0	0.654311	0.243332	0.263528	0.382696	0.463526	0.233791	0.0885808	0.105546	0	0.100318	0.0955936	0.145659	0.0464807
DDB_G0270588	0.289206	2.10372	5.01023	1.13413	1.39369	3.87929	8.42751	11.3648	9.82762	34.7613	31.8803	45.6792	16.2914	0.429074	1.82305	1.42682	1.22237	1.46848	3.00755	8.8777	13.1252	12.3897	75.321	59.7024	53.185	23.2548
DDB_G0270590	65.6325	85.8543	92.5668	89.1328	70.7989	83.6163	47.7659	24.0995	9.04698	14.6422	16.3838	6.21086	18.9451	35.3015	59.461	71.4927	80.0667	43.7228	64.9084	33.8989	14.613	10.0662	6.13079	6.62914	7.5753	11.4474
DDB_G0270592	6.63	52.8296	44.3285	36.265	23.7295	38.6159	17.2722	8.73125	2.31515	2.41116	2.96167	1.06872	5.68433	1.79863	13.9539	8.81654	7.30259	7.97352	12.4004	5.64252	4.96437	2.74309	1.72712	1.21768	1.44794	1.98914
DDB_G0270594	0	0	0	0	1.9897	0	0	0	0	0	1.45535	1.56436	113.086	0	0.362526	0	0	0	0.926052	0.308954	0	0	0	0.648224	16.0626	186.228
DDB_G0270596	6.03741	2.41478	4.70537	3.95133	3.12159	4.09432	3.85857	3.3359	4.36385	1.44999	1.05062	1.11913	2.78172	1.63309	0.723097	0.978865	0.44104	2.17014	2.05283	2.12025	1.10212	1.3819	0.494936	0.461657	0.484494	0.945951
DDB_G0270598	0.0737444	0.0945556	0.098325	0	0	0.0480783	0.171914	0	0	0.207504	0	0	0.0950577	0	0.0698911	0	0.0786	0.10286	0.0891173	0.0570869	0.0587406	0.162518	0	0.0598876	0	0.0596284
DDB_G0270600	0	0	0	0	0	0.158234	0.945525	1.26189	2.49513	1.62605	1.33596	2.4133	1.36364	0	0	0	0	0	0.473567	0.70388	1.49568	1.7344	2.00725	0.831475	1.18024	1.1277
DDB_G0270602	0	0	0	0	0	0	0	0	1.32107	0.511689	0	0	0.719136	0	0	0	0	0	0	0	0.884835	0.8483	1.18786	0	1.23934	0.455803
DDB_G0270604	0.542262	1.35271	0	0.708829	0.749506	0	0	0	0	0.492222	0	0	0	0	0.705692	0	0	1.03858	0	0.576407	1.7706	0	0.604439	1.20937	0	0
DDB_G0270606	0.428182	17.4543	9.97059	3.9476	4.19805	19.0006	17.44	9.36805	8.71602	6.73108	19.7847	32.7891	125.594	0.382585	14.6953	10.3288	3.61231	3.78453	17.3901	14.4328	9.29277	9.71794	4.62821	13.4943	24.7593	108.379
DDB_G0270610	0.563707	0.542092	0.375801	0	18.9815	11.0948	121.228	115.336	122.86	103.585	65.835	118.613	81.5395	0.274096	0.534253	0.829639	0.484562	16.4141	10.1233	154.821	116.184	115.363	113.327	84.6929	103.965	86.5659
DDB_G0270614	0	0	0	0	0	0.253174	8.50973	48.3615	162.73	25.0917	3.2464	2.10616	2.4028	0	0.14845	0	0.83474	0.36529	0.378574	7.06001	63.5669	105.796	19.6622	3.31843	2.08064	1.63903
DDB_G0270618	58.2003	14.5519	29.047	24.7079	18.8115	19.9785	18.7702	19.0193	21.8089	18.6667	24.9542	32.3909	17.3024	59.4535	15.1867	29.2698	13.2711	26.5448	23.9355	30.7545	30.4474	36.5249	27.7187	37.4775	40.6833	27.8643
DDB_G0270622	100.122	28.0552	72.4884	47.6802	36.5425	20.5799	21.8917	15.502	19.7151	29.4077	33.3587	30.9006	16.0669	87.7961	21.5555	43.6652	53.7736	45.7019	35.502	26.3652	19.8095	21.4291	28.7444	40.5158	36.8746	21.0999
DDB_G0270624	0.354142	8.45737	2.35324	0	0	1.72391	0.343067	0.577446	1.37953	2.2709	4.37333	0	9.64901	0	0.422525	0.232305	0	0	0.281062	0	0.367795	0.512557	0.678894	0.524457	0.333439	2.84856
DDB_G0270626	29.3546	20.5812	34.6381	28.4667	31.7619	34.5346	32.4249	44.8693	44.238	35.5607	38.4477	40.5353	33.313	19.2853	18.2551	23.4137	21.0947	27.5515	33.9668	33.7762	38.9442	39.537	29.1465	33.0602	32.7758	30.0361
DDB_G0270628	0.809339	0.197734	0.480013	0.354737	0.183328	0.0763971	0.0621757	0.174937	0	2.96081	4.13334	11.0797	2.92118	0.0620211	0.0238073	0.0501806	0	0.0410637	0	0.0194458	0	0	0.240365	0.292138	0.472801	0.214168
DDB_G0270630	0	0	0	0	0.602147	0.645473	0.680115	0.143095	0.341856	0.812099	0.431096	0.315616	3.35935	0	0	0	0	0	0.17628	0.631316	0.114485	0.23512	0	0.210474	0.515816	0.307017
DDB_G0270632	7.75975	4.02155	5.68106	7.7998	14.7174	9.6643	9.05851	6.85852	10.1835	4.03408	3.09004	2.62167	4.09043	1.25955	1.22054	1.47267	2.27587	4.62253	3.39087	4.21673	3.49137	2.93618	1.17656	0.739764	1.10098	1.45385
DDB_G0270634	390.072	199.614	317.596	189.644	133.524	105.457	87.8288	93.643	108.677	64.7512	54.7175	48.3636	118.39	243.977	141.323	198.016	154.492	126.259	93.6311	78.3428	79.9303	92.5462	47.724	42.8862	53.6377	102.601
DDB_G0270636	0.574031	2.8035	0.21464	0.568689	0.220107	0.335176	0.375281	0.601017	0.45272	0.324396	0.255107	0.696615	67.2602	0.440776	1.5906	0.573735	0.317715	0.585237	0.955624	0.553966	0.586082	0.674867	0.330692	0.333817	3.17965	63.517
DDB_G0270638	425.185	246.243	321.422	189.637	200.968	258.966	77.5331	83.4302	64.9527	33.1243	94.7393	47.9736	142.13	0	0	0	0	0	0	0	78.3079	0	0	62.936	0	80.6772
DDB_G0270640	37.5924	37.7211	45.9289	48.7633	36.7545	41.4073	24.9151	18.4382	19.8361	11.7251	10.3558	5.90237	11.1101	28.4063	34.3153	47.9912	38.1549	36.0133	43.5065	27.5864	27.1484	27.3615	11.2665	12.2068	11.3867	16.1315
DDB_G0270642	2.21317	0	0.403733	1.21743	0.476018	0.270081	0.353034	0.446294	0.101401	0.295873	0.161916	0	0.830848	0.894691	0.356136	0.239135	0.732879	0.235425	0.375332	0.369902	0.837741	0.987444	0.409521	0.378326	0.253568	0.403124
DDB_G0270644	4.75079	3.09804	8.02628	10.1648	8.41526	7.07399	6.54317	3.57477	4.45592	2.27925	2.18645	1.82839	2.28324	0.683951	0.476795	1.87823	1.4944	2.17089	0.896274	1.36849	1.09099	0.889971	0.270586	0.645265	0.304942	0.693199
DDB_G0270646	3.46708	4.00261	3.41077	1.66917	1.66043	1.37363	1.44621	1.26933	2.54426	0.473956	0.461657	0.223711	0.463037	1.76097	1.37848	1.85076	0.476772	1.26334	0.675454	1.2151	0.928541	0.948052	0.192401	0.229974	0.258932	0.283657
DDB_G0270648	1.37467	0	0.76121	1.82944	1.03855	1.18856	0	6.11645	7.13984	3.87157	0	1.64795	1.94331	0	0	0	0	0	0	0	0	0	0	0	0	0
DDB_G0270650	0	0	0	0	0	0	0	0	0	0.21564	0	0	0.303064	0	0	0	0	0	0	0	0	0	0	0	0	0
DDB_G0270652	0.107	0	0	0.106799	0.242514	0	0	0	0	0	0	0	0	0.0864795	0	0.0872526	0	0.186056	0	0.0594486	0.0697932	0.062155	0	0.112185	0.186963	0
DDB_G0270654	0.513052	8.9518	0.426147	0	0	0	0	0.209139	0	0	0	0	0	0.526384	6.9208	0.212946	0.227235	0	0.752327	0	0.167325	0	0	0.134479	0	0.172387
DDB_G0270658	1556.64	906.821	852.694	371.497	220.432	122.488	163.276	291.674	325.528	1083.94	1574.55	2742.11	1004.58	5510.71	2031.37	1701.92	1237.11	1641.42	604.698	346.405	576.873	723.638	4015.94	4674.52	5368.12	2644.6
DDB_G0270660	0.405594	0.346704	0	0	0	0	0.63035	0	0	0.634041	1.32607	1.75513	1.73913	0.788862	1.24938	0.540155	0	0.377154	3.65996	3.82457	2.54976	4.54928	1.16914	4.06993	4.10938	3.86475
DDB_G0270662	0	0	0	0	0	0	0	0	0.795339	4.52838	11.3554	16.1544	36.2956	0	0.652093	0.69562	0	1.7994	4.00806	1.05076	1.38689	2.56831	22.0086	66.5856	91.1099	137.576
DDB_G0270664	11.3632	7.89253	11.356	11.6471	11.711	11.1865	8.51499	5.90156	6.718	2.25789	1.13542	1.40053	2.48408	3.99324	3.98047	3.88834	3.21093	6.23385	5.48521	4.25985	2.37268	2.86852	1.06198	0.820263	1.15627	0.871701
DDB_G0270666	29.662	28.6428	61.8927	32.8093	13.081	35.0338	18.3656	13.0573	25.1959	11.2239	9.34029	7.40252	14.3118	5.31556	7.64897	13.6104	6.91575	3.95896	9.7223	5.80993	5.6762	8.28225	3.43956	3.03506	2.96471	4.18605
DDB_G0270668	71.4686	61.2246	74.3636	55.2541	39.1597	62.8548	29.5308	14.6052	9.90553	7.85226	8.18868	5.13223	12.3382	21.6286	23.8197	28.9104	17.5766	14.8427	21.9351	10.3528	5.34854	5.90852	2.56387	2.89413	2.76255	4.31854
DDB_G0270670	253.728	117.055	122.322	217.778	292.3	182.939	97.6799	64.8482	54.174	11.2662	14.1904	13.4869	18.9581	116.53	76.6143	86.8974	81.4353	200.807	123.987	84.3426	46.382	34.3389	8.47286	8.36556	10.8201	12.0349
DDB_G0270672	0.217377	2.40913	0.181084	0.065266	0.222305	0.332816	0	0.10662	0.127358	0.0493295	0	0.117582	0.0700507	0.0528486	0.858452	0.108561	0.0467143	0.0379002	0.18652	0.0726594	0.0853027	0.043797	0.0441149	0.0342788	0	0.164136
DDB_G0270678	3.2707	2.09238	2.88212	2.93794	3.62512	3.91556	4.6841	5.97835	5.20219	3.56261	3.25242	0.993699	3.31273	1.62655	1.30388	2.64833	2.3385	2.28826	1.78549	3.23627	3.19104	2.76025	1.29315	0.739536	0.764827	1.51272
DDB_G0270680	2.16926	1.7327	2.40044	1.68279	1.77228	1.54059	0.699757	1.33602	1.33657	0.443209	0.441624	0.194839	0.501005	0.238066	0.896159	0.414443	0.19196	0.754963	0.278596	0.392899	0.331222	0.354948	0.181803	0.0378676	0.0860681	0
DDB_G0270682	6.24539	8.1382	8.73175	7.22759	8.69445	18.5371	9.23013	9.12227	19.064	7.9459	8.37555	5.14003	7.66271	6.06494	9.54076	8.12333	6.00477	12.9441	22.4105	13.9213	17.1959	21.149	16.382	16.5306	12.0827	12.8505
DDB_G0270686	229.75	73.5148	111.757	54.9486	46.3744	28.9377	22.7963	12.1058	10.8758	8.72735	9.0967	7.17213	14.4528	400.237	125.136	205.875	70.4837	139.496	73.3209	49.2251	37.7127	30.9131	24.2817	21.9994	25.7094	27.904
DDB_G0270688	0.363154	0.279902	0.72902	7.44324	34.3646	18.6465	47.6324	44.0639	45.1465	22.0749	15.9552	15.2741	17.8142	0.184216	0.298059	0.31701	1.92697	15.9618	10.7152	32.5439	24.2175	21.9694	12.8976	8.59154	7.87281	8.66402
DDB_G0270690	68.0052	49.4033	70.1917	33.9243	41.6244	43.8099	33.9207	38.5954	51.9622	25.5872	41.383	51.4716	71.2184	47.3145	23.8328	24.2576	18.4315	32.1467	39.6013	38.9432	42.376	42.6107	35.5062	51.0033	65.3256	65.1988
DDB_G0270692	11.6025	7.96966	7.31146	6.33606	11.3562	18.1175	23.7291	21.9593	26.5223	16.8731	13.7947	12.7073	16.2246	4.43099	3.8416	3.54163	4.05094	5.27521	10.093	14.5121	13.1702	13.3277	7.72335	7.8948	5.23337	7.78043
DDB_G0270694	22.7824	20.2685	28.9054	25.4216	25.5215	25.3895	31.8403	28.3542	32.2165	15.2395	14.178	12.5691	17.2745	27.4255	21.1349	26.5075	18.9135	35.2436	39.2403	41.931	39.4727	44.5681	23.2362	23.0611	23.7318	23.6466
DDB_G0270698	24.1181	57.1164	58.3373	67.6635	50.4953	35.3386	13.6207	5.88284	5.52976	5.52444	5.13406	5.59151	7.76133	18.8522	26.0181	19.8437	20.1361	33.4526	16.4683	9.28228	5.69377	5.6444	5.7724	2.69676	3.45152	4.86807
DDB_G0270700	2.09216	0.764915	1.90404	0.831825	0.673054	1.79003	4.47123	3.75003	3.29944	0.613668	0.464481	0.706359	1.04717	1.05469	1.01906	1.16697	0.423419	0.490905	0.706929	2.53003	1.69787	1.6633	0.269381	0.379772	0.170339	0.528911
DDB_G0270704	24.4308	58.3056	22.3571	11.5762	28.8298	16.8666	12.4919	8.11675	4.81389	5.49141	3.98338	3.55551	8.11234	3.23433	9.55745	3.64658	1.0399	5.87339	3.66245	3.51497	2.08346	2.21979	1.0773	0.749353	1.0541	1.55552
DDB_G0270706	14.6898	1.26518	2.91797	2.92835	5.06698	3.12046	0.537181	1.8488	0.540022	0.74601	0.373174	0	0.884959	4.38476	0.698293	0.747984	0	2.18019	0.866963	0.364405	0.600658	0.203573	0	0.159332	0.748557	0
DDB_G0270708	32.1054	80.6834	26.53	12.298	21.3467	18.3379	9.43067	7.74095	6.51336	3.52579	3.32302	2.30514	6.50848	8.90666	25.2198	9.9159	3.50917	6.51988	6.60109	3.68017	2.76728	2.92417	1.78503	1.79884	1.44641	2.57813
DDB_G0270710	0	0	0	0.195798	0	0	0.380064	0	0	2.90047	10.2553	17.2846	41.0338	0.158546	0.154514	0	0	0	0.197019	0.504827	0	0	3.5733	8.61628	15.7235	20.214
DDB_G0270714	0	0	1.12676	0	0	0.735027	0	0	1.32107	0.528726	0.69113	0	0	0	0	0	0	0	0	0	0.1261	0	0	0.724612	0	0.242636
DDB_G0270718	26.8308	40.5055	31.4026	17.389	15.6895	26.4908	10.7855	6.226	4.14651	3.58787	3.32173	2.69011	5.54177	3.56109	7.32621	6.87926	1.75125	4.01665	6.88057	3.31873	1.86788	1.60484	0.803916	0.839898	0.582165	0.99825
DDB_G0270720	4.98202	2.2605	1.49215	1.5002	1.05488	0.499044	0.447306	0.460723	0	0	0.0784166	0.138385	0.0815942	3.44546	1.07095	0.633193	0.204511	1.14868	0.60598	0.184538	0.457767	0.391839	0.207679	0.461423	2.14537	0.938501
DDB_G0270722	2.66868	1.29875	1.13822	0.847835	0.464235	0.456825	0.628647	1.9652	1.36927	1.97181	61.4059	421.941	237.733	0.947591	2.23605	1.11622	0.461281	0.514276	3.72338	1.03823	0.148912	0.47909	1.66444	52.4609	248.001	171.788
DDB_G0270724	2.5463	5.33257	6.09744	2.54146	1.71258	1.85695	0.67355	0.882704	0.677113	0.349687	0.408869	0	0.742303	0.628439	1.65853	3.76854	0.437589	1.71973	1.20578	0.53735	0	0	0.20662	0.206704	0.194687	0.357143
DDB_G0270726	11.5101	21.4668	20.258	10.3328	1.86245	13.8201	8.05936	3.75688	2.6152	12.4516	14.0952	10.9361	16.919	7.3536	20.0361	19.6829	6.32539	2.07166	15.3092	5.89578	3.65137	4.63543	11.9363	15.4898	12.8119	15.5792
DDB_G0270728	0.324471	0	0.539019	0.352499	1.11818	0.420816	0.628647	0	0.947958	0.860808	1.26327	0.583462	0.173801	0	0	0	0	0	0	0.242127	0	0	0	0	0	0
DDB_G0270730	9.32484	23.5356	5.72263	3.30986	5.39778	4.56427	3.6777	1.38739	0.727309	2.0658	1.47844	0.447654	1.52593	5.33478	14.2348	3.10863	0.649766	3.93957	2.73096	3.0633	1.97832	1.84605	1.15979	1.10631	0.986639	1.33111
DDB_G0270732	0.32388	1.04378	0.991683	0.130954	0.358885	0.53739	0.486864	0.23048	0.856519	0.097943	0.256054	0.225935	0.301816	0.0800632	0	0	0.10301	0.212223	0	0	0	0.0431159	0.0434289	0	0	0.0375335
DDB_G0270734	5.21448	1.36836	5.29112	2.71695	4.62416	3.69855	5.38424	5.62729	6.15697	3.24429	3.23004	4.24766	3.66619	4.162	1.41793	2.18057	1.01614	2.83074	2.8721	2.85327	3.81317	4.24003	3.15029	2.47177	2.39838	2.0258
DDB_G0270736	0.781793	2.53515	0.289039	0	0	0.676965	0.842751	0.283702	1.01665	3.32956	3.69661	5.00594	5.28922	0.577559	2.6444	1.62083	0.158253	0.588981	1.07657	0.49629	0.709607	2.07446	5.37255	7.916	6.49952	5.2136
DDB_G0270738	8.38336	0	3.64867	0.657494	0.283764	0.570509	0.957199	0.537048	0.320754	1.5571	4.21515	13.4741	1.57872	14.8894	0.378362	2.30467	1.43056	4.08991	1.32319	1.53145	1.40926	1.80977	3.50179	4.66616	9.97932	2.68697
DDB_G0270740	0	0	0	0	0	0	0	0	0	0.649239	0.359926	0.773767	0	0	0	0	0	0	0	0.129016	0	0	0	0	0	0.156049
DDB_G0270742	19.9925	20.6948	46.5628	92.1563	104.807	89.901	78.4097	70.2464	72.5577	135.032	159.521	196.083	151.744	17.9949	18.5706	44.209	138.12	89.4439	83.1073	75.3577	66.1719	64.6638	107.64	123.545	171.299	154.368
DDB_G0270744	8.35658	6.18771	8.27325	7.53435	9.38737	8.90702	10.6833	12.0238	11.8274	30.0972	34.0372	23.8055	15.9117	4.40938	4.98038	5.09307	6.44773	6.67061	6.59173	8.36582	8.80202	8.74394	14.8082	17.5896	15.0189	11.1677
DDB_G0270746	29.03	25.5987	32.6465	50.2342	68.8327	62.021	38.7665	24.5658	35.2358	10.8337	9.6243	6.11428	12.1118	18.3568	17.0604	16.7756	41.8851	47.7767	41.777	32.499	28.0013	24.2975	8.01137	5.73021	5.75557	8.21457
DDB_G0270750	1.87718	5.5792	10.8546	5.35246	6.60853	36.6097	91.0136	78.825	93.9007	575.448	662.916	969.614	341.99	3.64509	19.4018	14.9526	9.03759	8.85526	85.2513	140.571	155.518	157.087	844.654	967.029	1046.07	504.752
DDB_G0270752	209.879	64.6058	97.293	78.8704	55.1546	35.1805	24.5172	14.8597	23.8043	8.90991	6.76701	5.44565	6.33807	238.835	73.0334	91.7785	43.1694	102.472	50.1607	31.5714	27.7746	21.8855	9.56679	7.76762	9.33117	13.2218
DDB_G0270754	41.7761	22.0128	24.5496	14.2413	6.78019	8.07569	7.12039	11.2032	15.4389	8.54212	4.28799	2.76438	5.16939	34.5416	20.5921	26.8924	12.2076	13.2869	7.9381	8.38477	14.2372	17.9433	9.69802	5.48821	4.12602	4.7462
DDB_G0270756	0.284357	0.498949	1.38673	1.34052	5.15145	5.18105	24.2531	38.6773	47.0214	40.57	56.8878	61.3485	109.171	0.498489	0.408722	0.634705	0.739623	2.05593	3.18497	12.6694	21.8037	20.8474	15.5109	24.1071	25.129	63.6268
DDB_G0270758	10.9399	6.86966	9.66813	8.69777	7.45785	4.61754	11.2739	11.5599	15.3103	6.38698	7.13712	10.2801	21.6576	11.6676	5.85009	7.88504	5.17495	14.3571	9.65457	12.9206	15.6969	15.0309	7.5996	10.1319	17.1603	23.089
DDB_G0270760	26.4495	47.9053	66.9152	82.3239	122.05	130.09	108.595	118.818	112.941	88.7233	108.257	94.8739	98.411	14.4641	31.9749	42.4173	55.0531	59.1609	80.3094	82.6892	69.1645	70.0524	43.6635	54.9468	53.9191	69.5553
DDB_G0270762	0.256048	0.194861	0.180954	2.08931	49.6009	40.3965	82.6417	85.5022	99.781	52.4893	60.103	67.156	66.7309	0.0975442	0.109995	0.116639	0.262852	8.65411	11.0597	26.157	17.6671	16.6706	8.68014	13.0415	13.7691	22.7156
DDB_G0270764	8.25528	3.62742	3.00693	2.11279	4.44365	2.56065	18.4731	21.0502	22.5019	6.15336	1.70409	1.25148	1.18525	7.19935	2.34831	2.85699	1.01253	4.86329	2.43152	21.7365	23.8531	19.2314	5.69857	1.32739	0.615227	1.40805
DDB_G0270766	31.3113	22.0003	16.7696	12.2264	10.9477	12.0274	11.5756	7.52666	5.62316	3.27905	2.49723	2.52366	3.61037	11.6047	10.0501	8.86901	3.09046	7.38771	6.19826	7.54699	4.89125	5.29089	1.78238	1.8021	1.99877	2.70875
DDB_G0270768	0	0	0	0	0	0	0	0	0	5.72878	44.2733	51.1297	23.5562	0	0.530009	0	0	0	2.11536	0.841754	0	0	56.9931	180.854	224.001	93.4506
DDB_G0270770	27.2391	107.794	71.1622	51.197	26.7241	28.7231	23.7535	16.8576	17.9869	15.9473	25.2877	10.021	44.2878	0	0	0.44098	0	0	0	0	0.710738	0	0	0	0	0
DDB_G0270772	0.909502	3.71083	0.287952	3.88699	4.88309	2.02662	1.00692	1.41341	0.253062	2.10081	4.19699	5.37366	2.91011	0.210022	2.19193	0.643322	1.52222	1.85921	0.720372	0.144375	0.338995	0.626894	0	0.447835	1.19697	0.629171
DDB_G0270774	15.2097	61.8809	15.2213	9.80296	14.2946	17.3284	7.45939	3.93	2.10415	2.82844	3.07238	2.23197	4.52314	3.36684	20.6703	8.42648	2.06889	4.5185	5.6014	3.6473	1.90579	2.0662	0.998729	1.00606	0.809299	1.62741
DDB_G0270776	29.7116	17.8408	23.6726	37.9491	37.6299	29.0613	30.7783	29.9237	42.1366	35.2359	29.1706	27.9991	41.6471	15.0143	9.76241	12.2578	14.6134	26.6074	20.8969	28.5666	25.2114	28.272	26.1791	20.8335	19.1983	26.9735
DDB_G0270778	17.7496	3.09217	10.9509	15.1721	32.8594	41.2875	63.5289	71.719	73.9342	31.1293	29.1315	22.9826	78.5225	9.0029	2.22612	6.32809	6.88566	26.7262	33.6519	55.223	55.1064	55.7197	22.0023	18.5714	19.1853	50.2628
DDB_G0270780	0	0	0	0	0	0	0.830712	1.08867	0.278369	0	0	0.257001	0	0	0	0.237283	0.253204	0	0	0.158813	1.49992	1.37917	0.333731	0.83539	0	0.5
DDB_G0270784	192.842	131.984	149.103	278.143	427.922	305.326	179.736	172.192	135.692	68.36	72.0138	44.4028	44.2989	281.753	211.229	217.904	410.431	685.773	552.908	353.581	307.776	261.193	135.092	108.816	86.7622	84.4354
DDB_G0270786	14.0236	29.2399	9.9667	4.56893	4.10404	1.98167	1.63625	1.56399	2.08777	0.891956	0.297881	0.467275	1.41918	7.41258	19.4153	7.67166	2.73443	5.04713	4.50212	1.87123	1.66335	2.36779	0.680134	0.481892	0.541838	1.0163
DDB_G0270788	1.04478	1.65628	3.6555	7.75039	43.1427	446.196	1539.9	1726.61	2191.69	1110.64	699.746	517.945	623.68	4.65869	12.2808	7.87324	14.3984	33.2156	419.242	1018.72	1939.59	2029.66	1187.5	622.09	553.67	560.486
DDB_G0270790	7.27737	22.8586	21.5275	16.4876	5.11039	7.2909	7.99768	1.1218	3.685	7.78515	7.52035	5.56713	19.2636	0	0	0	0	0	0	0	0	0	0	0	0	0
DDB_G0270792	22.7533	77.5468	57.3474	43.5035	26.8869	21.6466	21.0836	18.6361	6.15341	13.2672	23.853	13.2559	67.3111	0	0	0	0	0	0	0	0	0	0	0	0	0
DDB_G0270796	0	0.360012	0	0	0	0.387202	1.38452	0.291301	0.695922	0.26955	1.02702	0	0.382777	0	0.304133	0	0	1.24785	0.744546	1.37834	2.38852	1.7814	1.48431	0.694295	0.512198	1.51688
DDB_G0270800	93.5435	33.1476	69.5325	30.7743	38.1406	21.283	39.3918	37.9733	47.7717	28.2738	20.3686	6.38358	16.1533	302.392	78.275	146.044	56.0325	174.266	105.98	101.076	102.28	98.8369	57.0583	43.5934	35.9955	34.6808
DDB_G0270802	3.56522	1.94182	1.89329	1.54139	0.435817	0.50285	0.483652	0.229919	0.448809	0.118785	0	0	0.14294	0.32713	0.233994	0.471919	0.229864	0.118088	0.258849	0.0735839	0.0757155	0.120898	0.0514417	0.019986	0	0.0478492
DDB_G0270806	60.8911	17.9245	23.1454	20.3277	20.4002	11.135	10.7568	8.08153	8.91783	2.84485	1.96562	2.07453	5.80094	49.1067	18.0022	22.1218	13.5965	25.3904	18.6526	17.3956	13.2636	11.8879	2.78666	3.69152	4.01536	5.52672
DDB_G0270808	16.4394	11.3565	13.8017	13.875	16.9019	19.4859	20.1341	19.1483	24.8392	15.9164	12.5514	8.45899	12.8223	4.39526	3.8913	4.90684	5.81019	6.74	6.203	8.57036	7.76099	9.27418	5.35438	3.42617	2.54573	4.30281
DDB_G0270810	3.12674	4.93932	4.48441	4.5397	3.01918	6.43384	1.381	0.928656	0.991644	0.434011	0.283396	0.183105	0.758545	0.39096	0.771352	0.370592	0.327943	0.897486	0.523219	0.19844	0.131644	0.216203	0.0964561	0.0935129	0.0317196	0.0335317
DDB_G0270812	1.51176	0	0	0	2.06137	1.17956	0	0	0	0	0	0	0	5.25986	1.40299	0.75499	1.6113	3.70694	0.913453	1.59577	0.593242	0	0	0.476788	0	0
DDB_G0270814	51.0582	22.4444	11.4805	4.23532	9.99526	4.72298	57.9185	93.0345	120.728	23.1236	5.14917	5.66752	7.49027	18.747	7.16305	2.54751	1.03053	5.73532	2.42568	37.8269	47.4467	38.3042	9.57826	1.69517	1.27671	2.34284
DDB_G0270816	34.6556	30.7542	44.1845	31.5753	34.9632	34.8466	43.0161	39.5078	38.6229	46.3386	38.6614	32.1165	30.2378	25.7994	24.1609	33.2393	26.8792	31.4335	51.4096	41.0203	42.8401	39.189	37.5632	30.5545	25.2012	28.0171
DDB_G0270818	7.19683	1.62005	4.2551	3.78707	6.54774	3.98009	3.4613	3.64126	11.4827	5.41793	0.896601	0.963755	0	10.3319	3.35384	5.28644	3.36935	8.72455	5.92844	6.94837	7.06478	9.11323	2.4243	2.17039	2.38433	1.28178
DDB_G0270822	0.388393	0.213717	0.470084	0.460864	0	0	0	0	0	0	0.432261	0	0	0	0	0	0	0	0	0	0	0	0	0	0	0
DDB_G0270824	1552.27	1016.64	647.425	583.607	776.438	655.553	4250.22	3620.08	4646.83	1289.12	440.37	357.185	530.206	0	0	0	0	0	0	0	0	0	0	0	2.82657	0
DDB_G0270826	51.715	107.048	54.7139	28.2885	32.7278	136.777	25.4877	20.2114	14.4878	7.27114	6.07369	3.67979	8.9201	37.6936	82.4577	36.0945	14.6209	29.8127	123.11	24.717	19.7776	18.4734	7.92093	6.26871	7.4544	10.6573
DDB_G0270828	14.0273	0.217267	2.81706	3.55527	2.30145	1.72294	1.49413	0.628724	0.284168	0.383653	0.197163	0.149917	0.75457	2.56088	0	1.13764	0.86478	0.986164	0.247853	0.519293	0.301526	0.270066	0.0767923	0.106257	0.122506	0.229872
DDB_G0270830	10.8329	5.26078	9.73243	6.9836	7.90751	7.87957	9.78897	13.0455	17.2213	11.1069	11.5967	17.9643	9.22301	5.84066	3.89508	5.28494	2.76448	5.86253	8.14014	7.66952	10.2579	13.8905	8.68587	11.3086	11.3146	7.08172
DDB_G0270834	170.544	68.9092	89.8312	78.6616	45.8036	49.2143	30.7344	18.5002	18.9519	9.16182	8.38758	7.33158	20.4759	198.068	95.9119	120.862	76.9879	80.8682	69.0251	49.4469	37.3699	33.452	11.2207	9.60459	14.9265	25.7183
DDB_G0270836	18.6339	48.6305	92.024	85.2178	48.785	72.8471	58.6525	59.4112	58.6259	79.3908	64.6349	62.3173	42.6506	43.8296	92.2261	162.497	124.168	89.9563	180.754	138.484	159.66	154.444	210.657	174.189	143.634	109.588
DDB_G0270838	1461.05	1696.54	2018.11	2013.56	1979.51	2182.93	2158.48	3893.24	2612.52	2311.89	1111.38	640.552	647.025	91.213	112.86	115.196	60.3225	73.9418	47.8095	51.6188	92.04	80.1259	46.7397	33.4697	24.919	23.8182
DDB_G0270848	1.0371	1.04744	1.02109	2.29054	0.799693	0.65483	1.10519	0.478391	0.170928	0.236127	0.354352	0	1.49552	0.318237	0.423623	0.183092	1.10643	0.386941	0.214563	0.195219	0.146232	0.139156	0.0649523	0.0750954	0.14146	0
DDB_G0270850	13.1097	0.670128	3.62115	7.19551	3.47755	1.88918	1.87397	0.709378	0.570873	0.970675	0.585275	0.737875	0.687232	3.44198	0.245299	0.76299	1.49281	0.980139	0.684998	0.69668	0.359271	0.0973729	0.301003	0.239271	0.228806	0.247751
DDB_G0270854	49.5897	15.4094	29.6891	17.1585	24.1543	17.0788	12.995	13.0535	16.7962	9.77394	7.35984	6.18251	4.44397	36.9123	12.1094	14.7562	14.1217	21.0868	14.3972	14.1781	13.7059	15.3219	8.42083	6.1672	5.99014	6.15386
DDB_G0270856	16.9136	17.9992	21.6073	18.5134	14.4708	21.8348	17.7059	16.7304	20.8442	17.9163	17.2114	16.5197	13.964	7.39899	7.78745	10.1471	8.20864	8.04559	12.9482	12.8496	11.4746	13.156	10.0754	11.2287	8.86688	8.50476
DDB_G0270858	17.0605	23.6497	36.549	29.0262	85.4569	100.179	140.079	168.763	200.469	194.634	230.738	237.881	186.405	12.1996	20.4656	25.4761	20.8182	59.6089	70.4844	120.57	149.887	152.838	137.94	153.897	152.922	145.588
DDB_G0270862	51.2271	11.9659	40.7939	29.4259	30.087	14.1705	15.859	23.2626	8.85718	15.5289	20.6095	11.4482	54.2216	0	0	0	0	0	0	0	0	0	0	0	0	0
DDB_G0270864	54.4101	157.084	154.336	95.3253	89.6755	134.764	73.6323	65.8138	39.6184	29.2892	38.0645	20.4908	53.7112	42.3337	145.285	116.541	101.508	85.2848	164.314	70.367	44.5385	43.25	20.1804	27.8796	27.306	58.9521
DDB_G0270866	48.331	33.9582	49.8186	26.8926	17.1418	20.2926	31.5223	35.0806	37.0034	62.3706	57.0214	63.0562	30.7046	32.0329	17.0446	18.8256	14.8242	18.086	13.4172	16.4472	20.4163	20.0458	59.0916	43.9258	34.4276	17.863
DDB_G0270868	9.55096	0.896372	2.52454	2.1852	1.45613	1.93285	1.23629	1.50714	2.39689	6.48483	6.83052	8.2779	3.91127	2.96726	0.421855	0.865536	0.752797	1.44072	0.492566	0.665084	0.689991	0.873435	2.9985	3.04612	3.19669	1.36886
DDB_G0270870	39.351	31.0848	36.5611	39.1196	25.3122	35.5498	18.1799	14.1917	13.0777	48.0386	56.8545	75.8844	38.0082	18.215	18.6713	23.7905	13.1997	19.0426	27.4779	15.7245	12.8502	12.8938	32.5009	46.424	44.5441	28.9182
DDB_G0270872	0	0	0	0	0	0	0.364576	0	0	0	0.506534	1.35349	0.201588	0.304169	0.284112	0.624819	2.07557	3.78332	0.725746	1.70579	4.1878	5.98509	2.73899	1.29718	2.4212	1.92284
DDB_G0270878	0	0	0	0	1.25	3.79241	15.7894	4.89903	19.9004	29.7394	28.0855	33.9023	21.8916	0.196616	0.283442	0.0991869	0.107747	0.683014	3.77253	9.27638	8.06061	15.0122	29.9023	25.2426	31.2343	20.8173
DDB_G0270880	20.6806	30.9132	38.1691	56.4801	63.5194	72.0444	67.1474	85.4336	65.2442	76.8125	87.948	52.696	69.6747	7.58996	13.8917	18.7775	22.3891	25.0066	37.0828	34.0618	27.1215	24.4547	17.1692	28.7776	22.9523	37.7217
DDB_G0270882	9.09952	6.03049	8.3889	7.8847	12.7335	12.175	11.523	9.70657	13.4948	4.41273	4.31649	2.42563	3.92287	11.6929	6.06991	6.2821	6.4467	13.4161	10.1094	16.3531	13.618	13.6863	5.4538	3.90204	4.71205	4.83532
DDB_G0270884	243.49	1362.11	916.346	598.713	831.157	684.127	644.858	461.089	305.906	105.326	153.774	65.7702	89.589	1463.31	6156.98	3495.06	3458.67	3717.72	3487.57	2352.04	1828.01	1558.93	447.641	367.914	466.846	495.189
DDB_G0270886	15.5159	12.3971	13.9833	15.3476	16.1004	21.1202	15.4039	14.6543	18.9696	5.18812	2.3276	1.07226	5.72511	0	1.19252	2.58784	1.12852	2.90424	0	0.877649	1.03037	3.49249	1.38323	0.414052	0	0
DDB_G0270888	5.92384	2.16837	3.95685	3.25977	4.86344	3.90285	4.61314	2.72649	8.54284	0.67122	0.524109	0	0.799973	0.685724	1.2949	1.40238	1.12734	1.64445	0.392005	0.235694	0.561668	0.284139	0.49529	0.222389	0	0.779778
DDB_G0270890	0.137433	0.176217	0.641191	2.60715	21.5249	35.4487	64.3973	104.519	174.567	206.26	103.03	80.7324	57.2414	0.531671	0.377844	0.809462	2.99362	13.7689	13.8354	39.8925	62.8414	75.3008	104.529	50.8052	31.7924	27.0377
DDB_G0270892	0	0	0	0	0.356718	0.913676	5.30011	2.42144	4.26252	3.41396	3.51493	3.65424	11.89	0	0	0	0	0.515358	1.0237	1.63191	1.33313	1.67617	1.43986	0.995656	1.91199	4.12781
DDB_G0270894	5.93457	3.89514	6.32299	5.21751	5.61016	5.23326	3.44509	3.31338	5.27876	1.7828	1.1853	0.72201	1.74053	1.2419	0.736846	1.20042	1.45204	1.24631	1.23163	1.31933	0.976738	0.787045	0.447914	0.243697	0.38617	0.59429
DDB_G0270898	7.93792	7.80951	10.726	13.5982	10.8205	11.8047	6.98215	13.4868	10.3715	17.1944	22.3372	25.5827	23.9718	2.03812	1.73409	2.40504	3.14572	3.71711	3.45568	3.04486	3.61231	3.71666	4.34986	6.4118	5.30271	6.99629
DDB_G0270902	40.7513	38.2094	40.6436	31.7116	31.5739	46.6744	51.2605	55.6459	76.9746	75.3224	65.0645	66.5052	59.9741	13.1103	15.7983	18.9415	10.0334	17.1471	24.0604	26.4904	31.3876	39.3619	34.9242	32.5296	30.5257	27.7646
DDB_G0270904	1.03011	0.421147	2.30698	0.653089	1.27713	1.38579	0.590353	0	0	0.153247	0.376902	0.182641	0	1.33897	0.320009	0.505882	0.179942	1.33565	0.579442	0.974213	0.134477	0.236	0.137047	0.243594	0.112907	0.13651
DDB_G0270906	0.637746	0.953275	0.444349	0.387304	0.40539	0.539944	0.518038	0.217989	0.347186	0	0	0	0	0.216102	0.204771	0.146664	0.23685	0.258296	0.268543	0	0.177007	0	0.112159	0	0	0.215796
DDB_G0270910	26.8775	8.27352	17.5735	17.8462	15.9816	9.63204	11.0592	7.05623	3.4668	3.92331	4.01411	1.7659	4.76857	14.4033	5.47511	13.43	19.7653	10.2395	8.55771	8.53734	4.7874	3.74346	1.56489	1.79328	1.73308	3.53321
DDB_G0270912	0.482011	0	0.642675	0.63007	0.666227	0	30.9009	27.7097	38.9716	75.6482	144.601	101.162	181.793	2.16403	0.437834	1.90025	0.513748	0.787948	2.32997	35.9211	40.4101	26.7111	79.5838	187.604	194.396	212.727
DDB_G0270914	0.32186	12.113	3.81784	24.93	42.0144	41.8239	7.96412	10.7525	15.5415	3.69992	2.07587	1.52182	2.06297	0.918473	16.7222	8.28708	127.293	61.0828	80.2432	29.0635	31.7323	27.4908	9.19056	3.7899	3.24196	3.04712
DDB_G0270916	15.2825	5.61403	6.35773	4.69505	2.11411	1.1918	3.90671	2.42623	2.71895	1.42755	0.28779	0.278916	0.997	20.3608	5.65584	5.4706	7.70338	5.98174	2.70447	2.531	0.919612	2.05759	1.13699	0.581374	0.542049	0.973366
DDB_G0270918	9.66502	23.2174	15.739	29.1093	41.9576	43.3599	35.809	28.7115	29.5774	24.4131	22.0318	17.3016	21.5616	3.03725	10.9806	8.28822	19.6752	20.6347	20.3611	20.9016	13.6004	12.659	7.92546	8.84023	7.57718	11.0068
DDB_G0270920	13.695	7.85865	12.1919	3.86997	4.02929	3.06112	24.9588	46.7183	30.5026	15.4966	10.9829	10.1874	8.47234	8.79822	5.31812	6.59465	2.91436	3.7994	2.69997	32.7311	30.4282	22.9912	10.1559	7.1468	6.62087	6.08812
DDB_G0270922	901.619	603.843	572.356	186.016	63.6328	20.9763	18.8498	14.9455	5.36307	6.79481	5.96877	3.63103	6.83633	1711.24	633.947	370.865	106.874	442.554	51.833	20.1673	12.1923	8.05016	9.05555	10.6778	11.3852	11.8555
DDB_G0270924	25.0983	49.7559	16.7975	13.543	6.50319	2.5107	3.26455	0	0	0	0.429228	0	2.4727	10.87	17.462	3.47208	5.46486	2.60954	0.846146	0.23404	0.557726	0.244694	0.568385	0.505137	0.769694	0.245614
DDB_G0270926	0.200959	0.128836	0	0.241346	6.34362	7.539	18.5049	15.7234	21.4285	28.5292	26.7694	26.3058	22.1866	0.443512	0.1865	0.492938	0.452584	4.91199	7.52383	20.2759	21.1756	22.899	30.6797	30.8884	32.5823	24.767
DDB_G0270928	75.0189	90.8776	105.068	95.9186	110.928	134.505	141.43	129.777	157.133	93.2733	103.091	120.701	142.915	34.8722	40.3193	49.3832	62.5495	57.4264	67.1859	78.3527	80.1845	80.8881	49.3623	55.9505	65.8114	79.4708
DDB_G0270932	40.6182	44.0008	73.7959	133.917	85.3533	131.723	103.059	82.0688	116.068	49.2425	54.4361	47.6302	73.0091	30.3803	34.9566	58.5675	95.2064	84.5133	125.337	104.636	102.517	123.401	45.3572	53.5516	50.522	71.9645
DDB_G0270934	31.709	10.7934	16.7026	17.0485	25.9632	25.9521	25.8444	19.6265	20.839	8.31603	6.30581	7.37094	8.8202	25.645	9.33539	12.9158	13.2101	27.1656	40.6506	40.1053	36.2075	34.3474	9.97232	6.96728	6.64513	9.06853
DDB_G0270936	20.6919	6.83036	21.8648	9.92762	11.9388	12.6177	19.2071	19.0383	31.8859	47.0996	47.7658	60.3486	17.068	43.4004	13.0326	20.6296	14.9387	31.5162	26.0672	34.5861	46.8181	52.9954	104.972	81.9849	83.5478	32.8085
DDB_G0270938	1.47152	2.23222	2.10013	2.55988	3.11921	5.56405	8.16138	3.61106	4.10228	0.963938	0.643842	2.65117	1.34917	1.3883	1.29961	2.76654	6.46411	7.58447	5.26321	2.68536	3.59243	4.32706	0.776007	0.568617	0.970178	2.56853
DDB_G0270940	2.40889	1.99622	2.35818	1.36768	2.49811	3.52879	6.83422	7.71556	11.6086	41.6378	51.2634	93.8328	57.8375	1.14966	1.30547	0.201943	0.107747	1.05977	3.03955	3.0981	5.11322	5.34606	34.5496	36.418	56.3994	39.1535
DDB_G0270942	0	0	0	0	0	0.643396	0	0.901431	1.28832	3.70084	5.53529	10.7048	5.1283	0	0	0	0	0.191694	2.27205	0.396529	1.30722	3.01305	11.5378	19.9793	16.9701	9.23984
DDB_G0270946	57.0351	7.33288	8.06408	7.25579	4.52586	2.21505	2.45907	2.03315	3.34458	0.518168	1.01056	0.939781	1.83137	53.2484	5.16952	8.15396	5.77012	15.2018	2.36204	1.80842	2.0987	1.95843	1.02454	1.03401	1.09531	1.47049
DDB_G0270948	10.6209	8.90369	16.2368	11.2506	11.996	10.7536	14.0055	15.0475	16.5688	8.1248	6.46384	4.02174	5.61107	10.5297	10.5677	13.3789	12.6154	14.6291	9.43782	16.9931	17.7812	19.6599	11.8837	8.60228	5.83082	6.41921
DDB_G0270950	101.106	119.381	205.542	156.873	149.455	107.873	106.187	98.2567	45.7493	56.7625	72.4479	38.8245	83.4771	1.49318	0	0	0	0	0	0	0	1.50149	0	0.62936	0	0
DDB_G0270958	16.2158	1.23697	4.83819	11.6174	5.33704	2.81467	3.93226	2.17405	1.97653	1.57751	1.03918	0.552974	2.02928	3.52741	0.280376	1.06816	2.12786	1.84999	0.365557	1.5938	0.917479	0.651067	0.171046	0.257364	0.449939	0.628545
DDB_G0270962	26.913	12.61	19.6112	29.4758	17.8667	16.641	15.7943	12.3081	10.1301	4.72113	3.45577	3.11074	6.50191	1.93399	0.876284	2.27659	2.25377	2.07595	1.31343	1.4712	1.25276	1.1783	0.602034	0.340381	0.515932	0.569883
DDB_G0270964	8.22909	8.01378	10.4507	14.7698	18.4172	15.5435	13.5354	11.1175	10.0163	4.48062	3.62454	3.24033	5.99483	1.60031	1.88071	3.51164	4.72892	4.83389	4.27677	4.0935	3.2996	2.64895	0.909861	0.99118	0.748215	1.26186
DDB_G0270966	17.7748	13.4452	16.3563	12.4676	19.885	15.2348	22.718	31.0635	37.8192	13.5203	10.5361	9.76881	8.20138	15.5258	7.14619	11.3871	19.4927	18.3558	10.7139	20.7719	26.4251	25.8194	11.5584	7.44112	6.95592	7.52152
DDB_G0270968	2.72469	5.6525	2.55212	4.65467	4.34794	1.81969	2.90191	2.88797	0	3.02468	3.35376	1.86462	10.4253	0	0	0	0	0	0	0	0	0	0	0	0	0
DDB_G0270970	0.552734	0	0.0783473	0	0	0.153239	0.821905	0.115285	0	0.21513	0	0	0.22567	0.35175	0	0.115309	0.12526	0	0	0	0	0	0	0	0.089891	0
DDB_G0270972	175.665	52.3056	67.1251	36.5797	105.587	195.296	211.665	201.981	207.459	166.773	161.063	156.754	204.766	218.645	55.9999	75.7506	64.717	151.188	266.223	278.373	296.508	260.338	162.972	157.297	182.495	243.448
DDB_G0270974	1.4385	0	0	0.347799	0	0	0	0	0	0.249559	1.42657	2.01489	2.73137	1.45329	0.725053	1.32409	0.228713	0.869894	3.25416	0.73958	2.7209	3.51819	1.33732	3.02299	3.56095	3.31569
DDB_G0270976	1.50153	2.37077	4.90336	1.44516	2.42716	0.651185	0.343067	0.433084	1.03464	0	0	1.27363	0.758779	4.2059	5.7419	2.33105	0.819707	6.51754	2.10565	2.54761	2.09965	1.15452	0.955692	0.424672	0.675376	1.53992
DDB_G0270978	95.3071	259.804	239.144	107.596	112.872	53.19	46.9279	53.2989	29.3996	9.18028	15.8717	5.68108	44.1116	465.814	538.901	366.29	523.296	392.287	165.088	124.739	137.971	122.253	63.6065	47.5288	54.343	64.7958
DDB_G0270980	1.08158	1.67279	2.02513	1.8041	2.65993	3.36347	5.1164	4.86204	7.91302	41.5723	90.5538	200.174	154.423	3.61637	3.60275	2.91374	1.4321	3.94962	9.96938	8.23553	6.75229	10.1986	53.2455	150.983	304.889	265.569
DDB_G0270982	25.9883	19.8429	30.4375	29.3055	33.3887	38.4214	30.0304	43.6049	25.2492	9.60253	4.6031	3.04058	6.3214	13.4586	13.1157	18.0158	11.2097	29.2607	30.5694	32.9813	32.6432	28.5512	17.2278	5.19656	7.25412	13.3126
DDB_G0270984	1988.86	1229.17	1976.39	1219.18	711.56	427.221	379.092	212.472	98.5532	158.738	169.9	54.3162	113.01	8423.33	4960.15	5019.23	2361.74	3996.59	2173.7	1542.27	1043.97	675.7	760.886	664.937	739.319	744.536
DDB_G0270986	0.557757	1.65619	1.90125	0.963521	2.09762	3.45958	1.13542	4.68816	12.8818	4.41049	7.41911	5.41961	10.6017	3.92525	7.39692	10.9869	12.0766	4.60713	8.59023	8.03497	7.71518	8.26437	3.49953	6.21338	8.80665	11.9752
DDB_G0270988	2.02491	4.57781	5.59405	5.84579	6.05899	9.1024	7.22766	5.08676	6.23839	2.36699	4.51983	3.3202	5.86379	0.958473	2.63617	3.06121	2.54749	3.43451	6.52541	4.16299	2.39258	2.48052	1.44093	2.43773	1.94448	3.94815
DDB_G0270990	59.6688	34.8064	43.0715	53.3312	80.2957	75.229	66.7926	79.8995	95.2077	81.7728	73.0919	74.6602	95.4009	66.82	46.5604	61.8491	58.9603	97.8138	108.897	96.714	130.979	162.114	122.666	117.401	103.114	124.651
DDB_G0270992	89.836	49.9328	53.1431	108.42	172.79	134.558	142.973	130.13	97.9751	71.1512	54.628	21.5191	43.7367	58.5559	46.7214	66.3519	126.236	135.713	122.05	121.371	109.266	87.6066	37.4195	32.7072	18.1024	35.6716
DDB_G0270994	103.869	103.434	92.0162	199.872	195.418	114.309	83.9192	71.4293	78.4405	32.0057	19.015	13.4404	19.9842	62.4104	88.9002	76.2344	101.978	176.29	118.735	94.4167	70.6611	76.3709	29.1336	22.5092	16.2844	18.2512
DDB_G0270996	42.5184	57.2351	68.7436	43.1175	29.3012	36.2363	62.5341	72.4457	115.523	176.42	174.804	307.117	134.261	24.151	32.597	38.1653	40.6842	21.6689	26.8959	48.5059	52.4741	59.8478	121.322	111.157	128.226	78.3835
DDB_G0270998	1.23601	3.01288	1.53607	0.631466	1.71011	1.7201	2.75867	2.44748	2.77326	1.02516	0.749931	1.48233	1.99465	0.30755	1.03796	0.746507	0.132766	0.203627	0.138498	0.661839	1.07976	1.31928	0.363602	0.359461	0.702361	0.913896
DDB_G0271000	5.17342	4.31581	5.00314	4.22141	5.00363	32.5531	69.5558	74.4932	113.564	45.6256	26.3861	26.5097	55.7621	0.468206	0.464199	0.791201	0.420661	0.64416	3.37972	11.8346	10.7137	13.7249	5.0982	4.10303	2.88722	9.62444
DDB_G0271002	9.13269	3.25765	5.47499	3.05948	3.58646	2.34573	6.09354	6.86817	9.4512	9.27293	9.60876	10.8802	11.0234	5.47664	1.94834	2.83348	1.63986	2.8366	1.92105	3.50276	4.44962	5.15608	5.41525	4.00688	4.35784	4.9423
DDB_G0271006	0.0682931	0.0875659	0.0682536	0.0892707	0.0465608	0.0445242	0	0	0.160048	0.188037	0.236194	0.295525	0.439247	0	0	0	0	0	0	0	0	0	0.0563826	0	0	0.233851
DDB_G0271008	0	0	0	0.291778	0	0	0	0	0.523109	0.202615	0	0	0	0	0	0	0	0	0	0.158813	0	0.191455	0.166866	0	0.181708	0.768354
DDB_G0271010	13.7681	4.378	11.5357	7.27725	3.56888	3.23801	7.91154	8.48175	13.5208	5.83588	11.5138	7.83242	8.12531	10.3264	7.40692	11.1474	2.13149	6.81011	3.42325	7.07722	9.82457	11.5536	5.89811	4.20281	5.90382	5.41832
DDB_G0271014	4.73702	1.61489	2.3404	1.79221	4.1454	3.82617	3.88462	4.19484	6.00796	5.26681	5.07868	2.60699	6.20846	5.04789	1.37083	2.80037	5.79473	3.21504	4.30026	5.13979	5.86968	7.12631	4.6868	3.11564	2.82757	4.87926
DDB_G0271016	36.56	8.11089	11.4033	12.7592	13.9485	17.8173	14.4467	9.00102	8.8793	6.0884	5.11691	4.08764	8.59163	10.3574	2.21588	3.52685	3.25643	5.90965	6.5436	5.05847	3.61611	3.19721	1.77207	1.62203	1.91418	3.08309
DDB_G0271018	753.609	346.533	400.907	454.795	370.703	339.317	229.075	476.897	141.715	286.246	415.288	143.921	478.03	0	0	0	0	0	0	0	0	0	0	0	0	0
DDB_G0271020	0.265607	0.802858	0	0.5771	1.21632	0.287831	0	0.216542	0.517322	0	0.222167	0.477613	0.284542	0	0	0	0	0	0	0	0	0	0	0	0	0
DDB_G0271022	23.3644	40.9898	20.0694	13.7909	12.5407	18.7828	11.7187	8.9185	3.39142	2.60946	2.67507	4.01	5.00741	17.5131	33.9588	18.4917	8.59476	14.2231	17.0222	11.2664	6.2822	8.3495	3.27593	3.39816	3.1937	3.61244
DDB_G0271024	7.74128	10.6188	9.25798	12.5235	11.0183	11.1504	7.93624	3.82788	4.79542	2.122	1.34268	1.09704	2.34356	3.78819	5.22829	5.99224	4.50059	5.79281	6.08411	5.65968	3.22108	2.54798	0.799817	0.581673	0.693553	1.17205
DDB_G0271028	2.53961	0.930492	2.0458	1.00327	0.523272	0.549619	0.894613	0.188225	0.899345	0	0.428364	0	0.247333	1.07215	1.54562	1.09147	2.93773	0.384447	1.22583	0	0.43264	0.444261	0.447486	0	0	0.77348
DDB_G0271030	15.1971	20.0994	30.1676	29.8062	26.8241	22.2058	12.2213	11.0742	12.286	11.3064	17.1822	62.447	70.7959	9.00353	15.2564	13.9584	11.1409	26.952	20.469	14.3769	10.6002	7.88062	13.8944	26.66	45.5288	60.3533
DDB_G0271032	8.17392	1.77113	2.61773	1.83549	1.37716	0.807345	0.113022	0.344805	0.28405	0.282744	0.151707	0	0.511228	0.885066	0.35804	0.597611	0.384236	0.310662	0.369119	0.188499	0.0769524	0.0560156	0.0734103	0.0655578	0.0695069	0.205233
DDB_G0271034	13.6238	6.4522	6.69345	6.07696	1.78658	2.35632	5.73659	6.99108	10.7458	4.84474	3.42424	7.17619	7.07577	3.52969	2.45975	3.7682	1.87551	1.38472	0.534434	1.92358	3.80778	3.32279	2.137	1.45307	1.93881	2.57134
DDB_G0271040	14.0429	20.4345	20.0349	21.4299	21.6569	35.4143	19.2553	9.76033	13.7244	4.22642	3.19953	3.16773	4.42358	3.34638	7.62056	5.78796	6.51131	7.11142	12.9799	6.73201	3.56262	4.31368	1.35443	1.06258	1.06805	2.02846
DDB_G0271042	9.28981	0.886971	2.32431	1.34402	0.598005	0.365489	0.169368	0.317689	0.567548	0.0454294	0.275645	0.31439	0.247159	0.926182	0.226644	0.650769	0.507392	0.248377	0.372545	0.054808	0.12869	0.484735	1.34244	1.3006	0.423207	0.543986
DDB_G0271044	21.0672	11.3325	16.3409	19.149	23.1006	23.4211	20.1858	16.1241	20.2926	7.08331	4.25336	5.14647	7.37622	8.50063	5.50626	8.02618	8.05653	12.9899	14.031	14.247	10.6388	11.2087	3.74106	2.77564	2.32854	3.83965
DDB_G0271046	0	0	0	0	0	0	0	0.407821	0	0	0	0	0	0	0	0	0	0	0.526532	0	0.347057	0.609064	0	0.353834	0.333264	0.704604
DDB_G0271050	8.99919	4.87076	8.30209	4.7238	7.53792	8.15514	10.391	9.20672	10.1782	6.60499	3.91724	4.69844	4.98316	10.2779	5.21758	5.77357	5.27751	9.93153	13.1821	19.0175	17.3709	19.2093	8.71532	9.66912	10.5197	9.36236
DDB_G0271052	34.9994	43.1014	53.1731	53.3819	59.8477	57.9942	70.3718	96.9205	78.9391	127.381	147.989	91.7007	96.6186	7.95015	15.5283	19.3654	20.6909	17.4855	22.0678	26.553	23.0163	21.9958	18.915	27.566	19.4514	31.1774
DDB_G0271054	8.73154	6.68513	12.2121	8.64126	11.0436	7.9745	8.90492	6.06243	12.1828	6.64271	4.34117	3.04495	7.33295	4.9048	3.52783	6.56131	9.07359	7.40293	4.73678	6.28437	6.79428	6.87325	3.88424	2.71588	1.99668	5.72151
DDB_G0271056	1.72064	1.68325	0.776287	1.15842	0.256666	0.109035	0.10859	0.0913884	0.109164	0.0873805	0.0571102	0	0.297741	0.344631	0.0373584	0.0821588	0.123025	0.0286829	0.0457285	0.0274944	0	0.0331456	0.0622747	0.0333998	0	0.0288541
DDB_G0271058	21.191	26.1524	35.1334	35.2707	58.5338	142.376	153.748	245.166	295.919	193.825	178.019	127.307	126.669	12.5814	18.4269	19.1923	19.2538	47.7603	124.805	118.061	170.194	224.365	135.004	126.844	95.9016	113.742
DDB_G0271060	1.27176	8.50552	2.40583	0.603601	2.50469	4.54034	4.82478	5.35848	6.54227	4.97617	6.38198	17.3913	11.3569	0.69754	3.30985	1.26402	0.331885	1.02009	1.96892	1.99473	1.60065	2.18419	3.67734	4.19854	7.25803	5.45626
DDB_G0271062	6.77266	5.6832	4.91825	3.59364	3.89333	4.49138	3.72644	5.5875	7.71011	6.67671	6.72469	6.51504	17.5258	1.11796	1.05075	1.24838	0.889892	0.867112	0.722343	0.941735	1.11929	1.55047	1.14164	1.08845	1.36472	3.99378
DDB_G0271066	72.4339	132.807	183.116	106.389	47.5353	59.5899	25.27	16.6707	12.1245	12.2415	8.39761	6.92952	12.7835	38.6571	72.0167	43.1294	32.7262	35.1455	48.6022	24.0485	12.8774	12.0854	11.1264	7.34946	8.36377	8.56664
DDB_G0271068	18.9931	9.48176	16.7527	12.9638	12.714	12.6796	18.7693	17.7711	31.9179	32.1631	40.0895	64.9597	45.8178	33.9263	15.559	30.0103	22.0687	27.5651	22.1737	32.3534	50.8072	53.2204	64.4913	71.5331	92.9179	82.2666
DDB_G0271070	0.573426	0	0	0.499711	0.521267	0	0	0	0	0	0	0	1.22176	0	0	0	0	1.15814	0	0.255561	0.604536	1.19146	0.930976	0.723402	2.52141	2.76381
DDB_G0271072	14.3369	9.71124	8.82253	10.6859	12.098	8.34843	11.1744	10.9146	11.9248	9.02663	7.53266	7.57897	5.67749	13.4628	8.03199	12.6628	10.1473	14.4719	9.18663	8.29023	9.83392	9.85364	6.54183	5.97026	2.76951	3.88639
DDB_G0271074	7.15738	4.48449	19.6035	13.5454	119.575	433.87	2997.46	4819.52	7551.48	5481.76	3159.48	2296.29	2539.59	10.1012	24.5237	28.0274	42.0035	79.3262	365.266	2314.56	4588.49	5858.75	5532.97	2725.85	2218.79	2121.59
DDB_G0271076	28.0549	19.6022	21.0796	25.6625	11.7727	8.55735	4.25486	7.98096	0	3.42382	10.5986	6.58174	28.9032	0	1.7842	0	0	0	0	0	0	0	0	0	0	1.52221
DDB_G0271078	14.7386	8.35162	11.7388	4.59144	3.37307	2.63234	23.2743	30.8373	30.9682	9.66656	3.2001	2.13019	3.49548	3.4493	3.42938	3.81173	1.80751	2.78883	0.690992	13.9874	13.3692	10.4867	3.33261	1.02405	0.606175	1.33315
DDB_G0271080	0	0	0	0.512087	21.7347	3.4453	59.1438	84.1564	134.402	41.7362	16.7991	12.916	22.4214	1.05277	0.404114	0.418365	1.64199	27.9814	11.8313	123.461	189.596	168.84	72.3039	36.3792	27.4711	32.9514
DDB_G0271084	11.1796	5.83175	11.9564	16.42	19.6683	14.2835	16.6814	16.3362	37.0821	10.6455	9.50346	7.4141	8.15232	14.1907	6.7978	8.39157	9.20592	20.0181	14.9141	16.8575	21.6599	26.431	11.8805	7.85593	7.52994	6.02708
DDB_G0271086	71.6581	177.182	320.656	401.593	203.95	468.955	202.184	142.36	182.954	99.5789	84.6635	102.966	189.257	59.4647	182.409	276.772	301.338	215.764	592.907	269.691	208	226.055	131.513	133.431	193.818	263.987
DDB_G0271092	1.43388	1.34138	0.323683	0	1.15858	0	0.565935	1.66701	0.853393	0.796948	0	0	0.309701	2.28869	1.1504	0.727436	0.626039	0.39685	0	1.9903	4.41914	5.96296	1.41725	1.70737	1.3455	1.85903
DDB_G0271094	119.262	59.1904	66.3736	84.8121	132.084	140.378	161.588	135.867	151.516	93.9846	89.2651	96.5916	89.2117	161.684	79.2502	95.1619	79.8866	216.815	233.689	275.847	248.831	259.432	164.756	161.3	158.6	142.256
DDB_G0271096	34.3021	26.2375	28.1319	23.7884	18.1129	21.4032	19.3833	17.3787	26.0912	16.9516	13.143	7.36882	13.549	20.6092	25.816	22.1047	15.0127	16.7755	17.0333	19.1552	20.7418	26.2909	14.6574	14.1545	10.8965	14.9416
DDB_G0271098	0.625836	1.13387	0.834237	0.233736	0	8.52182	157.984	152.783	237.811	348.528	259.244	412.031	210.163	0.521667	0.981578	0.350887	0.805404	0.791119	7.28662	67.2881	95.2151	115.463	246.235	169.314	198.732	118.82
DDB_G0271100	17.8232	3.45165	8.18583	4.15137	2.90226	3.08384	4.12201	5.58441	8.80561	8.08327	7.84176	4.85049	3.28246	12.3531	3.80243	4.89291	2.63351	3.68618	2.05344	4.59059	4.62571	6.66187	7.67746	7.29106	4.34909	3.50292
DDB_G0271102	1.51967	0	2.52524	0	1.72216	0.492727	0	0.309737	0	0	1.54848	2.73267	0	1.38257	0	0	0	0	2.05439	0.617605	0	0	0	0	0	0
DDB_G0271104	0	0	0	0.265098	0.436302	0.137818	0.492795	0	0.743103	0.198272	0.624724	0.343031	0.675594	0.168151	0.102063	0	0.699268	0.262038	0.124929	0.150228	0.264554	0.730842	1.09972	0.395117	0.719492	0.169681
DDB_G0271106	478.819	288.192	432.885	573.232	690.977	484.507	462.125	406.832	607.236	343.888	241.097	227.135	150.959	522.284	280.718	299.626	234.103	735.93	564.535	535.854	588.876	600.901	455.499	313.492	227.156	171.423
DDB_G0271108	21.0817	22.9642	28.5229	22.9431	15.1943	17.3039	8.68085	8.04951	13.1499	11.0493	10.2399	10.5954	18.4509	19.121	15.9143	14.6477	15.329	14.6733	12.6349	6.95324	9.04541	11.1143	9.79255	10.2414	13.828	15.1252
DDB_G0271110	0	0	0.554307	0	1.13376	0	1.93833	6.12935	11.6915	18.9942	35.6527	136.275	599.793	1.86647	7.35518	14.692	2.94466	4.36757	24.9199	33.6892	66.7076	115.387	182.378	312.663	1824.13	4659.82
DDB_G0271112	5.14137	6.85715	6.65702	7.82559	11.2442	12.1927	8.97411	7.80074	11.8865	7.47646	13.8026	43.7277	31.8473	3.11313	3.81796	4.85544	5.57378	6.94414	8.41998	6.22267	7.17092	7.07113	5.21612	9.43265	28.4236	20.2856
DDB_G0271114	8.99438	6.1807	7.4493	4.65115	7.79545	8.62448	6.07476	6.67816	9.16034	4.68919	5.15996	2.81907	4.30122	2.6154	2.79268	3.8973	3.05499	3.95078	4.3585	3.71314	4.03098	4.34496	3.01268	1.72038	2.55432	2.56512
DDB_G0271120	73.1732	46.285	66.0347	73.7905	115.074	92.9891	78.5669	68.6453	61.835	23.6463	15.4249	15.4201	17.7815	51.3218	28.973	32.4439	28.5573	95.6889	82.9986	71.5031	63.3369	54.1047	22.0444	16.0209	15.9317	19.6059
DDB_G0271122	47.7757	27.7673	48.7556	82.0824	84.0432	57.885	55.1633	44.4119	62.6372	50.2438	48.5496	56.3073	35.5852	59.148	30.969	38.3324	48.9699	106.142	71.2214	85.9738	84.1227	79.4857	88.0753	69.7597	60.0097	42.6702
DDB_G0271124	9.59922	19.2152	26.801	34.4981	37.776	44.8384	37.1336	36.2681	40.4916	30.0062	33.6005	42.2108	32.2127	3.87414	10.3479	11.9284	13.4394	22.5174	33.2426	26.9104	23.2925	24.2537	19.4385	20.6866	26.4492	26.4688
DDB_G0271126	23.0246	24.0778	19.9423	9.40535	8.42507	7.97184	5.48009	3.91257	4.35285	2.50345	1.80776	1.25585	2.75479	24.7015	22.8803	20.2868	5.94113	14.4447	9.98581	6.56803	6.02742	6.20741	2.26334	2.42916	2.01388	3.8126
DDB_G0271128	1.21678	1.76819	2.19385	1.72652	1.21329	1.25318	0.590353	2.61573	2.07717	0.697265	0.509743	1.3698	1.78526	0.282064	0	0.289705	0	0.606844	0.644984	0.193899	0.689709	1.04466	0.439181	0	0.193976	0.234527
DDB_G0271130	4.28537	4.28047	5.12224	8.87822	14.1407	14.0226	14.1247	13.5964	19.6702	8.51393	7.19623	6.24262	5.91604	0.851661	1.16842	1.03682	1.34553	5.08209	5.19346	6.22772	5.79101	5.50654	2.77921	2.95154	2.19573	2.45334
DDB_G0271132	1.78609	2.37328	1.73041	1.09789	3.10315	5.17403	7.16188	5.76092	9.38292	14.9855	14.8024	17.1967	8.57546	0.242544	0.138443	0.225233	0	0.368874	0.468299	0.770575	0.714421	0.796292	1.46509	1.66493	1.30754	1.082
DDB_G0271134	8.68474	2.45818	2.91482	1.81137	1.20099	0.822291	0.906378	1.05026	1.02507	1.45578	1.2593	2.94431	211.647	8.44382	3.87608	2.48211	1.55374	1.98882	3.28207	2.24175	2.01624	2.77902	1.52102	2.444	17.2341	234.964
DDB_G0271136	23.2778	15.0101	25.6518	18.5247	13.4833	11.2187	8.2897	10.8934	7.84334	4.26569	2.66407	4.97839	4.8283	46.5587	22.2043	29.9807	19.6556	25.7494	19.1106	20.6598	22.8412	19.2119	20.369	16.5088	15.5145	15.6425
DDB_G0271138	21.9009	5.65288	5.84617	2.34836	1.44409	1.5763	1.11026	0.968363	0.976616	0.694686	0.387459	0.987523	1.01922	6.03067	2.31517	1.45697	0.410285	1.70482	0.671747	0.624394	0.609636	0.459305	0.318471	0.603978	0.555572	0.510826
DDB_G0271140	24.0933	6.22976	6.61049	3.04147	2.34141	2.0516	1.56912	0.822879	1.15987	1.11831	1.49326	0.856671	1.77472	7.34693	2.30946	2.52178	0.534085	2.04479	0.767614	0.602029	0.426072	0.347165	0.457343	0.513241	0.815765	0.62225
DDB_G0271142	41.9634	66.8235	45.0328	38.6226	22.6234	33.6416	17.0939	10.5881	14.7294	5.66146	3.12928	1.69985	4.35705	93.3271	121.468	89.5819	51.7922	62.3008	78.5366	30.8503	31.5108	36.2285	11.3727	9.7541	11.8413	13.8542
DDB_G0271144	191.719	145.41	155.537	153.157	290.987	187.677	158.095	154.34	91.0353	41.9817	34.5668	16.5846	39.6184	242.766	227.242	252.861	287.629	413.417	314.537	230.657	245.755	178.137	56.5157	40.1101	36.4158	51.1508
DDB_G0271146	132.851	71.125	94.3816	76.7795	50.2922	47.124	54.8079	40.9655	44.9794	19.8067	11.2765	10.8743	18.8065	134.778	74.5988	92.8407	52.6433	69.6081	59.4496	101.012	65.3744	60.0425	26.1615	19.0529	18.3909	24.591
DDB_G0271148	3038.78	2146.77	3645.49	2442.61	2047.63	1267.96	998.151	731.803	386.556	481.853	424.904	210.371	354.575	6044.88	4928.6	5341.9	2858.26	4935.13	3310.95	2332.4	1745.64	1276.11	1167.66	1003.98	1009.59	1120.03
DDB_G0271150	0.714145	1.62929	0.272052	0	45.7025	23.1103	45.9015	22.1381	21.7572	8.0442	4.85762	0.662212	12.0294	0.983425	1.48644	0.390808	0.68477	39.9783	28.4674	37.6155	24.4602	22.1663	7.46429	5.49736	7.91958	8.9468
DDB_G0271152	0.400708	0.885137	1.06854	1.34468	2.45875	0.468982	0.934134	1.05015	0	0.551651	0	2.60098	0.766789	0.768873	0.364742	2.8149	0.948235	1.45737	1.54691	1.24044	1.03467	0.810877	0.1056	0.351807	0.472501	0.617191
DDB_G0271154	5.73471	6.30578	10.6981	7.70853	13.4184	5.8144	7.07911	2.76609	1.01665	1.81133	1.32967	1.40792	2.4904	4.36941	9.80267	11.1858	12.5232	11.1561	3.8428	5.3946	1.92894	3.66217	2.45656	0.511675	1.70547	2.53684
DDB_G0271156	0.426441	0.351981	0.516135	0.242728	0	0.252376	1.57924	1.5841	1.36079	0.175691	0.237304	0	0.371665	0.347197	0.282869	0	0	0.164919	0.121917	1.62226	1.67102	1.57791	0.294485	0	0	0.0707785
DDB_G0271160	0	0	0	0	0	0	0	0	0	0.143755	0.154254	0	0.244407	0	0	0	0	0	0	0	0	0	0.0630801	0	0	0
DDB_G0271162	0	0.439635	0	3.50014	73.8694	88.017	0	161.783	0	79.9167	78.8516	0	103.667	3.59184	9.09882	18.8394	10.6104	164.787	354.683	792.027	543.223	584.156	334	333.579	417.779	485.449
DDB_G0271164	0.230164	0.590236	0.690486	0.621946	1.25537	0.359174	0	0.451566	0	0.107941	0.115824	0	0.660659	0.894119	0.679493	0.703455	0.102715	0.586007	0.144402	0.277504	0.475904	0.577805	0.484999	0.291118	0.456991	0.772955
DDB_G0271166	1.63873	1.55201	2.80567	2.07989	1.34578	1.54016	0	1.00471	0	0.349326	0.374839	0	0.997771	0.900183	0.890757	0.663962	0.129265	1.04476	0.681476	1.01859	0.479132	0.605962	0.701915	0.274775	0.143778	0.395178
DDB_G0271168	0.326066	0	0.869501	0.391596	0	0.50883	0	1.5993	0	0	0	0	0	1.88216	1.19197	0	0	0.685316	1.01324	0.324532	0.667866	1.01359	0	0.340454	0	0
DDB_G0271176	0	0.0766989	0.319026	1.36495	1.54974	0.933465	0	3.46208	0	2.74919	4.69587	0	8.1653	0.145534	0	0.190833	0.167188	0	0.587601	0.828094	1.78163	1.72422	0.868366	1.26359	1.63644	1.72992
DDB_G0271178	0	0	0	0	0	0	0	0.304913	0	26.8217	78.2082	0	197.275	0	1.18203	1.22372	0.536046	0	8.28958	2.89645	0.496725	0.50257	55.684	173.197	335.558	460.364
DDB_G0271180	0	0.888429	1.53974	0.554761	0.629864	0.360421	0	0.906269	0	0	0	0	1.17858	0	0.234066	0	0	0	0	0	0	0	0	0	0.188905	0
DDB_G0271184	2.13588	4.40139	9.05199	4.58059	4.3686	3.33307	0	1.2721	0	0.64393	1.1516	0	1.65434	1.62106	4.44867	3.54273	1.7588	3.34474	2.90895	1.67707	1.24631	1.74596	0.586212	0.781935	0.828537	0.875868
DDB_G0271188	3.58427	0.855029	2.83405	0.70075	2.21636	3.9023	0	6.66414	0	1.3291	1.04866	0	1.91409	11.7846	1.66084	1.99645	0.45075	5.013	2.53487	5.04026	6.3035	4.66119	1.28563	1.41311	1.68248	1.99203
DDB_G0271190	0.110862	0.355372	0.0739076	0	0.151167	0.173002	0	0.652514	0	0	0	0	0.14143	0	0	0	0.063815	0	0	0.114938	0.29567	0.0598298	0.0602641	0.120577	0	0
DDB_G0271194	70.8976	150.21	116.37	101.161	48.0359	76.6231	75.5948	53.0649	46.7659	46.1137	65.9576	64.7643	35.1365	4.8515	23.4441	24.6505	5.31729	11.6345	0	7.197	3.9154	7.50745	7.00835	11.2496	10.0092	10.5
DDB_G0271196	0	0	0	0	0	0.405295	0	0	0	34.6655	97.2429	206.802	217.864	0.374633	5.30965	1.52553	0	0.898417	8.23093	2.90082	0.306857	1.8216	75.7013	191.504	387.767	412.897
DDB_G0271198	25.5611	3.99498	9.87907	4.38	0.985874	0	2.52825	0	0	0	0.727676	0	2.77672	30.187	2.05571	2.85037	1.39212	8.60424	1.67763	0.5597	0.575913	1.59338	0.586919	2.80469	1.58958	2.10635
DDB_G0271202	3.16722	2.29174	3.89713	3.90681	4.05088	3.25769	3.82146	3.76449	5.0582	2.48656	1.71732	2.95566	4.20863	0.934994	1.02556	1.3514	1.36508	1.39586	0.978484	2.7573	1.69255	2.09537	1.50974	0.715874	1.36239	1.91006
DDB_G0271204	5.395	6.30146	10.2027	4.66234	4.73307	7.28997	3.69205	1.5536	2.47439	1.70911	0.912908	0	6.09286	1.18891	2.59034	4.56164	3.91981	3.10089	2.43832	1.86589	1.4588	1.07268	0.798912	1.0664	0.688885	1.15567
DDB_G0271214	3.27071	2.80152	2.36651	2.58388	3.41751	2.92004	2.83802	3.11291	1.96146	1.34601	1.01269	1.15239	1.20289	1.15503	0.788079	0.567073	0.403017	1.07922	0.779463	0.945582	1.31009	1.2756	0.692623	0.484637	0.114718	0.499731
DDB_G0271216	3.8024	3.71664	5.74084	3.47893	2.98886	2.75672	2.17722	3.72007	6.5662	1.89489	1.21388	1.01036	1.73271	1.14752	1.05714	0.672341	0.651858	0.684559	0.90829	0.935928	1.9232	1.47246	0.660795	0.39803	0.32455	0.467037
DDB_G0271218	4.77625	2.94087	3.51743	2.1085	2.02214	2.92594	2.59991	1.64336	2.61367	1.29675	0.929306	0.904891	1.47888	0.48146	0.364735	0.685228	0.189181	0.285876	0.615079	0.164208	0.231913	0.433061	0.241548	0.283533	0.206571	0.177586
DDB_G0271220	5.955	0	1.92065	1.13886	1.48018	2.91047	5.45811	0	2.53245	1.97267	0.362525	0	0	3.95789	0	0.65703	0	1.56168	0	1.03676	0	1.54738	0	0	0	0.469798
DDB_G0271222	7.40147	3.70619	3.29495	5.92936	10.1695	8.61431	4.51228	4.21631	6.81704	1.99486	1.6095	1.98751	1.82232	0.874511	0.0849406	0.310786	0.346163	0.849188	0.566557	0.613081	0.221267	0.581335	0.342049	0.129272	0.0863795	0.200149
DDB_G0271224	2.59166	2.52732	6.46146	8.31238	11.7892	9.38933	4.40946	5.01166	2.07787	0.865619	1.55757	1.02313	1.89303	1.51971	2.42576	3.04948	2.39693	6.39996	6.33918	5.15179	2.84007	3.08286	0.870082	1.12877	0.870069	2.39219
DDB_G0271226	0.889291	0	0	1.37067	3.56165	0.481851	2.58444	0.362508	0	0.670881	0	0	0.942867	0	0	0	0.787747	2.23907	0.821758	1.71641	1.16012	1.11222	0	0	0	0
DDB_G0271228	4.39722	2.28451	0.840416	0.859369	0.936256	0.205529	5.14438	6.12486	5.91039	1.39104	0.32209	0.113681	0.675172	0.843623	0.555394	0.242184	0.0646087	0.225917	0.342846	2.38242	3.39554	2.36525	0.714394	0.0764714	0.0869048	0.212636
DDB_G0271232	0	0	0	0	0.177947	0	0	0.126293	0	0	0	0	0	4.55023	6.08366	5.44547	2.0655	3.71089	3.67306	9.82579	13.9573	10.8056	1.76871	0.978962	0.966466	0.673668
DDB_G0271234	0.714231	18.1026	3.04343	0.70959	0.720973	3.28244	0.580531	0.366428	0.518757	0.230227	0.123544	0.0598672	0.177229	0.327899	6.10356	0.851053	0.268007	0.206761	0.79647	0.190328	0.264816	0.144616	0.0225173	0.0800467	0.021217	0.0643187
DDB_G0271236	23.3044	186.95	80.2259	59.6753	29.5013	34.0096	10.299	5.39634	2.98319	2.91864	2.58662	2.43018	2.88068	3.30396	43.1239	15.2463	10.7746	6.0335	8.21941	3.30755	1.6471	1.41761	0.999418	0.495687	0.494465	0.882137
DDB_G0271238	4.87327	141.822	124.218	112.767	30.5349	27.4651	9.88657	4.15188	2.48472	1.95628	2.36108	2.37592	2.18435	0.465076	27.1566	20.1837	19.8957	6.13778	5.60252	3.17033	1.408	0.986915	0.609149	0.455065	0.580543	0.751317
DDB_G0271240	23.2244	0.802907	10.1677	6.48448	2.70968	2.73463	3.27395	1.74542	1.19682	1.14827	1.0379	0.276239	1.92948	18.4644	0.357974	7.011	3.02016	8.32021	10.9674	6.78104	4.84258	6.98905	2.54294	2.73404	2.32455	2.5133
DDB_G0271242	167.041	40.2021	40.7482	19.7913	12.3833	9.00326	8.15328	4.78204	4.02088	2.59063	1.87592	2.14168	4.60604	169.145	37.2556	40.3193	12.8283	40.3198	11.337	11.6513	8.64285	8.57881	4.39036	3.49951	4.00519	5.20241
DDB_G0271244	1.74789	2.29199	2.15572	1.17063	1.00536	1.25493	1.70715	0.699587	3.71839	1.96645	1.83251	3.03686	2.18795	0.936009	0.961582	0.907837	0.602201	0.867189	0.504436	0.691404	1.10944	1.03325	0.996409	0.742904	0.892245	0.497069
DDB_G0271246	9.03568	9.19345	6.28076	6.28757	7.59554	7.69481	8.52864	12.0908	14.2896	14.2291	17.0571	25.6659	11.2186	8.46596	6.02654	6.73034	5.27474	9.70418	10.94	13.6817	16.1263	17.1238	18.9387	15.7374	21.2542	11.863
DDB_G0271248	20.5763	6.33074	7.88649	6.66103	9.17944	7.21542	10.7167	8.66431	13.5839	7.96701	5.87099	4.49752	3.99844	28.5984	7.08804	10.5792	7.77376	18.4131	15.1304	15.4635	21.1137	20.6594	17.2462	12.3506	9.26882	8.06261
DDB_G0271250	32.3064	11.2376	9.20967	14.1437	28.0396	21.2792	30.6674	50.0838	76.6625	25.5499	15.2908	10.3886	13.9464	12.909	4.93615	5.95486	3.64267	15.0947	10.2843	19.9352	36.7047	40.7009	15.053	6.93371	5.97663	6.78905
DDB_G0271252	14.8747	1.14585	3.81709	2.76096	2.28472	0.817599	3.44591	2.17505	3.03113	0.33544	0.453074	1.19934	3.54557	4.562	1.03614	4.02103	1.74072	4.05135	1.30403	2.09342	4.09935	1.11222	0.819118	1.0664	1.09511	0.856868
DDB_G0271254	3.49623	1.10889	2.38276	1.04013	1.80576	1.39643	1.38948	1.60045	2.23493	1.88635	1.54441	0.773767	2.74369	3.85846	1.11563	1.91264	1.02502	2.74582	1.65036	2.8678	3.91326	2.89444	3.79061	4.92201	4.50404	6.06081
DDB_G0271260	0	0.576019	0.9497	0	0	0	0	0	0	4.44205	23.2704	45.7462	44.5	0	0.775104	0.816874	0	0	6.76027	0	0	0.571622	13.099	58.7303	75.669	71.8571
DDB_G0271264	91.7901	59.3439	58.5534	153.922	181.352	106.704	83.503	61.0324	91.3896	64.124	47.1479	35.4892	25.5636	71.3433	44.1651	47.3652	87.093	181.37	102.454	86.6665	78.7603	86.6067	67.768	46.817	30.1504	23.6277
DDB_G0271266	0	0	0.9497	0	0	0	1.66142	0	0	0	0	0	0	0.711038	0.450299	0	0.816832	0.662713	0	1.00305	0	0	0	0	0	0
DDB_G0271268	12.5697	6.19893	15.6466	10.9007	7.57095	7.12858	3.73154	3.66385	2.08404	0.81796	1.01217	0.76963	2.05386	24.2325	7.48714	15.6252	13.0866	13.3503	13.5753	11.496	7.0397	5.49624	3.02067	2.37408	2.70296	4.05628
DDB_G0271270	11.4564	5.86707	9.26646	11.6854	15.037	16.8515	10.1224	10.8149	8.01083	3.12795	3.20701	2.79846	8.11136	9.32415	4.39994	6.30348	11.8198	14.5318	17.7968	10.7889	7.37407	8.53072	4.95512	3.20722	3.62941	7.6591
DDB_G0271272	63.4102	2.05009	17.293	18.5852	9.08424	7.19781	6.81464	3.5317	2.71895	2.55224	1.86785	1.6735	3.45171	15.7176	0.466256	5.67391	5.06683	5.72375	1.86836	3.00083	1.56715	1.42548	0.997487	1.04623	0.767523	1.51429
DDB_G0271274	0	1.29359	2.48873	1.64834	0.934996	7.68095	2.76904	0.166458	0	0.621244	1.13648	0.367145	2.60671	0.165017	0.475777	4.34078	2.25207	1.34246	9.72818	65.7744	2.42102	1.10372	1.66081	2.89254	2.64408	2.93784
DDB_G0271276	0.389787	0	1.29505	0	0	0	1.51038	0	1.51837	0	0.397175	0	0	0	0.250166	0.263647	0.281338	0.431495	0	0	0	0	0	0.332995	0	0
DDB_G0271280	30.607	24.2515	31.3743	38.5526	38.4526	43.3683	33.3367	32.3039	27.7371	19.0632	16.3718	14.0053	20.2111	25.6619	17.8461	28.605	36.2501	39.361	44.0943	40.2406	33.8606	30.2427	17.1129	14.9141	15.0859	20.4872
DDB_G0271282	207.479	157.601	168.723	135.633	113.455	114.815	96.7673	63.3429	96.5297	49.0864	34.9596	24.9094	77.6752	134.079	84.1598	76.8766	100.175	90.4297	78.6548	57.2609	63.0356	66.0362	38.4744	27.2496	25.8116	52.0905
DDB_G0271286	10.1593	7.16902	2.91135	0.59138	1.33491	1.58622	21.1096	28.5809	34.8855	6.05319	1.63884	0.811278	2.09748	4.06595	3.6639	1.59689	0.721897	2.13132	1.09997	15.7169	20.314	17.392	3.53279	0.848204	0.559303	1.16552
DDB_G0271288	16.191	7.83469	11.4782	13.039	14.8216	12.4108	10.0615	9.50345	9.91644	3.72181	4.84561	4.02832	4.98368	20.4936	9.50625	12.9967	12.9269	18.32	13.1263	13.3928	12.3145	13.3877	7.07799	4.55929	5.0162	4.70355
DDB_G0271290	56.6446	25.4504	42.3183	39.2958	40.6515	39.155	33.5455	28.7223	29.6552	13.951	13.8893	19.5044	29.6409	39.2027	20.5546	27.4859	13.8685	38.8192	31.6184	27.9955	21.9193	19.0305	13.1296	10.7876	17.6931	25.2427
DDB_G0271292	52.5771	3.58233	15.9806	13.1289	9.20278	9.06323	14.7253	25.2455	35.0442	32.5294	23.403	25.3814	15.0458	41.1645	2.55042	8.42521	6.48874	14.3743	8.77388	19.5496	31.9887	30.0558	48.9633	30.2479	20.093	14.8013
DDB_G0271294	14.9268	4.97539	7.73024	9.17051	21.5683	18.5021	14.358	12.9791	17.3207	12.641	21.4495	24.431	19.1015	24.2231	8.61021	9.33849	7.66576	27.3883	36.6898	26.5328	26.3166	29.132	33.3683	38.779	44.9144	36.6427
DDB_G0271296	5.36853	4.37688	4.94755	4.05578	1.64103	1.02547	0.992423	0.278919	1.06003	0.194822	0.659241	0.34541	0.819587	2.62771	1.28821	1.79493	1.07948	1.57502	0.735701	0.619764	0.504909	0.277432	0.117953	0.254259	0.315392	0.358778
DDB_G0271298	1760.34	1556.12	2259.66	1884.46	1229.63	697.592	584.172	349.541	140.029	322.711	355.495	85.608	243.397	12066.4	10891.3	14131	17449.2	8148.98	6081.96	3936.73	2718.83	1770.95	1603.53	1448.09	1533.5	1884.56
DDB_G0271300	8.58731	6.01587	9.12185	6.83363	5.28883	3.88846	19.7788	13.7834	18.5579	17.7644	30.0224	37.4488	63.2993	8.87056	2.32305	4.03575	3.92851	7.91463	5.7747	12.3473	14.0889	12.4652	19.9582	19.7118	37.3673	58.7864
DDB_G0271302	0.0411279	0.304915	0.685318	2.00361	2.88384	1.97107	9.49189	10.9782	13.2047	11.3763	11.0542	15.0832	11.7135	0.170752	0.123078	0.476091	0.393919	1.44177	0.867875	8.3219	7.83688	6.34623	6.9295	5.96057	6.82957	4.74783
DDB_G0271304	13.5153	2.43223	6.13706	6.33362	6.99735	7.22748	9.09183	10.3575	8.63215	4.26453	1.45114	0.937594	3.20032	12.5715	3.42689	4.0698	4.43262	9.39277	5.24207	10.1777	10.7105	8.60652	6.65445	1.85695	2.24686	2.89201
DDB_G0271306	59.993	2.1268	20.7064	18.6168	10.3105	9.41514	13.6522	10.2735	10.4218	13.5283	9.88152	5.8273	7.02489	51.2241	2.17663	20.9486	12.4925	18.2452	13.6277	22.4728	14.2131	13.1761	16.0149	10.024	7.55491	9.40731
DDB_G0271308	5.40136	3.84991	4.96223	2.33875	2.87504	1.53245	4.2612	4.64849	7.9406	6.64618	4.97244	3.71377	4.94638	2.95769	1.83153	2.3949	1.10732	2.10675	1.38925	3.31004	4.05266	4.95246	3.63892	2.80877	2.48245	3.16643
DDB_G0271310	18.2635	3.16216	8.23114	5.88797	5.5829	1.91863	2.90433	2.88916	4.82385	1.6504	2.37098	1.64079	3.33276	12.8817	3.5024	5.59367	3.45388	5.95933	2.25845	3.21221	2.95373	4.99174	3.0956	2.37701	3.29802	5.13045
DDB_G0271312	18.1591	9.321	19.4821	12.1816	11.0545	15.2219	8.97751	10.882	13.1273	16.1908	15.3144	10.2259	6.27363	23.1302	12.0972	17.9609	9.65376	22.2807	14.7233	18.8718	19.3811	22.0723	18.7832	17.1774	20.4116	16.1022
DDB_G0271314	0	0.0930492	0	0.100327	0	0.200153	0	0	0	0	0.04705	1.3285	234.066	0.69056	2.13849	1.38626	0.773791	1.02507	2.77924	1.86831	0.557096	0.618814	0.470687	0.657772	12.7327	353.68
DDB_G0271316	8.83474	1.92602	9.15932	2.28541	1.66794	0.829462	0	0.521415	1.77953	2.16195	4.51452	2.79298	2.14426	7.01099	1.98512	1.65248	0.778007	1.20486	1.07181	0.65726	0.839665	1.00405	1.88944	2.50615	1.7564	1.237
DDB_G0271318	0	0	0	0	2.02456	0.774403	20.0755	58.546	28.5328	144.602	97.2353	168.978	76.8552	0	1.14317	0.604305	0.656456	1.00682	2.91768	24.8785	42.2994	33.3313	148.216	135.727	140.1	73.9323
DDB_G0271320	0	0	0	0	0	0	0	0.312706	0	0.298992	9.52862	18.9672	22.9111	0	0	0	0	0.332868	0.226403	0.15763	0	0.634636	2.29187	6.86826	13.8389	20.6875
DDB_G0271322	2.64673	2.33154	0.618761	1.72131	6.64865	4.96	6.49114	6.07437	14.6823	12.9954	18.4068	26.1065	16.9809	0	0	0	0	0	0	0	0.81934	0	1.55751	0	0	0
DDB_G0271324	0.477663	0.923607	0.652126	2.17275	2.26564	1.51336	5.55844	5.38413	6.87734	4.97792	8.61443	10.4501	9.09124	0.343103	0.263406	0.96915	0.415681	1.52039	2.53926	2.43988	3.40376	4.90692	3.14104	4.73657	5.00684	4.57223
DDB_G0271326	0	0	0	0	0.434666	0	0	0.312706	0.74706	22.0967	51.636	68.9716	92.9851	0	1.17196	1.26592	0.369687	0	3.03525	0.66585	0	0.6932	47.3785	100.245	175.867	211.589
DDB_G0271328	1.04178	0.701648	0.243206	1.13407	2.37814	2.75668	4.25227	7.49774	10.4732	10.7897	13.515	20.7198	11.4544	0.377065	0.238795	0.251663	0	0.351439	0.304484	1.06384	1.79742	4.26605	6.09252	4.58903	7.36879	5.32697
DDB_G0271330	0.0364946	0	0	0.179191	0.250172	0.35183	0.0850765	0.1074	0.51316	0.366602	0.773335	1.0265	0.79729	0	0	0	0	0	0	0	0	0	0	0	0	0
DDB_G0271332	0	0	0	0.189302	0	0	0	0	0	0	0	0	0	0	0	0	0	0	0	0.122407	0.125952	0	0	0	0	0
DDB_G0271334	40.7171	48.6075	40.6414	35.1485	33.2441	32.1846	32.1767	27.6783	31.6483	24.1025	22.1013	18.7546	85.8299	11.9889	19.7201	18.0492	9.94394	13.1064	14.5198	17.7478	11.5997	12.7429	8.65853	10.819	6.76665	46.2824
DDB_G0271336	55.3266	9.73858	15.5379	5.14642	3.47076	2.91723	8.00613	5.38549	2.11802	1.65713	1.02867	1.17327	2.08975	130.63	23.156	20.507	8.06677	36.446	6.12506	7.1232	6.45998	5.51753	3.93053	3.68403	3.95659	4.22989
DDB_G0271338	13.7293	11.1133	16.3612	14.8122	19.19	20.1501	19.7992	19.6881	19.4579	18.8628	16.3901	10.2948	14.8113	5.23162	6.53577	7.9747	11.7029	8.79955	10.472	9.69899	10.4304	11.1674	6.54721	6.93806	5.16526	6.80921
DDB_G0271340	4.50152	75.847	50.5382	83.882	82.5877	91.1704	69.3209	62.9598	74.7259	113.457	138.468	216.498	169.042	2.96116	47.6849	23.4156	25.3407	56.9819	61.5726	62.1742	59.1182	65.1837	86.9631	109.263	153.122	114.935
DDB_G0271342	26.8804	87.6338	50.629	35.611	26.6956	31.8556	32.4309	23.0703	25.7919	10.348	7.13042	5.41449	9.24202	17.3791	65.9535	40.2451	28.0453	22.9007	22.4704	25.3571	20.6268	23.4659	6.30087	4.126	3.68888	5.80781
DDB_G0271344	272.087	91.8781	118.671	106.69	58.7155	38.5116	31.1224	23.0921	8.23344	17.0065	14.8542	6.28386	20.564	595.495	188.272	250.529	213.877	190.793	89.8964	69.0972	53.3671	46.676	38.324	34.5469	39.6034	46.6451
DDB_G0271346	31.0465	23.36	40.0168	75.2544	74.9318	72.9383	47.3285	44.1497	54.9906	31.5365	37.502	44.1475	27.7241	29.54	17.868	27.575	40.6548	77.1013	72.3974	51.7422	48.6557	51.4111	38.5257	42.7304	44.2017	30.9031
DDB_G0271348	7.00655	5.62713	5.74476	9.53279	8.4401	7.67626	7.54416	5.13965	7.54653	6.65588	3.40919	4.4022	5.21932	1.74994	1.6779	1.55686	2.2595	4.11876	3.29914	4.12739	2.65657	2.93281	2.03362	1.35208	1.58005	1.83223
DDB_G0271350	3.94667	6.20441	8.99539	5.86804	3.14101	4.73711	5.61834	3.78966	7.06007	13.3554	18.5271	26.594	22.6181	4.2916	5.72956	5.94784	3.94018	9.18447	6.47748	7.10201	8.84765	11.347	27.3602	27.3963	36.8201	27.7751
DDB_G0271354	0.28736	0.641602	0.869204	0.313277	0.716234	1.35779	0.912154	1.62314	2.75094	34.6721	63.3569	153.515	194.349	2.39086	6.27877	3.47132	1.67268	2.22015	6.55067	3.32718	2.48115	3.44921	49.1652	98.0632	219.526	323.443
DDB_G0271356	14.7473	19.115	26.0775	31.6058	46.414	54.0469	33.1692	24.8602	52.9347	10.6873	5.04133	6.92667	8.32414	26.5876	35.5465	18.6702	16.8407	79.31	100.436	69.5141	76.6784	82.1139	20.2889	14.438	17.7833	20.6516
DDB_G0271358	27.051	13.2108	19.9598	32.4839	81.9957	50.7937	69.0816	78.9284	69.0776	44.3203	36.8422	18.4164	22.6179	39.5323	21.6747	28.1263	91.6361	124.28	81.0192	126.409	133.454	121.1	70.7035	55.1165	46.2861	39.857
DDB_G0271360	3.39637	1.65631	2.33337	2.20482	1.57279	2.13674	0.562854	0.889924	1.69749	2.23541	4.63908	9.92557	3.71142	1.03486	0.47799	0.759676	0.259823	0.745333	0.814187	0.725574	0.456855	0.450805	1.07367	2.14899	2.90674	1.58547
DDB_G0271362	0.0557721	0	0	0	0	0	0	0	0	0	0	0	1.78542	0	0.0567156	0	0	0.043545	0	0	0	0	0	0	0	0.0942911
DDB_G0271366	0.452182	0	0	0	0	0	2.62824	0.460815	1.32107	5.60576	10.6867	1.8295	6.77686	0.198832	0	0.204219	0	0.334232	0.247082	0.273366	0.481401	1.23073	2.55323	8.47792	4.14388	2.95637
DDB_G0271368	0	0	0	0	0.44461	0	2.02701	5.59498	3.0566	4.53661	11.5317	4.70329	3.49531	0	0.0987272	0	0	0.177675	0.504386	1.28112	2.65711	2.4945	2.50243	10.1199	4.36347	3.24914
DDB_G0271370	1.02767	1.20421	0.427518	0.793314	0	0.306325	0	0.875246	1.25311	1.6114	1.17514	2.31384	0.960679	0.888026	0.599693	0.209855	0.341948	0.773854	0.118904	0.617106	0.595031	0.718472	0.884754	1.00255	1.21626	0.473048
DDB_G0271372	0.426142	0.457474	0.665017	0.667341	8.79633	22.1574	100.405	100.623	106.977	78.5613	63.957	56.8487	55.5458	0.212552	0.431658	0.624313	0.421784	3.86781	14.6588	87.1656	78.3366	78.4334	50.8258	44.9044	34.753	38.0542
DDB_G0271374	55.1083	44.8668	45.1892	52.1114	43.4286	19.6626	14.5725	15.568	6.01008	104.915	140.489	197.674	87.6536	65.259	54.6551	53.7146	131.116	54.4296	37.1673	28.9855	20.2915	18.3743	130.758	203.533	234.357	118.049
DDB_G0271376	62.7491	26.0608	35.4736	15.8313	12.7388	13.452	10.5311	8.59911	7.21128	2.7812	2.83696	0.849925	3.52705	57.3209	25.4358	19.2767	8.69795	24.9145	17.8812	16.9409	10.6922	8.03687	3.56272	4.28652	4.91909	5.43704
DDB_G0271378	11.3527	7.85198	10.5203	11.6913	13.1196	10.5425	7.49655	7.2031	11.2697	1.49161	1.1132	1.02132	2.83921	4.52595	2.21157	3.67245	3.132	5.79253	4.65191	3.67284	3.59765	3.28629	1.08257	0.559391	0.70569	0.933553
DDB_G0271380	0	0	0	0	0	0	0	3.37378	0	0	0	0	1.02074	0	0.439959	0	0	0	0	0	0	0	0	0	0	0
DDB_G0271384	14.5597	14.1427	14.1827	22.9809	22.2754	21.9276	18.6943	13.1	22.7241	15.298	18.0602	21.9476	19.003	4.09219	4.46646	5.06857	5.76155	9.66065	9.02875	9.72158	6.96622	9.12147	7.64987	8.80877	7.96871	6.86104
DDB_G0271386	1.92239	2.15625	2.08174	2.12507	2.4579	2.36529	1.75292	0.624143	0.271107	0.589778	1.11666	1.25148	0.890087	0.642291	0.436522	0.117453	0.313335	0.493365	0.605392	0.484084	0.371224	0.353916	0.0890268	0.159008	0.264181	0.443951
DDB_G0271388	15.7629	9.44019	13.1944	14.579	15.2718	14.2711	10.4839	10.6525	14.0008	5.45087	4.08246	3.38656	5.28341	5.65298	3.45044	6.97956	7.01694	7.625	7.13412	6.90516	5.1444	4.45788	2.10726	1.55518	1.37583	1.89485
DDB_G0271390	0	0	0	0	0	0	0	0.123582	0	0	0	0	0	0	0	0	0	0	0	0	0	0	0	0	0	0
DDB_G0271392	0.430256	0.0733986	0.41959	0.212324	0.27586	0.163971	0	0.112309	0.402461	0.157615	0.511186	0.371568	0.549989	0.060342	0	0	0.0661355	0.144708	0.0749849	0.0829619	0	0.100014	0.0435843	0.0782786	0	0.237582
DDB_G0271394	0	0.311274	0	0	0.335545	0	7.92309	10.2169	12.8009	6.29121	14.5354	39.657	17.7497	0	0.483536	0.255607	0.501601	0	0.314819	8.6164	9.66754	8.42968	5.0995	13.0881	23.4535	23.1401
DDB_G0271396	26.8677	3.70264	13.7759	5.75595	4.38849	4.07006	9.78055	10.2113	6.43568	5.23459	10.7804	14.3591	10.2504	29.0611	6.70563	13.1227	4.20163	8.25309	7.50759	20.9733	22.6713	18.9577	11.7268	18.813	27.66	19.8845
DDB_G0271398	46.5516	27.1851	33.5472	42.9781	44.3224	38.3987	35.6239	31.6882	37.0594	29.1345	31.5285	30.2425	25.4388	8.60023	8.86614	10.9815	10.9953	14.4664	12.4433	15.4029	8.84186	9.54885	5.9435	8.87612	7.07559	9.6542
DDB_G0271400	5.97163	6.5466	4.08621	1.29013	2.05401	2.39116	15.5272	18.2796	17.47	4.61647	2.5119	1.52701	1.47421	5.63695	2.53629	1.74985	0.906945	1.99586	1.82523	17.2836	20.3434	15.0029	3.26231	1.7897	1.47568	1.11825
DDB_G0271402	18.4249	13.26	24.6118	25.0793	68.9247	79.6994	73.3325	67.7366	75.0433	63.5155	61.9906	56.8825	54.0645	9.99621	11.2168	22.3749	24.7571	54.5149	76.7791	73.121	59.8077	65.8121	41.0825	44.6401	36.4979	47.8444
DDB_G0271404	4.65191	4.88972	4.14408	1.68625	1.85735	3.74801	1.97405	0.593338	1.13399	0.355039	0.205426	0.20939	0.527276	2.48968	2.29761	2.19038	0.996498	1.68919	1.22462	1.36538	1.27502	0.928646	0.507703	0.0774416	0.189789	0.448662
DDB_G0271406	2.50635	0.504053	0.835831	1.18728	1.40924	1.88782	2.8651	1.75755	1.88098	0.649618	0.62926	0.651225	1.28658	0.333755	0.0974194	0.156347	0.202118	0.477025	0.49221	0.768266	0.581003	0.493747	0.158946	0.151461	0.14545	0.274609
DDB_G0271408	10.0711	16.9901	12.5121	5.99569	5.46941	5.11434	3.79504	2.85248	5.29193	3.63939	2.65944	1.93157	4.40969	4.04633	5.46357	3.71025	1.67898	2.49173	2.40428	1.85197	1.72098	2.2093	1.11275	1.10985	1.17115	1.56253
DDB_G0271410	2.40458	2.33227	4.04642	3.32424	2.89904	3.12871	3.69205	0.950698	4.94878	4.16894	2.56483	1.9989	0.673476	4.95702	5.15989	7.02063	3.83899	10.1542	6.49466	7.15145	10.0057	9.57658	8.46319	7.11765	7.67001	6.91772
DDB_G0271412	2.14347	0.675005	1.25541	0.410655	0.223154	0.238136	0	0.458572	0.630609	0.392431	0.360436	0.582204	0.345422	0.505792	0.166864	0.481251	0.0643351	0.239441	0.213	0	0.192319	0.0421887	0	0.0870925	0.0865367	0.0423472
DDB_G0271414	3.64617	4.71884	6.63068	5.01823	7.61732	9.53045	14.6653	10.8192	19.0287	21.6746	26.3324	34.1864	28.2407	0.505848	0.372204	0.204638	0	0.477803	0.455595	2.25633	1.45197	1.21134	2.62569	3.01107	4.81696	3.22799
DDB_G0271422	298.832	163.959	88.3173	90.3973	115.139	105.475	788.657	697.768	861.029	226.579	58.2645	71.9604	76.1568	2.10935	1.97025	2.16649	0	0	0	7.25015	8.51173	1.51604	1.52355	1.36817	0	0
DDB_G0271424	0.232173	0	0	0	0.0791452	0.31702	0	1.16724	0	0.217765	0.175252	0	0.148094	0	0	0	0	0	0	0.0933397	0.192087	0.194347	0.097879	0.0869873	0	0
DDB_G0271426	0	0	0	0	0	0	0	0.299318	0	0	0.307093	0	0	1.98429	0.628324	1.30096	0	0	0.400584	0	0.79212	0	0	0	0.507093	0
DDB_G0271428	3.08754	2.36143	2.8889	2.86235	1.18176	2.3668	0	0.956453	0	0.609671	1.41743	0	3.38603	1.47515	0.519005	1.93431	0.282439	2.32752	1.1912	1.95004	1.22137	0.441335	0.533446	0.177888	0.418866	0.531353
DDB_G0271430	3.60491	1.98539	2.51616	1.30754	1.38558	1.13265	0	1.13921	0	0.385775	0.2435	0	0.987678	1.41608	0.597868	0.515793	0.0903766	0.859353	0.317639	0.651116	0.293115	0.550762	0.0853476	0.213456	0	0.170026
DDB_G0271434	4.60222	5.66496	5.50508	3.34787	2.40258	2.95481	0	2.06383	0	0.443996	0.582294	0	0.805189	1.61716	0.796557	0.530131	0.567654	0.588827	0.362743	0.371786	0.526015	0.283871	0.0974668	0.14626	0.183676	0.0485422
DDB_G0271438	0	0.0451743	0	0	0.0480405	0.0549795	0	0.103683	0	0.0660908	0	0	0	0	0	0	0	0	0.0436079	0	0.0287436	0	0.0292929	0.0586098	0.0552025	0
DDB_G0271440	1133.93	686.601	418.565	355.241	461.836	388.131	2757.46	2744.09	3569.41	894.62	251.15	233.152	356.066	0	0	0	0	0	0	0	0	0	0	0	0	0
DDB_G0271444	0	0	0.302177	0.197613	0.412275	0	0	0	0	0	0	0	0	0	0	0	0	0.239948	0.382542	0	0.270027	0	0	0	0	0
DDB_G0271446	0	0	0	0	0	0	0	0	0	0	0	0	1.74366	0	0	0	0	0	0	0	0	0	0	0	0	0
DDB_G0271450	0	0	0	0	0	0	0	0	0	0	0	0	0.829761	0	0	0	0	0	0	0	0	0	0	0	0	0
DDB_G0271452	21.8613	71.4798	36.3309	30.6149	28.3545	22.4409	9.96854	19.0066	4.17553	17.9838	31.4171	11.5651	117.049	0	0	0	0	0	0	0	0	0	0	0	0	1.75
DDB_G0271460	150.36	96.4033	129.869	134.37	95.5573	103.463	76.8016	39.0983	90.4436	35.3728	29.747	34.6224	31.4215	0	0	0	0	1.24259	0	0	0	0	0	0	0	0
DDB_G0271468	10.6765	8.21403	4.46848	2.92674	4.81574	3.49106	14.142	18.4578	23.1959	8.06656	2.76063	2.41787	3.07823	0.671092	0.203666	0.223952	0	0	0.249297	1.44373	1.23443	1.16896	0.654484	0.141429	0	0.157303
DDB_G0271478	52.6418	113.027	93.1043	89.3493	91.7486	96.3836	115.137	52.8825	64.3032	42.1442	26.7299	20.5087	26.9027	0	0	0	0	0	0	0	0	0	0	0	0	0
DDB_G0271482	98.4906	124.214	153.476	345.787	331.262	373.089	182.277	127.929	234.954	226.956	216.337	306.177	238.702	0	0	0	0	4.08745	0	0.617605	0.725073	0.645721	0	1.16548	0	0.648148
DDB_G0271488	393.506	417	504.508	647.401	590.292	506.769	440.638	487.858	512.682	318.223	264.374	136.769	258.445	25.3787	29.5132	56.2242	70.5336	45.3634	31.9299	38.4771	33.0295	39.6294	20.2781	16.8195	9.15409	17.1677
DDB_G0271500	53.4095	83.24	67.4143	47.338	47.9538	78.7544	55.9676	39.2934	33.8098	14.1749	13.3233	7.893	19.4799	26.0271	45.901	39.0325	25.7077	28.8117	60.7046	40.9807	26.1469	25.5208	7.71128	7.35739	7.30085	12.6722
DDB_G0271502	18.7911	26.2283	17.6462	15.6674	20.5455	23.1412	24.1045	26.7279	29.031	25.4048	30.7658	34.5804	23.6314	2.74571	5.73559	4.32469	2.57457	4.35687	6.45615	7.6967	5.55501	6.15838	4.67173	7.39324	5.13356	7.4888
DDB_G0271504	54.1693	20.8815	21.869	13.2659	13.9184	21.6055	22.3715	23.3319	31.393	32.2554	42.7645	47.1787	70.4771	7.22211	4.15202	4.63568	1.93802	3.05556	6.44941	4.95822	4.92633	5.50844	4.86725	8.6445	9.11364	15.7735
DDB_G0271506	36.2254	1.10639	6.39865	5.81713	5.40908	6.06241	5.44984	3.08529	5.84392	4.80754	4.4496	4.65348	3.91745	13.1574	0.753345	3.80577	2.91937	4.01168	1.95278	3.01606	2.46424	2.39915	2.19441	3.21731	2.19531	2.15901
DDB_G0271508	1.71357	1.02026	2.50872	2.6384	3.74802	3.15503	2.06449	0.434366	1.03771	0.276877	0.180961	0.638701	0.37855	0.911482	0.0878213	0.0965685	0	0.630038	0.214995	0.193899	0.0758798	0.0675755	0	0	0.0646587	0
DDB_G0271510	3.12264	5.78662	20.6773	55.5798	63.8979	40.0095	243.765	263.131	315.497	206.446	130.578	162.226	159.91	3.07109	5.11055	12.0478	22.6578	47.5403	35.8181	268.657	254.648	234.254	161.276	120.012	121.96	142.969
[truncated: 7,891 more rows]
