# Supplementary material for: The Long Noncoding RNA Transcriptome of Dictyostelium discoideum Development
Source: G3 (Bethesda). 2016 Dec 6;7(2):387–98. doi: 10.1534/g3.116.037150 (PMC5295588; doi:10.1534/g3.116.037150)
Supplement: Supplementary file 19 [file 387FileS6.xlsx]

## Sheet: lnc_neigh_2016-08-24.xls
ncRNA_class	precede_Gene	precede_Chr	precede_Start	precede_Stop	precede_Strand	precede_cor	Gene	Chr	Start	Stop	Strand	follow_Gene	follow_Chr	follow_Start	follow_Stop	follow_Strand	follow_cor	pattern_orientation
lncRNA	DDB_G0280707	chr3	3660989	3661646	-	0.0678237	CUFF_2588_1	chr3	3660052	3660473	+	DDB_G0280747	chr3	3657513	3658445	-	-0.510989	-:+:-
lncRNA	DDB_G0269632	chr1	3190841	3195534	+	-0.153846	CUFF_412_1	chr1	3189743	3189948	-	DDB_G0270588	chr1	3189061	3189405	+	0.89011	+:-:+
lncRNA	DDB_G0268116	chr1	1479679	1480888	-	-0.56044	CUFF_190_1	chr1	1479198	1479403	+	DDB_G0268432	chr1	1475254	1478148	-	-0.225275	-:+:-
lncRNA	DDB_G0289443	chr5	2802474	2802784	-	0.828862	CUFF_4375_1	chr5	2798334	2798837	-	DDB_G0289423	chr5	2794822	2798067	+	0.45396	-:-:+
lncRNA	DDB_G0280547	chr3	3604056	3604451	+	-0.32967	CUFF_2568_1	chr3	3602660	3603234	+	DDB_G0280643	chr3	3598294	3599733	-	-0.494505	+:+:-
lncRNA	DDB_G0270940	chr1	3508370	3509356	-	0.922666	CUFF_478_1	chr1	3505068	3505393	-	DDB_G0269124	chr1	3500588	3503767	-	0.900566	-:-:-
lncRNA	DDB_G0282995	chr4	113431	114507	+	-0.752747	CUFF_3067_1	chr4	112178	112449	+	DDB_G0282993	chr4	110200	111541	-	0.912088	+:+:-
lncRNA	DDB_G0287675	chr5	515703	517132	+	0.0714286	CUFF_4009_1	chr5	513843	514208	+	DDB_G0287673	chr5	513198	513521	+	0.582418	+:+:+
lncRNA	DDB_G0294002	chr6	3600862	3602226	-	0.621208	CUFF_5225_1	chr6	3580133	3580378	-	DDB_G0293950	chr6	3562548	3563694	+	0.862637	-:-:+
lncRNA	DDB_G0279083	chr3	1583286	1592966	+	-0.340659	CUFF_2252_1	chr3	1581451	1582468	-	DDB_G0279061	chr3	1578225	1578923	-	-0.549451	+:-:-
lncRNA	DDB_G0272576	chr2	2466189	2466914	-	0.574594	CUFF_1093_1	chr2	2464577	2464855	-	DDB_G0272907	chr2	2463220	2463486	-	0.589857	-:-:-
lncRNA	DDB_G0291800	chr6	768935	769522	-	-0.637363	CUFF_4789_1	chr6	617299	618013	+	DDB_G0291596	chr6	588031	589494	+	-0.521978	-:+:+
lncRNA	DDB_G0278743	chr3	1109794	1110546	+	0	CUFF_2174_1	chr3	1103852	1104399	-	DDB_G0278579	chr3	1102831	1103518	+	-0.428571	+:-:+
lncRNA	DDB_G0279855	chr3	2553750	2554145	-	-0.406593	CUFF_2385_1	chr3	2551285	2552087	-	DDB_G0279785	chr3	2547350	2548238	-	-0.769231	-:-:-
lncRNA	DDB_G0273155	chr2	2472439	2473672	-	0.243369	CUFF_1097_1	chr2	2471201	2471761	+	DDB_G0273153	chr2	2469557	2470314	+	0.635489	-:+:+
lncRNA	DDB_G0281387	chr3	4494019	4495275	+	0.888584	CUFF_2755_1	chr3	4490102	4490565	+	DDB_G0281523	chr3	4486206	4487897	-	0.872078	+:+:-
lncRNA	DDB_G0287969	chr5	912043	914306	+	-0.423077	CUFF_4068_1	chr5	905414	907588	-	DDB_G0287967	chr5	902212	904687	+	-0.631868	+:-:+
lncRNA	DDB_G0287001	chr4	5188585	5190825	-	0.857143	CUFF_3903_1	chr4	5185179	5186075	-	DDB_G0286999	chr4	5181860	5183581	+	-0.681319	-:-:+
lncRNA	DDB_G0268710	chr1	1966394	1969829	+	-0.137363	CUFF_242_1	chr1	1964495	1964794	+	DDB_G0268708	chr1	1963368	1963868	+	0.653846	+:+:+
lncRNA	DDB_G0280403	chr3	3309264	3310324	+	-0.0934066	CUFF_2520_1	chr3	3305898	3307897	-	DDB_G0280357	chr3	3299810	3300837	+	0.685093	+:-:+
lncRNA	DDB_G0278743	chr3	1109794	1110546	+	-0.0771517	CUFF_2177_1	chr3	1108291	1108659	-	DDB_G0278579	chr3	1102831	1103518	+	0.120879	+:-:+
lncRNA	DDB_G0290749	chr5	4537600	4538773	-	0	CUFF_4601_1	chr5	4336574	4337183	-	DDB_G0290669	chr5	4316139	4317321	-	-0.225275	-:-:-
lncRNA	DDB_G0268710	chr1	1966394	1969829	+	0.175824	CUFF_243_1	chr1	1965033	1965705	+	DDB_G0268708	chr1	1963368	1963868	+	0.763736	+:+:+
lncRNA	DDB_G0288975	chr5	2192060	2197136	+	0.952739	CUFF_4272_1	chr5	2190759	2191122	+	DDB_G0288973	chr5	2186905	2188408	+	-0.640731	+:+:+
lncRNA	DDB_G0283675	chr4	961972	963150	-	-0.203297	CUFF_3203_1	chr4	957505	957898	-	DDB_G0283673	chr4	954966	956651	+	-0.021978	-:-:+
lncRNA	DDB_G0267250	chr1	63591	66041	+	0.142075	CUFF_3_1	chr1	62780	63290	+	DDB_G0267248	chr1	61559	62221	-	0.643516	+:+:-
lncRNA	DDB_G0273343	chr2	2638627	2639784	-	-0.685303	CUFF_1128_1	chr2	2637947	2638215	+	DDB_G0273293	chr2	2636071	2637483	-	0.880308	-:+:-
lncRNA	DDB_G0275049	chr2	5249449	5250533	+	0.159341	CUFF_1423_1	chr2	5247997	5248838	+	DDB_G0275191	chr2	5246055	5247567	+	-0.428571	+:+:+
lncRNA	DDB_G0290749	chr5	4537600	4538773	-	0.154303	CUFF_4602_1	chr5	4336180	4337025	+	DDB_G0290669	chr5	4316139	4317321	-	-0.0934066	-:+:-
lncRNA	DDB_G0275259	chr2	5053540	5053821	+	-0.791276	CUFF_1396_1	chr2	5051570	5051873	+	DDB_G0275117	chr2	5047947	5049988	-	0.943879	+:+:-
lncRNA	DDB_G0288271	chr5	1300715	1302137	-	-0.335165	CUFF_4129_1	chr5	1300084	1300400	+	DDB_G0288257	chr5	1296275	1300079	-	-0.0659341	-:+:-
lncRNA	DDB_G0293310	chr6	2747762	2747941	-	0.469403	CUFF_5066_1	chr6	2512590	2513684	-	DDB_G0293054	chr6	2404735	2406126	+	0.278579	-:-:+
lncRNA	DDB_G0277575	chr2	8169746	8170132	-	-0.644325	CUFF_1915_1	chr2	8166203	8167409	+	DDB_G0277567	chr2	8163219	8164979	-	0.876056	-:+:-
lncRNA	DDB_G0267386	chr1	1329298	1331157	+	0.442923	CUFF_162_1	chr1	1327763	1328102	+	DDB_G0268028	chr1	1325279	1327600	-	0.798604	+:+:-
lncRNA	DDB_G0290519	chr5	4199032	4199175	+	0.509478	CUFF_4577_1	chr5	4139831	4140709	+	DDB_G0290449	chr5	4015567	4016572	-	-0.679568	+:+:-
lncRNA	DDB_G0275021	chr2	5178139	5179801	+	0.620879	CUFF_1413_1	chr2	5175118	5177080	-	DDB_G0275091	chr2	5172500	5174591	+	0.192308	+:-:+
lncRNA	DDB_G0292422	chr6	1580488	1582823	-	-0.226079	CUFF_4888_1	chr6	1384768	1385336	-	DDB_G0292060	chr6	1125152	1126000	+	0.231455	-:-:+
lncRNA	DDB_G0274191	chr2	4805683	4809360	+	0.553893	CUFF_1351_1	chr2	4803717	4804164	-	DDB_G0274205	chr2	4800486	4801553	-	0.107387	+:-:-
lncRNA	DDB_G0289317	chr5	2634493	2636111	-	0.5	CUFF_4344_1	chr5	2631300	2632700	+	DDB_G0289311	chr5	2622270	2624476	-	0.895604	-:+:-
lncRNA	DDB_G0278579	chr3	1102831	1103518	+	-0.0384615	CUFF_2171_1	chr3	1101790	1102412	-	DDB_G0278577	chr3	1097386	1097841	+	0.142857	+:-:+
lncRNA	DDB_G0285233	chr4	2981196	2983477	-	-0.580119	CUFF_3538_1	chr4	2978525	2978938	+	DDB_G0285161	chr4	2973018	2975319	-	0.397796	-:+:-
lncRNA	DDB_G0289007	chr5	2223594	2224986	+	0.381653	CUFF_4278_1	chr5	2222044	2222299	-	DDB_G0288999	chr5	2216611	2217089	-	0.199458	+:-:-
lncRNA	DDB_G0275949	chr2	5502985	5503561	-	0.650398	CUFF_1474_1	chr2	5501750	5502006	+	DDB_G0275435	chr2	5500328	5500596	-	0.219566	-:+:-
lncRNA	DDB_G0286277	chr4	4282916	4284908	+	0.507013	CUFF_3754_1	chr4	4280206	4280650	-	DDB_G0286187	chr4	4278216	4278708	-	0.367724	+:-:-
lncRNA	DDB_G0275259	chr2	5053540	5053821	+	0.193373	CUFF_1395_1	chr2	5051549	5051993	-	DDB_G0275117	chr2	5047947	5049988	-	-0.132599	+:-:-
lncRNA	DDB_G0292502	chr6	1747364	1748056	+	0.398367	CUFF_4936_1	chr6	1715590	1716302	-	DDB_G0292422	chr6	1580488	1582823	-	-0.101736	+:-:-
lncRNA	DDB_G0278579	chr3	1102831	1103518	+	0.0659341	CUFF_2167_1	chr3	1098364	1098629	-	DDB_G0278577	chr3	1097386	1097841	+	-0.148352	+:-:+
lncRNA	DDB_G0277515	chr2	8077667	8079208	-	0.616667	CUFF_1895_1	chr2	8072440	8072795	-	DDB_G0277513	chr2	8071478	8072272	-	0.708991	-:-:-
lncRNA	DDB_G0280403	chr3	3309264	3310324	+	-0.510989	CUFF_2519_1	chr3	3305896	3308205	+	DDB_G0280357	chr3	3299810	3300837	+	0.806642	+:+:+
lncRNA	DDB_G0280749	chr3	3674980	3676179	+	-0.362637	CUFF_2594_1	chr3	3673183	3674108	-	DDB_G0280717	chr3	3670258	3671617	-	0.043956	+:-:-
lncRNA	DDB_G0279243	chr3	1820687	1822408	-	-0.00313235	CUFF_2279_1	chr3	1819242	1819908	+	DDB_G0279241	chr3	1814829	1818189	-	0.316367	-:+:-
lncRNA	DDB_G0267270	chr1	88569	88844	-	-0.0327869	CUFF_5_1	chr1	83042	83342	-	DDB_G0267262	chr1	79066	79773	-	-0.0134219	-:-:-
lncRNA	DDB_G0287581	chr5	433923	434939	+	0.406175	CUFF_3995_1	chr5	429719	429949	+	DDB_G0287579	chr5	424020	425292	-	0.025974	+:+:-
lncRNA	DDB_G0284255	chr4	1777902	1780775	+	0.431912	CUFF_3346_1	chr4	1765345	1766471	-	DDB_G0284321	chr4	1760065	1764027	+	0.244842	+:-:+
lncRNA	DDB_G0271926	chr2	1066723	1070060	+	-0.325972	CUFF_863_1	chr2	1066078	1066323	+	DDB_G0271906	chr2	1062208	1063962	-	0.187848	+:+:-
lncRNA	DDB_G0290519	chr5	4199032	4199175	+	0.515407	CUFF_4576_1	chr5	4139738	4140417	-	DDB_G0290449	chr5	4015567	4016572	-	0.0604396	+:-:-
lncRNA	DDB_G0274191	chr2	4805683	4809360	+	0.689541	CUFF_1350_1	chr2	4803628	4804287	+	DDB_G0274205	chr2	4800486	4801553	-	0.197819	+:+:-
lncRNA	DDB_G0278973	chr3	1448552	1450485	-	-0.306307	CUFF_2222_1	chr3	1444176	1445575	-	DDB_G0280823	chr3	1442353	1443385	+	-0.141595	-:-:+
lncRNA	DDB_G0268818	chr1	2167055	2168395	+	-0.572194	CUFF_275_1	chr1	2165426	2165687	+	DDB_G0269090	chr1	2162449	2164638	-	-0.227943	+:+:-
lncRNA	DDB_G0290449	chr5	4015567	4016572	-	-0.326535	CUFF_4551_1	chr5	3929297	3929723	-	DDB_G0289837	chr5	3338795	3340114	+	0.0245962	-:-:+
lncRNA	DDB_G0287913	chr5	841784	843034	+	0.80258	CUFF_4056_1	chr5	840385	840979	-	DDB_G0287911	chr5	838039	839591	-	-0.37303	+:-:-
lncRNA	DDB_G0280547	chr3	3604056	3604451	+	-0.126374	CUFF_2569_1	chr3	3602744	3603164	-	DDB_G0280643	chr3	3598294	3599733	-	0.159341	+:-:-
lncRNA	DDB_G0275845	chr2	5665840	5673077	+	0.0276247	CUFF_1501_1	chr2	5661275	5661695	+	DDB_G0275843	chr2	5657920	5661235	-	0.193373	+:+:-
lncRNA	DDB_G0288425	chr5	1517710	1521638	+	-0.460728	CUFF_4165_1	chr5	1515104	1515389	-	DDB_G0288451	chr5	1513617	1514830	+	0.364625	+:-:+
lncRNA	DDB_G0268488	chr1	504172	506744	+	0.747672	CUFF_60_1	chr1	502728	503450	-	DDB_G0268486	chr1	498516	501561	-	0.704833	+:-:-
lncRNA	DDB_G0282373	chr3	6118341	6122724	+	0.141595	CUFF_3012_1	chr3	6117541	6118105	-	DDB_G0282681	chr3	6115266	6115950	+	-0.105884	+:-:+
lncRNA	DDB_G0288131	chr5	1162843	1164430	-	0.0508678	CUFF_4107_1	chr5	1162092	1162782	+	DDB_G0288157	chr5	1161244	1161975	-	-0.19186	-:+:-
lncRNA	DDB_G0275331	chr2	5365929	5369465	+	0.043956	CUFF_1441_1	chr2	5363614	5364134	+	DDB_G0275395	chr2	5358648	5362937	-	-0.324176	+:+:-
lncRNA	DDB_G0283357	chr4	564906	568727	+	0.338377	CUFF_3131_1	chr4	564365	564816	-	DDB_G0283355	chr4	559359	563272	-	-0.423659	+:-:-
lncRNA	DDB_G0274129	chr2	4718776	4719906	-	-0.493084	CUFF_1343_1	chr2	4717709	4718253	+	DDB_G0274225	chr2	4714057	4716986	-	0.841307	-:+:-
lncRNA	DDB_G0267270	chr1	88569	88844	-	-0.0469767	CUFF_6_1	chr1	83278	83780	+	DDB_G0267262	chr1	79066	79773	-	0.159341	-:+:-
lncRNA	DDB_G0269688	chr1	3323737	3326298	-	-0.10032	CUFF_444_1	chr1	3322922	3323160	+	DDB_G0269686	chr1	3319946	3322896	-	0.546185	-:+:-
lncRNA	DDB_G0288379	chr5	1459573	1460213	-	-0.127508	CUFF_4153_1	chr5	1458724	1459032	+	DDB_G0288377	chr5	1454380	1457655	-	0.570431	-:+:-
lncRNA	DDB_G0277395	chr2	7945233	7946318	+	0.250588	CUFF_1876_1	chr2	7943659	7944338	+	DDB_G0277383	chr2	7941454	7943103	-	-0.651529	+:+:-
lncRNA	DDB_G0287943	chr5	852371	855943	-	0.197802	CUFF_4059_1	chr5	848552	849546	+	DDB_G0287913	chr5	841784	843034	+	-0.516484	-:+:+
lncRNA	DDB_G0280943	chr3	3852474	3856792	+	0.735447	CUFF_2628_1	chr3	3850757	3851737	-	DDB_G0280897	chr3	3847722	3849533	+	-0.40951	+:-:+
lncRNA	DDB_G0288321	chr5	1385100	1386562	+	0.589497	CUFF_4143_1	chr5	1384331	1384632	-	DDB_G0288307	chr5	1376942	1381956	-	-0.254293	+:-:-
lncRNA	DDB_G0272202	chr2	1651021	1652935	+	0.185777	CUFF_952_1	chr2	1649766	1650282	-	DDB_G0272106	chr2	1646887	1648400	-	-0.256373	+:-:-
lncRNA	DDB_G0280545	chr3	3684122	3685252	+	0.629987	CUFF_2599_1	chr3	3682491	3683615	+	DDB_G0280751	chr3	3679412	3680350	-	0.0138314	+:+:-
lncRNA	DDB_G0292984	chr6	2259430	2259651	-	-0.0267542	CUFF_4992_1	chr6	2097489	2097905	+	DDB_G0292742	chr6	2074742	2077686	+	-0.254339	-:+:+
lncRNA	DDB_G0280757	chr3	3700406	3702924	+	0.11162	CUFF_2606_1	chr3	3699336	3699641	-	DDB_G0280737	chr3	3696977	3697729	-	-0.267519	+:-:-
lncRNA	DDB_G0278481	chr3	950150	951676	+	0.234883	CUFF_2147_1	chr3	946964	947457	-	DDB_G0277887	chr3	942210	945957	-	0.657674	+:-:-
lncRNA	DDB_G0278385	chr3	810765	811001	+	0.445012	CUFF_2127_1	chr3	807529	807949	-	DDB_G0278679	chr3	805261	806859	-	0.699305	+:-:-
lncRNA	DDB_G0279913	chr3	2725463	2730232	+	0.44215	CUFF_2411_1	chr3	2724101	2724375	+	DDB_G0279943	chr3	2721717	2723556	-	0.538754	+:+:-
lncRNA	DDB_G0285945	chr4	3759550	3759675	+	0.244842	CUFF_3671_1	chr4	3757897	3758727	-	DDB_G0285845	chr4	3755842	3756930	-	-0.412088	+:-:-
lncRNA	DDB_G0268004	chr1	1286207	1287863	+	0.511692	CUFF_152_1	chr1	1284436	1285365	+	DDB_G0267400	chr1	1280990	1283391	-	0.0605228	+:+:-
lncRNA	DDB_G0291800	chr6	768935	769522	-	-0.0640731	CUFF_4794_1	chr6	666117	666772	+	DDB_G0291596	chr6	588031	589494	+	-0.448511	-:+:+
lncRNA	DDB_G0288021	chr5	985635	988399	+	-0.0276247	CUFF_4076_1	chr5	984374	985129	-	DDB_G0288057	chr5	983015	983954	-	0	+:-:-
lncRNA	DDB_G0277395	chr2	7945233	7946318	+	0.692886	CUFF_1877_1	chr2	7943895	7944419	-	DDB_G0277383	chr2	7941454	7943103	-	-0.179195	+:-:-
lncRNA	DDB_G0285233	chr4	2981196	2983477	-	-0.0668589	CUFF_3537_1	chr4	2978139	2979078	-	DDB_G0285161	chr4	2973018	2975319	-	0.532085	-:-:-
lncRNA	DDB_G0274393	chr2	4776106	4777535	-	-0.113646	CUFF_1348_1	chr2	4774285	4774900	+	DDB_G0274211	chr2	4768104	4773452	-	-0.310604	-:+:-
lncRNA	DDB_G0279911	chr3	2740248	2741470	+	-0.218393	CUFF_2415_1	chr3	2739447	2739763	+	DDB_G0279945	chr3	2737032	2739323	-	-0.279543	+:+:-
lncRNA	DDB_G0268004	chr1	1286207	1287863	+	0.52487	CUFF_153_1	chr1	1284656	1285159	-	DDB_G0267400	chr1	1280990	1283391	-	0.464095	+:-:-
lncRNA	DDB_G0271816	chr2	825354	829079	+	0.412426	CUFF_808_1	chr2	822104	822502	+	DDB_G0271670	chr2	820254	821485	-	0.0594488	+:+:-
lncRNA	DDB_G0276325	chr2	6633638	6636947	+	0.228434	CUFF_1638_1	chr2	6632639	6632936	-	DDB_G0276273	chr2	6631152	6632576	+	0.468012	+:-:+
lncRNA	DDB_G0288529	chr5	1628807	1630997	+	-0.0407206	CUFF_4180_1	chr5	1627120	1627365	-	DDB_G0288509	chr5	1625652	1626671	+	0.259985	+:-:+
lncRNA	DDB_G0281387	chr3	4494019	4495275	+	0.596694	CUFF_2754_1	chr3	4489723	4490769	-	DDB_G0281523	chr3	4486206	4487897	-	0.640894	+:-:-
lncRNA	DDB_G0270858	chr1	2676041	2677561	+	-0.657469	CUFF_337_1	chr1	2672780	2673267	+	DDB_G0269386	chr1	2668447	2670641	-	0.295991	+:+:-
lncRNA	DDB_G0292422	chr6	1580488	1582823	-	0.198091	CUFF_4873_1	chr6	1288763	1289182	-	DDB_G0292060	chr6	1125152	1126000	+	0.231774	-:-:+
lncRNA	DDB_G0277031	chr2	7281651	7283492	-	0.576923	CUFF_1744_1	chr2	7281154	7281415	+	DDB_G0276773	chr2	7277816	7278983	+	0.379121	-:+:+
lncRNA	DDB_G0285973	chr4	3894503	3895906	+	0.489011	CUFF_3684_1	chr4	3888506	3889615	-	DDB_G0285971	chr4	3886590	3887209	+	-0.692308	+:-:+
lncRNA	DDB_G0284189	chr4	1669261	1670304	+	-0.0185777	CUFF_3316_1	chr4	1662889	1663541	-	DDB_G0284177	chr4	1658818	1662279	+	-0.208071	+:-:+
lncRNA	DDB_G0278457	chr3	907158	908849	+	0.436212	CUFF_2145_1	chr3	906456	906906	-	DDB_G0278455	chr3	904324	905523	-	0.449634	+:-:-
lncRNA	DDB_G0289825	chr5	3292116	3292651	+	-0.198898	CUFF_4419_1	chr5	3091840	3092192	+	DDB_G0289447	chr5	2840200	2846157	-	-0.740343	+:+:-
lncRNA	DDB_G0272342	chr2	1338747	1340380	+	-0.43956	CUFF_906_1	chr2	1336785	1337689	+	DDB_G0272110	chr2	1334436	1336255	-	0.0604396	+:+:-
lncRNA	DDB_G0282283	chr3	5497711	5499541	+	0.315415	CUFF_2905_1	chr3	5496540	5497152	-	DDB_G0282187	chr3	5492546	5495583	-	-0.120797	+:-:-
lncRNA	DDB_G0268058	chr1	1371493	1372547	-	0.58232	CUFF_172_1	chr1	1370748	1371092	+	DDB_G0268424	chr1	1368763	1370695	-	-0.661367	-:+:-
lncRNA	DDB_G0279193	chr3	1783778	1789076	+	0.148352	CUFF_2275_1	chr3	1783039	1783391	-	DDB_G0279221	chr3	1781444	1781813	+	-0.384615	+:-:+
lncRNA	DDB_G0283325	chr4	424767	428726	+	0.49587	CUFF_3113_1	chr4	422025	422881	-	DDB_G0283205	chr4	416900	419809	+	-0.039001	+:-:+
lncRNA	DDB_G0290449	chr5	4015567	4016572	-	-0.208058	CUFF_4558_1	chr5	3951641	3952260	+	DDB_G0289837	chr5	3338795	3340114	+	-0.267664	-:+:+
lncRNA	DDB_G0273237	chr2	2770909	2772066	+	-0.603289	CUFF_1154_1	chr2	2769717	2770426	+	DDB_G0273235	chr2	2765356	2769268	-	0.591343	+:+:-
lncRNA	DDB_G0270562	chr1	3048022	3049597	-	0.107751	CUFF_395_1	chr1	3047424	3047868	+	DDB_G0270560	chr1	3042784	3047317	-	0.653936	-:+:-
lncRNA	DDB_G0284049	chr4	1467489	1471225	+	0.341426	CUFF_3281_1	chr4	1463130	1463373	+	DDB_G0284029	chr4	1459718	1462937	-	0.275647	+:+:-
lncRNA	DDB_G0287021	chr4	5201277	5202252	-	-0.146951	CUFF_3906_1	chr4	5199927	5201157	+	DDB_G0287009	chr4	5197882	5199603	-	0.37303	-:+:-
lncRNA	DDB_G0270750	chr1	4356679	4358223	+	0.849569	CUFF_609_1	chr1	4354319	4354778	-	DDB_G0270166	chr1	4352624	4352878	+	-0.486921	+:-:+
lncRNA	DDB_G0279855	chr3	2553750	2554145	-	-0.401099	CUFF_2383_1	chr3	2548553	2551183	+	DDB_G0279785	chr3	2547350	2548238	-	-0.0164835	-:+:-
lncRNA	DDB_G0290449	chr5	4015567	4016572	-	-0.0565197	CUFF_4477_1	chr5	3518478	3518729	-	DDB_G0289837	chr5	3338795	3340114	+	-0.311286	-:-:+
lncRNA	DDB_G0268278	chr1	322112	322810	+	0.1065	CUFF_38_1	chr1	321338	321640	-	DDB_G0268274	chr1	320689	321165	+	0.310103	+:-:+
lncRNA	DDB_G0292632	chr6	1872495	1874375	+	-0.508295	CUFF_4965_1	chr6	1870155	1870535	-	DDB_G0292582	chr6	1801613	1801945	-	0.496875	+:-:-
lncRNA	DDB_G0268638	chr1	1834587	1838131	-	0.0334294	CUFF_227_1	chr1	1831797	1832517	+	DDB_G0268920	chr1	1828316	1831796	-	0.532085	-:+:-
lncRNA	DDB_G0276489	chr2	6853485	6854897	-	-0.523455	CUFF_1675_1	chr2	6852242	6852536	+	DDB_G0276459	chr2	6847900	6850674	-	0.0805315	-:+:-
lncRNA	DDB_G0269450	chr1	2798117	2798819	-	-0.169147	CUFF_358_1	chr1	2797210	2797507	+	DDB_G0269134	chr1	2795744	2797105	-	0.617073	-:+:-
lncRNA	DDB_G0276967	chr2	7215630	7216308	-	0.2446	CUFF_1734_1	chr2	7214847	7215089	+	DDB_G0276961	chr2	7212385	7213987	-	0.262071	-:+:-
lncRNA	DDB_G0293310	chr6	2747762	2747941	-	-0.231455	CUFF_5065_1	chr6	2511281	2515442	+	DDB_G0293054	chr6	2404735	2406126	+	-0.0604396	-:+:+
lncRNA	DDB_G0272524	chr2	1811286	1813462	+	0.385758	CUFF_979_1	chr2	1809920	1810208	+	DDB_G0272500	chr2	1806966	1808204	-	0.465475	+:+:-
lncRNA	DDB_G0288951	chr5	2077569	2080523	+	0.756918	CUFF_4251_1	chr5	2074855	2076215	-	DDB_G0288873	chr5	2065550	2070113	-	0.342547	+:-:-
lncRNA	DDB_G0293796	chr6	3323921	3324064	+	-0.345245	CUFF_5174_1	chr6	3258027	3258955	+	DDB_G0293362	chr6	2790501	2790895	+	0.396814	+:+:+
lncRNA	DDB_G0280015	chr3	2764702	2766927	+	-0.154303	CUFF_2424_1	chr3	2763797	2764281	-	DDB_G0279961	chr3	2762286	2763560	+	-0.385758	+:-:+
lncRNA	DDB_G0283907	chr4	1394958	1397005	+	0.419735	CUFF_3264_1	chr4	1393559	1394573	-	DDB_G0283967	chr4	1387840	1393254	+	-0.0344559	+:-:+
lncRNA	DDB_G0280015	chr3	2764702	2766927	+	-0.154303	CUFF_2424_2	chr3	2763797	2764160	-	DDB_G0279961	chr3	2762286	2763560	+	-0.385758	+:-:+
lncRNA	DDB_G0285081	chr4	2808780	2813839	+	0.186515	CUFF_3509_1	chr4	2807433	2808146	-	DDB_G0285095	chr4	2804851	2805754	-	0.186515	+:-:-
lncRNA	DDB_G0281447	chr3	4516135	4517301	+	-0.00552495	CUFF_2759_1	chr3	4515306	4515835	-	DDB_G0281445	chr3	4513064	4515098	+	-0.176798	+:-:+
lncRNA	DDB_G0272845	chr2	2190439	2193253	+	-0.674043	CUFF_1037_1	chr2	2187926	2188762	-	DDB_G0272849	chr2	2179680	2183684	-	0.497245	+:-:-
lncRNA	DDB_G0285973	chr4	3894503	3895906	+	0.335165	CUFF_3689_1	chr4	3893613	3894339	-	DDB_G0285971	chr4	3886590	3887209	+	-0.346154	+:-:+
lncRNA	DDB_G0278743	chr3	1109794	1110546	+	0.463547	CUFF_2176_1	chr3	1106620	1108907	+	DDB_G0278579	chr3	1102831	1103518	+	-0.555709	+:+:+
lncRNA	DDB_G0286689	chr4	4852457	4852748	+	-0.198746	CUFF_3854_1	chr4	4851075	4851618	-	DDB_G0286781	chr4	4849724	4849992	-	-0.137475	+:-:-
lncRNA	DDB_G0279631	chr3	2338838	2342355	-	0.269643	CUFF_2356_1	chr3	2337579	2337898	+	DDB_G0279629	chr3	2335074	2337125	-	0.112765	-:+:-
lncRNA	DDB_G0269102	chr1	3892076	3893050	+	-0.537584	CUFF_533_1	chr1	3891183	3891564	+	DDB_G0270692	chr1	3887599	3890811	-	0.579396	+:+:-
lncRNA	DDB_G0291800	chr6	768935	769522	-	-0.402657	CUFF_4806_1	chr6	732797	733347	+	DDB_G0291596	chr6	588031	589494	+	-0.0402657	-:+:+
lncRNA	DDB_G0286689	chr4	4852457	4852748	+	0.625161	CUFF_3853_1	chr4	4850514	4851493	+	DDB_G0286781	chr4	4849724	4849992	-	0.270722	+:+:-
lncRNA	DDB_G0277483	chr2	7973999	7976657	+	0.0134219	CUFF_1885_1	chr2	7972969	7973519	-	DDB_G0277507	chr2	7970770	7972432	-	-0.127508	+:-:-
lncRNA	DDB_G0288951	chr5	2077569	2080523	+	0.522697	CUFF_4249_1	chr5	2071993	2072779	-	DDB_G0288873	chr5	2065550	2070113	-	-0.299863	+:-:-
lncRNA	DDB_G0280177	chr3	3054033	3057877	+	0.209123	CUFF_2466_1	chr3	3053143	3053708	-	DDB_G0280175	chr3	3050941	3052942	-	-0.42955	+:-:-
lncRNA	DDB_G0292422	chr6	1580488	1582823	-	0.573537	CUFF_4916_1	chr6	1572579	1573355	+	DDB_G0292060	chr6	1125152	1126000	+	0.527799	-:+:+
lncRNA	DDB_G0289317	chr5	2634493	2636111	-	-0.723768	CUFF_4343_1	chr5	2630105	2631507	-	DDB_G0289311	chr5	2622270	2624476	-	-0.591169	-:-:-
lncRNA	DDB_G0287855	chr5	727908	732112	+	0.752618	CUFF_4047_1	chr5	727528	727886	-	DDB_G0287803	chr5	724797	727092	+	0.149329	+:-:+
lncRNA	DDB_G0289825	chr5	3292116	3292651	+	-0.27495	CUFF_4399_1	chr5	2941080	2941406	-	DDB_G0289447	chr5	2840200	2846157	-	0.219217	+:-:-
lncRNA	DDB_G0273033	chr2	2328058	2332874	+	0.115897	CUFF_1069_1	chr2	2323817	2324140	-	DDB_G0273031	chr2	2322900	2323694	+	-0.285044	+:-:+
lncRNA	DDB_G0280403	chr3	3309264	3310324	+	-0.384615	CUFF_2518_1	chr3	3303278	3305796	+	DDB_G0280357	chr3	3299810	3300837	+	0.823217	+:+:+
lncRNA	DDB_G0270718	chr1	4098007	4102857	+	0.18494	CUFF_569_1	chr1	4096864	4097595	-	DDB_G0270714	chr1	4096586	4096838	+	-0.116964	+:-:+
lncRNA	DDB_G0277361	chr2	7860770	7861876	+	0.385758	CUFF_1859_1	chr2	7859647	7859883	+	DDB_G0277275	chr2	7857099	7858927	-	0.385758	+:+:-
lncRNA	DDB_G0290749	chr5	4537600	4538773	-	-0.188465	CUFF_4624_1	chr5	4414877	4415464	+	DDB_G0290669	chr5	4316139	4317321	-	-0.355681	-:+:-
lncRNA	DDB_G0282899	chr3	6281058	6281939	+	0.463547	CUFF_3037_1	chr3	6280585	6280830	-	DDB_G0282835	chr3	6278818	6280318	+	0.385758	+:-:+
lncRNA	DDB_G0285999	chr4	3918232	3919175	+	-0.00550207	CUFF_3691_1	chr4	3916620	3917998	-	DDB_G0285991	chr4	3915272	3916373	-	-0.29161	+:-:-
lncRNA	DDB_G0273477	chr2	2933551	2935380	-	0.599109	CUFF_1185_1	chr2	2932103	2932588	+	DDB_G0273475	chr2	2926565	2931880	-	0.768668	-:+:-
lncRNA	DDB_G0288957	chr5	2140408	2142715	+	0.620235	CUFF_4260_1	chr5	2139633	2139884	-	DDB_G0288931	chr5	2137477	2138366	+	0.515407	+:-:+
lncRNA	DDB_G0276713	chr2	7112533	7116132	+	0.350422	CUFF_1716_1	chr2	7111728	7112397	-	DDB_G0276677	chr2	7107804	7110920	+	0.599109	+:-:+
lncRNA	DDB_G0275399	chr2	5375069	5381793	+	0.308607	CUFF_1444_1	chr2	5372803	5373045	+	DDB_G0275333	chr2	5369983	5371533	-	0.46291	+:+:-
lncRNA	DDB_G0290749	chr5	4537600	4538773	-	-0.154516	CUFF_4625_1	chr5	4415900	4416531	+	DDB_G0290669	chr5	4316139	4317321	-	-0.569464	-:+:-
lncRNA	DDB_G0279219	chr3	1779089	1780968	+	-0.166207	CUFF_2273_1	chr3	1777812	1778177	+	DDB_G0279217	chr3	1773941	1775872	-	-0.620235	+:+:-
lncRNA	DDB_G0277857	chr3	776296	778895	+	0.0536876	CUFF_2118_1	chr3	774585	775295	+	DDB_G0278373	chr3	771365	773623	-	-0.0805315	+:+:-
lncRNA	DDB_G0271926	chr2	1066723	1070060	+	0.107751	CUFF_862_1	chr2	1065485	1065840	-	DDB_G0271906	chr2	1062208	1063962	-	-0.0891731	+:-:-
lncRNA	DDB_G0289825	chr5	3292116	3292651	+	-0.152337	CUFF_4409_1	chr5	2988360	2988750	+	DDB_G0289447	chr5	2840200	2846157	-	0.505314	+:+:-
lncRNA	DDB_G0268822	chr1	2179084	2182266	+	0.197819	CUFF_280_1	chr1	2177621	2179048	-	DDB_G0268820	chr1	2174037	2176085	+	-0.37303	+:-:+
lncRNA	DDB_G0286467	chr4	4434479	4438712	+	0.734756	CUFF_3778_1	chr4	4433119	4434293	-	DDB_G0286411	chr4	4426368	4429367	-	0.51433	+:-:-
lncRNA	DDB_G0270940	chr1	3508370	3509356	-	0.78622	CUFF_476_1	chr1	3504057	3504846	+	DDB_G0269124	chr1	3500588	3503767	-	0.754896	-:+:-
lncRNA	DDB_G0287837	chr5	787959	788696	+	0.755482	CUFF_4052_1	chr5	786860	787651	-	DDB_G0287893	chr5	784589	785242	-	0.644401	+:-:-
lncRNA	DDB_G0269682	chr1	3309660	3313064	-	0.393107	CUFF_441_1	chr1	3309220	3309501	+	DDB_G0269680	chr1	3305788	3308565	-	0.104828	-:+:-
lncRNA	DDB_G0281969	chr3	5190182	5192638	+	0.833205	CUFF_2860_1	chr3	5188487	5189026	-	DDB_G0282071	chr3	5185590	5186037	-	-0.359066	+:-:-
lncRNA	DDB_G0285959	chr4	3842242	3844554	+	0.315822	CUFF_3680_1	chr4	3841248	3841916	-	DDB_G0285927	chr4	3839546	3840504	-	0.0148622	+:-:-
lncRNA	DDB_G0293950	chr6	3562548	3563694	+	-0.379014	CUFF_5216_1	chr6	3497625	3498160	+	DDB_G0293798	chr6	3324262	3324756	+	-0.332029	+:+:+
lncRNA	DDB_G0282045	chr3	5326311	5328458	-	-0.684518	CUFF_2879_1	chr3	5322652	5324562	+	DDB_G0282041	chr3	5320048	5321192	-	0.0603986	-:+:-
lncRNA	DDB_G0276833	chr2	7423496	7426656	+	0.300528	CUFF_1768_1	chr2	7421688	7422778	-	DDB_G0276939	chr2	7418011	7419700	-	0.439233	+:-:-
lncRNA	DDB_G0272082	chr2	1245702	1251311	+	0.537584	CUFF_892_1	chr2	1243863	1244114	+	DDB_G0272080	chr2	1238870	1243718	-	0.424094	+:+:-
lncRNA	DDB_G0285973	chr4	3894503	3895906	+	-0.206148	CUFF_3686_1	chr4	3889684	3890575	-	DDB_G0285971	chr4	3886590	3887209	+	0.529299	+:-:+
lncRNA	DDB_G0276277	chr2	6627741	6628430	+	-0.0939534	CUFF_1634_1	chr2	6622270	6623267	+	DDB_G0276267	chr2	6619603	6620779	-	0.0671096	+:+:-
lncRNA	DDB_G0273207	chr2	2708039	2710364	+	-0.228662	CUFF_1144_1	chr2	2707249	2707472	-	DDB_G0273205	chr2	2704086	2707118	+	0.0469853	+:-:+
lncRNA	DDB_G0284031	chr4	1458434	1459279	+	-0.247253	CUFF_3278_1	chr4	1451588	1453104	+	DDB_G0284023	chr4	1449089	1450807	-	-0.241758	+:+:-
lncRNA	DDB_G0288615	chr5	1744822	1745106	+	0.125436	CUFF_4191_1	chr5	1742284	1742653	-	DDB_G0288609	chr5	1740020	1741216	-	0.442014	+:-:-
lncRNA	DDB_G0284031	chr4	1458434	1459279	+	-0.0873571	CUFF_3277_1	chr4	1451118	1451405	+	DDB_G0284023	chr4	1449089	1450807	-	0.00873571	+:+:-
lncRNA	DDB_G0283919	chr4	1275553	1278795	+	0.639128	CUFF_3257_1	chr4	1274846	1275428	-	DDB_G0283917	chr4	1272110	1273864	+	0.137383	+:-:+
lncRNA	DDB_G0280067	chr3	2886853	2888403	+	0.406175	CUFF_2441_1	chr3	2885967	2886503	-	DDB_G0280065	chr3	2880772	2885193	+	-0.125436	+:-:+
lncRNA	DDB_G0281279	chr3	4333375	4335700	+	0.0477853	CUFF_2718_1	chr3	4331955	4332419	+	DDB_G0281277	chr3	4322929	4331907	-	0.101544	+:+:-
lncRNA	DDB_G0288965	chr5	2174329	2176481	-	-0.483189	CUFF_4266_1	chr5	2172667	2173045	+	DDB_G0288877	chr5	2168858	2171217	-	0.516744	-:+:-
lncRNA	DDB_G0286173	chr4	4103161	4104872	+	0.0520177	CUFF_3723_1	chr4	4099266	4099626	-	DDB_G0286171	chr4	4097397	4098012	-	-0.50903	+:-:-
lncRNA	DDB_G0283455	chr4	724620	725186	-	-0.469767	CUFF_3157_1	chr4	721124	722004	-	DDB_G0283453	chr4	715640	717205	-	0.731494	-:-:-
lncRNA	DDB_G0278795	chr3	1191521	1192327	+	-0.0872424	CUFF_2186_1	chr3	1190579	1190880	+	DDB_G0278739	chr3	1187328	1189572	-	0.362392	+:+:-
lncRNA	DDB_G0272282	chr2	1572926	1579568	+	-0.0334399	CUFF_940_1	chr2	1572478	1572868	-	DDB_G0272280	chr2	1570828	1571463	+	0.040871	+:-:+
lncRNA	DDB_G0274993	chr2	4824947	4827492	+	0.362152	CUFF_1356_1	chr2	4823904	4824532	-	DDB_G0274183	chr2	4819660	4822302	-	0.0473584	+:-:-
lncRNA	DDB_G0290749	chr5	4537600	4538773	-	-0.188465	CUFF_4633_1	chr5	4498255	4498653	-	DDB_G0290669	chr5	4316139	4317321	-	-0.362392	-:-:-
lncRNA	DDB_G0283979	chr4	1413537	1417136	+	-0.158255	CUFF_3267_1	chr4	1412039	1412680	+	DDB_G0283977	chr4	1409294	1411915	-	-0.0169559	+:+:-
lncRNA	DDB_G0279559	chr3	2257247	2260974	-	0.231455	CUFF_2343_1	chr3	2253651	2253973	+	DDB_G0279557	chr3	2250584	2252799	-	0.46291	-:+:-
lncRNA	DDB_G0279813	chr3	2578911	2581892	+	0.621717	CUFF_2390_1	chr3	2577076	2577566	-	DDB_G0279811	chr3	2575486	2575797	-	-0.197728	+:-:-
lncRNA	DDB_G0281699	chr3	4849870	4851348	+	-0.445521	CUFF_2811_1	chr3	4848608	4848931	+	DDB_G0281561	chr3	4845968	4848415	-	-0.462992	+:+:-
lncRNA	DDB_G0288777	chr5	1942737	1944721	-	0.194618	CUFF_4228_1	chr5	1942466	1942718	+	DDB_G0288775	chr5	1938769	1938978	-	0.469767	-:+:-
lncRNA	DDB_G0288375	chr5	1452516	1453990	+	-0.562729	CUFF_4151_1	chr5	1448325	1449028	+	DDB_G0288367	chr5	1434816	1438681	-	0.225649	+:+:-
lncRNA	DDB_G0282045	chr3	5326311	5328458	-	-0.385758	CUFF_2880_1	chr3	5324665	5325037	+	DDB_G0282041	chr3	5320048	5321192	-	0.0771517	-:+:-
lncRNA	DDB_G0287943	chr5	852371	855943	-	-0.208791	CUFF_4058_1	chr5	846380	849030	-	DDB_G0287913	chr5	841784	843034	+	0.214286	-:-:+
lncRNA	DDB_G0287943	chr5	852371	855943	-	0.657674	CUFF_4057_1	chr5	843209	844244	-	DDB_G0287913	chr5	841784	843034	+	0.516744	-:-:+
lncRNA	DDB_G0292422	chr6	1580488	1582823	-	0	CUFF_4874_1	chr6	1293648	1293918	-	DDB_G0292060	chr6	1125152	1126000	+	0.503236	-:-:+
lncRNA	DDB_G0278673	chr3	788140	789126	-	0.519665	CUFF_2120_1	chr3	787098	787759	+	DDB_G0278671	chr3	784969	786624	-	0.274765	-:+:-
lncRNA	DDB_G0290749	chr5	4537600	4538773	-	-0.188465	CUFF_4628_1	chr5	4429560	4429910	+	DDB_G0290669	chr5	4316139	4317321	-	-0.536876	-:+:-
lncRNA	DDB_G0286277	chr4	4282916	4284908	+	-0.352416	CUFF_3753_1	chr4	4280113	4281839	+	DDB_G0286187	chr4	4278216	4278708	-	-0.489799	+:+:-
lncRNA	DDB_G0285267	chr4	3034209	3035835	+	-0.0330124	CUFF_3549_1	chr4	3033323	3033776	-	DDB_G0285265	chr4	3032493	3032998	-	-0.0137552	+:-:-
lncRNA	DDB_G0276171	chr2	6476907	6480086	-	0.0699819	CUFF_1614_1	chr2	6471593	6472048	-	DDB_G0276057	chr2	6469384	6471238	-	0.314485	-:-:-
lncRNA	DDB_G0285137	chr4	2905081	2907503	+	0.27495	CUFF_3518_1	chr4	2904304	2904710	-	DDB_G0285135	chr4	2903243	2903902	-	-0.385088	+:-:-
lncRNA	DDB_G0282651	chr3	6058470	6059318	+	-0.17346	CUFF_3004_1	chr3	6057743	6058310	-	DDB_G0282647	chr3	6054472	6055522	+	0.304631	+:-:+
lncRNA	DDB_G0279843	chr3	2627370	2628376	+	-0.0298658	CUFF_2394_1	chr3	2625801	2626703	+	DDB_G0279797	chr3	2623695	2624706	-	-0.185168	+:+:-
lncRNA	DDB_G0268822	chr1	2179084	2182266	+	0.397564	CUFF_279_1	chr1	2177194	2177477	-	DDB_G0268820	chr1	2174037	2176085	+	0.497883	+:-:+
lncRNA	DDB_G0278593	chr3	240471	242531	+	0.247593	CUFF_2022_1	chr3	238217	239144	+	DDB_G0278077	chr3	235235	237989	-	0.525448	+:+:-
lncRNA	DDB_G0279085	chr3	1598641	1600602	+	-0.062647	CUFF_2255_1	chr3	1597328	1598030	-	DDB_G0279083	chr3	1583286	1592966	+	-0.51997	+:-:+
lncRNA	DDB_G0287479	chr5	323189	325069	-	0.61408	CUFF_3983_1	chr5	321486	322040	+	DDB_G0287459	chr5	318028	320988	-	0.603986	-:+:-
lncRNA	DDB_G0277829	chr3	504442	506079	+	0.228173	CUFF_2071_1	chr3	503587	503958	-	DDB_G0278717	chr3	501817	502425	-	0.188165	+:-:-
lncRNA	DDB_G0285233	chr4	2981196	2983477	-	0.0671096	CUFF_3535_1	chr4	2976750	2977257	+	DDB_G0285161	chr4	2973018	2975319	-	-0.0134219	-:+:-
lncRNA	DDB_G0283473	chr4	746464	748248	+	0.471728	CUFF_3164_1	chr4	745894	746185	-	DDB_G0283471	chr4	738038	744476	-	0.218393	+:-:-
lncRNA	DDB_G0276497	chr2	6865567	6866037	-	-0.123222	CUFF_1676_1	chr2	6859199	6860820	+	DDB_G0276493	chr2	6856691	6857573	-	-0.259078	-:+:-
lncRNA	DDB_G0271402	chr2	241165	243803	+	-0.1223	CUFF_729_1	chr2	239150	239528	-	DDB_G0271240	chr2	234746	236537	+	-0.209657	+:-:+
lncRNA	DDB_G0289377	chr5	2645520	2645708	-	0.36289	CUFF_4347_1	chr5	2644465	2644915	+	DDB_G0289319	chr5	2641022	2643751	-	0.107375	-:+:-
lncRNA	DDB_G0281969	chr3	5190182	5192638	+	0.0522697	CUFF_2859_1	chr3	5187053	5188202	-	DDB_G0282071	chr3	5185590	5186037	-	0.544956	+:-:-
lncRNA	DDB_G0270282	chr1	4576953	4578426	-	0.0125294	CUFF_642_1	chr1	4575609	4576518	+	DDB_G0271058	chr1	4570908	4575494	-	-0.213	-:+:-
lncRNA	DDB_G0288447	chr5	1482942	1484969	-	0.0939534	CUFF_4157_1	chr5	1481303	1481665	+	DDB_G0288387	chr5	1474122	1480970	-	0.355681	-:+:-
lncRNA	DDB_G0288653	chr5	1786499	1786951	-	0.296078	CUFF_4200_1	chr5	1785157	1786122	+	DDB_G0288651	chr5	1782938	1784507	-	0.579396	-:+:-
lncRNA	DDB_G0287503	chr5	327483	329575	+	0.0247593	CUFF_3985_1	chr5	325877	327062	-	DDB_G0287479	chr5	323189	325069	-	0.157678	+:-:-
lncRNA	DDB_G0275045	chr2	5266629	5267764	+	-0.228173	CUFF_1428_1	chr2	5265316	5265707	+	DDB_G0275185	chr2	5262569	5265160	-	0.161063	+:+:-
lncRNA	DDB_G0287111	chr4	5266193	5267157	+	0.691228	CUFF_3920_1	chr4	5263626	5264347	+	DDB_G0287057	chr4	5258336	5261281	-	0.791893	+:+:-
lncRNA	DDB_G0273033	chr2	2328058	2332874	+	0.587912	CUFF_1070_1	chr2	2324578	2326060	-	DDB_G0273031	chr2	2322900	2323694	+	-0.417582	+:-:+
lncRNA	DDB_G0290449	chr5	4015567	4016572	-	0.0339118	CUFF_4471_1	chr5	3484974	3485337	+	DDB_G0289837	chr5	3338795	3340114	+	0.110365	-:+:+
lncRNA	DDB_G0278239	chr3	533251	534784	-	0.449581	CUFF_2077_1	chr3	531872	532278	+	DDB_G0277845	chr3	525688	531677	-	0.170915	-:+:-
lncRNA	DDB_G0276579	chr2	7002973	7003576	-	0.590587	CUFF_1698_1	chr2	6998955	7000492	+	DDB_G0276577	chr2	6994954	6998137	-	0.649088	-:+:-
lncRNA	DDB_G0285901	chr4	3805604	3808315	+	-0.615504	CUFF_3676_1	chr4	3804164	3805314	+	DDB_G0285899	chr4	3800826	3802564	-	-0.0173381	+:+:-
lncRNA	DDB_G0271862	chr2	944209	945663	+	-0.385758	CUFF_841_1	chr2	943609	944011	-	DDB_G0271882	chr2	942083	942818	-	-0.46291	+:-:-
lncRNA	DDB_G0278773	chr3	1149897	1151429	-	-0.507013	CUFF_2183_1	chr3	1148056	1149491	+	DDB_G0278771	chr3	1143468	1147597	-	0.147647	-:+:-
lncRNA	DDB_G0272578	chr2	2374895	2378827	-	-0.355681	CUFF_1078_1	chr2	2371500	2371904	+	DDB_G0272797	chr2	2368968	2371359	-	0.56372	-:+:-
lncRNA	DDB_G0279855	chr3	2553750	2554145	-	-0.203471	CUFF_2384_1	chr3	2551282	2552300	+	DDB_G0279785	chr3	2547350	2548238	-	-0.197819	-:+:-
lncRNA	DDB_G0293796	chr6	3323921	3324064	+	-0.231815	CUFF_5156_1	chr6	3133826	3134629	-	DDB_G0293362	chr6	2790501	2790895	+	-0.122663	+:-:+
lncRNA	DDB_G0267314	chr1	123714	124664	-	-0.26465	CUFF_12_1	chr1	122460	123301	+	DDB_G0267310	chr1	121880	122398	-	-0.147647	-:+:-
lncRNA	DDB_G0281409	chr3	4439811	4440920	+	-0.148507	CUFF_2748_1	chr3	4439352	4439557	-	DDB_G0281407	chr3	4435413	4438134	+	0.165978	+:-:+
lncRNA	DDB_G0288975	chr5	2192060	2197136	+	0.154303	CUFF_4271_1	chr5	2190746	2191304	-	DDB_G0288973	chr5	2186905	2188408	+	-0.308607	+:-:+
lncRNA	DDB_G0272308	chr2	1258878	1259135	+	0.0698857	CUFF_893_1	chr2	1257194	1257412	-	DDB_G0272092	chr2	1251605	1255395	-	-0.253336	+:-:-
lncRNA	DDB_G0278005	chr3	151993	153090	-	0.256853	CUFF_2008_1	chr3	150861	151522	+	DDB_G0278003	chr3	147404	148477	-	0.187941	-:+:-
lncRNA	DDB_G0284189	chr4	1669261	1670304	+	-0.412426	CUFF_3319_1	chr4	1667194	1667734	-	DDB_G0284177	chr4	1658818	1662279	+	-0.196924	+:-:+
lncRNA	DDB_G0283075	chr4	188331	190020	-	0.385758	CUFF_3078_1	chr4	187646	187866	+	DDB_G0283035	chr4	184491	186870	-	-0.154303	-:+:-
lncRNA	DDB_G0288195	chr5	1194946	1200961	-	0.103368	CUFF_4114_1	chr5	1193394	1193937	+	DDB_G0288237	chr5	1188181	1193059	-	0.316367	-:+:-
lncRNA	DDB_G0289825	chr5	3292116	3292651	+	0.109632	CUFF_4385_1	chr5	2868078	2869900	+	DDB_G0289447	chr5	2840200	2846157	-	0.30697	+:+:-
lncRNA	DDB_G0272975	chr2	1974054	1976440	+	0.702195	CUFF_1006_1	chr2	1971905	1972489	-	DDB_G0272690	chr2	1968947	1971369	+	0.37277	+:-:+
lncRNA	DDB_G0284519	chr4	2097497	2100503	+	0.256846	CUFF_3402_1	chr4	2094307	2095156	+	DDB_G0284465	chr4	2091815	2094223	-	0.447987	+:+:-
lncRNA	DDB_G0281865	chr3	5043162	5044640	-	0.0349428	CUFF_2841_1	chr3	5042550	5042883	+	DDB_G0281863	chr3	5040353	5042502	-	0.0873571	-:+:-
lncRNA	DDB_G0275205	chr2	5081463	5083066	-	-0.139771	CUFF_1401_1	chr2	5080791	5081021	+	DDB_G0275265	chr2	5078945	5080368	-	0.0960928	-:+:-
lncRNA	DDB_G0271536	chr2	555496	556890	+	0.541445	CUFF_766_1	chr2	554610	555282	-	DDB_G0271534	chr2	553300	553863	+	-0.447521	+:-:+
lncRNA	DDB_G0291800	chr6	768935	769522	-	-0.0895804	CUFF_4807_1	chr6	734333	734881	+	DDB_G0291596	chr6	588031	589494	+	0.00577938	-:+:+
lncRNA	DDB_G0267802	chr1	897809	898549	-	-0.0614887	CUFF_103_1	chr1	894756	895835	+	DDB_G0268354	chr1	891838	894228	-	0.0276247	-:+:-
lncRNA	DDB_G0284407	chr4	1962362	1963750	+	-0.436785	CUFF_3387_1	chr4	1960502	1960933	+	DDB_G0284331	chr4	1956975	1959735	-	0.288278	+:+:-
lncRNA	DDB_G0276155	chr2	6284187	6287507	-	0.0219265	CUFF_1591_1	chr2	6282262	6283086	+	DDB_G0276235	chr2	6281262	6281930	-	0.535632	-:+:-
lncRNA	DDB_G0267674	chr1	545194	548149	+	-0.46291	CUFF_63_1	chr1	544713	544915	-	DDB_G0268494	chr1	542006	544264	+	0.308607	+:-:+
lncRNA	DDB_G0280757	chr3	3700406	3702924	+	0.329289	CUFF_2605_1	chr3	3697798	3698355	-	DDB_G0280737	chr3	3696977	3697729	-	0.469767	+:-:-
lncRNA	DDB_G0272350	chr2	1700447	1702624	+	0.46291	CUFF_960_1	chr2	1699280	1699834	-	DDB_G0272220	chr2	1693684	1696444	+	0.46291	+:-:+
lncRNA	DDB_G0290749	chr5	4537600	4538773	-	-0.188465	CUFF_4606_1	chr5	4355137	4355581	+	DDB_G0290669	chr5	4316139	4317321	-	-0.56372	-:+:-
lncRNA	DDB_G0273005	chr2	2121552	2123626	+	0.518262	CUFF_1026_1	chr2	2120623	2121513	-	DDB_G0273003	chr2	2118091	2118531	+	-0.628971	+:-:+
lncRNA	DDB_G0270260	chr1	4527247	4527672	+	0.315415	CUFF_632_1	chr1	4524772	4525653	+	DDB_G0270258	chr1	4523481	4524638	-	0.583853	+:+:-
lncRNA	DDB_G0283455	chr4	724620	725186	-	-0.530166	CUFF_3156_1	chr4	720379	721502	+	DDB_G0283453	chr4	715640	717205	-	0.751627	-:+:-
lncRNA	DDB_G0286143	chr4	4126891	4128029	+	0.0657794	CUFF_3729_1	chr4	4125070	4125297	-	DDB_G0286175	chr4	4122107	4123371	-	0.0469853	+:-:-
lncRNA	DDB_G0292060	chr6	1125152	1126000	+	0.521722	CUFF_4852_1	chr6	1096372	1096595	-	DDB_G0291910	chr6	923283	924659	+	-0.300959	+:-:+
lncRNA	DDB_G0280119	chr3	2971976	2976291	-	0.0402657	CUFF_2459_1	chr3	2969406	2970019	+	DDB_G0280047	chr3	2965418	2968512	-	0.0603986	-:+:-
lncRNA	DDB_G0280981	chr3	3912677	3913771	+	0	CUFF_2647_1	chr3	3907188	3907867	+	DDB_G0280955	chr3	3904017	3906218	-	0.308607	+:+:-
lncRNA	DDB_G0270234	chr1	4466006	4466164	-	0.538889	CUFF_620_1	chr1	4463196	4464095	+	DDB_G0270760	chr1	4460065	4463095	-	0.281772	-:+:-
lncRNA	DDB_G0281895	chr3	5083659	5086073	+	0.645101	CUFF_2846_1	chr3	5082424	5082874	-	DDB_G0281891	chr3	5076786	5080139	-	0.585369	+:-:-
lncRNA	DDB_G0273481	chr2	2951458	2953693	+	-0.0771517	CUFF_1186_1	chr2	2947720	2949185	+	DDB_G0273479	chr2	2945279	2947444	-	0.308607	+:+:-
lncRNA	DDB_G0281917	chr3	5121103	5122056	+	0.0716779	CUFF_2849_1	chr3	5119496	5119951	+	DDB_G0281825	chr3	5112758	5119385	-	0.131409	+:+:-
lncRNA	DDB_G0274643	chr2	4531583	4532438	+	-0.260088	CUFF_1319_1	chr2	4529233	4529661	+	DDB_G0274927	chr2	4526720	4528613	-	-0.00371555	+:+:-
lncRNA	DDB_G0285175	chr4	2937306	2938857	+	0.174631	CUFF_3526_1	chr4	2936436	2936698	-	DDB_G0285173	chr4	2933402	2936143	-	-0.282382	+:-:-
lncRNA	DDB_G0289825	chr5	3292116	3292651	+	0	CUFF_4396_1	chr5	2917945	2918268	-	DDB_G0289447	chr5	2840200	2846157	-	0.0771517	+:-:-
lncRNA	DDB_G0287273	chr5	72820	74155	+	-0.872081	CUFF_3950_1	chr5	70373	70810	+	DDB_G0287267	chr5	67613	69799	-	-0.471879	+:+:-
lncRNA	DDB_G0283759	chr4	1232305	1235646	+	0.424094	CUFF_3249_1	chr4	1231548	1232240	-	DDB_G0283847	chr4	1228686	1230545	+	-0.334497	+:-:+
lncRNA	DDB_G0278997	chr3	1499624	1500572	+	0.637541	CUFF_2236_1	chr3	1498416	1499109	-	DDB_G0278995	chr3	1494607	1498054	+	-0.617408	+:-:+
lncRNA	DDB_G0272064	chr2	1150556	1158821	+	-0.157243	CUFF_876_1	chr2	1149760	1149996	-	DDB_G0272062	chr2	1148337	1148777	-	-0.18345	+:-:-
lncRNA	DDB_G0268224	chr1	1719500	1721536	-	-0.273007	CUFF_215_1	chr1	1718488	1719215	+	DDB_G0268222	chr1	1715767	1717245	-	0.743805	-:+:-
lncRNA	DDB_G0347551	chr5	4720437	4722491	+	-0.734818	CUFF_4650_1	chr5	4685818	4687990	-	DDB_G0290753	chr5	4566125	4566880	+	-0.651944	+:-:+
lncRNA	DDB_G0278737	chr3	1218919	1222296	+	-0.0895974	CUFF_2190_1	chr3	1218262	1218811	-	DDB_G0278937	chr3	1214678	1217558	+	0.364363	+:-:+
lncRNA	DDB_G0272318	chr2	1278811	1280712	+	0.262071	CUFF_897_1	chr2	1277453	1278161	+	DDB_G0272354	chr2	1271354	1276784	-	0.0873571	+:+:-
lncRNA	DDB_G0282575	chr3	5957238	5960822	+	-0.394676	CUFF_2985_1	chr3	5956118	5956821	-	DDB_G0282573	chr3	5953713	5955298	+	-0.382147	+:-:+
lncRNA	DDB_G0279675	chr3	2426331	2428066	-	0.0678237	CUFF_2369_1	chr3	2419137	2420240	+	DDB_G0279673	chr3	2416668	2418608	-	0.525633	-:+:-
lncRNA	DDB_G0291800	chr6	768935	769522	-	0.0520144	CUFF_4792_1	chr6	634287	635032	+	DDB_G0291596	chr6	588031	589494	+	-0.525924	-:+:+
lncRNA	DDB_G0279367	chr3	1993529	1995220	-	0.297638	CUFF_2300_1	chr3	1992822	1993429	+	DDB_G0279365	chr3	1988545	1992433	-	0.00577938	-:+:-
lncRNA	DDB_G0278869	chr3	1313132	1316635	+	0.00288969	CUFF_2204_1	chr3	1310902	1311771	+	DDB_G0278867	chr3	1304620	1310875	-	0.456571	+:+:-
lncRNA	DDB_G0267470	chr1	298527	300350	+	0.635867	CUFF_35_1	chr1	297861	298354	-	DDB_G0268480	chr1	294048	295439	-	0.363353	+:-:-
lncRNA	DDB_G0284253	chr4	1758153	1759359	-	0.154352	CUFF_3344_1	chr4	1756449	1757223	+	DDB_G0284251	chr4	1754346	1756247	-	0.530166	-:+:-
lncRNA	DDB_G0271800	chr2	770369	770655	+	-0.0477853	CUFF_798_1	chr2	768452	769239	+	DDB_G0271758	chr2	766288	768273	-	0.471879	+:+:-
lncRNA	DDB_G0286007	chr4	3939784	3940347	-	-0.406593	CUFF_3695_1	chr4	3931300	3934267	+	DDB_G0285995	chr4	3929775	3931286	-	0.67033	-:+:-
lncRNA	DDB_G0287735	chr5	620499	621987	+	0.154303	CUFF_4026_1	chr5	619642	619901	-	DDB_G0287733	chr5	617723	619024	+	-0.0771517	+:-:+
lncRNA	DDB_G0285209	chr4	2951533	2952479	+	0.349428	CUFF_3528_1	chr4	2950175	2950590	+	DDB_G0285163	chr4	2946825	2949854	-	-0.349428	+:+:-
lncRNA	DDB_G0289109	chr5	2325208	2326112	-	0.0174714	CUFF_4293_1	chr5	2320657	2321349	-	DDB_G0289067	chr5	2315722	2319653	-	0.0960928	-:-:-
lncRNA	DDB_G0287875	chr5	630862	634614	+	-0.235864	CUFF_4027_1	chr5	629978	630680	-	DDB_G0287873	chr5	622124	629068	-	0.410578	+:-:-
lncRNA	DDB_G0269142	chr1	4072747	4074515	+	0.437368	CUFF_565_1	chr1	4069790	4070980	-	DDB_G0270036	chr1	4068160	4069244	+	-0.571086	+:-:+
lncRNA	DDB_G0290449	chr5	4015567	4016572	-	-0.404995	CUFF_4515_1	chr5	3715454	3716186	+	DDB_G0289837	chr5	3338795	3340114	+	-0.0595306	-:+:+
lncRNA	DDB_G0271638	chr2	593663	597179	+	0.651995	CUFF_772_1	chr2	591772	592750	-	DDB_G0271542	chr2	590623	591252	-	0.286473	+:-:-
lncRNA	DDB_G0277281	chr2	7879581	7880915	+	0.130653	CUFF_1863_1	chr2	7877607	7878148	+	DDB_G0277283	chr2	7874573	7876471	-	-0.490452	+:+:-
lncRNA	DDB_G0271860	chr2	939689	941371	+	0.0928887	CUFF_837_1	chr2	936460	937965	-	DDB_G0271858	chr2	932853	934261	-	-0.260088	+:-:-
lncRNA	DDB_G0267706	chr1	670002	670854	+	0.308607	CUFF_81_1	chr1	667469	667862	+	DDB_G0268506	chr1	663020	666459	-	0.308607	+:+:-
lncRNA	DDB_G0281401	chr3	4429232	4433391	+	0.660248	CUFF_2745_1	chr3	4428138	4429221	-	DDB_G0281399	chr3	4424611	4426259	-	0.222834	+:-:-
lncRNA	DDB_G0281499	chr3	4621318	4626772	+	0.0297244	CUFF_2777_1	chr3	4620629	4620891	-	DDB_G0281497	chr3	4615481	4617145	-	0.278666	+:-:-
lncRNA	DDB_G0277705	chr2	8352571	8354094	-	0.231455	CUFF_1953_1	chr2	8350844	8351081	+	DDB_G0277681	chr2	8349001	8350656	-	0.46291	-:+:-
lncRNA	DDB_G0274293	chr2	4065363	4066961	+	-0.0771517	CUFF_1254_1	chr2	4065000	4065259	-	DDB_G0274725	chr2	4063639	4064346	-	0	+:-:-
lncRNA	DDB_G0272188	chr2	1507098	1507464	+	0.21594	CUFF_931_1	chr2	1505877	1506318	+	DDB_G0272418	chr2	1503629	1504469	-	-0.56372	+:+:-
lncRNA	DDB_G0282995	chr4	113431	114507	+	0.0872424	CUFF_3066_1	chr4	111958	112712	-	DDB_G0282993	chr4	110200	111541	-	-0.161063	+:-:-
lncRNA	DDB_G0276571	chr2	6967980	6974410	+	-0.237795	CUFF_1692_1	chr2	6967178	6967965	-	DDB_G0276443	chr2	6959828	6964465	-	-0.263804	+:-:-
lncRNA	DDB_G0273077	chr2	2646033	2647664	+	-0.077651	CUFF_1132_1	chr2	2644541	2644821	-	DDB_G0273297	chr2	2643893	2644517	+	0.0537584	+:-:+
lncRNA	DDB_G0269398	chr1	2708681	2709448	-	0.0563823	CUFF_345_1	chr1	2705999	2706787	+	DDB_G0269204	chr1	2700289	2705516	-	-0.134691	-:+:-
lncRNA	DDB_G0269614	chr1	3146250	3147915	+	-0.231455	CUFF_405_1	chr1	3145621	3145862	-	DDB_G0270578	chr1	3141822	3144837	-	0.385758	+:-:-
lncRNA	DDB_G0278407	chr3	833181	836091	+	0.292685	CUFF_2133_1	chr3	832782	833104	-	DDB_G0278405	chr3	830272	832065	+	-0.0597316	+:-:+
lncRNA	DDB_G0275399	chr2	5375069	5381793	+	-0.326968	CUFF_1445_1	chr2	5374046	5374300	+	DDB_G0275333	chr2	5369983	5371533	-	-0.0743109	+:+:-
lncRNA	DDB_G0279649	chr3	2363863	2368238	+	0.0594488	CUFF_2362_1	chr3	2363166	2363581	-	DDB_G0279647	chr3	2361407	2362691	+	0.349261	+:-:+
lncRNA	DDB_G0294002	chr6	3600862	3602226	-	0.419364	CUFF_5228_1	chr6	3592034	3592589	+	DDB_G0293950	chr6	3562548	3563694	+	0.385758	-:+:+
lncRNA	DDB_G0267696	chr1	622339	622954	-	0.0260088	CUFF_72_1	chr1	620042	620549	+	DDB_G0268316	chr1	613392	617600	-	-0.360408	-:+:-
lncRNA	DDB_G0281443	chr3	4509300	4511664	+	0.436212	CUFF_2757_1	chr3	4508481	4509293	-	DDB_G0281441	chr3	4502255	4507222	-	0.416079	+:-:-
lncRNA	DDB_G0285421	chr4	3514189	3517814	+	0.234926	CUFF_3634_1	chr4	3512767	3514108	-	DDB_G0285637	chr4	3510010	3512490	-	0.140956	+:-:-
lncRNA	DDB_G0288123	chr5	1076323	1079112	+	0.0563823	CUFF_4092_1	chr5	1074898	1075705	-	DDB_G0288121	chr5	1069064	1073905	+	0.294441	+:-:+
lncRNA	DDB_G0271572	chr2	601251	605014	-	-0.469767	CUFF_773_1	chr2	599180	600204	+	DDB_G0271640	chr2	597228	599171	-	0.577142	-:+:-
lncRNA	DDB_G0293310	chr6	2747762	2747941	-	0.351866	CUFF_5064_1	chr6	2509810	2510505	+	DDB_G0293054	chr6	2404735	2406126	+	-0.131559	-:+:+
lncRNA	DDB_G0282189	chr3	5574241	5576373	+	-0.154303	CUFF_2921_1	chr3	5571777	5572031	+	DDB_G0282247	chr3	5570015	5571588	-	0.0771517	+:+:-
lncRNA	DDB_G0289151	chr5	2425624	2428557	-	0.50903	CUFF_4307_1	chr5	2423098	2423685	+	DDB_G0289119	chr5	2420542	2422700	-	0.00743109	-:+:-
lncRNA	DDB_G0276333	chr2	6717804	6719262	-	0.139771	CUFF_1655_1	chr2	6716865	6717386	+	DDB_G0276371	chr2	6706766	6713836	-	0.200921	-:+:-
lncRNA	DDB_G0286485	chr4	4551311	4552764	+	0.313235	CUFF_3796_1	chr4	4533766	4534266	-	DDB_G0286351	chr4	4526380	4528203	-	-0.062647	+:-:-
lncRNA	DDB_G0278995	chr3	1494607	1498054	+	-0.506671	CUFF_2234_1	chr3	1492091	1492521	-	DDB_G0278993	chr3	1489337	1490448	+	-0.393648	+:-:+
lncRNA	DDB_G0279455	chr3	2074339	2075435	+	0.309031	CUFF_2312_1	chr3	2073733	2074165	-	DDB_G0279453	chr3	2068536	2071742	-	-0.231455	+:-:-
lncRNA	DDB_G0287969	chr5	912043	914306	+	0.68094	CUFF_4069_1	chr5	908315	909142	-	DDB_G0287967	chr5	902212	904687	+	0.382282	+:-:+
lncRNA	DDB_G0279243	chr3	1820687	1822408	-	-0.154303	CUFF_2277_1	chr3	1818235	1818499	+	DDB_G0279241	chr3	1814829	1818189	-	0.385758	-:+:-
lncRNA	DDB_G0272218	chr2	1690375	1692183	+	0.412426	CUFF_957_1	chr2	1688990	1690368	-	DDB_G0272300	chr2	1684996	1687060	-	0.252657	+:-:-
lncRNA	DDB_G0273481	chr2	2951458	2953693	+	-0.0771517	CUFF_1186_2	chr2	2947802	2949185	+	DDB_G0273479	chr2	2945279	2947444	-	0.308607	+:+:-
lncRNA	DDB_G0275679	chr2	5709701	5714246	-	-0.0705954	CUFF_1510_1	chr2	5706733	5708036	+	DDB_G0275445	chr2	5702027	5704162	-	0.0260088	-:+:-
lncRNA	DDB_G0271778	chr2	895254	896937	+	0.445521	CUFF_827_1	chr2	894629	895184	-	DDB_G0271774	chr2	890518	891898	+	-0.0873571	+:-:+
lncRNA	DDB_G0277725	chr2	8379878	8380941	-	-0.594488	CUFF_1957_1	chr2	8379136	8379571	+	DDB_G0277723	chr2	8375987	8377795	-	-0.215502	-:+:-
lncRNA	DDB_G0289157	chr5	2432359	2434043	+	0.42279	CUFF_4308_1	chr5	2428661	2429221	+	DDB_G0289151	chr5	2425624	2428557	-	0.650963	+:+:-
lncRNA	DDB_G0269300	chr1	2481510	2482781	+	-0.040871	CUFF_315_1	chr1	2480317	2480609	+	DDB_G0269298	chr1	2476607	2480100	-	0.653936	+:+:-
lncRNA	DDB_G0273367	chr2	2754939	2755304	+	0.384371	CUFF_1152_1	chr2	2753463	2753802	-	DDB_G0273365	chr2	2750963	2752978	+	0.518262	+:-:+
lncRNA	DDB_G0279623	chr3	2329430	2329918	-	-0.308607	CUFF_2354_1	chr3	2328953	2329174	+	DDB_G0279621	chr3	2327562	2328077	-	-0.308607	-:+:-
lncRNA	DDB_G0284179	chr4	1643184	1645262	-	0.46291	CUFF_3311_1	chr4	1642115	1642465	+	DDB_G0284139	chr4	1640056	1641798	-	-0.308607	-:+:-
lncRNA	DDB_G0286413	chr4	4443400	4444466	+	0.820676	CUFF_3781_1	chr4	4440592	4442305	-	DDB_G0286467	chr4	4434479	4438712	+	0.770558	+:-:+
lncRNA	DDB_G0292422	chr6	1580488	1582823	-	0.646997	CUFF_4882_1	chr6	1338416	1338703	+	DDB_G0292060	chr6	1125152	1126000	+	0.73598	-:+:+
lncRNA	DDB_G0284019	chr4	1444241	1446775	-	-0.0873571	CUFF_3274_1	chr4	1442515	1442823	+	DDB_G0284025	chr4	1440123	1442348	-	0.200921	-:+:-
lncRNA	DDB_G0282307	chr3	5618181	5618719	-	0.359443	CUFF_2929_1	chr3	5616553	5617418	+	DDB_G0282305	chr3	5613858	5616404	-	0.629837	-:+:-
lncRNA	DDB_G0283501	chr4	665243	665515	+	0.476177	CUFF_3142_1	chr4	664566	664769	-	DDB_G0283421	chr4	663424	663692	+	0.310316	+:-:+
lncRNA	DDB_G0293950	chr6	3562548	3563694	+	-0.0156618	CUFF_5221_1	chr6	3526667	3528116	+	DDB_G0293798	chr6	3324262	3324756	+	0.350823	+:+:+
lncRNA	DDB_G0278005	chr3	151993	153090	-	0.0238926	CUFF_2007_1	chr3	148777	149925	+	DDB_G0278003	chr3	147404	148477	-	0.304631	-:+:-
lncRNA	DDB_G0270268	chr1	4540670	4542577	+	0.486933	CUFF_637_1	chr1	4538508	4539687	+	DDB_G0270266	chr1	4534905	4537648	-	0.401651	+:+:-
lncRNA	DDB_G0276549	chr2	6867377	6870420	+	-0.163484	CUFF_1680_1	chr2	6866871	6867142	-	DDB_G0276497	chr2	6865567	6866037	-	-0.259898	+:-:-
lncRNA	DDB_G0271678	chr2	809928	811771	+	-0.11349	CUFF_807_1	chr2	808588	809172	+	DDB_G0271812	chr2	805322	807046	-	0.161275	+:+:-
lncRNA	DDB_G0282895	chr3	6249781	6254932	+	-0.22698	CUFF_3029_1	chr3	6248853	6249602	-	DDB_G0282381	chr3	6243320	6247805	-	-0.244899	+:-:-
lncRNA	DDB_G0273271	chr2	2514908	2516741	+	0.469403	CUFF_1110_1	chr2	2513586	2513993	+	DDB_G0273065	chr2	2511465	2512226	-	0.0771517	+:+:-
lncRNA	DDB_G0275001	chr2	4873769	4874332	+	0.288176	CUFF_1363_1	chr2	4872944	4873265	+	DDB_G0274165	chr2	4870104	4872587	-	0.476117	+:+:-
lncRNA	DDB_G0281339	chr3	4368638	4369552	+	0.364124	CUFF_2728_1	chr3	4367841	4368138	-	DDB_G0281293	chr3	4362245	4363103	-	0.182062	+:-:-
lncRNA	DDB_G0270758	chr1	4456371	4457089	+	0.269382	CUFF_618_1	chr1	4450589	4451783	+	DDB_G0270756	chr1	4446395	4449415	-	0.660926	+:+:-
lncRNA	DDB_G0285355	chr4	3164414	3165004	+	-0.107375	CUFF_3571_1	chr4	3161936	3162548	+	DDB_G0285403	chr4	3157812	3161532	-	0.389235	+:+:-
lncRNA	DDB_G0279901	chr3	2668171	2669593	-	0.0811518	CUFF_2400_1	chr3	2665998	2666598	+	DDB_G0279877	chr3	2664394	2665872	-	0.154303	-:+:-
lncRNA	DDB_G0284291	chr4	1839037	1839336	-	0.167248	CUFF_3362_1	chr4	1838239	1838892	+	DDB_G0284289	chr4	1835474	1837830	-	-0.0597316	-:+:-
lncRNA	DDB_G0269236	chr1	2627248	2628493	+	0.131409	CUFF_332_1	chr1	2622183	2623128	+	DDB_G0269364	chr1	2612482	2622117	-	0.0358389	+:+:-
lncRNA	DDB_G0272202	chr2	1651021	1652935	+	-0.553617	CUFF_951_1	chr2	1649042	1649358	+	DDB_G0272106	chr2	1646887	1648400	-	0.731963	+:+:-
lncRNA	DDB_G0292984	chr6	2259430	2259651	-	0.75614	CUFF_4998_1	chr6	2132584	2133062	+	DDB_G0292742	chr6	2074742	2077686	+	0.131036	-:+:+
lncRNA	DDB_G0272406	chr2	1486400	1489629	+	0.563823	CUFF_928_1	chr2	1485476	1486084	-	DDB_G0272138	chr2	1483407	1484594	+	0.397808	+:-:+
lncRNA	DDB_G0288321	chr5	1385100	1386562	+	-0.691092	CUFF_4142_1	chr5	1382227	1382819	+	DDB_G0288307	chr5	1376942	1381956	-	0.538754	+:+:-
lncRNA	DDB_G0280031	chr3	2870918	2874097	-	0.0885823	CUFF_2436_1	chr3	2867688	2869163	+	DDB_G0280007	chr3	2864348	2867566	-	0.718733	-:+:-
lncRNA	DDB_G0267638	chr1	464992	474506	+	0.358389	CUFF_55_1	chr1	458591	459854	+	DDB_G0267636	chr1	451992	454102	-	0.483826	+:+:-
lncRNA	DDB_G0292422	chr6	1580488	1582823	-	0.611525	CUFF_4901_1	chr6	1451404	1451896	-	DDB_G0292060	chr6	1125152	1126000	+	-0.156517	-:-:+
lncRNA	DDB_G0291800	chr6	768935	769522	-	0.53592	CUFF_4791_1	chr6	627440	629390	+	DDB_G0291596	chr6	588031	589494	+	-0.0662994	-:+:+
lncRNA	DDB_G0289157	chr5	2432359	2434043	+	-0.154303	CUFF_4309_1	chr5	2430083	2430397	+	DDB_G0289151	chr5	2425624	2428557	-	-0.231455	+:+:-
lncRNA	DDB_G0284701	chr4	2371416	2372808	-	-0.384371	CUFF_3446_1	chr4	2367427	2369003	-	DDB_G0284699	chr4	2362420	2366575	-	0.148507	-:-:-
lncRNA	DDB_G0273077	chr2	2646033	2647664	+	0.393107	CUFF_1133_1	chr2	2644978	2645443	-	DDB_G0273297	chr2	2643893	2644517	+	-0.445521	+:-:+
lncRNA	DDB_G0283591	chr4	783267	784202	+	-0.576352	CUFF_3168_1	chr4	779538	780173	+	DDB_G0283483	chr4	775937	777399	-	-0.228662	+:+:-
lncRNA	DDB_G0270566	chr1	3070710	3072419	+	0.303838	CUFF_397_1	chr1	3069618	3070307	-	DDB_G0269582	chr1	3066210	3069104	+	0.607676	+:-:+
lncRNA	DDB_G0284843	chr4	2515068	2515796	+	0.456571	CUFF_3461_1	chr4	2513607	2514488	-	DDB_G0284841	chr4	2510140	2513041	+	0.222506	+:-:+
lncRNA	DDB_G0282941	chr4	24418	26871	+	-0.131036	CUFF_3056_1	chr4	24020	24347	-	DDB_G0282939	chr4	22195	23766	-	-0.0349428	+:-:-
lncRNA	DDB_G0284567	chr4	2159197	2161333	+	-0.357088	CUFF_3410_1	chr4	2157375	2158033	-	DDB_G0284539	chr4	2152696	2155778	-	0.206735	+:-:-
lncRNA	DDB_G0293796	chr6	3323921	3324064	+	0.148711	CUFF_5128_1	chr6	2971814	2972119	+	DDB_G0293362	chr6	2790501	2790895	+	-0.122663	+:+:+
lncRNA	DDB_G0290449	chr5	4015567	4016572	-	0.308607	CUFF_4557_1	chr5	3950339	3950952	+	DDB_G0289837	chr5	3338795	3340114	+	0.463547	-:+:+
lncRNA	DDB_G0277989	chr3	119614	124962	+	0.436785	CUFF_2002_1	chr3	118390	118736	+	DDB_G0277987	chr3	114291	118239	-	0.620235	+:+:-
lncRNA	DDB_G0278215	chr3	484147	490075	+	-0.0185777	CUFF_2068_1	chr3	482983	483639	-	DDB_G0278213	chr3	481110	482678	+	0.185777	+:-:+
lncRNA	DDB_G0277269	chr2	7864423	7868216	+	-0.46291	CUFF_1860_1	chr2	7863582	7864092	-	DDB_G0277361	chr2	7860770	7861876	+	0.154303	+:-:+
lncRNA	DDB_G0289069	chr5	2306273	2307050	+	-0.0262432	CUFF_4289_1	chr5	2304426	2304779	+	DDB_G0289053	chr5	2302813	2304352	-	0.349428	+:+:-
lncRNA	DDB_G0280605	chr3	3563786	3564293	+	-0.0437387	CUFF_2555_1	chr3	3562487	3562821	+	DDB_G0280603	chr3	3559151	3562381	-	0.192186	+:+:-
lncRNA	DDB_G0286173	chr4	4103161	4104872	+	0.294441	CUFF_3724_1	chr4	4099952	4100551	-	DDB_G0286171	chr4	4097397	4098012	-	-0.137823	+:-:-
lncRNA	DDB_G0278629	chr3	459553	461950	+	-0.134219	CUFF_2060_1	chr3	455226	456867	+	DDB_G0278197	chr3	448708	454535	-	0.288571	+:+:-
lncRNA	DDB_G0282867	chr3	6322173	6323255	-	-0.0262071	CUFF_3041_1	chr3	6321140	6321420	+	DDB_G0282865	chr3	6320360	6321049	-	0.524142	-:+:-
lncRNA	DDB_G0290911	chr5	4739761	4739993	-	0.303651	CUFF_4656_1	chr5	4727333	4728352	-	DDB_G0347551	chr5	4720437	4722491	+	0.275793	-:-:+
lncRNA	DDB_G0284255	chr4	1777902	1780775	+	0.356074	CUFF_3348_1	chr4	1769796	1771464	-	DDB_G0284321	chr4	1760065	1764027	+	0.192167	+:-:+
lncRNA	DDB_G0276183	chr2	6408604	6409503	-	0.203739	CUFF_1604_1	chr2	6405478	6405812	+	DDB_G0276147	chr2	6401716	6404742	-	0.515407	-:+:-
lncRNA	DDB_G0276579	chr2	7002973	7003576	-	-0.0335548	CUFF_1699_1	chr2	7001409	7002079	+	DDB_G0276577	chr2	6994954	6998137	-	-0.0134219	-:+:-
lncRNA	DDB_G0283345	chr4	539820	543347	+	-0.126329	CUFF_3127_1	chr4	537998	539010	-	DDB_G0283265	chr4	530684	534789	+	-0.312106	+:-:+
lncRNA	DDB_G0274379	chr2	4375605	4376528	+	0.555504	CUFF_1296_1	chr2	4373892	4374252	+	DDB_G0274899	chr2	4368652	4373547	-	0.645101	+:+:-
lncRNA	DDB_G0288967	chr5	2179762	2182568	+	0.218393	CUFF_4270_1	chr5	2179378	2179730	-	DDB_G0288965	chr5	2174329	2176481	-	-0.270807	+:-:-
lncRNA	DDB_G0276333	chr2	6717804	6719262	-	-0.083801	CUFF_1653_1	chr2	6714222	6715240	+	DDB_G0276371	chr2	6706766	6713836	-	0.286079	-:+:-
lncRNA	DDB_G0286485	chr4	4551311	4552764	+	0.143649	CUFF_3795_1	chr4	4529506	4530525	-	DDB_G0286351	chr4	4526380	4528203	-	0.0718243	+:-:-
lncRNA	DDB_G0278629	chr3	459553	461950	+	-0.783088	CUFF_2061_1	chr3	457849	458540	+	DDB_G0278197	chr3	448708	454535	-	0.510573	+:+:-
lncRNA	DDB_G0277999	chr3	144948	146199	-	0.419735	CUFF_2005_1	chr3	143524	144406	+	DDB_G0277879	chr3	140895	142743	-	0.488647	-:+:-
lncRNA	DDB_G0284177	chr4	1658818	1662279	+	0.260088	CUFF_3314_1	chr4	1657723	1658800	-	DDB_G0284175	chr4	1653717	1656680	+	-0.234079	+:-:+
lncRNA	DDB_G0273373	chr2	2781320	2781776	+	0.142451	CUFF_1156_1	chr2	2780237	2780583	-	DDB_G0273257	chr2	2775403	2779257	+	0.262071	+:-:+
lncRNA	DDB_G0273095	chr2	2590732	2591358	+	0.385758	CUFF_1119_1	chr2	2589926	2590218	+	DDB_G0273097	chr2	2586710	2588480	-	0	+:+:-
lncRNA	DDB_G0280393	chr3	3254509	3256772	+	0.46291	CUFF_2501_1	chr3	3253231	3253501	+	DDB_G0280319	chr3	3249762	3253025	-	0.308607	+:+:-
lncRNA	DDB_G0275275	chr2	5161132	5162962	+	0.808146	CUFF_1409_1	chr2	5158223	5159807	-	DDB_G0275085	chr2	5154689	5157539	+	-0.444794	+:-:+
lncRNA	DDB_G0288951	chr5	2077569	2080523	+	0.599109	CUFF_4250_1	chr5	2073257	2074257	-	DDB_G0288873	chr5	2065550	2070113	-	0.243035	+:-:-
lncRNA	DDB_G0288277	chr5	1329697	1332090	-	0.179195	CUFF_4135_1	chr5	1328286	1328836	+	DDB_G0288249	chr5	1323200	1327954	-	-0.125436	-:+:-
lncRNA	DDB_G0287479	chr5	323189	325069	-	0.232737	CUFF_3984_1	chr5	322512	322763	+	DDB_G0287459	chr5	318028	320988	-	0.308607	-:+:-
lncRNA	DDB_G0274221	chr2	4737491	4748865	+	-0.268792	CUFF_1347_1	chr2	4736565	4737305	-	DDB_G0274975	chr2	4730779	4736010	-	-0.232953	+:-:-
lncRNA	DDB_G0273351	chr2	2663113	2668443	-	0.385758	CUFF_1136_1	chr2	2662753	2663081	+	DDB_G0273299	chr2	2652628	2654045	+	-0.0771517	-:+:+
lncRNA	DDB_G0272350	chr2	1700447	1702624	+	0.496611	CUFF_959_1	chr2	1697918	1699009	-	DDB_G0272220	chr2	1693684	1696444	+	0.557009	+:-:+
lncRNA	DDB_G0281557	chr3	4777368	4781526	+	0.739394	CUFF_2800_1	chr3	4776547	4776894	-	DDB_G0281659	chr3	4774706	4775113	+	-0.594488	+:-:+
lncRNA	DDB_G0268078	chr1	1417972	1419590	+	0.215034	CUFF_180_1	chr1	1416863	1417773	-	DDB_G0268076	chr1	1414125	1415255	-	-0.0119463	+:-:-
lncRNA	DDB_G0286389	chr4	4400738	4401424	-	-0.0349428	CUFF_3771_1	chr4	4396893	4397671	+	DDB_G0286387	chr4	4394653	4396384	-	-0.0262071	-:+:-
lncRNA	DDB_G0273033	chr2	2328058	2332874	+	0.285044	CUFF_1071_1	chr2	2326226	2327227	-	DDB_G0273031	chr2	2322900	2323694	+	-0.397808	+:-:+
lncRNA	DDB_G0279559	chr3	2257247	2260974	-	0.231455	CUFF_2344_1	chr3	2254161	2254892	+	DDB_G0279557	chr3	2250584	2252799	-	0.46291	-:+:-
lncRNA	DDB_G0292060	chr6	1125152	1126000	+	0.521722	CUFF_4836_1	chr6	998737	999108	-	DDB_G0291910	chr6	923283	924659	+	-0.594488	+:-:+
lncRNA	DDB_G0274255	chr2	4120597	4124065	+	0.152337	CUFF_1262_1	chr2	4118799	4120287	-	DDB_G0274841	chr2	4112099	4117807	+	0.00371555	+:-:+
lncRNA	DDB_G0277439	chr2	8066558	8068733	+	-0.299555	CUFF_1892_1	chr2	8063431	8064935	-	DDB_G0277419	chr2	8052660	8060701	-	0.0282599	+:-:-
lncRNA	DDB_G0268030	chr1	1334449	1338114	-	0.107375	CUFF_163_1	chr1	1333674	1334246	+	DDB_G0267392	chr1	1331239	1333035	-	0.20804	-:+:-
lncRNA	DDB_G0276883	chr2	7189408	7191733	+	-0.147641	CUFF_1730_1	chr2	7187493	7188214	-	DDB_G0276925	chr2	7185219	7186104	-	-0.288571	+:-:-
lncRNA	DDB_G0289825	chr5	3292116	3292651	+	0.0657047	CUFF_4406_1	chr5	2979780	2980648	-	DDB_G0289447	chr5	2840200	2846157	-	0.459933	+:-:-
lncRNA	DDB_G0269166	chr1	3436536	3441900	+	-0.231455	CUFF_461_1	chr1	3435756	3436481	-	DDB_G0270826	chr1	3432396	3434782	+	-0.385758	+:-:+
lncRNA	DDB_G0292502	chr6	1747364	1748056	+	-0.0442912	CUFF_4925_1	chr6	1623520	1623910	+	DDB_G0292422	chr6	1580488	1582823	-	-0.467275	+:+:-
lncRNA	DDB_G0282493	chr3	5845721	5847037	-	0.0809113	CUFF_2969_1	chr3	5843825	5844608	+	DDB_G0282491	chr3	5839851	5842502	-	0.430564	-:+:-
lncRNA	DDB_G0268750	chr1	2039946	2040221	+	0.776023	CUFF_257_1	chr1	2037605	2038352	-	DDB_G0268748	chr1	2035070	2036491	-	0.73297	+:-:-
lncRNA	DDB_G0271034	chr1	4256212	4260120	+	0.124343	CUFF_586_1	chr1	4253119	4254298	+	DDB_G0270112	chr1	4251451	4253061	-	0.163907	+:+:-
lncRNA	DDB_G0268116	chr1	1479679	1480888	-	-0.0174714	CUFF_188_1	chr1	1478375	1478844	+	DDB_G0268432	chr1	1475254	1478148	-	0.148507	-:+:-
lncRNA	DDB_G0276455	chr2	6800222	6801839	-	0.144485	CUFF_1668_1	chr2	6799196	6800203	+	DDB_G0276531	chr2	6795915	6798857	-	0.378549	-:+:-
lncRNA	DDB_G0285973	chr4	3894503	3895906	+	0.470427	CUFF_3688_1	chr4	3891724	3893333	-	DDB_G0285971	chr4	3886590	3887209	+	0.0275103	+:-:+
lncRNA	DDB_G0277391	chr2	7927670	7930066	+	-0.20064	CUFF_1871_1	chr2	7926276	7926686	-	DDB_G0277153	chr2	7923209	7924171	-	-0.196924	+:-:-
lncRNA	DDB_G0274339	chr2	3898333	3899689	+	-0.0174714	CUFF_1226_1	chr2	3897256	3897626	+	DDB_G0274577	chr2	3892978	3896936	-	-0.393107	+:+:-
lncRNA	DDB_G0287273	chr5	72820	74155	+	0.200921	CUFF_3951_1	chr5	71877	72252	+	DDB_G0287267	chr5	67613	69799	-	0.200921	+:+:-
lncRNA	DDB_G0285233	chr4	2981196	2983477	-	-0.308607	CUFF_3536_1	chr4	2977457	2977858	-	DDB_G0285161	chr4	2973018	2975319	-	-0.0771517	-:-:-
lncRNA	DDB_G0288751	chr5	1903969	1908946	+	-0.419314	CUFF_4221_1	chr5	1903410	1903823	-	DDB_G0288735	chr5	1895573	1897531	+	-0.375635	+:-:+
lncRNA	DDB_G0278267	chr3	586381	589126	+	0.192186	CUFF_2081_1	chr3	585368	586186	-	DDB_G0278265	chr3	581627	583695	+	0.2446	+:-:+
lncRNA	DDB_G0288259	chr5	1302980	1305635	+	0.221462	CUFF_4130_1	chr5	1302332	1302827	-	DDB_G0288271	chr5	1300715	1302137	-	-0.308704	+:-:-
lncRNA	DDB_G0284461	chr4	2003252	2005552	-	0.384371	CUFF_3391_1	chr4	2000476	2000915	+	DDB_G0284441	chr4	1997677	2000181	-	-0.104828	-:+:-
lncRNA	DDB_G0284255	chr4	1777902	1780775	+	0.314485	CUFF_3351_1	chr4	1776288	1777510	-	DDB_G0284321	chr4	1760065	1764027	+	0.0786214	+:-:+
lncRNA	DDB_G0289317	chr5	2634493	2636111	-	0.414371	CUFF_4342_1	chr5	2625190	2629024	-	DDB_G0289311	chr5	2622270	2624476	-	0.552495	-:-:-
lncRNA	DDB_G0269212	chr1	3029557	3034180	+	-0.412148	CUFF_392_1	chr1	3025774	3026778	+	DDB_G0269194	chr1	3020703	3025206	-	0.555504	+:+:-
lncRNA	DDB_G0286441	chr4	4511137	4512885	-	-0.1065	CUFF_3792_1	chr4	4510123	4510564	+	DDB_G0286479	chr4	4506469	4510076	-	0.263117	-:+:-
lncRNA	DDB_G0282817	chr3	6309404	6312689	+	0.213837	CUFF_3039_1	chr3	6307872	6308658	-	DDB_G0282855	chr3	6304937	6307397	+	0.121367	+:-:+
lncRNA	DDB_G0272250	chr2	1373618	1374599	+	0.231455	CUFF_912_1	chr2	1371299	1372086	+	DDB_G0272372	chr2	1367731	1371168	-	0.46291	+:+:-
lncRNA	DDB_G0286899	chr4	5047649	5050777	+	0.385758	CUFF_3880_1	chr4	5045607	5046257	-	DDB_G0286897	chr4	5040461	5045138	-	0.385758	+:-:-
lncRNA	DDB_G0286145	chr4	4130109	4131316	+	0.462992	CUFF_3731_1	chr4	4128910	4129749	-	DDB_G0286143	chr4	4126891	4128029	+	-0.0786214	+:-:+
lncRNA	DDB_G0274935	chr2	4555761	4557401	+	0.124343	CUFF_1323_1	chr2	4553696	4554959	-	DDB_G0274933	chr2	4548951	4549728	+	-0.288251	+:-:+
lncRNA	DDB_G0279909	chr3	2734597	2736770	+	-0.434583	CUFF_2413_1	chr3	2730983	2734582	-	DDB_G0279913	chr3	2725463	2730232	+	0.777234	+:-:+
lncRNA	DDB_G0280765	chr3	3715566	3718006	+	-0.497883	CUFF_2608_1	chr3	3710683	3711576	+	DDB_G0280763	chr3	3708667	3710631	-	-0.0260088	+:+:-
lncRNA	DDB_G0274935	chr2	4555761	4557401	+	0.118898	CUFF_1321_1	chr2	4551655	4552094	-	DDB_G0274933	chr2	4548951	4549728	+	0.0668798	+:-:+
lncRNA	DDB_G0282817	chr3	6309404	6312689	+	0.159769	CUFF_3040_1	chr3	6308802	6309223	-	DDB_G0282855	chr3	6304937	6307397	+	0.148622	+:-:+
lncRNA	DDB_G0270816	chr1	4879000	4880597	-	-0.152337	CUFF_694_1	chr1	4875445	4876297	+	DDB_G0270436	chr1	4873137	4875220	-	-0.10032	-:+:-
lncRNA	DDB_G0283455	chr4	724620	725186	-	0.00873571	CUFF_3155_1	chr4	717404	717813	+	DDB_G0283453	chr4	715640	717205	-	0.192186	-:+:-
lncRNA	DDB_G0284009	chr4	1428069	1429134	+	-0.00873571	CUFF_3270_1	chr4	1425650	1426062	+	DDB_G0283905	chr4	1423354	1425584	-	0.620235	+:+:-
lncRNA	DDB_G0267802	chr1	897809	898549	-	0.312413	CUFF_104_1	chr1	895910	897211	+	DDB_G0268354	chr1	891838	894228	-	0.291859	-:+:-
lncRNA	DDB_G0267696	chr1	622339	622954	-	-0.0771517	CUFF_71_1	chr1	618984	619451	+	DDB_G0268316	chr1	613392	617600	-	0.308607	-:+:-
lncRNA	DDB_G0270940	chr1	3508370	3509356	-	0.385758	CUFF_479_1	chr1	3505672	3506536	+	DDB_G0269124	chr1	3500588	3503767	-	0.231455	-:+:-
lncRNA	DDB_G0276693	chr2	7140104	7141108	+	0.0771517	CUFF_1722_1	chr2	7139625	7140067	-	DDB_G0276721	chr2	7137404	7138750	-	-0.46291	+:-:-
lncRNA	DDB_G0280547	chr3	3604056	3604451	+	0.314485	CUFF_2566_1	chr3	3600841	3601317	-	DDB_G0280643	chr3	3598294	3599733	-	0.157243	+:-:-
lncRNA	DDB_G0274181	chr2	4831162	4832097	+	0	CUFF_1357_1	chr2	4829603	4830054	+	DDB_G0274993	chr2	4824947	4827492	+	-0.231455	+:+:+
lncRNA	DDB_G0286463	chr4	4380273	4380590	+	0.0771517	CUFF_3767_1	chr4	4379041	4379498	+	DDB_G0286459	chr4	4373322	4378505	-	-0.0771517	+:+:-
lncRNA	DDB_G0271402	chr2	241165	243803	+	0.152337	CUFF_730_1	chr2	240349	240837	-	DDB_G0271240	chr2	234746	236537	+	0.0148622	+:-:+
lncRNA	DDB_G0269212	chr1	3029557	3034180	+	0.146951	CUFF_393_1	chr1	3027874	3029229	-	DDB_G0269194	chr1	3020703	3025206	-	-0.259991	+:-:-
lncRNA	DDB_G0274765	chr2	3770260	3771233	+	-0.284031	CUFF_1204_1	chr2	3015513	3016005	-	DDB_G0273487	chr2	3014131	3014933	-	0.46291	+:-:-
lncRNA	DDB_G0277213	chr2	7638955	7639970	+	0.483189	CUFF_1814_1	chr2	7638309	7638783	-	DDB_G0277307	chr2	7634314	7636910	-	0.00671096	+:-:-
lncRNA	DDB_G0290749	chr5	4537600	4538773	-	0.175933	CUFF_4618_1	chr5	4401751	4403131	-	DDB_G0290669	chr5	4316139	4317321	-	-0.213	-:-:-
lncRNA	DDB_G0272578	chr2	2374895	2378827	-	-0.222863	CUFF_1079_1	chr2	2372169	2373167	+	DDB_G0272797	chr2	2368968	2371359	-	0.0752162	-:+:-
lncRNA	DDB_G0280059	chr3	3188254	3190056	+	-0.148507	CUFF_2488_1	chr3	3186349	3186913	-	DDB_G0280267	chr3	3183979	3185311	+	0.148507	+:-:+
lncRNA	DDB_G0284863	chr4	2691906	2693567	+	-0.308607	CUFF_3485_1	chr4	2689852	2690313	+	DDB_G0284955	chr4	2684549	2689245	-	0.308607	+:+:-
lncRNA	DDB_G0286643	chr4	4778203	4780576	+	0.46291	CUFF_3838_1	chr4	4777697	4778171	-	DDB_G0286641	chr4	4774707	4775979	+	0.231455	+:-:+
lncRNA	DDB_G0292060	chr6	1125152	1126000	+	-0.219916	CUFF_4832_1	chr6	976487	977368	+	DDB_G0291910	chr6	923283	924659	+	0.422867	+:+:+
lncRNA	DDB_G0286467	chr4	4434479	4438712	+	0.563823	CUFF_3777_1	chr4	4431404	4432771	-	DDB_G0286411	chr4	4426368	4429367	-	0.134691	+:-:-
lncRNA	DDB_G0268428	chr1	1402456	1404546	+	-0.231455	CUFF_176_1	chr1	1401784	1402256	-	DDB_G0268070	chr1	1399546	1400979	-	-0.231455	+:-:-
lncRNA	DDB_G0284637	chr4	2269967	2271619	+	-0.32967	CUFF_3429_1	chr4	2268413	2269887	-	DDB_G0284635	chr4	2267233	2267532	-	-0.0828742	+:-:-
lncRNA	DDB_G0290749	chr5	4537600	4538773	-	-0.0833333	CUFF_4634_1	chr5	4499157	4499587	-	DDB_G0290669	chr5	4316139	4317321	-	0.385758	-:-:-
lncRNA	DDB_G0280765	chr3	3715566	3718006	+	0.154303	CUFF_2609_1	chr3	3712238	3712638	+	DDB_G0280763	chr3	3708667	3710631	-	0.46291	+:+:-
lncRNA	DDB_G0285645	chr4	3531932	3533242	-	0.434428	CUFF_3639_1	chr4	3528571	3529866	+	DDB_G0285787	chr4	3526607	3526907	-	0.031497	-:+:-
lncRNA	DDB_G0285839	chr4	3698143	3699668	+	0.395387	CUFF_3659_1	chr4	3697095	3697569	+	DDB_G0285817	chr4	3695620	3696444	-	0.413488	+:+:-
lncRNA	DDB_G0278209	chr3	475574	477682	+	-0.174714	CUFF_2067_1	chr3	474593	475069	-	DDB_G0278205	chr3	473374	473946	-	0.270807	+:-:-
lncRNA	DDB_G0281343	chr3	4376038	4378565	+	0.429501	CUFF_2731_1	chr3	4375401	4375904	-	DDB_G0281371	chr3	4372875	4374176	-	-0.14093	+:-:-
lncRNA	DDB_G0284863	chr4	2691906	2693567	+	0	CUFF_3486_1	chr4	2690992	2691346	-	DDB_G0284955	chr4	2684549	2689245	-	0.0771517	+:-:-
lncRNA	DDB_G0288251	chr5	1284583	1289862	+	0.371555	CUFF_4127_1	chr5	1282644	1283152	-	DDB_G0288227	chr5	1280700	1282179	+	-0.0668798	+:-:+
lncRNA	DDB_G0288755	chr5	1923643	1925769	+	0.203087	CUFF_4223_1	chr5	1919933	1921980	-	DDB_G0288749	chr5	1916080	1917777	-	-0.394228	+:-:-
lncRNA	DDB_G0293950	chr6	3562548	3563694	+	-0.0524142	CUFF_5215_1	chr6	3489346	3489876	-	DDB_G0293798	chr6	3324262	3324756	+	0.209657	+:-:+
lncRNA	DDB_G0268046	chr1	1352853	1352990	+	-0.410975	CUFF_167_1	chr1	1351380	1351876	+	DDB_G0268044	chr1	1347890	1350468	-	-0.0668798	+:+:-
lncRNA	DDB_G0271642	chr2	614231	614775	+	-0.553617	CUFF_777_1	chr2	612147	612654	+	DDB_G0271500	chr2	608312	611935	-	-0.0891731	+:+:-
lncRNA	DDB_G0274191	chr2	4805683	4809360	+	0.0873571	CUFF_1352_1	chr2	4804720	4805197	-	DDB_G0274205	chr2	4800486	4801553	-	-0.419314	+:-:-
lncRNA	DDB_G0279461	chr3	2082919	2086134	+	0.497935	CUFF_2315_1	chr3	2082323	2082866	-	DDB_G0279459	chr3	2077799	2081114	-	-0.165978	+:-:-
lncRNA	DDB_G0286991	chr4	5177493	5178949	+	-0.429501	CUFF_3898_1	chr4	5176920	5177446	-	DDB_G0286989	chr4	5175729	5176130	+	0.0134219	+:-:+
lncRNA	DDB_G0281203	chr3	4198488	4199620	-	0.275149	CUFF_2694_1	chr3	4194728	4197628	+	DDB_G0281327	chr3	4193116	4194082	+	-0.0603986	-:+:+
lncRNA	DDB_G0277831	chr3	498291	499717	+	0.107751	CUFF_2070_1	chr3	497033	497581	-	DDB_G0278221	chr3	495104	495607	+	0.0840261	+:-:+
lncRNA	DDB_G0284275	chr4	1820423	1821487	+	0	CUFF_3358_1	chr4	1819521	1820003	+	DDB_G0284187	chr4	1813905	1819443	-	0.46291	+:+:-
lncRNA	DDB_G0292984	chr6	2259430	2259651	-	-0.00453815	CUFF_5006_1	chr6	2180723	2181552	-	DDB_G0292742	chr6	2074742	2077686	+	-0.409368	-:-:+
lncRNA	DDB_G0272480	chr2	1751987	1756272	-	-0.231731	CUFF_966_1	chr2	1749481	1750856	+	DDB_G0272476	chr2	1747963	1748470	-	0.34477	-:+:-
lncRNA	DDB_G0275295	chr2	5253249	5254548	+	-0.0771517	CUFF_1425_1	chr2	5252388	5252872	-	DDB_G0275047	chr2	5250735	5251439	-	-0.46291	+:-:-
lncRNA	DDB_G0284597	chr4	2205667	2207051	-	-0.731963	CUFF_3416_1	chr4	2194621	2195140	+	DDB_G0284591	chr4	2189321	2193096	-	0.635359	-:+:-
lncRNA	DDB_G0292060	chr6	1125152	1126000	+	0.73598	CUFF_4833_1	chr6	981358	981875	+	DDB_G0291910	chr6	923283	924659	+	-0.384371	+:+:+
lncRNA	DDB_G0289099	chr5	2356325	2358751	+	0.457323	CUFF_4299_1	chr5	2355085	2355967	-	DDB_G0289111	chr5	2353928	2354869	+	0.347691	+:-:+
lncRNA	DDB_G0272428	chr2	1548946	1553529	+	0.503322	CUFF_935_1	chr2	1542434	1544596	-	DDB_G0272426	chr2	1535421	1537020	+	0.56372	+:-:+
lncRNA	DDB_G0286651	chr4	4791776	4792931	+	-0.308607	CUFF_3841_1	chr4	4790835	4791206	+	DDB_G0286649	chr4	4789671	4790625	-	0.231455	+:+:-
lncRNA	DDB_G0288755	chr5	1923643	1925769	+	0.0854576	CUFF_4224_1	chr5	1922637	1923284	-	DDB_G0288749	chr5	1916080	1917777	-	-0.0371555	+:-:-
lncRNA	DDB_G0282295	chr3	5639999	5641144	+	0.107751	CUFF_2935_1	chr3	5638150	5639050	+	DDB_G0282289	chr3	5632424	5637271	-	0.0520177	+:+:-
lncRNA	DDB_G0286073	chr4	4028900	4030537	+	-0.553617	CUFF_3710_1	chr4	4028321	4028857	-	DDB_G0286071	chr4	4026106	4026533	-	-0.104035	+:-:-
lncRNA	DDB_G0268054	chr1	1365318	1365947	-	-0.235864	CUFF_169_1	chr1	1363646	1364178	+	DDB_G0268052	chr1	1359896	1363000	-	0.0960928	-:+:-
lncRNA	DDB_G0284971	chr4	2726690	2727950	+	-0.231455	CUFF_3493_1	chr4	2724931	2725350	+	DDB_G0285065	chr4	2722034	2723623	-	0.46291	+:+:-
lncRNA	DDB_G0275421	chr2	5459788	5463748	+	-0.0693526	CUFF_1464_1	chr2	5458242	5459562	-	DDB_G0275419	chr2	5454847	5456469	-	0.0491247	+:-:-
lncRNA	DDB_G0283605	chr4	868454	873263	+	-0.0371555	CUFF_3181_1	chr4	867184	867729	+	DDB_G0283581	chr4	863530	865415	-	-0.107751	+:+:-
lncRNA	DDB_G0273463	chr2	3006071	3007438	-	0.0780265	CUFF_1201_1	chr2	3004993	3005827	+	DDB_G0273439	chr2	3000942	3004624	-	-0.404995	-:+:-
lncRNA	DDB_G0279599	chr3	2212555	2214319	+	0.717101	CUFF_2333_1	chr3	2209521	2211737	+	DDB_G0279529	chr3	2206682	2208577	-	0.717101	+:+:-
lncRNA	DDB_G0270412	chr1	4819722	4821704	+	0.155302	CUFF_683_1	chr1	4818403	4818979	+	DDB_G0270410	chr1	4811940	4818335	-	0.161275	+:+:-
lncRNA	DDB_G0273481	chr2	2951458	2953693	+	0.0960928	CUFF_1187_1	chr2	2949302	2949859	+	DDB_G0273479	chr2	2945279	2947444	-	0.506671	+:+:-
lncRNA	DDB_G0283837	chr4	1195917	1198139	+	0.736018	CUFF_3246_1	chr4	1194807	1195362	+	DDB_G0283891	chr4	1193106	1194623	-	-0.635359	+:+:-
lncRNA	DDB_G0271784	chr2	706981	708744	+	0.0462351	CUFF_790_1	chr2	702196	703528	-	DDB_G0271592	chr2	697134	699280	-	-0.0722423	+:-:-
lncRNA	DDB_G0285645	chr4	3531932	3533242	-	0.0772579	CUFF_3640_1	chr4	3529924	3530446	+	DDB_G0285787	chr4	3526607	3526907	-	-0.0775791	-:+:-
lncRNA	DDB_G0276333	chr2	6717804	6719262	-	0.148507	CUFF_1654_1	chr2	6715475	6716095	+	DDB_G0276371	chr2	6706766	6713836	-	-0.0436785	-:+:-
lncRNA	DDB_G0288575	chr5	1706213	1706703	+	0.2446	CUFF_4185_1	chr5	1704871	1705486	-	DDB_G0288573	chr5	1700402	1701204	+	0.349428	+:-:+
lncRNA	DDB_G0290749	chr5	4537600	4538773	-	-0.188465	CUFF_4627_1	chr5	4423377	4424367	-	DDB_G0290669	chr5	4316139	4317321	-	-0.436212	-:-:-
lncRNA	DDB_G0280491	chr3	3445379	3448072	+	-0.163484	CUFF_2536_1	chr3	3442460	3444308	-	DDB_G0280489	chr3	3437042	3438999	+	0.34183	+:-:+
lncRNA	DDB_G0291910	chr6	923283	924659	+	-0.0771517	CUFF_4812_1	chr6	789965	790507	-	DDB_G0291800	chr6	768935	769522	-	-0.231455	+:-:-
lncRNA	DDB_G0292742	chr6	2074742	2077686	+	-0.594488	CUFF_4980_1	chr6	2024458	2025540	+	DDB_G0292632	chr6	1872495	1874375	+	0.300959	+:+:+
lncRNA	DDB_G0271850	chr2	957017	959218	+	0.404995	CUFF_845_1	chr2	954309	954879	-	DDB_G0271848	chr2	946406	947600	+	-0.349261	+:-:+
lncRNA	DDB_G0270940	chr1	3508370	3509356	-	0.731963	CUFF_477_1	chr1	3504975	3505481	+	DDB_G0269124	chr1	3500588	3503767	-	0.698523	-:+:-
lncRNA	DDB_G0267638	chr1	464992	474506	+	0.167248	CUFF_54_1	chr1	454357	457415	+	DDB_G0267636	chr1	451992	454102	-	0.274765	+:+:-
lncRNA	DDB_G0274935	chr2	4555761	4557401	+	0.46291	CUFF_1322_1	chr2	4552530	4553152	-	DDB_G0274933	chr2	4548951	4549728	+	0.46291	+:-:+
lncRNA	DDB_G0285233	chr4	2981196	2983477	-	0.154303	CUFF_3534_1	chr4	2975597	2976174	+	DDB_G0285161	chr4	2973018	2975319	-	-0.154303	-:+:-
lncRNA	DDB_G0292502	chr6	1747364	1748056	+	0.629921	CUFF_4926_1	chr6	1624008	1624630	+	DDB_G0292422	chr6	1580488	1582823	-	0.245774	+:+:-
lncRNA	DDB_G0292984	chr6	2259430	2259651	-	0.417378	CUFF_4991_1	chr6	2096680	2097369	+	DDB_G0292742	chr6	2074742	2077686	+	0.231455	-:+:+
lncRNA	DDB_G0285645	chr4	3531932	3533242	-	0.0772579	CUFF_3638_1	chr4	3527278	3528399	+	DDB_G0285787	chr4	3526607	3526907	-	-0.0775791	-:+:-
lncRNA	DDB_G0292422	chr6	1580488	1582823	-	0.379681	CUFF_4891_1	chr6	1418523	1419152	-	DDB_G0292060	chr6	1125152	1126000	+	0.37693	-:-:+
lncRNA	DDB_G0292502	chr6	1747364	1748056	+	0.222292	CUFF_4927_1	chr6	1641634	1642302	+	DDB_G0292422	chr6	1580488	1582823	-	0.0611525	+:+:-
lncRNA	DDB_G0270154	chr1	4327219	4328630	+	-0.375635	CUFF_603_1	chr1	4324122	4324782	+	DDB_G0270152	chr1	4321908	4323986	-	0.375635	+:+:-
lncRNA	DDB_G0273445	chr2	2969377	2971620	-	0.103368	CUFF_1193_1	chr2	2966049	2967225	+	DDB_G0273397	chr2	2964374	2965695	-	0.770558	-:+:-
lncRNA	DDB_G0271784	chr2	706981	708744	+	0.491247	CUFF_791_1	chr2	704047	705946	-	DDB_G0271592	chr2	697134	699280	-	0.355432	+:-:-
lncRNA	DDB_G0284105	chr4	1580531	1582704	-	0.436785	CUFF_3299_1	chr4	1575766	1576407	+	DDB_G0284103	chr4	1573183	1575363	-	0.209657	-:+:-
lncRNA	DDB_G0280133	chr3	2991402	2996437	+	0	CUFF_2463_1	chr3	2990191	2990656	+	DDB_G0280131	chr3	2985578	2989509	-	0.231455	+:+:-
lncRNA	DDB_G0280141	chr3	3002773	3004711	+	0.0371555	CUFF_2464_1	chr3	2999957	3000606	-	DDB_G0280139	chr3	2999177	2999542	+	0.0784588	+:-:+
lncRNA	DDB_G0269558	chr1	2994626	2996280	-	0.0939534	CUFF_388_1	chr1	2993501	2994154	+	DDB_G0269242	chr1	2990411	2993319	-	-0.154352	-:+:-
lncRNA	DDB_G0290449	chr5	4015567	4016572	-	-0.0407206	CUFF_4461_1	chr5	3363066	3364076	+	DDB_G0289837	chr5	3338795	3340114	+	0.148991	-:+:+
lncRNA	DDB_G0269758	chr1	3496969	3500265	+	0.308607	CUFF_475_1	chr1	3496200	3496798	-	DDB_G0270938	chr1	3495913	3496197	+	0.46291	+:-:+
lncRNA	DDB_G0283591	chr4	783267	784202	+	-0.0836242	CUFF_3169_1	chr4	780229	781573	+	DDB_G0283483	chr4	775937	777399	-	0.352416	+:+:-
lncRNA	DDB_G0272290	chr2	1612117	1615296	+	0.713754	CUFF_948_1	chr2	1609134	1610450	-	DDB_G0272248	chr2	1607842	1608972	-	0.667519	+:-:-
lncRNA	DDB_G0289317	chr5	2634493	2636111	-	-0.209657	CUFF_4345_1	chr5	2632935	2634291	+	DDB_G0289311	chr5	2622270	2624476	-	0.0436785	-:+:-
lncRNA	DDB_G0286439	chr4	4502152	4502438	+	-0.126329	CUFF_3788_1	chr4	4499029	4499671	-	DDB_G0286437	chr4	4495367	4498779	-	-0.159769	+:-:-
lncRNA	DDB_G0286173	chr4	4103161	4104872	+	0.415082	CUFF_3725_1	chr4	4101123	4103058	-	DDB_G0286171	chr4	4097397	4098012	-	-0.518156	+:-:-
lncRNA	DDB_G0282697	chr3	6144529	6146082	+	-0.156618	CUFF_3018_1	chr3	6142177	6143237	-	DDB_G0282695	chr3	6139156	6141114	+	-0.144088	+:-:+
lncRNA	DDB_G0267696	chr1	622339	622954	-	-0.506671	CUFF_70_1	chr1	617950	618777	+	DDB_G0268316	chr1	613392	617600	-	0.628971	-:+:-
lncRNA	DDB_G0275421	chr2	5459788	5463748	+	0.683661	CUFF_1463_1	chr2	5456614	5457239	+	DDB_G0275419	chr2	5454847	5456469	-	0.27495	+:+:-
lncRNA	DDB_G0277439	chr2	8066558	8068733	+	0.308607	CUFF_1893_1	chr2	8065756	8066380	-	DDB_G0277419	chr2	8052660	8060701	-	0.0771517	+:-:-
lncRNA	DDB_G0271108	chr2	28810	29948	+	0.352416	CUFF_704_1	chr2	24163	25987	-	DDB_G0271096	chr2	20345	22738	-	0.101544	+:-:-
lncRNA	DDB_G0276497	chr2	6865567	6866037	-	0.476177	CUFF_1677_1	chr2	6861812	6862504	-	DDB_G0276493	chr2	6856691	6857573	-	0.0771517	-:-:-
lncRNA	DDB_G0273441	chr2	3008502	3011008	+	-0.196924	CUFF_1203_1	chr2	3007623	3008331	-	DDB_G0273463	chr2	3006071	3007438	-	-0.345546	+:-:-
lncRNA	DDB_G0289311	chr5	2622270	2624476	-	0.270807	CUFF_4341_1	chr5	2621211	2621873	+	DDB_G0289315	chr5	2619812	2620714	-	-0.165978	-:+:-
lncRNA	DDB_G0275269	chr2	5126494	5128119	+	0.683661	CUFF_1405_1	chr2	5124935	5125641	+	DDB_G0275267	chr2	5120434	5124359	-	0.731963	+:+:-
lncRNA	DDB_G0284255	chr4	1777902	1780775	+	-0.319537	CUFF_3350_1	chr4	1775514	1776225	-	DDB_G0284321	chr4	1760065	1764027	+	-0.505314	+:-:+
lncRNA	DDB_G0279541	chr3	2235559	2236280	+	0.484707	CUFF_2339_1	chr3	2231741	2232461	-	DDB_G0279539	chr3	2228944	2231145	+	-0.367839	+:-:+
lncRNA	DDB_G0269720	chr1	3410490	3413579	-	-0.308607	CUFF_457_1	chr1	3409249	3409811	+	DDB_G0269718	chr1	3402124	3406095	-	0.231455	-:+:-
lncRNA	DDB_G0268904	chr1	2353413	2355776	+	0.200921	CUFF_299_1	chr1	2351042	2352509	-	DDB_G0268902	chr1	2346148	2348910	+	-0.0873571	+:-:+
lncRNA	DDB_G0267812	chr1	909280	910089	+	0.283463	CUFF_105_1	chr1	908533	909085	+	DDB_G0267810	chr1	905813	908316	-	0.314485	+:+:-
lncRNA	DDB_G0275275	chr2	5161132	5162962	+	0.620235	CUFF_1410_1	chr2	5160086	5160805	-	DDB_G0275085	chr2	5154689	5157539	+	-0.410578	+:-:+
lncRNA	DDB_G0290749	chr5	4537600	4538773	-	-0.188465	CUFF_4623_1	chr5	4413126	4414450	+	DDB_G0290669	chr5	4316139	4317321	-	-0.221462	-:+:-
lncRNA	DDB_G0293950	chr6	3562548	3563694	+	-0.323221	CUFF_5217_1	chr6	3498320	3499065	+	DDB_G0293798	chr6	3324262	3324756	+	-0.393107	+:+:+
lncRNA	DDB_G0280547	chr3	3604056	3604451	+	0.1223	CUFF_2567_1	chr3	3601388	3602126	+	DDB_G0280643	chr3	3598294	3599733	-	0.3669	+:+:-
lncRNA	DDB_G0268368	chr1	1003245	1006160	+	0.46291	CUFF_117_1	chr1	1001954	1002859	-	DDB_G0268370	chr1	1000903	1001043	-	-0.122663	+:-:-
lncRNA	DDB_G0268568	chr1	1387575	1390501	+	-0.122663	CUFF_173_1	chr1	1386612	1387353	-	DDB_G0267378	chr1	1385036	1385981	+	0.231455	+:-:+
lncRNA	DDB_G0275845	chr2	5665840	5673077	+	-0.0469767	CUFF_1502_1	chr2	5661938	5663863	+	DDB_G0275843	chr2	5657920	5661235	-	0.476478	+:+:-
lncRNA	DDB_G0275107	chr2	5025157	5027462	-	-0.441661	CUFF_1389_1	chr2	5021206	5022980	+	DDB_G0275173	chr2	5017002	5019830	-	0.26625	-:+:-
lncRNA	DDB_G0274755	chr2	3839384	3840916	+	0.591343	CUFF_1219_1	chr2	3838562	3839329	-	DDB_G0274347	chr2	3836054	3838168	-	0.477853	+:-:-
lncRNA	DDB_G0276277	chr2	6627741	6628430	+	0.148622	CUFF_1635_1	chr2	6623806	6624591	+	DDB_G0276267	chr2	6619603	6620779	-	0.122613	+:+:-
lncRNA	DDB_G0268928	chr1	1909652	1911457	+	-0.231455	CUFF_236_1	chr1	1908515	1909099	-	DDB_G0268680	chr1	1904782	1906824	+	0.231455	+:-:+
lncRNA	DDB_G0284329	chr4	1926792	1928739	+	-0.0402657	CUFF_3382_1	chr4	1925939	1926718	-	DDB_G0284385	chr4	1923544	1924484	-	-0.248305	+:-:-
lncRNA	DDB_G0278977	chr3	1457351	1459600	+	-0.231455	CUFF_2225_1	chr3	1456377	1457134	-	DDB_G0278975	chr3	1450854	1455684	-	-0.46291	+:-:-
lncRNA	DDB_G0282025	chr3	5253354	5255651	-	-0.506671	CUFF_2868_1	chr3	5251137	5251914	+	DDB_G0282021	chr3	5249750	5250385	-	0.506671	-:+:-
lncRNA	DDB_G0273467	chr2	2890795	2891352	+	-0.231455	CUFF_1179_1	chr2	2888235	2889454	-	DDB_G0273255	chr2	2887233	2887424	-	0.503236	+:-:-
lncRNA	DDB_G0269142	chr1	4072747	4074515	+	-0.332029	CUFF_566_1	chr1	4071076	4072550	-	DDB_G0270036	chr1	4068160	4069244	+	0.122162	+:-:+
lncRNA	DDB_G0284255	chr4	1777902	1780775	+	0.128426	CUFF_3349_1	chr4	1771919	1773753	-	DDB_G0284321	chr4	1760065	1764027	+	0.0407206	+:-:+
lncRNA	DDB_G0276263	chr2	6536235	6538520	+	0.200921	CUFF_1622_1	chr2	6534631	6535431	+	DDB_G0276261	chr2	6532428	6534156	-	0.628971	+:+:-
lncRNA	DDB_G0277147	chr2	7615234	7617933	+	0.0738205	CUFF_1809_1	chr2	7611716	7613250	-	DDB_G0277129	chr2	7609682	7610338	-	-0.00671096	+:-:-
lncRNA	DDB_G0275679	chr2	5709701	5714246	-	-0.30839	CUFF_1509_1	chr2	5705013	5706578	+	DDB_G0275445	chr2	5702027	5704162	-	0.0594488	-:+:-
lncRNA	DDB_G0283349	chr4	547836	549106	+	-0.154303	CUFF_3129_1	chr4	546819	547447	-	DDB_G0283347	chr4	543684	545458	-	-0.385758	+:-:-
lncRNA	DDB_G0279799	chr3	2569081	2570624	-	-0.234079	CUFF_2388_1	chr3	2566904	2567730	+	DDB_G0279807	chr3	2563367	2565484	-	-0.0185777	-:+:-
lncRNA	DDB_G0288575	chr5	1706213	1706703	+	0.178346	CUFF_4184_1	chr5	1703821	1704673	-	DDB_G0288573	chr5	1700402	1701204	+	0.148622	+:-:+
lncRNA	DDB_G0288967	chr5	2179762	2182568	+	-0.148507	CUFF_4268_1	chr5	2177136	2177987	+	DDB_G0288965	chr5	2174329	2176481	-	-0.576557	+:+:-
lncRNA	DDB_G0287111	chr4	5266193	5267157	+	0.497935	CUFF_3919_1	chr4	5262147	5263062	+	DDB_G0287057	chr4	5258336	5261281	-	0.445521	+:+:-
lncRNA	DDB_G0283887	chr4	1170844	1172651	-	-0.297014	CUFF_3243_1	chr4	1169281	1170105	+	DDB_G0283885	chr4	1166070	1167758	-	0.559085	-:+:-
lncRNA	DDB_G0273311	chr2	2829694	2830426	+	0.235864	CUFF_1161_1	chr2	2826567	2827638	+	DDB_G0273131	chr2	2821995	2823882	-	-0.0611499	+:+:-
lncRNA	DDB_G0285321	chr4	3131349	3134816	+	0.209657	CUFF_3567_1	chr4	3129885	3130846	-	DDB_G0285393	chr4	3120198	3127799	-	0.200921	+:-:-
lncRNA	DDB_G0271954	chr2	994788	995996	-	-0.122663	CUFF_849_1	chr2	988773	989722	-	DDB_G0271886	chr2	981925	985047	-	0.131036	-:-:-
lncRNA	DDB_G0276031	chr2	6461770	6463986	+	0.0407206	CUFF_1612_1	chr2	6459991	6460938	+	DDB_G0276245	chr2	6454072	6456104	-	0.00313235	+:+:-
lncRNA	DDB_G0279559	chr3	2257247	2260974	-	0.308607	CUFF_2345_1	chr3	2255017	2255815	+	DDB_G0279557	chr3	2250584	2252799	-	0.385758	-:+:-
lncRNA	DDB_G0289019	chr5	2243747	2246494	-	-0.0179195	CUFF_4281_1	chr5	2241116	2243024	+	DDB_G0289017	chr5	2236776	2240954	-	0.406175	-:+:-
lncRNA	DDB_G0270858	chr1	2676041	2677561	+	-0.0436785	CUFF_338_1	chr1	2674446	2675410	-	DDB_G0269386	chr1	2668447	2670641	-	0.524864	+:-:-
lncRNA	DDB_G0282891	chr3	6346144	6349794	+	0.46291	CUFF_3047_1	chr3	6344798	6345495	-	DDB_G0282903	chr3	6342424	6344481	+	-0.231455	+:-:+
lncRNA	DDB_G0276465	chr2	6942806	6946733	+	0.115588	CUFF_1689_1	chr2	6938522	6940497	+	DDB_G0276427	chr2	6936608	6938022	-	0.36988	+:+:-
lncRNA	DDB_G0284105	chr4	1580531	1582704	-	0.154303	CUFF_3300_1	chr4	1576586	1577608	+	DDB_G0284103	chr4	1573183	1575363	-	0.46291	-:+:-
lncRNA	DDB_G0285145	chr4	2915991	2917295	+	0.0960928	CUFF_3520_1	chr4	2914468	2915673	+	DDB_G0285143	chr4	2913006	2914361	-	0.174714	+:+:-
lncRNA	DDB_G0276917	chr2	7234040	7235588	-	-0.385758	CUFF_1736_1	chr2	7230654	7231640	+	DDB_G0277017	chr2	7226683	7230316	-	0.46291	-:+:-
lncRNA	DDB_G0293796	chr6	3323921	3324064	+	0.0874773	CUFF_5149_1	chr6	3090067	3090859	-	DDB_G0293362	chr6	2790501	2790895	+	-0.122663	+:-:+
lncRNA	DDB_G0286063	chr4	4014322	4015437	-	-0.46291	CUFF_3708_1	chr4	4012006	4012880	+	DDB_G0286061	chr4	4010233	4011861	-	0.46291	-:+:-
lncRNA	DDB_G0272845	chr2	2190439	2193253	+	0.0358389	CUFF_1038_1	chr2	2188556	2189676	+	DDB_G0272849	chr2	2179680	2183684	-	0.0716779	+:+:-
lncRNA	DDB_G0277667	chr2	8286817	8288311	+	0.356074	CUFF_1940_1	chr2	8284213	8286332	-	DDB_G0277631	chr2	8282560	8283317	-	-0.0847796	+:-:-
lncRNA	DDB_G0270478	chr1	2524944	2525105	+	0	CUFF_320_1	chr1	2522032	2522839	-	DDB_G0270848	chr1	2518022	2519734	-	-0.154303	+:-:-
lncRNA	DDB_G0279741	chr3	2491660	2494914	+	0.308607	CUFF_2377_1	chr3	2490458	2491351	-	DDB_G0279739	chr3	2486411	2488090	-	-0.308607	+:-:-
lncRNA	DDB_G0292422	chr6	1580488	1582823	-	0.575108	CUFF_4900_1	chr6	1450359	1451257	+	DDB_G0292060	chr6	1125152	1126000	+	0.613317	-:+:+
lncRNA	DDB_G0293950	chr6	3562548	3563694	+	0.167248	CUFF_5214_1	chr6	3487966	3489130	-	DDB_G0293798	chr6	3324262	3324756	+	0.54953	+:-:+
lncRNA	DDB_G0282811	chr3	6187048	6189000	+	0.28186	CUFF_3024_1	chr3	6185821	6187033	-	DDB_G0282711	chr3	6179495	6183789	-	0.328837	+:-:-
lncRNA	DDB_G0293310	chr6	2747762	2747941	-	-0.0833333	CUFF_5080_1	chr6	2598968	2600092	+	DDB_G0293054	chr6	2404735	2406126	+	0.0771517	-:+:+
lncRNA	DDB_G0292060	chr6	1125152	1126000	+	-0.0833333	CUFF_4850_1	chr6	1086640	1087547	-	DDB_G0291910	chr6	923283	924659	+	-0.385758	+:-:+
lncRNA	DDB_G0272845	chr2	2190439	2193253	+	-0.204423	CUFF_1036_1	chr2	2184318	2186988	+	DDB_G0272849	chr2	2179680	2183684	-	0.182323	+:+:-
lncRNA	DDB_G0267730	chr1	719427	722987	+	0.00866907	CUFF_87_1	chr1	717080	718666	-	DDB_G0268334	chr1	714031	716367	-	-0.288969	+:-:-
lncRNA	DDB_G0287695	chr5	566252	568397	+	0.00597316	CUFF_4012_1	chr5	560926	564238	+	DDB_G0287681	chr5	554899	559973	-	0.0836242	+:+:-
lncRNA	DDB_G0268078	chr1	1417972	1419590	+	0.308607	CUFF_179_1	chr1	1415274	1416346	+	DDB_G0268076	chr1	1414125	1415255	-	0	+:+:-
lncRNA	DDB_G0278299	chr3	644203	646306	+	0.0698857	CUFF_2091_1	chr3	642333	643956	-	DDB_G0278297	chr3	639451	640653	-	0.218393	+:-:-
lncRNA	DDB_G0277555	chr2	8102198	8105994	+	0.385758	CUFF_1902_1	chr2	8098052	8099384	-	DDB_G0277501	chr2	8096571	8097513	+	0.0771517	+:-:+
lncRNA	DDB_G0277555	chr2	8102198	8105994	+	-0.559085	CUFF_1903_1	chr2	8099642	8101225	-	DDB_G0277501	chr2	8096571	8097513	+	0.515407	+:-:+
lncRNA	DDB_G0290449	chr5	4015567	4016572	-	-0.156053	CUFF_4459_1	chr5	3354793	3356887	+	DDB_G0289837	chr5	3338795	3340114	+	-0.615769	-:+:+
lncRNA	DDB_G0287129	chr4	5352426	5353073	-	0.46291	CUFF_3929_1	chr4	5347822	5350116	-	DDB_G0287123	chr4	5341430	5346451	+	-0.154303	-:-:+
