# Supplementary material for: The Long Noncoding RNA Transcriptome of Dictyostelium discoideum Development
Source: G3 (Bethesda). 2016 Dec 6;7(2):387–98. doi: 10.1534/g3.116.037150 (PMC5295588; doi:10.1534/g3.116.037150)
Supplement: Supplementary file 21 [file 387FileS7.xlsx]

## Sheet: all_data_mRNA_strandspecificity
Transcript model (sense)					Transcript model (anti-sense)					Spearman's correlation b/w overlapping asRNA and mRNA transcripts	Nature of overlap	Reads aligned to sense strand	Reads aligned to anti-sense strand	Strand specificity ratio	Transcript fraction not covered by sense reads	Transcript fraction not covered by anti-sense reads
ID	Chr	Start	Stop	Strand	ID	Chr	Start	Stop	Strand
DDB_G0272963	chr2	1944524	1945592	+	CUFF_1001_1	chr2	1944731	1945252	-	0.587056	intronic_overlap	441	4	0.991011	0	0.735632
DDB_G0268526	chr1	874156	876609	+	CUFF_101_1	chr1	876243	876689	-	0.385758	intronic_overlap	2967	83	0.972787	0.0134228	0.711409
DDB_G0272861	chr2	2071499	2071747	-	CUFF_1016_1	chr2	2071337	2071722	+	0.429132	ORF overlap	958	6	0.993776	0	0.235751
DDB_G0272831	chr2	2102038	2102926	-	CUFF_1020_1	chr2	2101844	2102247	+	0.711043	ORF overlap	4811	19	0.996066	0	0.178218
DDB_G0272756	chr2	2103930	2104345	-	CUFF_1021_1	chr2	2103789	2104304	+	0.34477	intronic_overlap	2391	27	0.988834	0	0.0251938
DDB_G0272562	chr2	2105702	2106114	-	CUFF_1022_1	chr2	2104545	2106213	+	0.785714	intronic_overlap	11532	43	0.996285	0.0623128	0.539844
DDB_G0272833	chr2	2107219	2107628	-	CUFF_1023_1	chr2	2106513	2107898	+	0.774725	intronic_overlap	8644	37	0.995738	0.011544	0.189033
DDB_G0273003	chr2	2118091	2118531	+	CUFF_1025_1	chr2	2117986	2118791	-	-0.587912	ORF overlap	832	321	0.721596	0	0.0806452
DDB_G0272851	chr2	2168753	2170050	-	CUFF_1032_1	chr2	2167283	2168799	+	0.494168	ORF overlap	125	1	0.992063	0	0.590639
DDB_G0272789	chr2	2178487	2179119	-	CUFF_1034_1	chr2	2178210	2178757	+	0.346443	ORF overlap	1550	11	0.992953	0	0.257299
DDB_G0273019	chr2	2245384	2245601	-	CUFF_1044_1	chr2	2245302	2246001	+	0.390108	intronic_overlap	62	20	0.756098	0	0.65
DDB_G0272654	chr2	2255996	2256334	-	CUFF_1046_1	chr2	2255821	2256091	+	0.454191	ORF overlap	3010	10	0.996689	0.158672	0.357934
DDB_G0273023	chr2	2257906	2258602	-	CUFF_1048_1	chr2	2257789	2258117	+	0.0775791	ORF overlap	246	0	1	0	0.927052
DDB_G0272656	chr2	2258985	2259337	+	CUFF_1049_1	chr2	2258951	2259564	-	0.820676	intronic_overlap	2302	9	0.996106	0	0.309446
DDB_G0272640	chr2	2304323	2305150	-	CUFF_1062_1	chr2	2303328	2304421	+	0.508586	ORF overlap	748	12	0.984211	0	0.319013
DDB_G0272642	chr2	2307287	2308849	+	CUFF_1064_1	chr2	2306359	2307619	-	0.196924	ORF overlap	2781	13	0.995347	0.0951626	0.681998
DDB_G0272650	chr2	2313660	2314055	-	CUFF_1066_1	chr2	2313497	2313941	+	-0.310859	ORF overlap	1072	13	0.988018	0	0.0224719
DDB_G0272879	chr2	2319732	2320089	-	CUFF_1068_1	chr2	2319676	2320876	+	-0.330684	intronic_overlap	120	1	0.991736	0.0108243	0.631973
DDB_G0272560	chr2	2353564	2354565	-	CUFF_1074_1	chr2	2353471	2354635	+	0.835165	intronic_overlap	59405	381	0.993627	0	0.0300429
DDB_G0268528	chr1	945806	947605	+	CUFF_108_1	chr1	945583	946354	-	0.369103	intronic_overlap	620	161	0.793854	0.0466321	0.664508
DDB_G0272799	chr2	2383418	2384220	-	CUFF_1081_1	chr2	2383299	2383512	+	0.629844	ORF overlap	2890	56	0.980991	0	0
DDB_G0272893	chr2	2395262	2396133	-	CUFF_1084_1	chr2	2395001	2396166	+	0.93956	intronic_overlap	91807	279	0.99697	0	0.22813
DDB_G0272596	chr2	2419091	2419482	-	CUFF_1086_1	chr2	2418960	2419582	+	0.471879	intronic_overlap	130	13	0.909091	0	0.168539
DDB_G0268360	chr1	948334	948612	-	CUFF_109_1	chr1	947929	948666	+	0.793949	ORF overlap	3559	16	0.995524	0.0582656	0.189702
DDB_G0273049	chr2	2461135	2462186	-	CUFF_1091_1	chr2	2460584	2461330	+	-0.153846	ORF overlap	1259	40	0.969207	0.0803213	0.0160643
DDB_G0272576	chr2	2466189	2466914	-	CUFF_1094_1	chr2	2465634	2467844	+	0.527473	intronic_overlap	5107	30	0.99416	0.00226142	0.171868
DDB_G0273153	chr2	2469557	2470314	+	CUFF_1095_1	chr2	2468029	2470730	-	0.868132	intronic_overlap	4016	52	0.987217	0.0792006	0.433013
DDB_G0273263	chr2	2492298	2495234	-	CUFF_1099_1	chr2	2494355	2494661	+	-0.295282	intronic_overlap	714	70	0.910714	0	0.0358306
DDB_G0273263	chr2	2492298	2495234	-	CUFF_1100_1	chr2	2494939	2495633	+	-0.00866907	intronic_overlap	714	70	0.910714	0	0.123741
DDB_G0273265	chr2	2495550	2495882	-	CUFF_1100_1	chr2	2494939	2495633	+	0.234065	ORF overlap	432	15	0.966443	0	0.123741
DDB_G0273269	chr2	2507346	2508906	-	CUFF_1106_1	chr2	2508166	2509027	+	-0.209657	intronic_overlap	210	4	0.981308	0.0162413	0.766821
DDB_G0273067	chr2	2509980	2510741	-	CUFF_1107_1	chr2	2509865	2510240	+	0.678237	ORF overlap	20283	73	0.996414	0	0.0132979
DDB_G0273065	chr2	2511465	2512226	-	CUFF_1108_1	chr2	2511309	2511874	+	0.721518	ORF overlap	23598	75	0.996832	0	0.144876
DDB_G0267854	chr1	970209	973782	+	CUFF_111_1	chr1	969346	970290	-	-0.496611	ORF overlap	12633	115	0.990979	0.0042328	0.450794
DDB_G0273119	chr2	2535890	2536332	-	CUFF_1112_1	chr2	2535540	2536465	+	0.543956	intronic_overlap	799	19	0.976773	0.204104	0.62959
DDB_G0273105	chr2	2562086	2564867	+	CUFF_1115_1	chr2	2564714	2565322	-	0.93337	ORF overlap	22426	52	0.997687	0.118227	0.463054
DDB_G0273281	chr2	2581380	2582813	-	CUFF_1117_1	chr2	2582670	2582884	+	0.674967	ORF overlap	9213	55	0.994066	0	0.12093
DDB_G0273097	chr2	2586710	2588480	-	CUFF_1118_1	chr2	2586328	2589790	+	0.423077	intronic_overlap	31940	260	0.991925	0.0129945	0.205313
DDB_G0273181	chr2	2602576	2602843	+	CUFF_1123_1	chr2	2602676	2602941	-	0.824296	ORF overlap	3525	15	0.995763	0	0.203008
DDB_G0273183	chr2	2612260	2612484	+	CUFF_1125_1	chr2	2612253	2612673	-	0.626783	ORF overlap	278	4	0.985816	0	0.581948
DDB_G0273061	chr2	2640075	2640943	+	CUFF_1129_1	chr2	2639967	2641096	-	0.274725	intronic_overlap	879	95	0.902464	0.00884956	0.372566
DDB_G0267858	chr1	977722	980295	+	CUFF_113_1	chr1	977393	977816	-	0.139771	ORF overlap	682	28	0.960563	0	0.509434
DDB_G0273295	chr2	2642763	2643257	-	CUFF_1131_1	chr2	2642584	2642881	+	0.298347	ORF overlap	638	14	0.978528	0	0
DDB_G0273301	chr2	2668726	2671271	-	CUFF_1138_1	chr2	2668495	2671295	+	-0.263736	intronic_overlap	4637	130	0.972729	0	0.0289182
DDB_G0273355	chr2	2683400	2684488	+	CUFF_1141_1	chr2	2683210	2683869	-	-0.314485	intronic_overlap	2386	24	0.990041	0.0712121	0.790909
DDB_G0273355	chr2	2683400	2684488	+	CUFF_1142_1	chr2	2684233	2684591	-	0.328524	ORF overlap	2386	24	0.990041	0	0.0222841
DDB_G0273201	chr2	2699843	2700652	+	CUFF_1143_1	chr2	2700555	2700802	-	0.0436785	ORF overlap	488	3	0.99389	0	0.548387
DDB_G0273207	chr2	2708039	2710364	+	CUFF_1145_1	chr2	2709721	2710509	-	0.818681	ORF overlap	10601	125	0.988346	0	0.0190114
DDB_G0273215	chr2	2725007	2727011	-	CUFF_1147_1	chr2	2723946	2725105	+	0.515407	ORF overlap	2672	10	0.996271	0.000862069	0.888793
DDB_G0273359	chr2	2722019	2724024	-	CUFF_1147_1	chr2	2723946	2725105	+	0.620235	ORF overlap	288	88	0.765957	0.000862069	0.888793
DDB_G0273215	chr2	2725007	2727011	-	CUFF_1148_1	chr2	2726942	2727551	+	0.577142	ORF overlap	2672	10	0.996271	0	0.804918
DDB_G0273361	chr2	2727455	2728390	-	CUFF_1148_1	chr2	2726942	2727551	+	0.543587	ORF overlap	1763	46	0.974572	0	0.804918
DDB_G0273373	chr2	2781320	2781776	+	CUFF_1158_1	chr2	2781726	2781999	-	0.483826	intronic_overlap	24	542	0.0424028	0	0
DDB_G0273311	chr2	2829694	2830426	+	CUFF_1162_1	chr2	2828398	2831450	-	0.489011	intronic_overlap	3388	21	0.99384	0.0334098	0.469047
DDB_G0273251	chr2	2857157	2857799	-	CUFF_1167_1	chr2	2857109	2857743	+	0.56044	intronic_overlap	10553	87	0.991823	0	0.0015748
DDB_G0273143	chr2	2866004	2866525	-	CUFF_1170_1	chr2	2865608	2866380	+	0.676588	intronic_overlap	890	10	0.988889	0	0.174644
DDB_G0273319	chr2	2870213	2870485	-	CUFF_1171_1	chr2	2869833	2870810	+	0.497935	ORF overlap	902	1	0.998893	0.206544	0.854806
DDB_G0273149	chr2	2875789	2877605	-	CUFF_1172_1	chr2	2875525	2876083	+	0.811555	ORF overlap	17439	66	0.99623	0	0.0339893
DDB_G0273395	chr2	2886386	2886532	-	CUFF_1175_1	chr2	2886180	2886675	+	0.422677	ORF overlap	265	5	0.981481	0.0241935	0.647177
DDB_G0273255	chr2	2887233	2887424	-	CUFF_1177_1	chr2	2887106	2887480	+	0.888763	ORF overlap	151	59	0.719048	0	0
DDB_G0273397	chr2	2964374	2965695	-	CUFF_1192_1	chr2	2964227	2964944	+	0.818681	ORF overlap	53352	205	0.996172	0	0
DDB_G0274369	chr2	3790253	3791311	+	CUFF_1212_1	chr2	3790017	3790537	-	0.37527	ORF overlap	1447	15	0.98974	0	0.763916
DDB_G0274775	chr2	3804521	3806675	+	CUFF_1214_1	chr2	3806398	3806846	-	0.351009	ORF overlap	13783	42	0.996962	0	0
DDB_G0274781	chr2	3825256	3826396	+	CUFF_1217_1	chr2	3826202	3826580	-	0.687759	ORF overlap	6634	28	0.995797	0	0.356201
DDB_G0274347	chr2	3836054	3838168	-	CUFF_1218_1	chr2	3835333	3836772	+	0.351648	ORF overlap	18215	78	0.995736	0.0736111	0.144444
DDB_G0274755	chr2	3839384	3840916	+	CUFF_1220_1	chr2	3840582	3841050	-	0	ORF overlap	1308	9	0.993166	0	0.690832
DDB_G0274801	chr2	3911402	3914055	-	CUFF_1228_1	chr2	3911146	3913528	+	0.834267	ORF overlap	23554	333	0.986059	0	0.0423836
DDB_G0267902	chr1	1071888	1074531	+	CUFF_123_1	chr1	1070843	1071974	-	0.483826	ORF overlap	6087	186	0.970349	0.0927562	0.527385
DDB_G0274805	chr2	3936489	3938415	+	CUFF_1234_1	chr2	3938283	3938713	-	0.150432	ORF overlap	2473	31	0.98762	0	0.234339
DDB_G0274311	chr2	3938972	3939599	-	CUFF_1235_1	chr2	3938805	3939178	+	-0.0520144	intronic_overlap	248	15	0.942966	0	0
DDB_G0274313	chr2	3939967	3940520	-	CUFF_1236_1	chr2	3939761	3940243	+	-0.147641	intronic_overlap	761	8	0.989597	0	0.426501
DDB_G0274565	chr2	3998159	3998902	-	CUFF_1239_1	chr2	3997872	3998512	+	0.576501	intronic_overlap	164	6	0.964706	0.0265211	0.191888
DDB_G0268548	chr1	1099622	1104015	+	CUFF_124_1	chr1	1098877	1099720	-	0.288571	ORF overlap	4316	23	0.994699	0	0.524882
DDB_G0274827	chr2	4039593	4042522	-	CUFF_1247_1	chr2	4042424	4042658	+	0.375882	ORF overlap	1841	52	0.97253	0	0.429787
DDB_G0274283	chr2	4044553	4045943	-	CUFF_1249_1	chr2	4045232	4046659	+	0.423898	intronic_overlap	4223	19	0.995521	0.0140056	0.476891
DDB_G0274135	chr2	4055916	4057046	+	CUFF_1251_1	chr2	4055906	4057206	-	0.82967	ORF overlap	23213	61	0.997379	0	0.134512
DDB_G0274291	chr2	4062693	4063205	-	CUFF_1253_1	chr2	4062423	4063338	+	0.58597	ORF overlap	14254	85	0.994072	0.018559	0.128821
DDB_G0274299	chr2	4085599	4086167	+	CUFF_1257_1	chr2	4085695	4086489	-	0.881708	intronic_overlap	6785	45	0.993411	0	0.28805
DDB_G0267922	chr1	1125063	1125549	-	CUFF_126_1	chr1	1124493	1126459	+	-0.259672	intronic_overlap	35	13	0.729167	0	0.184037
DDB_G0274263	chr2	4131815	4132808	+	CUFF_1263_1	chr2	4132648	4132989	-	0.181196	ORF overlap	194	8	0.960396	0.00292398	0.152047
DDB_G0274557	chr2	4163363	4164152	-	CUFF_1267_1	chr2	4163925	4164196	+	-0.147641	intronic_overlap	164	30	0.845361	0	0.0882353
DDB_G0267924	chr1	1128799	1132710	+	CUFF_127_1	chr1	1128354	1128897	-	0.536452	ORF overlap	28183	94	0.996676	0	0.0330882
DDB_G0274109	chr2	4174381	4176090	+	CUFF_1270_1	chr2	4175708	4176240	-	0.0164835	ORF overlap	34580	224	0.993564	0	0.0337711
DDB_G0274549	chr2	4195122	4195749	-	CUFF_1273_1	chr2	4194923	4195390	+	0.637541	intronic_overlap	990	0	1	0.00641026	1
DDB_G0274547	chr2	4197500	4199299	+	CUFF_1274_1	chr2	4196604	4197588	-	0.262819	intronic_overlap	4912	90	0.982007	0.115736	0.541117
DDB_G0274547	chr2	4197500	4199299	+	CUFF_1274_2	chr2	4196604	4197583	-	0.134691	intronic_overlap	4912	90	0.982007	0.116327	0.538776
DDB_G0274853	chr2	4210021	4212112	+	CUFF_1275_1	chr2	4211317	4212216	-	0.309222	intronic_overlap	406	17	0.959811	0	0.0533333
DDB_G0274239	chr2	4232211	4232806	-	CUFF_1279_1	chr2	4231847	4232560	+	-0.389986	intronic_overlap	428	1	0.997669	0.0210084	0.492997
DDB_G0268396	chr1	1139853	1140479	-	CUFF_128_1	chr1	1139650	1139951	+	0.276247	ORF overlap	3918	17	0.99568	0.00993377	0.0960265
DDB_G0274539	chr2	4254270	4255028	+	CUFF_1281_1	chr2	4254863	4255137	-	0.698523	intronic_overlap	3070	15	0.995138	0	0.0836364
DDB_G0274533	chr2	4264802	4266628	-	CUFF_1282_1	chr2	4266534	4266924	+	-0.0445866	ORF overlap	2717	37	0.986565	0	0.598465
DDB_G0274125	chr2	4285182	4285557	+	CUFF_1285_1	chr2	4285037	4285752	-	0.203471	intronic_overlap	2881	9	0.996886	0.027933	0.441341
DDB_G0274879	chr2	4324545	4330064	+	CUFF_1287_1	chr2	4323765	4324578	-	0.512585	ORF overlap	30619	184	0.994027	0	0.148649
DDB_G0274887	chr2	4345083	4346462	+	CUFF_1290_1	chr2	4346157	4346718	-	0.237383	ORF overlap	1274	18	0.986068	0	0.213523
DDB_G0274507	chr2	4347895	4348119	+	CUFF_1292_1	chr2	4347844	4348273	-	0.722752	ORF overlap	774	10	0.987245	0	0.134884
DDB_G0267930	chr1	1143814	1144065	+	CUFF_130_1	chr1	1143970	1144408	-	-0.180358	ORF overlap	121	15	0.889706	0.070615	0.692483
DDB_G0274661	chr2	4411951	4412526	+	CUFF_1302_1	chr2	4411744	4412710	-	0.624485	ORF overlap	48858	157	0.996797	0.0268873	0.0837642
DDB_G0274115	chr2	4432128	4434435	+	CUFF_1304_1	chr2	4433919	4434673	-	0.46291	intronic_overlap	1474	5	0.996619	0.00794702	0.589404
DDB_G0274479	chr2	4449564	4450295	-	CUFF_1306_1	chr2	4449369	4449713	+	0.456672	ORF overlap	595	36	0.942948	0	0.289855
DDB_G0274601	chr2	4455464	4456594	+	CUFF_1308_1	chr2	4456213	4456917	-	0.857143	ORF overlap	86709	393	0.995488	0	0.238298
DDB_G0274655	chr2	4479756	4480658	+	CUFF_1309_1	chr2	4480090	4480592	-	0.0809113	intronic_overlap	569	23	0.961149	0	0.176938
DDB_G0274471	chr2	4481626	4482490	+	CUFF_1310_1	chr2	4482051	4482617	-	0.585644	ORF overlap	5071	18	0.996463	0	0.0846561
DDB_G0274469	chr2	4482749	4483298	-	CUFF_1311_1	chr2	4482672	4482903	+	0.808146	intronic_overlap	1160	5	0.995708	0	0.366379
DDB_G0274599	chr2	4495093	4496223	-	CUFF_1312_1	chr2	4494938	4495931	+	0.895604	ORF overlap	27168	127	0.995347	0	0
DDB_G0274935	chr2	4555761	4557401	+	CUFF_1324_1	chr2	4555041	4556147	-	0.664835	ORF overlap	6759	135	0.980418	0.0108401	0.130985
DDB_G0274441	chr2	4588497	4591176	+	CUFF_1327_1	chr2	4591079	4591349	-	0.738205	ORF overlap	6970	19	0.997281	0	0.483395
DDB_G0274635	chr2	4645067	4645821	-	CUFF_1333_1	chr2	4643992	4645116	+	0.3989	ORF overlap	44	5	0.897959	0.0568889	0.185778
DDB_G0274955	chr2	4656194	4657430	+	CUFF_1335_1	chr2	4655798	4656502	-	0.759285	intronic_overlap	2864	17	0.994099	0	0.356028
DDB_G0274629	chr2	4658071	4658280	+	CUFF_1336_1	chr2	4657964	4658630	-	0.60935	ORF overlap	136	4	0.971429	0.0374813	0.575712
DDB_G0274957	chr2	4658466	4660834	+	CUFF_1336_1	chr2	4657964	4658630	-	0.512745	intronic_overlap	58	12	0.828571	0.0374813	0.575712
DDB_G0274627	chr2	4665266	4667207	-	CUFF_1337_1	chr2	4665104	4665397	+	0.463588	ORF overlap	9936	35	0.99649	0	0.166667
DDB_G0274959	chr2	4669717	4670400	+	CUFF_1338_1	chr2	4669504	4669990	-	-0.0631643	ORF overlap	1268	7	0.99451	0	0.601643
DDB_G0274237	chr2	4696078	4696774	+	CUFF_1341_1	chr2	4696095	4696966	-	0.868132	intronic_overlap	9491	20	0.997897	0.0344037	0.417431
DDB_G0274129	chr2	4718776	4719906	-	CUFF_1344_1	chr2	4718650	4719619	+	0.756918	ORF overlap	26467	125	0.995299	0	0.0113402
DDB_G0274133	chr2	4722018	4723148	+	CUFF_1345_1	chr2	4722165	4723412	-	0.89011	ORF overlap	38978	213	0.994565	0	0.0961538
DDB_G0274203	chr2	4799224	4800040	-	CUFF_1349_1	chr2	4799442	4800155	+	0.549041	intronic_overlap	2739	39	0.985961	0	0.179272
DDB_G0274185	chr2	4815159	4816451	-	CUFF_1353_1	chr2	4814055	4815391	+	-0.0738205	ORF overlap	4302	20	0.995373	0	0.590127
DDB_G0274985	chr2	4813752	4814314	-	CUFF_1353_1	chr2	4814055	4815391	+	-0.241594	intronic_overlap	172	19	0.900524	0	0.590127
DDB_G0274181	chr2	4831162	4832097	+	CUFF_1358_1	chr2	4831634	4832284	-	0.907363	intronic_overlap	5568	25	0.99553	0	0.225806
DDB_G0267946	chr1	1167122	1167316	+	CUFF_136_1	chr1	1166846	1168241	-	0.135647	ORF overlap	137	7	0.951389	0	0.436963
DDB_G0274173	chr2	4852122	4852526	-	CUFF_1360_1	chr2	4851999	4852695	+	0.735142	ORF overlap	1379	39	0.972496	0	0.33142
DDB_G0274163	chr2	4874703	4874834	-	CUFF_1365_1	chr2	4874515	4875123	+	0.120797	ORF overlap	258	4	0.984733	0.0410509	0.256158
DDB_G0274157	chr2	4881571	4881957	+	CUFF_1366_1	chr2	4881501	4881988	-	0.769913	ORF overlap	1824	10	0.994547	0	0.106557
DDB_G0274141	chr2	4917455	4918802	-	CUFF_1369_1	chr2	4917228	4918564	+	0.521978	intronic_overlap	4184	9	0.997854	0.00747943	0.50561
DDB_G0274381	chr2	4920282	4921065	+	CUFF_1371_1	chr2	4919887	4921182	-	-0.489011	intronic_overlap	82232	125	0.998482	0.0447531	0.529321
DDB_G0274139	chr2	4921649	4922585	+	CUFF_1372_1	chr2	4921383	4921788	-	-0.323221	intronic_overlap	560	4	0.992908	0	0.96798
DDB_G0275175	chr2	4926006	4926259	-	CUFF_1374_1	chr2	4925905	4926233	+	0.779571	intronic_overlap	242	1	0.995885	0.112462	0.693009
DDB_G0275233	chr2	4928353	4928612	-	CUFF_1376_1	chr2	4928265	4928474	+	0.309031	ORF overlap	419	0	1	0	1
DDB_G0275135	chr2	4932274	4932551	-	CUFF_1377_1	chr2	4931739	4932969	+	0.485403	intronic_overlap	171	4	0.977143	0.268887	0.625508
DDB_G0275137	chr2	4934269	4934530	-	CUFF_1379_1	chr2	4933892	4934378	+	0.779571	ORF overlap	957	8	0.99171	0	0.23614
DDB_G0275227	chr2	4935740	4936447	-	CUFF_1380_1	chr2	4935194	4935776	+	-0.604761	ORF overlap	38	13	0.745098	0	0
DDB_G0275213	chr2	5010279	5011108	+	CUFF_1388_1	chr2	5010817	5011346	-	0.197791	intronic_overlap	2843	22	0.992321	0.0264151	0.379245
DDB_G0267958	chr1	1179370	1181659	+	CUFF_139_1	chr1	1181561	1182000	-	0.113039	ORF overlap	3066	70	0.977679	0.0363636	0.184091
DDB_G0275101	chr2	5064677	5065523	-	CUFF_1397_1	chr2	5064362	5065212	+	0.219265	intronic_overlap	109	5	0.95614	0.0716804	0.361927
DDB_G0275171	chr2	5072046	5073957	-	CUFF_1399_1	chr2	5071770	5072374	+	0.57322	intronic_overlap	1899	13	0.993201	0	0.638017
DDB_G0267326	chr1	129934	132491	+	CUFF_14_1	chr1	132426	132819	-	0.279543	ORF overlap	52	1	0.981132	0.071066	0.883249
DDB_G0275277	chr2	5167778	5169757	+	CUFF_1411_1	chr2	5167448	5167992	-	0.245624	ORF overlap	1904	21	0.989091	0	0.588991
DDB_G0275021	chr2	5178139	5179801	+	CUFF_1414_1	chr2	5177185	5178617	-	0.697802	intronic_overlap	4260	38	0.991159	0.00558269	0.110258
DDB_G0275007	chr2	5236396	5238691	+	CUFF_1421_1	chr2	5238192	5238795	-	0.296703	intronic_overlap	38826	217	0.994442	0.0347682	0.0281457
DDB_G0275047	chr2	5250735	5251439	-	CUFF_1424_1	chr2	5251354	5252179	+	0.308607	ORF overlap	231	3	0.987179	0.098063	0.828087
DDB_G0275295	chr2	5253249	5254548	+	CUFF_1426_1	chr2	5252992	5256007	-	0.908166	intronic_overlap	25505	85	0.996678	0.0344828	0.333886
DDB_G0275297	chr2	5270344	5271611	+	CUFF_1429_1	chr2	5269455	5270963	-	-0.0339118	intronic_overlap	2979	12	0.995988	0.0954274	0.417495
DDB_G0267976	chr1	1217963	1219191	-	CUFF_143_1	chr1	1217725	1218265	+	0.563823	intronic_overlap	1932	11	0.994339	0.00739372	0.63586
DDB_G0275299	chr2	5272269	5273564	+	CUFF_1430_1	chr2	5273471	5273694	-	0.580828	intronic_overlap	8370	112	0.986796	0	0.553571
DDB_G0275031	chr2	5315972	5316184	+	CUFF_1436_1	chr2	5315899	5316804	-	-0.153846	ORF overlap	263	33	0.888514	0.184327	0.0430464
DDB_G0275027	chr2	5323069	5323344	-	CUFF_1438_1	chr2	5322686	5323417	+	-0.158255	ORF overlap	1433	33	0.97749	0.254098	0.392077
DDB_G0275333	chr2	5369983	5371533	-	CUFF_1443_1	chr2	5369574	5370220	+	0.541445	intronic_overlap	13217	154	0.988483	0.0015456	0.134467
DDB_G0275349	chr2	5401406	5401723	+	CUFF_1449_1	chr2	5401317	5402211	-	-0.331497	ORF overlap	890	9	0.989989	0	0.255866
DDB_G0275405	chr2	5412017	5412878	-	CUFF_1452_1	chr2	5411825	5412125	+	-0.308607	ORF overlap	214	1	0.995349	0	1
DDB_G0275357	chr2	5417695	5417970	-	CUFF_1454_1	chr2	5416936	5419060	+	0.863594	ORF overlap	1014	10	0.990234	0.0527059	0.593882
DDB_G0275363	chr2	5427065	5427337	-	CUFF_1455_1	chr2	5426524	5427620	+	-0.0603986	ORF overlap	120	2	0.983607	0.0811304	0.382862
DDB_G0275411	chr2	5431261	5432380	-	CUFF_1456_1	chr2	5431142	5431510	+	0.63083	intronic_overlap	9660	36	0.996287	0	0.712737
DDB_G0275367	chr2	5434710	5435080	-	CUFF_1458_1	chr2	5434215	5435050	+	0.384615	intronic_overlap	4391	44	0.990079	0	0.405502
DDB_G0275417	chr2	5450465	5451672	+	CUFF_1459_1	chr2	5451574	5451799	-	0.576557	ORF overlap	794	6	0.9925	0	0.353982
DDB_G0267990	chr1	1242726	1243286	-	CUFF_146_1	chr1	1242034	1244204	+	0.302198	intronic_overlap	344	4	0.988506	0.0368494	0.535237
DDB_G0275379	chr2	5477021	5477302	-	CUFF_1466_1	chr2	5476818	5477321	+	0.115588	ORF overlap	535	11	0.979853	0	0.34127
DDB_G0275381	chr2	5477733	5478109	-	CUFF_1467_1	chr2	5477541	5477945	+	-0.22698	intronic_overlap	222	3	0.986667	0.138272	0.553086
DDB_G0275383	chr2	5480068	5480423	-	CUFF_1468_1	chr2	5479680	5480470	+	-0.406593	intronic_overlap	569	0	1	0.0847029	0.767383
DDB_G0275429	chr2	5478950	5479561	+	CUFF_1469_1	chr2	5479106	5479848	-	-0.0863594	intronic_overlap	1167	12	0.989822	0	0.41319
DDB_G0267992	chr1	1244589	1245377	-	CUFF_147_1	chr1	1245279	1245772	+	-0.198898	ORF overlap	2764	45	0.98398	0	0.0566802
DDB_G0275385	chr2	5482191	5482952	+	CUFF_1470_1	chr2	5481835	5483108	-	0.67033	intronic_overlap	10095	27	0.997333	0	0.376766
DDB_G0275949	chr2	5502985	5503561	-	CUFF_1475_1	chr2	5502734	5503409	+	0.683763	intronic_overlap	473	6	0.987474	0	0.186391
DDB_G0275567	chr2	5517792	5519439	+	CUFF_1477_1	chr2	5518958	5519693	-	-0.0165062	ORF overlap	13775	43	0.996888	0	0.0461957
DDB_G0275807	chr2	5544915	5545293	+	CUFF_1479_1	chr2	5545170	5545703	-	0.408627	ORF overlap	299	7	0.977124	0	0.159176
DDB_G0275437	chr2	5545999	5546387	+	CUFF_1480_1	chr2	5546184	5546504	-	0.789532	ORF overlap	4982	21	0.995803	0	0.0124611
DDB_G0275587	chr2	5556745	5556998	-	CUFF_1482_1	chr2	5556619	5557571	+	0.782784	intronic_overlap	92	2	0.978723	0.00419727	0.440714
DDB_G0275825	chr2	5559641	5559920	+	CUFF_1483_1	chr2	5558994	5560913	-	0.6989	intronic_overlap	626	2	0.996815	0.0302083	0.91875
DDB_G0275827	chr2	5560910	5561178	+	CUFF_1483_1	chr2	5558994	5560913	-	0.436813	ORF overlap	361	4	0.989041	0.0302083	0.91875
DDB_G0275829	chr2	5561391	5561996	-	CUFF_1484_1	chr2	5561309	5562084	+	-0.244842	intronic_overlap	568	63	0.900158	0	0
DDB_G0275831	chr2	5578081	5578296	+	CUFF_1488_1	chr2	5578159	5578375	-	0.238088	ORF overlap	99	1	0.99	0.0276498	1
DDB_G0267998	chr1	1274009	1275386	+	CUFF_149_1	chr1	1275217	1275632	-	0	intronic_overlap	264	2	0.992481	0.00721154	0.673077
DDB_G0275557	chr2	5616992	5617730	-	CUFF_1496_1	chr2	5617365	5617802	+	0.0402657	intronic_overlap	322	32	0.909605	0	0.358447
DDB_G0275787	chr2	5646909	5648070	+	CUFF_1499_1	chr2	5647261	5648329	-	0.134801	intronic_overlap	2818	4	0.998583	0	0.614593
DDB_G0267342	chr1	145444	148322	+	CUFF_15_1	chr1	148225	148745	-	0.268792	ORF overlap	257	0	1	0.370441	1
DDB_G0275551	chr2	5655917	5656376	-	CUFF_1500_1	chr2	5655700	5656066	+	0.115588	ORF overlap	254	11	0.958491	0	0.158038
DDB_G0275701	chr2	5679309	5680331	-	CUFF_1503_1	chr2	5679210	5680439	+	0.620879	intronic_overlap	18604	51	0.997266	0	0.373171
DDB_G0275673	chr2	5694864	5695226	+	CUFF_1506_1	chr2	5694683	5694960	-	-0.330684	ORF overlap	491	9	0.982	0.0215827	0.208633
DDB_G0275685	chr2	5720646	5720795	-	CUFF_1514_1	chr2	5720562	5720838	+	0.00340522	ORF overlap	68	15	0.819277	0	0.0866426
DDB_G0275537	chr2	5724705	5725465	+	CUFF_1515_1	chr2	5725257	5726079	-	-0.323221	intronic_overlap	1471	3	0.997965	0.0850547	0.849332
DDB_G0275545	chr2	5754202	5754495	+	CUFF_1518_1	chr2	5753902	5754415	-	0.131409	ORF overlap	521	5	0.990494	0	0.33463
DDB_G0275661	chr2	5806627	5808015	+	CUFF_1523_1	chr2	5806259	5806697	-	0.107375	ORF overlap	1034	17	0.983825	0.00911162	0.432802
DDB_G0275875	chr2	5828810	5835178	+	CUFF_1526_1	chr2	5831460	5831848	-	0.668518	intronic_overlap	12880	408	0.969296	0	0
DDB_G0275739	chr2	5887655	5889688	+	CUFF_1529_1	chr2	5889619	5889897	-	0.279543	ORF overlap	3463	6	0.99827	0.0286738	0.455197
DDB_G0275527	chr2	5891053	5891580	+	CUFF_1530_1	chr2	5890912	5891397	-	0.56044	ORF overlap	3635	37	0.989924	0	0.026749
DDB_G0275737	chr2	5899852	5901855	+	CUFF_1532_1	chr2	5898654	5900222	-	0.226523	ORF overlap	8105	49	0.993991	0	0.477374
DDB_G0275531	chr2	5908177	5908383	-	CUFF_1534_1	chr2	5908109	5909049	+	0.159769	ORF overlap	56	2	0.965517	0	0.35813
DDB_G0275525	chr2	5922492	5923304	-	CUFF_1537_1	chr2	5923299	5923716	+	-0.0771517	intronic_overlap	3252	24	0.992674	0	0.521531
DDB_G0275895	chr2	5939682	5940473	+	CUFF_1539_1	chr2	5939533	5939995	-	-0.0771517	ORF overlap	439	2	0.995465	0	1
DDB_G0275629	chr2	5954835	5955486	+	CUFF_1543_1	chr2	5955281	5955643	-	0.0148622	intronic_overlap	199	4	0.980296	0	0.391185
DDB_G0275439	chr2	5977948	5978728	-	CUFF_1546_1	chr2	5977686	5978638	+	0.917582	intronic_overlap	13754	82	0.994073	0	0.173137
DDB_G0275903	chr2	5981905	5982135	-	CUFF_1548_1	chr2	5981439	5982171	+	0.626067	ORF overlap	12	0	1	0.0395634	0.85266
DDB_G0275487	chr2	5992334	5993365	+	CUFF_1549_1	chr2	5993184	5993572	-	0.245226	ORF overlap	4996	14	0.997206	0	0.349614
DDB_G0275491	chr2	5997672	5997920	-	CUFF_1550_1	chr2	5997497	5997869	+	0.3669	ORF overlap	133	2	0.985185	0	0.310992
DDB_G0275719	chr2	5998936	5999307	+	CUFF_1551_1	chr2	5998608	5999111	-	0.320447	ORF overlap	413	13	0.969484	0	0.0456349
DDB_G0275717	chr2	6009402	6012149	+	CUFF_1553_1	chr2	6009930	6010334	-	0.314485	intronic_overlap	1841	56	0.97048	0.0148148	0.866667
DDB_G0275909	chr2	6013021	6013413	-	CUFF_1554_1	chr2	6012274	6013723	+	0.53592	ORF overlap	4276	20	0.995345	0.0137931	0.59931
DDB_G0275499	chr2	6014515	6015313	+	CUFF_1555_1	chr2	6015175	6015381	-	-0.138705	ORF overlap	2873	45	0.984578	0	0
DDB_G0275915	chr2	6030307	6031260	-	CUFF_1557_1	chr2	6030685	6030906	+	-0.152603	intronic_overlap	106	18	0.854839	0	0
DDB_G0275513	chr2	6033383	6033820	-	CUFF_1558_1	chr2	6033279	6033495	+	0.219265	ORF overlap	521	11	0.979323	0	0.479263
DDB_G0275711	chr2	6042281	6044641	-	CUFF_1559_1	chr2	6041923	6042360	+	-0.402657	ORF overlap	5353	35	0.993504	0	0.490868
DDB_G0268010	chr1	1301596	1302485	+	CUFF_156_1	chr1	1300443	1301691	-	0.404557	ORF overlap	1248	15	0.988124	0.0136109	0.518815
DDB_G0275519	chr2	6062122	6063145	+	CUFF_1561_1	chr2	6062670	6063821	-	0.186813	ORF overlap	4493	35	0.99227	0	0.00954861
DDB_G0275925	chr2	6064231	6065776	+	CUFF_1563_1	chr2	6065679	6065909	-	0.250873	ORF overlap	1026	17	0.983701	0	0.125541
DDB_G0275473	chr2	6089719	6090352	-	CUFF_1565_1	chr2	6089676	6090354	+	0.87758	intronic_overlap	9564	25	0.997393	0	0.197349
DDB_G0275617	chr2	6092208	6093026	-	CUFF_1568_1	chr2	6092943	6093559	+	0.0115588	intronic_overlap	1617	15	0.990809	0	0.479741
DDB_G0268012	chr1	1302705	1303853	-	CUFF_157_1	chr1	1303762	1304770	+	0.1065	ORF overlap	2568	20	0.992272	0.0654113	0.447968
DDB_G0275455	chr2	6110111	6111847	-	CUFF_1570_1	chr2	6109985	6110474	+	0.305365	ORF overlap	8495	138	0.984015	0	0
DDB_G0275705	chr2	6126263	6126516	+	CUFF_1573_1	chr2	6126420	6126988	-	0.0544578	ORF overlap	12	10	0.545455	0	0.502636
DDB_G0275999	chr2	6158412	6161199	-	CUFF_1576_1	chr2	6160987	6161762	+	-0.28186	intronic_overlap	1243	9	0.992812	0	0.371134
DDB_G0268016	chr1	1313476	1313789	-	CUFF_158_1	chr1	1313698	1314016	+	-0.154303	ORF overlap	120	0	1	0	1
DDB_G0276021	chr2	6219625	6219938	-	CUFF_1584_1	chr2	6219492	6219718	+	0.209657	ORF overlap	357	6	0.983471	0	0.171806
DDB_G0276133	chr2	6240850	6242918	+	CUFF_1586_1	chr2	6240521	6240946	-	-0.519665	ORF overlap	470	13	0.973085	0	0.342723
DDB_G0276147	chr2	6401716	6404742	-	CUFF_1603_1	chr2	6404611	6405419	+	0.594488	ORF overlap	7012	100	0.985939	0	0.630408
DDB_G0276181	chr2	6410071	6414915	-	CUFF_1606_1	chr2	6409729	6410157	+	0.125436	ORF overlap	4961	56	0.988838	0.004662	0.456876
DDB_G0276241	chr2	6417198	6417544	-	CUFF_1607_1	chr2	6417039	6417596	+	0.40129	intronic_overlap	684	1	0.99854	0.00716846	0.810036
DDB_G0276063	chr2	6452850	6453171	-	CUFF_1611_1	chr2	6452777	6453073	+	0.809809	ORF overlap	841	9	0.989412	0	0.0841751
DDB_G0276049	chr2	6486635	6488479	-	CUFF_1616_1	chr2	6486488	6486799	+	0.494168	intronic_overlap	712	10	0.98615	0	0.88141
DDB_G0276045	chr2	6496624	6497523	+	CUFF_1618_1	chr2	6496304	6496714	-	0.320447	ORF overlap	449	149	0.750836	0	0
DDB_G0276169	chr2	6497773	6499261	+	CUFF_1619_1	chr2	6498775	6499758	-	0.440854	intronic_overlap	2427	25	0.989804	0.046748	0.297764
DDB_G0276263	chr2	6536235	6538520	+	CUFF_1623_1	chr2	6535677	6536516	-	0.657469	ORF overlap	2665	21	0.992182	0.0571429	0.204762
DDB_G0276033	chr2	6550267	6550782	+	CUFF_1627_1	chr2	6550155	6551107	-	0.43956	intronic_overlap	4430	25	0.994388	0	0.352571
DDB_G0276267	chr2	6619603	6620779	-	CUFF_1633_1	chr2	6618987	6621943	+	0.467033	intronic_overlap	35315	145	0.995911	0.00845451	0.343253
DDB_G0276327	chr2	6639378	6639755	-	CUFF_1639_1	chr2	6638976	6639810	+	-0.310859	ORF overlap	746	17	0.97772	0.107784	0.25509
DDB_G0268038	chr1	1344276	1344767	+	CUFF_164_1	chr1	1344238	1344976	-	0.845317	intronic_overlap	3532	20	0.994369	0.0189445	0.308525
DDB_G0276339	chr2	6661343	6662457	-	CUFF_1644_1	chr2	6662013	6662888	+	0.717101	intronic_overlap	750	58	0.928218	0	0.627854
DDB_G0276391	chr2	6666022	6666639	+	CUFF_1646_1	chr2	6666592	6668310	-	-0.501745	ORF overlap	90	3	0.967742	0	0.450844
DDB_G0276345	chr2	6679320	6680012	+	CUFF_1649_1	chr2	6679726	6680229	-	0.44215	ORF overlap	977	2	0.997957	0	0.5
DDB_G0268042	chr1	1346481	1347356	-	CUFF_165_1	chr1	1346384	1346766	+	0.148352	intronic_overlap	9058	87	0.990487	0.0287206	0.182768
DDB_G0276455	chr2	6800222	6801839	-	CUFF_1669_1	chr2	6801378	6802301	+	0.715269	intronic_overlap	14042	58	0.995887	0	0.363636
DDB_G0276539	chr2	6813396	6814683	+	CUFF_1671_1	chr2	6811323	6813834	-	-0.1672	intronic_overlap	209	1	0.995238	0	0.890127
DDB_G0276545	chr2	6829983	6831106	-	CUFF_1672_1	chr2	6829698	6830077	+	0.200825	ORF overlap	12827	69	0.99465	0	0.0868421
DDB_G0276419	chr2	6871013	6871507	-	CUFF_1682_1	chr2	6870834	6871119	+	0.148507	ORF overlap	257	8	0.969811	0	0.13986
DDB_G0276513	chr2	6983477	6983839	-	CUFF_1695_1	chr2	6983343	6983850	+	-0.36289	ORF overlap	135	3	0.978261	0	0.57874
DDB_G0276467	chr2	6988198	6988464	+	CUFF_1697_1	chr2	6988383	6988790	-	0.476177	ORF overlap	36	1	0.972973	0	0.816176
DDB_G0268054	chr1	1365318	1365947	-	CUFF_170_1	chr1	1364603	1365416	+	0.435397	ORF overlap	96	4	0.96	0.0429975	0.583538
DDB_G0276519	chr2	7009387	7012149	-	CUFF_1701_1	chr2	7012032	7012817	+	-0.34183	ORF overlap	1507	17	0.988845	0.0610687	0.664122
DDB_G0276521	chr2	7012325	7012718	-	CUFF_1701_1	chr2	7012032	7012817	+	0.739394	intronic_overlap	702	5	0.992928	0.0610687	0.664122
DDB_G0276471	chr2	7014397	7014847	+	CUFF_1702_1	chr2	7013974	7014990	-	0.101736	intronic_overlap	300	3	0.990099	0.00491642	0.628319
DDB_G0276583	chr2	7017424	7020250	-	CUFF_1703_1	chr2	7017234	7017512	+	0.214775	ORF overlap	1303	20	0.984883	0	0.0824373
DDB_G0276475	chr2	7023841	7024615	+	CUFF_1705_1	chr2	7024268	7024848	-	-0.230769	ORF overlap	3811	50	0.98705	0	0.0585198
DDB_G0276591	chr2	7030998	7031238	-	CUFF_1707_1	chr2	7030867	7031092	+	0.405135	ORF overlap	78	1	0.987342	0	0.513274
DDB_G0276629	chr2	7059622	7059750	-	CUFF_1709_1	chr2	7059235	7059689	+	-0.0934033	ORF overlap	13	1	0.928571	0	0.246154
DDB_G0276613	chr2	7074258	7074497	+	CUFF_1710_1	chr2	7074247	7074747	-	0.852887	intronic_overlap	1466	2	0.998638	0.0499002	0.237525
DDB_G0276707	chr2	7077584	7077839	+	CUFF_1712_1	chr2	7077670	7078014	-	0.29866	intronic_overlap	849	4	0.995311	0.0173913	0.344928
DDB_G0276651	chr2	7078494	7078736	-	CUFF_1713_1	chr2	7078254	7078639	+	0.659341	ORF overlap	121	3	0.975806	0.34715	0.533679
DDB_G0276679	chr2	7116545	7117037	-	CUFF_1717_1	chr2	7116379	7117323	+	0.0529299	intronic_overlap	1659	12	0.992819	0.0444444	0.550265
DDB_G0276765	chr2	7198772	7199606	-	CUFF_1732_1	chr2	7198559	7199628	+	0.868132	intronic_overlap	83372	154	0.998156	0.00747664	0.501869
DDB_G0277015	chr2	7225140	7225967	-	CUFF_1735_1	chr2	7224617	7225327	+	0.219265	ORF overlap	2477	13	0.994779	0.0773558	0.443038
DDB_G0276963	chr2	7245854	7247870	+	CUFF_1739_1	chr2	7245128	7246160	-	-0.187848	ORF overlap	4970	34	0.993205	0.00580833	0.476283
DDB_G0276759	chr2	7265714	7266282	-	CUFF_1740_1	chr2	7265340	7266378	+	0.802198	intronic_overlap	119376	427	0.996436	0.0250241	0.46102
DDB_G0277029	chr2	7272592	7273552	-	CUFF_1741_1	chr2	7272246	7273174	+	0.355432	intronic_overlap	555	12	0.978836	0.205597	0.376749
DDB_G0276775	chr2	7275645	7276949	+	CUFF_1742_1	chr2	7274167	7275696	-	-0.0563823	ORF overlap	128	4	0.969697	0	0.719608
DDB_G0276769	chr2	7284177	7284949	-	CUFF_1745_1	chr2	7283709	7285371	+	0.425421	intronic_overlap	8492	53	0.993798	0.00541191	0.387252
DDB_G0276781	chr2	7290266	7291176	-	CUFF_1746_1	chr2	7290160	7290411	+	0.3195	ORF overlap	3254	19	0.994195	0	0.154762
DDB_G0276997	chr2	7293362	7295018	+	CUFF_1747_1	chr2	7294190	7294483	-	0.20047	intronic_overlap	623	6	0.990461	0	0.537415
DDB_G0276793	chr2	7318662	7320064	+	CUFF_1749_1	chr2	7319810	7320246	-	0.661281	ORF overlap	3633	21	0.994253	0	0.107551
DDB_G0277041	chr2	7321470	7322125	+	CUFF_1750_1	chr2	7320910	7321754	-	0.651944	intronic_overlap	2360	58	0.976013	0.0130178	0.443787
DDB_G0277041	chr2	7321470	7322125	+	CUFF_1751_1	chr2	7322041	7322346	-	-0.154352	ORF overlap	2360	58	0.976013	0	0.366013
DDB_G0276789	chr2	7329318	7329835	-	CUFF_1752_1	chr2	7329135	7329617	+	0.389986	intronic_overlap	1008	6	0.994083	0	0.3706
DDB_G0276885	chr2	7370887	7372679	+	CUFF_1758_1	chr2	7371869	7373298	-	0.137363	intronic_overlap	4825	50	0.989744	0.125874	0.395804
DDB_G0276819	chr2	7395512	7395922	-	CUFF_1765_1	chr2	7394603	7395607	+	0.00282988	ORF overlap	53	52	0.504762	0	0
DDB_G0276825	chr2	7408795	7409001	+	CUFF_1766_1	chr2	7408471	7409003	-	0.349428	ORF overlap	45	2	0.957447	0	0.611632
DDB_G0277065	chr2	7427326	7429758	+	CUFF_1769_1	chr2	7429467	7430028	-	-0.283357	ORF overlap	3765	40	0.989488	0	0
DDB_G0277083	chr2	7474022	7475806	-	CUFF_1779_1	chr2	7473907	7474212	+	0.679077	ORF overlap	24395	59	0.997587	0	0.0359477
DDB_G0276847	chr2	7479610	7481655	-	CUFF_1780_1	chr2	7479448	7479708	+	0.424785	ORF overlap	1482	123	0.923364	0	0.0383142
DDB_G0276863	chr2	7515236	7515562	+	CUFF_1788_1	chr2	7515124	7515930	-	0.599109	ORF overlap	3821	18	0.995311	0.039653	0.444857
DDB_G0276943	chr2	7516807	7518631	+	CUFF_1789_1	chr2	7516293	7516999	-	0.470798	ORF overlap	5029	14	0.997224	0.0792079	0.54314
DDB_G0276869	chr2	7537012	7538754	+	CUFF_1792_1	chr2	7537668	7538987	-	0.883991	ORF overlap	259055	1190	0.995427	0	0.00454545
DDB_G0276871	chr2	7540396	7541303	+	CUFF_1795_1	chr2	7540500	7541618	-	0.888584	intronic_overlap	65795	150	0.997725	0.130474	0.118856
DDB_G0277113	chr2	7557711	7558988	-	CUFF_1797_1	chr2	7558538	7559180	+	-0.134219	ORF overlap	900	7	0.992282	0	0.446345
DDB_G0276881	chr2	7569897	7570418	-	CUFF_1800_1	chr2	7569632	7570791	+	0.697802	ORF overlap	23018	114	0.995072	0.025	0.0775862
DDB_G0276957	chr2	7586125	7587242	-	CUFF_1804_1	chr2	7587083	7587780	+	0.00873571	ORF overlap	532	6	0.988848	0.00286533	0.7851
DDB_G0277125	chr2	7588267	7588599	+	CUFF_1805_1	chr2	7588591	7589063	-	-0.462992	ORF overlap	125	0	1	0.0739958	0.761099
DDB_G0277147	chr2	7615234	7617933	+	CUFF_1810_1	chr2	7614199	7615411	-	0.596974	ORF overlap	28137	406	0.985776	0	0.0791426
DDB_G0277307	chr2	7634314	7636910	-	CUFF_1813_1	chr2	7636573	7637471	+	-0.0791276	ORF overlap	6937	32	0.995408	0.0155729	0.387097
DDB_G0277213	chr2	7638955	7639970	+	CUFF_1815_1	chr2	7639151	7640367	-	0.840659	intronic_overlap	11677	53	0.995482	0.186524	0.294166
DDB_G0268090	chr1	1440159	1441186	-	CUFF_182_1	chr1	1439937	1440258	+	0.121367	ORF overlap	2164	42	0.980961	0	0.257764
DDB_G0277317	chr2	7667169	7667970	+	CUFF_1820_1	chr2	7666831	7668455	-	0.854161	intronic_overlap	4995	26	0.994822	0.0264615	0.338462
DDB_G0277183	chr2	7697697	7698023	-	CUFF_1824_1	chr2	7697580	7698082	+	0.681319	ORF overlap	36126	96	0.99735	0	0.121272
DDB_G0268092	chr1	1445229	1445868	-	CUFF_183_1	chr1	1445110	1445322	+	-0.0436785	ORF overlap	200	1	0.995025	0	0.525822
DDB_G0277189	chr2	7715722	7716318	+	CUFF_1830_1	chr2	7716003	7716450	-	-0.0975025	intronic_overlap	199	10	0.952153	0	0.127232
DDB_G0277195	chr2	7731826	7732209	-	CUFF_1832_1	chr2	7731722	7732298	+	-0.146951	ORF overlap	987	13	0.987	0	0.367418
DDB_G0277233	chr2	7758796	7759151	+	CUFF_1837_1	chr2	7759054	7759296	-	0.0772579	ORF overlap	193	1	0.994845	0	0.44856
DDB_G0277237	chr2	7761649	7762841	-	CUFF_1838_1	chr2	7761553	7761768	+	0	ORF overlap	253	2	0.992157	0	0.388889
DDB_G0277333	chr2	7771869	7772912	+	CUFF_1840_1	chr2	7771768	7772174	-	0.628971	intronic_overlap	812	5	0.99388	0.0712531	0.850123
DDB_G0277243	chr2	7783025	7784465	+	CUFF_1843_1	chr2	7784367	7784760	-	0.385758	ORF overlap	1501	6	0.996019	0	0.649746
DDB_G0277349	chr2	7803232	7805043	-	CUFF_1845_1	chr2	7804355	7805163	+	-0.651074	intronic_overlap	524	43	0.924162	0.0457355	0.693449
DDB_G0277143	chr2	7812708	7814477	-	CUFF_1849_1	chr2	7812247	7814240	+	0.494505	intronic_overlap	23739	50	0.997898	0.0561685	0.389669
DDB_G0277249	chr2	7817927	7818775	-	CUFF_1850_1	chr2	7817745	7818138	+	0.430946	ORF overlap	32692	136	0.995857	0	0
DDB_G0277249	chr2	7817927	7818775	-	CUFF_1851_1	chr2	7818402	7819637	+	0.5	ORF overlap	32692	136	0.995857	0.000809061	0.0533981
DDB_G0277259	chr2	7835294	7835704	+	CUFF_1852_1	chr2	7835338	7835795	-	0.150353	ORF overlap	662	9	0.986587	0	0
DDB_G0277355	chr2	7838828	7839940	-	CUFF_1854_1	chr2	7838635	7839462	+	0.888584	intronic_overlap	29203	177	0.993975	0	0.123188
DDB_G0277267	chr2	7854255	7855280	+	CUFF_1858_1	chr2	7854528	7855607	-	0.148352	intronic_overlap	2416	16	0.993421	0	0.475926
DDB_G0277369	chr2	7892019	7892927	-	CUFF_1865_1	chr2	7891861	7892452	+	0.387224	ORF overlap	769	145	0.841357	0	0.152027
DDB_G0277371	chr2	7899822	7900713	-	CUFF_1867_1	chr2	7900620	7900842	+	0.34897	ORF overlap	1028	9	0.991321	0	0.318386
DDB_G0277375	chr2	7905630	7909062	-	CUFF_1868_1	chr2	7908721	7909416	+	0.121549	intronic_overlap	10837	276	0.975164	0	0.211207
DDB_G0277155	chr2	7918767	7920405	+	CUFF_1869_1	chr2	7920066	7920589	-	0.390132	ORF overlap	1405	4	0.997161	0	0.30916
DDB_G0268114	chr1	1473867	1474392	+	CUFF_187_1	chr1	1474294	1474707	-	0.192186	ORF overlap	332	3	0.991045	0	0.480676
DDB_G0277377	chr2	7920699	7922764	-	CUFF_1870_1	chr2	7921635	7922151	+	0.320365	intronic_overlap	3772	24	0.993678	0	0.0502901
DDB_G0277389	chr2	7930691	7932265	-	CUFF_1872_1	chr2	7930352	7930970	+	0.115182	ORF overlap	1801	14	0.992287	0	0.457189
DDB_G0277395	chr2	7945233	7946318	+	CUFF_1878_1	chr2	7944926	7945412	-	0.366485	ORF overlap	3228	38	0.988365	0	0.455852
DDB_G0277407	chr2	7966182	7966559	+	CUFF_1881_1	chr2	7966462	7966759	-	0.385758	ORF overlap	298	3	0.990033	0	0.328859
DDB_G0277505	chr2	7968732	7970662	-	CUFF_1883_1	chr2	7968961	7969215	+	0.187907	intronic_overlap	10596	58	0.994556	0	0.368627
DDB_G0277505	chr2	7968732	7970662	-	CUFF_1884_1	chr2	7970389	7971649	+	0.648352	ORF overlap	10596	58	0.994556	0.0118953	0.114195
DDB_G0277507	chr2	7970770	7972432	-	CUFF_1884_1	chr2	7970389	7971649	+	0.697802	intronic_overlap	3627	120	0.967974	0.0118953	0.114195
DDB_G0277499	chr2	8026900	8027055	-	CUFF_1889_1	chr2	8026874	8027211	+	0.366485	ORF overlap	45	7	0.865385	0.192308	0.414201
DDB_G0277435	chr2	8070416	8070878	+	CUFF_1894_1	chr2	8070828	8071090	-	0.395946	intronic_overlap	71	0	1	0	1
DDB_G0267366	chr1	186996	190370	-	CUFF_19_1	chr1	190271	191296	+	0.686813	ORF overlap	92193	630	0.993213	0	0.153996
DDB_G0277501	chr2	8096571	8097513	+	CUFF_1900_1	chr2	8096177	8097791	-	0.604396	intronic_overlap	13508	73	0.994625	0.00433437	0.284211
DDB_G0277441	chr2	8110957	8112037	+	CUFF_1904_1	chr2	8111887	8112326	-	-0.389986	ORF overlap	1050	23	0.978565	0	0.1
DDB_G0277453	chr2	8131041	8131430	+	CUFF_1907_1	chr2	8131266	8131619	-	0.722752	ORF overlap	372	2	0.994652	0.0367232	0.50565
DDB_G0277565	chr2	8154194	8155649	-	CUFF_1912_1	chr2	8155551	8155865	+	-0.156618	ORF overlap	1479	11	0.992617	0	0.349206
DDB_G0277589	chr2	8175755	8177761	+	CUFF_1920_1	chr2	8175077	8175932	-	0.237573	ORF overlap	12402	215	0.982959	0.0186916	0.314252
DDB_G0277591	chr2	8180376	8182370	+	CUFF_1924_1	chr2	8181660	8182840	-	-0.170564	intronic_overlap	2459	311	0.887726	0.0499577	0.280271
DDB_G0277593	chr2	8183598	8183862	+	CUFF_1925_1	chr2	8183767	8184241	-	0.0222933	ORF overlap	76	0	1	0.0168421	0.364211
DDB_G0268442	chr1	1509432	1510298	+	CUFF_193_1	chr1	1510260	1510587	-	0.343873	ORF overlap	644	85	0.883402	0	0.356707
DDB_G0277647	chr2	8210720	8212068	+	CUFF_1930_1	chr2	8211965	8214552	-	0.463056	ORF overlap	665	8	0.988113	0.000386399	0.857805
DDB_G0277651	chr2	8223652	8226674	+	CUFF_1931_1	chr2	8223757	8224384	-	0.231455	intronic_overlap	3027	30	0.990186	0	0.904459
DDB_G0277651	chr2	8223652	8226674	+	CUFF_1932_1	chr2	8224903	8225687	-	0.393107	intronic_overlap	3027	30	0.990186	0	0.696815
DDB_G0277651	chr2	8223652	8226674	+	CUFF_1933_1	chr2	8226595	8227033	-	0.342259	ORF overlap	3027	30	0.990186	0	0.492027
DDB_G0277621	chr2	8227275	8227795	-	CUFF_1934_1	chr2	8227105	8228545	+	-0.768668	intronic_overlap	329	10	0.970501	0	0.444136
DDB_G0277587	chr2	8233422	8233928	-	CUFF_1935_1	chr2	8232842	8233982	+	0.131216	intronic_overlap	110	2	0.982143	0	0.675723
DDB_G0277607	chr2	8299059	8299852	-	CUFF_1942_1	chr2	8299712	8300184	+	-0.308607	ORF overlap	506	14	0.973077	0	0.744186
DDB_G0277671	chr2	8301218	8302591	+	CUFF_1943_1	chr2	8300888	8301426	-	0.305207	intronic_overlap	1219	20	0.983858	0	0.309833
DDB_G0277635	chr2	8305176	8306165	+	CUFF_1947_1	chr2	8305570	8306295	-	0.90509	intronic_overlap	8728	25	0.997144	0	0.546832
DDB_G0277673	chr2	8312031	8312444	+	CUFF_1948_1	chr2	8311828	8312401	-	0.486911	intronic_overlap	48	2	0.96	0.0243902	0.503484
DDB_G0277675	chr2	8331577	8333980	-	CUFF_1949_1	chr2	8333889	8334504	+	0.315415	ORF overlap	3969	57	0.985842	0	0.454545
DDB_G0277681	chr2	8349001	8350656	-	CUFF_1952_1	chr2	8348864	8349095	+	0.660248	ORF overlap	12807	176	0.986444	0	0.198276
DDB_G0277709	chr2	8357628	8357933	+	CUFF_1954_1	chr2	8357570	8358168	-	0.503236	ORF overlap	528	6	0.988764	0.0651085	0.641068
DDB_G0277729	chr2	8389301	8390209	+	CUFF_1958_1	chr2	8389981	8390281	-	0.646419	ORF overlap	1863	52	0.972846	0	0.0265781
DDB_G0277741	chr2	8411530	8411881	+	CUFF_1961_1	chr2	8411653	8412134	-	0.324607	intronic_overlap	454	1	0.997802	0	0.680498
DDB_G0277747	chr2	8420426	8421364	-	CUFF_1962_1	chr2	8420203	8420548	+	0.436785	ORF overlap	1059	9	0.991573	0	0.693642
DDB_G0277807	chr2	8439922	8441827	+	CUFF_1965_1	chr2	8440616	8442426	-	0.629844	intronic_overlap	4204	39	0.990808	0	0.241303
DDB_G0277809	chr2	8442320	8443193	+	CUFF_1965_1	chr2	8440616	8442426	-	0.392271	ORF overlap	438	193	0.694136	0	0.241303
DDB_G0277811	chr2	8443492	8444246	+	CUFF_1967_1	chr2	8443912	8444447	-	0.609725	intronic_overlap	1284	7	0.994578	0	0.229478
DDB_G0277927	chr3	16340	20087	-	CUFF_1981_1	chr3	19862	21228	+	0.132599	ORF overlap	1364	58	0.959212	0	0.303584
DDB_G0277951	chr3	55112	55969	-	CUFF_1986_1	chr3	54835	55314	+	-0.250873	ORF overlap	1237	11	0.991186	0.104167	0.3125
DDB_G0277965	chr3	70947	71412	-	CUFF_1988_1	chr3	70568	71135	+	0.559085	ORF overlap	231	2	0.991416	0	0.524648
DDB_G0277971	chr3	80768	81314	-	CUFF_1991_1	chr3	80650	81390	+	0.521978	intronic_overlap	5355	16	0.997021	0	0.394062
DDB_G0277973	chr3	83008	83922	+	CUFF_1992_1	chr3	83755	84086	-	0.476478	ORF overlap	800	10	0.987654	0	0.325301
DDB_G0277837	chr3	85494	85655	-	CUFF_1994_1	chr3	85282	85651	+	0	ORF overlap	1452	13	0.991126	0	0.2
DDB_G0277975	chr3	87206	87758	+	CUFF_1997_1	chr3	87000	88213	-	0.907841	intronic_overlap	27392	65	0.997633	0	0.528007
DDB_G0277897	chr3	93233	93933	-	CUFF_1998_1	chr3	93093	93328	+	0.553617	ORF overlap	931	5	0.994658	0	0.597458
DDB_G0277895	chr3	94751	95592	+	CUFF_1999_1	chr3	95321	95750	-	0.461538	ORF overlap	5120	46	0.991096	0	0.137209
DDB_G0267250	chr1	63591	66041	+	CUFF_2_1	chr1	62724	63687	-	0.56044	ORF overlap	257	25	0.911348	0.0684647	0.46473
DDB_G0268260	chr1	198724	200556	-	CUFF_20_1	chr1	198378	199622	+	0.464095	intronic_overlap	1308	23	0.98272	0	0.479518
DDB_G0268158	chr1	1574564	1576904	+	CUFF_200_1	chr1	1573141	1574648	-	0.491247	ORF overlap	3527	51	0.985746	0.0828912	0.538462
DDB_G0278003	chr3	147404	148477	-	CUFF_2006_1	chr3	147266	147501	+	-0.0536876	ORF overlap	6965	90	0.987243	0	0.309322
DDB_G0278007	chr3	153604	153810	-	CUFF_2009_1	chr3	153384	153721	+	-0.366485	ORF overlap	177	5	0.972527	0	0.174556
DDB_G0268162	chr1	1580521	1581951	+	CUFF_201_1	chr1	1581861	1582212	-	0.0791276	ORF overlap	4590	206	0.957048	0	0.0284091
DDB_G0278013	chr3	162120	162377	-	CUFF_2010_1	chr3	162009	163545	+	0.817057	ORF overlap	21911	66	0.996997	0.0422902	0.441119
DDB_G0277909	chr3	179912	182605	-	CUFF_2013_1	chr3	179757	180004	+	0.342259	ORF overlap	2022	56	0.973051	0	0.241935
DDB_G0278065	chr3	214953	215198	-	CUFF_2018_1	chr3	214924	215300	+	0.631698	ORF overlap	1111	9	0.991964	0	0.196286
DDB_G0278593	chr3	240471	242531	+	CUFF_2023_1	chr3	239846	240721	-	0.0179195	ORF overlap	1416	11	0.992292	0.0410959	0.360731
DDB_G0278083	chr3	249687	252103	-	CUFF_2024_1	chr3	249248	249925	+	0.147374	intronic_overlap	1896	84	0.957576	0	0
DDB_G0278095	chr3	262493	263754	-	CUFF_2026_1	chr3	262237	263353	+	-0.5	ORF overlap	6964	76	0.989205	0	0.0447628
DDB_G0277889	chr3	276805	278197	+	CUFF_2028_1	chr3	276049	276891	-	0.137383	ORF overlap	5117	16	0.996883	0.00118624	0.295374
DDB_G0278105	chr3	280166	282713	-	CUFF_2029_1	chr3	280033	280321	+	0.119029	ORF overlap	1846	49	0.974142	0	0.294118
DDB_G0278597	chr3	287423	288337	-	CUFF_2031_1	chr3	287320	287640	+	0.419314	ORF overlap	2516	6	0.997621	0	0.0218069
DDB_G0278111	chr3	294308	294864	-	CUFF_2032_1	chr3	293988	294613	+	0.262819	intronic_overlap	393	6	0.984962	0.0207668	0.607029
DDB_G0277881	chr3	309381	310345	-	CUFF_2035_1	chr3	309166	309989	+	0.621283	intronic_overlap	1152	7	0.99396	0	0.502427
DDB_G0278123	chr3	326427	326761	-	CUFF_2037_1	chr3	326030	326967	+	0.453046	intronic_overlap	1013	23	0.977799	0.0415778	0.25693
DDB_G0278147	chr3	354814	358184	+	CUFF_2039_1	chr3	354368	355140	-	-0.445055	ORF overlap	4267	96	0.977997	0	0.150065
DDB_G0278157	chr3	377175	377835	+	CUFF_2042_1	chr3	377105	378040	-	0.0139289	intronic_overlap	3064	6	0.998046	0	0.487179
DDB_G0277865	chr3	381607	383318	+	CUFF_2043_1	chr3	380832	381936	-	0.281772	intronic_overlap	3792	25	0.99345	0.00633484	0.380995
DDB_G0278177	chr3	398692	400297	+	CUFF_2047_1	chr3	398915	399481	-	0.620235	intronic_overlap	2312	16	0.993127	0	0.432099
DDB_G0278177	chr3	398692	400297	+	CUFF_2048_1	chr3	400013	400419	-	0.28319	intronic_overlap	2312	16	0.993127	0	0.968059
DDB_G0278181	chr3	405756	408648	+	CUFF_2049_1	chr3	404762	405852	-	0.583219	ORF overlap	13649	135	0.990206	0.0678277	0.609533
DDB_G0278183	chr3	408831	410742	-	CUFF_2051_1	chr3	410647	411775	+	-0.104973	ORF overlap	164	11	0.937143	0.123118	0.689991
DDB_G0278195	chr3	447655	448305	+	CUFF_2058_1	chr3	448094	448384	-	-0.580119	ORF overlap	289	8	0.973064	0	0.140893
DDB_G0268182	chr1	1618791	1619297	+	CUFF_206_1	chr1	1619135	1619526	-	0.603986	intronic_overlap	525	3	0.994318	0	0.678571
DDB_G0278199	chr3	464388	466406	+	CUFF_2064_1	chr3	466191	466826	-	0.0317866	ORF overlap	1005	20	0.980488	0	0.470126
DDB_G0277873	chr3	467909	470077	+	CUFF_2065_1	chr3	469981	470326	-	0.893012	ORF overlap	8761	253	0.971933	0	0.0491329
DDB_G0278227	chr3	509789	511581	-	CUFF_2072_1	chr3	511476	511977	+	0.268438	ORF overlap	1548	7	0.995498	0	0.368526
DDB_G0278229	chr3	512537	515209	-	CUFF_2075_1	chr3	515184	515910	+	-0.0771517	ORF overlap	2029	62	0.970349	0.100413	0.330124
DDB_G0278231	chr3	515488	515895	-	CUFF_2075_1	chr3	515184	515910	+	0.463547	ORF overlap	3053	27	0.991234	0.100413	0.330124
DDB_G0277833	chr3	608653	609434	-	CUFF_2086_1	chr3	608509	609263	+	0.869327	intronic_overlap	15734	43	0.997275	0	0.184106
DDB_G0278283	chr3	616133	618179	-	CUFF_2088_1	chr3	616000	616954	+	0.306436	intronic_overlap	3699	28	0.992487	0	0.343455
DDB_G0278303	chr3	654684	654842	-	CUFF_2093_1	chr3	652978	655062	+	-0.180854	ORF overlap	20	3	0.869565	0	0.139568
DDB_G0278311	chr3	668576	671801	-	CUFF_2095_1	chr3	671706	671990	+	-0.0407206	ORF overlap	3081	28	0.990994	0	0.315789
DDB_G0278663	chr3	701606	704101	-	CUFF_2099_1	chr3	701244	701756	+	0.462992	ORF overlap	1588	8	0.994987	0.0448343	0.775828
DDB_G0278335	chr3	716610	717246	-	CUFF_2100_1	chr3	716287	716752	+	-0.324176	ORF overlap	1019	39	0.963138	0.182403	0.506438
DDB_G0278337	chr3	717847	718532	-	CUFF_2101_1	chr3	717574	718078	+	0.179195	ORF overlap	241	10	0.960159	0.0257426	0.613861
DDB_G0278347	chr3	729623	730084	+	CUFF_2106_1	chr3	729989	730245	-	0.172622	intronic_overlap	1028	50	0.953618	0	0.0155642
DDB_G0278349	chr3	731119	732534	+	CUFF_2107_1	chr3	732147	733719	-	0.365888	intronic_overlap	3392	40	0.988345	0.0317864	0.328671
DDB_G0277867	chr3	743092	744234	-	CUFF_2109_1	chr3	742639	743998	+	0.285714	intronic_overlap	12498	61	0.995143	0.0522059	0.342647
DDB_G0278665	chr3	753135	757040	-	CUFF_2112_1	chr3	756720	757872	+	0.685303	intronic_overlap	13769	202	0.985541	0	0.378144
DDB_G0278667	chr3	758682	759224	+	CUFF_2113_1	chr3	758913	759439	-	0.34897	ORF overlap	2255	5	0.997788	0	0.478178
DDB_G0278361	chr3	760609	760860	+	CUFF_2114_1	chr3	759666	760686	-	0.0772579	ORF overlap	42	1	0.976744	0	0.852106
DDB_G0278371	chr3	770499	770858	-	CUFF_2117_1	chr3	770334	770588	+	-0.701668	ORF overlap	141	140	0.501779	0	0.462745
DDB_G0278673	chr3	788140	789126	-	CUFF_2121_1	chr3	788685	789421	+	0.840659	ORF overlap	4133	103	0.975685	0	0.135685
DDB_G0277901	chr3	792608	794195	+	CUFF_2122_1	chr3	792380	792681	-	-0.768658	intronic_overlap	4465	16	0.996429	0	0.364238
DDB_G0278381	chr3	800738	802121	-	CUFF_2125_1	chr3	801321	802551	+	0.423077	intronic_overlap	8707	32	0.996338	0.0219334	0.516653
DDB_G0268220	chr1	1712183	1713033	+	CUFF_213_1	chr1	1711754	1712278	-	-0.238059	ORF overlap	2620	26	0.990174	0.0190476	0.721905
DDB_G0278389	chr3	814663	815380	+	CUFF_2130_1	chr3	815277	815604	-	0.393107	ORF overlap	800	7	0.991326	0	0.786585
DDB_G0278683	chr3	839543	840416	+	CUFF_2135_1	chr3	840352	841868	-	-0.56044	ORF overlap	262	30	0.89726	0	0
DDB_G0278421	chr3	865177	865611	+	CUFF_2137_1	chr3	865408	865730	-	0.749765	ORF overlap	638	7	0.989147	0	0.25387
DDB_G0278429	chr3	871775	872149	-	CUFF_2138_1	chr3	871704	872182	+	0.93956	ORF overlap	40177	151	0.996256	0	0.0125261
DDB_G0278433	chr3	875590	877535	+	CUFF_2139_1	chr3	874741	876554	-	-0.241758	intronic_overlap	20626	212	0.989826	0	0.261301
DDB_G0268220	chr1	1712183	1713033	+	CUFF_214_1	chr1	1712935	1713599	-	-0.259991	ORF overlap	2620	26	0.990174	0.215038	0.190977
DDB_G0278433	chr3	875590	877535	+	CUFF_2140_1	chr3	877405	877688	-	0.18783	ORF overlap	20626	212	0.989826	0	0
DDB_G0278439	chr3	881959	882399	-	CUFF_2142_1	chr3	881866	882339	+	0.646997	ORF overlap	771	2	0.997413	0	0.491561
DDB_G0278443	chr3	885094	886826	+	CUFF_2143_1	chr3	884872	885395	-	0.37566	ORF overlap	2392	37	0.984767	0.0763359	0.435115
DDB_G0278695	chr3	999218	999415	+	CUFF_2152_1	chr3	999117	999474	-	0.717904	ORF overlap	1698	35	0.979804	0	0.047486
DDB_G0278525	chr3	1019968	1021228	-	CUFF_2156_1	chr3	1021059	1021415	+	0.148507	intronic_overlap	2556	7	0.997269	0	0.717087
DDB_G0278537	chr3	1038088	1038630	-	CUFF_2158_1	chr3	1037948	1038666	+	0.412594	ORF overlap	4959	29	0.994186	0	0.182197
DDB_G0268224	chr1	1719500	1721536	-	CUFF_216_1	chr1	1721201	1722242	+	-0.734698	intronic_overlap	1054	15	0.985968	0.0652591	0.682342
DDB_G0268226	chr1	1721883	1722152	-	CUFF_216_1	chr1	1721201	1722242	+	0.609262	intronic_overlap	1335	8	0.994043	0.0652591	0.682342
DDB_G0278551	chr3	1060290	1062509	-	CUFF_2160_1	chr3	1062411	1062871	+	0.155302	ORF overlap	7049	162	0.977534	0	0.466377
DDB_G0278559	chr3	1073057	1073686	-	CUFF_2162_1	chr3	1072911	1073111	+	0.312935	ORF overlap	98	6	0.942308	0	1
DDB_G0278561	chr3	1075082	1075724	-	CUFF_2163_1	chr3	1074175	1075485	+	0.793878	intronic_overlap	673	2	0.997037	0.206712	0.776506
DDB_G0278711	chr3	1086802	1087339	-	CUFF_2164_1	chr3	1086549	1087346	+	0.461538	intronic_overlap	829	5	0.994005	0	0.617794
DDB_G0278569	chr3	1091191	1092112	+	CUFF_2165_1	chr3	1091948	1092277	-	-0.0939705	ORF overlap	1345	8	0.994087	0	0.315152
DDB_G0278571	chr3	1092876	1093321	-	CUFF_2166_1	chr3	1092384	1093005	+	0.682517	intronic_overlap	2563	9	0.996501	0	0.162379
DDB_G0278579	chr3	1102831	1103518	+	CUFF_2173_1	chr3	1103293	1103651	-	-0.384329	ORF overlap	414	5	0.988067	0	0.370474
DDB_G0278753	chr3	1118934	1119274	-	CUFF_2179_1	chr3	1118754	1119634	+	0.181196	intronic_overlap	238	0	1	0.00227015	0.869467
DDB_G0278763	chr3	1137106	1137804	-	CUFF_2182_1	chr3	1137743	1138514	+	0.424155	ORF overlap	53	1	0.981481	0	0.603627
DDB_G0278765	chr3	1138348	1138995	-	CUFF_2182_1	chr3	1137743	1138514	+	0.401279	ORF overlap	1563	9	0.994275	0	0.603627
DDB_G0278807	chr3	1213734	1214127	+	CUFF_2189_1	chr3	1212227	1214527	-	0.637363	intronic_overlap	3727	15	0.995991	0	0.471534
DDB_G0278837	chr3	1263275	1263495	-	CUFF_2197_1	chr3	1263043	1263545	+	0.154303	intronic_overlap	101	1	0.990196	0.0159046	0.654076
DDB_G0278853	chr3	1282301	1282690	+	CUFF_2199_1	chr3	1282601	1283247	-	-0.0702728	ORF overlap	48	0	1	0	0.690881
DDB_G0278947	chr3	1290736	1292456	+	CUFF_2200_1	chr3	1290283	1290907	-	0.436785	intronic_overlap	1595	8	0.995009	0.0096	0.7312
DDB_G0278863	chr3	1298188	1299912	-	CUFF_2201_1	chr3	1299601	1301554	+	0.873626	ORF overlap	20539	375	0.982069	0.0470829	0.255374
DDB_G0278865	chr3	1303121	1303711	+	CUFF_2202_1	chr3	1303036	1303284	-	0.657047	ORF overlap	2480	22	0.991207	0	0.212851
DDB_G0278865	chr3	1303121	1303711	+	CUFF_2203_1	chr3	1303489	1303793	-	0.18783	ORF overlap	2480	22	0.991207	0	0.4
DDB_G0278887	chr3	1342274	1342981	-	CUFF_2210_1	chr3	1342093	1342562	+	0.569069	ORF overlap	5254	40	0.992444	0	0.261702
DDB_G0278897	chr3	1358187	1358840	+	CUFF_2211_1	chr3	1356246	1358595	-	0.467033	ORF overlap	8722	200	0.977584	0.0876596	0.471064
DDB_G0278897	chr3	1358187	1358840	+	CUFF_2212_1	chr3	1358742	1359124	-	0.330124	ORF overlap	8722	200	0.977584	0	0.302872
DDB_G0278955	chr3	1366879	1368192	+	CUFF_2213_1	chr3	1366578	1366958	-	-0.46291	ORF overlap	877	4	0.99546	0	0.732283
DDB_G0278907	chr3	1373685	1374560	-	CUFF_2214_1	chr3	1373455	1374071	+	0.126374	ORF overlap	5288	43	0.991934	0	0.0162075
DDB_G0278917	chr3	1397821	1399400	-	CUFF_2218_1	chr3	1398442	1399042	+	0.308607	intronic_overlap	177	0	1	0.0415973	1
DDB_G0278979	chr3	1466872	1468184	-	CUFF_2227_1	chr3	1466599	1466968	+	-0.134219	ORF overlap	436	23	0.949891	0	0.608108
DDB_G0278969	chr3	1473189	1474126	-	CUFF_2229_1	chr3	1473150	1473609	+	0.397796	intronic_overlap	2925	18	0.993884	0	0.213043
DDB_G0278985	chr3	1475884	1476812	-	CUFF_2230_1	chr3	1475723	1475992	+	0.339118	ORF overlap	8738	94	0.989357	0	0.2
DDB_G0278985	chr3	1475884	1476812	-	CUFF_2231_1	chr3	1476757	1477084	+	0.699232	ORF overlap	8738	94	0.989357	0.338415	0.692073
DDB_G0278991	chr3	1485914	1488923	-	CUFF_2232_1	chr3	1485477	1486078	+	0.561211	ORF overlap	12922	63	0.995148	0	0.282392
DDB_G0279011	chr3	1513004	1513501	-	CUFF_2238_1	chr3	1512922	1513565	+	-0.032967	intronic_overlap	158	0	1	0.0186335	0.927019
DDB_G0279013	chr3	1514463	1515327	+	CUFF_2239_1	chr3	1514270	1514748	-	0.0119463	intronic_overlap	4324	52	0.988117	0	0.609603
DDB_G0269038	chr1	1816266	1816778	-	CUFF_224_1	chr1	1815929	1816363	+	0.808146	ORF overlap	6610	34	0.994883	0	0.197701
DDB_G0279013	chr3	1514463	1515327	+	CUFF_2240_1	chr3	1514989	1515642	-	0.183862	ORF overlap	4324	52	0.988117	0.0030581	0.2263
DDB_G0279033	chr3	1534984	1537005	-	CUFF_2243_1	chr3	1536975	1537860	+	-0.0960928	ORF overlap	1029	17	0.983748	0	0.808126
DDB_G0279049	chr3	1554715	1557635	+	CUFF_2247_1	chr3	1557477	1557762	-	-0.0939534	ORF overlap	3936	71	0.982281	0	0.293706
DDB_G0268646	chr1	1826960	1827855	-	CUFF_225_1	chr1	1826673	1827246	+	0.821807	intronic_overlap	981	14	0.98593	0.259582	0.54007
DDB_G0279081	chr3	1621394	1622514	-	CUFF_2259_1	chr3	1621082	1622505	+	0.978022	intronic_overlap	66932	193	0.997125	0.0323034	0.195225
DDB_G0279111	chr3	1646736	1648046	+	CUFF_2260_1	chr3	1647923	1648316	-	-0.56044	ORF overlap	1076	11	0.98988	0	0.187817
DDB_G0279125	chr3	1658002	1658258	-	CUFF_2261_1	chr3	1657770	1658278	+	0.726923	intronic_overlap	564	1	0.99823	0.198428	0.770138
DDB_G0279387	chr3	1751733	1752215	-	CUFF_2268_1	chr3	1751472	1752595	+	0.98344	ORF overlap	44360	92	0.99793	0.0702847	0.474199
DDB_G0279247	chr3	1830468	1831196	+	CUFF_2280_1	chr3	1828646	1831423	-	0.607676	ORF overlap	2344	8	0.996599	0.0575954	0.824334
DDB_G0279265	chr3	1859879	1860764	-	CUFF_2283_1	chr3	1859725	1859975	+	-0.462992	ORF overlap	589	5	0.991582	0	0.541833
DDB_G0279315	chr3	1925209	1927715	-	CUFF_2288_1	chr3	1927250	1928048	+	0.423898	ORF overlap	1753	29	0.983726	0	0.128911
DDB_G0279343	chr3	1959552	1961164	-	CUFF_2292_1	chr3	1960711	1961193	+	0.582229	ORF overlap	1487	36	0.976362	0	0.0372671
DDB_G0279353	chr3	1978760	1980136	+	CUFF_2297_1	chr3	1979930	1981107	-	0.719107	intronic_overlap	1633	7	0.995732	0.0619694	0.864177
DDB_G0279419	chr3	2020767	2022239	+	CUFF_2303_1	chr3	2022141	2022413	-	0.597316	ORF overlap	2249	108	0.954179	0	0.274725
DDB_G0279421	chr3	2022765	2023750	-	CUFF_2304_1	chr3	2022598	2022868	+	0.453921	ORF overlap	1452	55	0.963504	0	0
DDB_G0279443	chr3	2058253	2059086	+	CUFF_2310_1	chr3	2058988	2059222	-	-0.651944	ORF overlap	2057	150	0.932034	0	0
DDB_G0279453	chr3	2068536	2071742	-	CUFF_2311_1	chr3	2071603	2071850	+	0.419735	ORF overlap	2131	17	0.992086	0	0.0282258
DDB_G0279455	chr3	2074339	2075435	+	CUFF_2313_1	chr3	2075339	2075558	-	0.323698	ORF overlap	2277	11	0.995192	0	0.272727
DDB_G0279469	chr3	2102943	2103065	-	CUFF_2319_1	chr3	2102597	2103854	+	-0.0113039	ORF overlap	61	2	0.968254	0	0.440382
DDB_G0279475	chr3	2113626	2114348	-	CUFF_2323_1	chr3	2113387	2113831	+	0.653936	intronic_overlap	555	4	0.992844	0	0.638202
DDB_G0279481	chr3	2120888	2121862	+	CUFF_2326_1	chr3	2121692	2121968	-	0.698859	ORF overlap	1806	26	0.985808	0	0.0144404
DDB_G0279491	chr3	2147617	2149527	-	CUFF_2328_1	chr3	2147460	2147806	+	0.208071	ORF overlap	1202	19	0.984439	0	0.322767
DDB_G0269052	chr1	1898794	1901011	-	CUFF_233_1	chr1	1897984	1898890	+	0.135647	ORF overlap	1749	20	0.988694	0	0.437707
DDB_G0279415	chr3	2195759	2196668	+	CUFF_2331_1	chr3	2196001	2196817	-	0.884615	intronic_overlap	45363	197	0.995676	0.0660955	0.20563
DDB_G0279529	chr3	2206682	2208577	-	CUFF_2332_1	chr3	2207833	2209398	+	0.864752	ORF overlap	9721	114	0.988409	0.0319285	0.311622
DDB_G0279539	chr3	2228944	2231145	+	CUFF_2338_1	chr3	2231095	2231354	-	0.286712	ORF overlap	8611	77	0.991137	0	0.588462
DDB_G0279407	chr3	2244074	2245039	-	CUFF_2340_1	chr3	2243790	2244872	+	0.648352	intronic_overlap	8392	36	0.995729	0.10157	0.476454
DDB_G0279555	chr3	2248374	2250101	+	CUFF_2341_1	chr3	2249940	2250257	-	-0.185168	ORF overlap	1114	15	0.986714	0	0.283019
DDB_G0279581	chr3	2301120	2301583	-	CUFF_2349_1	chr3	2300717	2301217	+	0.28587	ORF overlap	16	10	0.615385	0	0.00598802
DDB_G0279409	chr3	2308619	2312032	-	CUFF_2351_1	chr3	2311713	2312346	+	0.126374	intronic_overlap	10068	99	0.990263	0	0.350158
DDB_G0279615	chr3	2320738	2321070	+	CUFF_2352_1	chr3	2320581	2321195	-	0.475145	ORF overlap	4090	206	0.952048	0.157724	0.134959
DDB_G0279637	chr3	2347354	2348655	+	CUFF_2358_1	chr3	2348573	2348793	-	-0.0597316	ORF overlap	650	89	0.879567	0	0.352941
DDB_G0279645	chr3	2359062	2360328	-	CUFF_2361_1	chr3	2360253	2360593	+	0.390132	ORF overlap	1336	17	0.987435	0	0.175953
DDB_G0279605	chr3	2370154	2371319	-	CUFF_2363_1	chr3	2369947	2370309	+	0.352132	ORF overlap	9669	42	0.995675	0.0275482	0.253444
DDB_G0279673	chr3	2416668	2418608	-	CUFF_2368_1	chr3	2416110	2416766	+	0.668501	ORF overlap	14120	156	0.989073	0	0.400304
DDB_G0268696	chr1	1935672	1937431	+	CUFF_237_1	chr1	1935390	1935694	-	0.507013	ORF overlap	3452	15	0.995673	0	0.0163934
DDB_G0279699	chr3	2459375	2461348	+	CUFF_2373_1	chr3	2458922	2459616	-	-0.18707	ORF overlap	5930	101	0.983253	0	0.128058
DDB_G0279717	chr3	2477453	2479054	-	CUFF_2375_1	chr3	2477315	2477590	+	0.286712	ORF overlap	19067	48	0.997489	0	0.210145
DDB_G0279791	chr3	2518903	2520445	+	CUFF_2380_1	chr3	2520044	2520568	-	-0.163907	intronic_overlap	8279	19	0.99771	0	0.295238
DDB_G0279855	chr3	2553750	2554145	-	CUFF_2386_1	chr3	2553650	2554337	+	-0.179161	ORF overlap	1073	13	0.988029	0	0.177326
DDB_G0279801	chr3	2554628	2556009	+	CUFF_2387_1	chr3	2555820	2556179	-	0.0904316	intronic_overlap	1493	13	0.991368	0	0.172222
DDB_G0279829	chr3	2599428	2600334	-	CUFF_2392_1	chr3	2599943	2600341	+	-0.00671096	ORF overlap	1899	10	0.994762	0	0.421053
DDB_G0279873	chr3	2670350	2671723	-	CUFF_2401_1	chr3	2670066	2670565	+	-0.263804	ORF overlap	910	13	0.985915	0	0.49
DDB_G0279937	chr3	2708291	2711614	-	CUFF_2407_1	chr3	2708140	2708379	+	0.156618	ORF overlap	8201	91	0.989026	0	0.129167
DDB_G0279939	chr3	2716529	2716884	-	CUFF_2408_1	chr3	2716318	2716929	+	0.303838	intronic_overlap	108	2	0.981818	0.00163399	0.611111
DDB_G0268938	chr1	1961102	1961834	+	CUFF_241_1	chr1	1961004	1961587	-	0.241758	intronic_overlap	1128	23	0.980017	0	0.0256849
DDB_G0279951	chr3	2743413	2743976	-	CUFF_2418_1	chr3	2742858	2744365	+	0.850842	intronic_overlap	5875	26	0.995594	0.0490716	0.334218
DDB_G0279925	chr3	2752719	2754560	-	CUFF_2421_1	chr3	2752384	2752808	+	0.55771	ORF overlap	4437	18	0.99596	0	0.367059
DDB_G0279959	chr3	2758242	2759567	+	CUFF_2422_1	chr3	2757829	2759165	-	0.395604	ORF overlap	11220	179	0.984297	0	0.0912491
DDB_G0279923	chr3	2784977	2786706	-	CUFF_2426_1	chr3	2785961	2786508	+	0.353597	ORF overlap	1434	43	0.970887	0	0.0474453
DDB_G0279973	chr3	2800822	2801370	-	CUFF_2430_1	chr3	2800733	2801541	+	0.308704	intronic_overlap	1975	10	0.994962	0	0.341162
DDB_G0279981	chr3	2809171	2810082	+	CUFF_2432_1	chr3	2809093	2809319	-	0.520144	ORF overlap	962	30	0.969758	0	0.061674
DDB_G0280069	chr3	2889026	2890227	-	CUFF_2443_1	chr3	2890068	2890481	+	0.184809	intronic_overlap	6588	48	0.992767	0	0.591787
DDB_G0280089	chr3	2915769	2917228	-	CUFF_2446_1	chr3	2916919	2917299	+	-0.265197	ORF overlap	3596	52	0.985746	0	0.0288714
DDB_G0280091	chr3	2919337	2920234	-	CUFF_2447_1	chr3	2919132	2919789	+	0.340659	intronic_overlap	5270	24	0.995467	0	0.112462
DDB_G0280111	chr3	2948944	2952761	-	CUFF_2453_1	chr3	2949347	2949659	+	0.299863	intronic_overlap	8437	97	0.988634	0	0.159744
DDB_G0280061	chr3	2954586	2955002	+	CUFF_2455_1	chr3	2954736	2955323	-	0.368132	ORF overlap	5253	70	0.98685	0	0.00510204
DDB_G0280141	chr3	3002773	3004711	+	CUFF_2465_1	chr3	3000893	3003631	-	0.52487	ORF overlap	17062	138	0.991977	0.00146039	0.318729
DDB_G0280211	chr3	3115387	3116136	-	CUFF_2473_1	chr3	3114815	3118160	+	0.796703	ORF overlap	29842	132	0.995596	0.0511058	0.22116
DDB_G0280383	chr3	3118643	3120514	+	CUFF_2474_1	chr3	3118564	3119096	-	-0.44215	intronic_overlap	400	255	0.610687	0	0.435272
DDB_G0280219	chr3	3127670	3128628	-	CUFF_2476_1	chr3	3127161	3127782	+	0.0960835	ORF overlap	123	7	0.946154	0.0176849	0.403537
DDB_G0280223	chr3	3136945	3137848	-	CUFF_2477_1	chr3	3137351	3138120	+	-0.18345	intronic_overlap	151	12	0.92638	0.122078	0.885714
DDB_G0280225	chr3	3138804	3139214	+	CUFF_2479_1	chr3	3138896	3139363	-	0.412296	intronic_overlap	1856	4	0.997849	0	0.450855
DDB_G0280229	chr3	3141943	3142654	+	CUFF_2480_1	chr3	3142100	3142786	-	0.862637	intronic_overlap	20931	122	0.994205	0	0.193595
DDB_G0280245	chr3	3158659	3159132	-	CUFF_2483_1	chr3	3158545	3158901	+	0.475419	ORF overlap	4094	42	0.989845	0	0
DDB_G0280247	chr3	3159963	3161380	-	CUFF_2484_1	chr3	3161200	3162057	+	0.548161	intronic_overlap	2434	43	0.98264	0.00815851	0.723776
DDB_G0280261	chr3	3178567	3180486	-	CUFF_2486_1	chr3	3180338	3180636	+	0.127508	ORF overlap	1942	152	0.927412	0	0.735786
DDB_G0280263	chr3	3180987	3182048	-	CUFF_2487_1	chr3	3180884	3181238	+	0.660926	ORF overlap	558	8	0.985866	0	0.0253521
DDB_G0268720	chr1	1994316	1994923	+	CUFF_249_1	chr1	1994876	1995485	-	-0.114086	intronic_overlap	108	0	1	0.0114754	0.75082
DDB_G0280387	chr3	3195244	3195458	+	CUFF_2490_1	chr3	3195166	3195703	-	-0.288278	intronic_overlap	26	4	0.866667	0.0762082	0.414498
DDB_G0280279	chr3	3199016	3199294	+	CUFF_2491_1	chr3	3198935	3199488	-	-0.468159	intronic_overlap	208	1	0.995215	0.032491	0.741877
DDB_G0280281	chr3	3200265	3202279	+	CUFF_2493_1	chr3	3202140	3202399	-	0.1223	ORF overlap	6273	36	0.994294	0	0.919231
DDB_G0280303	chr3	3222481	3223044	-	CUFF_2496_1	chr3	3221971	3222597	+	0.154303	ORF overlap	275	1	0.996377	0	0.681021
DDB_G0280307	chr3	3228229	3229981	-	CUFF_2497_1	chr3	3229776	3230059	+	0.179195	ORF overlap	22643	149	0.993463	0	0.0211268
DDB_G0280055	chr3	3230743	3235078	-	CUFF_2498_1	chr3	3230571	3230837	+	-0.0904316	ORF overlap	4892	142	0.971792	0	0.142322
DDB_G0280313	chr3	3245211	3246276	-	CUFF_2499_1	chr3	3245101	3245866	+	0.643516	intronic_overlap	6278	29	0.995402	0	0.211488
DDB_G0280317	chr3	3248423	3249124	-	CUFF_2500_1	chr3	3248219	3248575	+	-0.137363	ORF overlap	1980	197	0.909508	0	0.417367
DDB_G0280393	chr3	3254509	3256772	+	CUFF_2503_1	chr3	3255283	3257125	-	0.305365	intronic_overlap	4437	44	0.990181	0.00325556	0.573521
DDB_G0280327	chr3	3262207	3262533	-	CUFF_2504_1	chr3	3261949	3262207	+	0.0174955	ORF overlap	119	1	0.991667	0	0.0772201
DDB_G0280043	chr3	3266503	3267523	+	CUFF_2508_1	chr3	3265621	3267953	-	-0.357143	intronic_overlap	6170	25	0.995964	0.0171453	0.585941
DDB_G0280331	chr3	3265565	3265711	+	CUFF_2508_1	chr3	3265621	3267953	-	-0.52487	ORF overlap	35	0	1	0.0171453	0.585941
DDB_G0280337	chr3	3277418	3277913	-	CUFF_2510_1	chr3	3277124	3277693	+	0.629837	ORF overlap	4102	25	0.993942	0	0.394737
DDB_G0280341	chr3	3283772	3284320	+	CUFF_2512_1	chr3	3284122	3284501	-	0.510381	ORF overlap	328	2	0.993939	0.192105	1
DDB_G0280347	chr3	3287782	3288431	+	CUFF_2513_1	chr3	3287609	3287902	-	-0.0298658	ORF overlap	510	24	0.955056	0	0
DDB_G0280347	chr3	3287782	3288431	+	CUFF_2514_1	chr3	3288212	3288654	-	0.303651	intronic_overlap	510	24	0.955056	0	0
DDB_G0280357	chr3	3299810	3300837	+	CUFF_2516_1	chr3	3299140	3300408	-	0.74349	ORF overlap	13992	244	0.98286	0.102443	0.224586
DDB_G0280357	chr3	3299810	3300837	+	CUFF_2517_1	chr3	3300743	3301412	-	0.5791	ORF overlap	13992	244	0.98286	0	0.261194
DDB_G0280403	chr3	3309264	3310324	+	CUFF_2521_1	chr3	3310226	3310504	-	0.404995	ORF overlap	308	2	0.993548	0	0.451613
DDB_G0280401	chr3	3316821	3317345	-	CUFF_2522_1	chr3	3316703	3317023	+	-0.364938	ORF overlap	1168	47	0.961317	0	0
DDB_G0280415	chr3	3323965	3324460	+	CUFF_2524_1	chr3	3323842	3324063	-	0.325012	ORF overlap	488	7	0.985859	0	0.761261
DDB_G0280417	chr3	3324590	3325577	-	CUFF_2525_1	chr3	3324540	3324825	+	0.211786	ORF overlap	1411	4	0.997173	0	0.475524
DDB_G0280423	chr3	3330748	3332198	+	CUFF_2526_1	chr3	3330493	3331128	-	0.204355	intronic_overlap	2195	38	0.982983	0	0.674528
DDB_G0280439	chr3	3355162	3355449	-	CUFF_2528_1	chr3	3355036	3355740	+	0.681319	ORF overlap	8956	44	0.995111	0.235461	0.329078
DDB_G0280445	chr3	3367339	3367898	-	CUFF_2530_1	chr3	3367222	3367506	+	0.559085	ORF overlap	527	2	0.996219	0	0.319298
DDB_G0280529	chr3	3461453	3464060	+	CUFF_2540_1	chr3	3461809	3463155	-	0.043956	intronic_overlap	8839	106	0.98815	0	0.122494
DDB_G0280515	chr3	3475483	3478731	-	CUFF_2541_1	chr3	3475207	3476332	+	-0.304675	intronic_overlap	978	16	0.983903	0.112789	0.741563
DDB_G0280515	chr3	3475483	3478731	-	CUFF_2542_1	chr3	3476573	3477343	+	-0.040871	intronic_overlap	978	16	0.983903	0.0518807	0.757458
DDB_G0280549	chr3	3481319	3482516	+	CUFF_2543_1	chr3	3482280	3482656	-	0.0274725	ORF overlap	2802	71	0.975287	0	0.262599
DDB_G0280563	chr3	3506050	3506220	-	CUFF_2548_1	chr3	3505902	3506385	+	0.537853	ORF overlap	33	2	0.942857	0.0599174	0.566116
DDB_G0280569	chr3	3513680	3514010	+	CUFF_2549_1	chr3	3513772	3514336	-	0.0939241	intronic_overlap	1387	23	0.983688	0.221239	0.385841
DDB_G0280595	chr3	3546088	3546563	-	CUFF_2551_1	chr3	3545822	3547696	+	0.686813	intronic_overlap	1027	8	0.992271	0.1088	0.173333
DDB_G0280597	chr3	3546928	3547282	-	CUFF_2551_1	chr3	3545822	3547696	+	-0.520942	intronic_overlap	209	30	0.874477	0.1088	0.173333
DDB_G0280601	chr3	3558531	3558908	+	CUFF_2554_1	chr3	3558490	3558970	-	0.597516	intronic_overlap	745	5	0.993333	0	0.5842
DDB_G0280615	chr3	3570182	3572203	+	CUFF_2557_1	chr3	3572105	3572687	-	0.156618	ORF overlap	3587	36	0.990063	0	0.691252
DDB_G0280627	chr3	3582758	3583771	-	CUFF_2559_1	chr3	3582556	3583040	+	0.385758	ORF overlap	1817	5	0.997256	0	0.68866
DDB_G0280741	chr3	3591954	3594115	-	CUFF_2561_1	chr3	3593002	3594209	+	0.288969	intronic_overlap	738	12	0.984	0.0115894	0.373344
DDB_G0280639	chr3	3594965	3596077	+	CUFF_2563_1	chr3	3595968	3596401	-	-0.314976	ORF overlap	940	51	0.948537	0.0714286	0.463134
DDB_G0280643	chr3	3598294	3599733	-	CUFF_2564_1	chr3	3598074	3598390	+	0.674967	ORF overlap	7623	35	0.99543	0	0.157729
DDB_G0280547	chr3	3604056	3604451	+	CUFF_2570_1	chr3	3603787	3604589	-	0.683889	ORF overlap	3193	31	0.990385	0	0.24533
DDB_G0280533	chr3	3605551	3606033	-	CUFF_2572_1	chr3	3605464	3606240	+	0.812026	ORF overlap	21295	100	0.995326	0.221364	0.265122
DDB_G0349153	chr3	3606932	3607300	+	CUFF_2573_1	chr3	3606869	3607739	-	0.158726	intronic_overlap	48	1	0.979592	0	0.910448
DDB_G0280655	chr3	3616454	3616642	+	CUFF_2574_1	chr3	3615536	3616766	-	0.0297653	ORF overlap	70	0	1	0	0.773355
DDB_G0280673	chr3	3620960	3621457	-	CUFF_2577_1	chr3	3621373	3621887	+	-0.424245	ORF overlap	39	8	0.829787	0	0.4
DDB_G0280675	chr3	3621809	3622246	-	CUFF_2577_1	chr3	3621373	3621887	+	-0.276923	ORF overlap	65	20	0.764706	0	0.4
DDB_G0280685	chr3	3628201	3629015	-	CUFF_2578_1	chr3	3627298	3629425	+	0.327814	intronic_overlap	651	11	0.983384	0.0145677	0.598684
DDB_G0280687	chr3	3629662	3630387	+	CUFF_2579_1	chr3	3629837	3630544	-	-0.735447	intronic_overlap	72	15	0.827586	0	0.0155367
DDB_G0280691	chr3	3638436	3638828	+	CUFF_2581_1	chr3	3638247	3639004	-	0.806376	ORF overlap	1176	6	0.994924	0.0540897	0.746702
DDB_G0280699	chr3	3646041	3646821	+	CUFF_2584_1	chr3	3645834	3648469	-	-0.164835	intronic_overlap	714	12	0.983471	0.000379363	0.286798
DDB_G0280703	chr3	3648372	3648641	+	CUFF_2584_1	chr3	3645834	3648469	-	0.450549	ORF overlap	162	32	0.835052	0.000379363	0.286798
DDB_G0280747	chr3	3657513	3658445	-	CUFF_2586_1	chr3	3657037	3657800	+	0.369103	ORF overlap	1449	16	0.989078	0	0.590314
DDB_G0280709	chr3	3662714	3664865	+	CUFF_2590_1	chr3	3664024	3665277	-	0.457012	intronic_overlap	278	134	0.674757	0.0677831	0.735247
DDB_G0280717	chr3	3670258	3671617	-	CUFF_2592_1	chr3	3670122	3670339	+	0.406942	ORF overlap	3908	54	0.986371	0	0.119266
DDB_G0280751	chr3	3679412	3680350	-	CUFF_2597_1	chr3	3679238	3679663	+	0.119556	ORF overlap	451	3	0.993392	0	0.384977
DDB_G0268264	chr1	231364	232044	-	CUFF_26_1	chr1	231092	232136	+	0.928571	intronic_overlap	33448	146	0.995654	0	0.380861
DDB_G0280735	chr3	3694355	3696687	+	CUFF_2604_1	chr3	3695180	3695704	+	0.433454	intronic_overlap	308	1478	0.172452	0.0419048	0
DDB_G0280771	chr3	3721618	3722020	-	CUFF_2611_1	chr3	3720932	3721716	+	0	ORF overlap	40	0	1	0	1
DDB_G0280853	chr3	3790224	3791400	+	CUFF_2615_1	chr3	3791310	3791535	-	0.0595147	ORF overlap	414	25	0.943052	0	0.0265487
DDB_G0280855	chr3	3794487	3795739	+	CUFF_2617_1	chr3	3795432	3795881	-	0.471728	ORF overlap	3015	12	0.996036	0	0.555556
DDB_G0268772	chr1	2068280	2068627	-	CUFF_262_1	chr1	2067299	2068378	+	-0.681319	ORF overlap	301	3	0.990132	0	0.285185
DDB_G0268982	chr1	2066042	2067379	-	CUFF_262_1	chr1	2067299	2068378	+	-0.285714	ORF overlap	510	400	0.56044	0	0.285185
DDB_G0280871	chr3	3818142	3818512	-	CUFF_2622_1	chr3	3817993	3818243	+	0.618644	ORF overlap	3301	14	0.995777	0.0717131	0.199203
DDB_G0280847	chr3	3820212	3820578	-	CUFF_2623_1	chr3	3820061	3820590	+	0.421637	intronic_overlap	3947	5	0.998735	0.0962264	0.435849
DDB_G0280873	chr3	3822028	3822398	-	CUFF_2624_1	chr3	3821884	3822201	+	0.565661	ORF overlap	1513	5	0.996706	0	0.128931
DDB_G0280875	chr3	3824495	3824971	-	CUFF_2625_1	chr3	3824046	3824761	+	0.503322	intronic_overlap	126	3	0.976744	0.0684358	0.755587
DDB_G0269080	chr1	2069754	2070466	+	CUFF_263_1	chr1	2070243	2070747	-	0.0316256	intronic_overlap	265	4	0.98513	0	0.312871
DDB_G0280919	chr3	3879930	3880291	-	CUFF_2635_1	chr3	3879562	3880540	+	0.881356	intronic_overlap	6238	13	0.99792	0.147089	0.569969
DDB_G0280921	chr3	3881788	3885032	+	CUFF_2636_1	chr3	3881027	3882832	-	0.741758	intronic_overlap	23261	407	0.982804	0.0249169	0.119601
DDB_G0280925	chr3	3889710	3890076	-	CUFF_2639_1	chr3	3889578	3890004	+	0.511408	intronic_overlap	656	14	0.979104	0	0.5363
DDB_G0280927	chr3	3890823	3891195	-	CUFF_2640_1	chr3	3890640	3890948	+	0.243014	ORF overlap	1178	7	0.994093	0	0.692557
DDB_G0280929	chr3	3892080	3892473	-	CUFF_2641_1	chr3	3891837	3892448	+	0.297645	intronic_overlap	1847	3	0.998378	0	0.553922
DDB_G0280931	chr3	3893288	3893652	-	CUFF_2642_1	chr3	3893136	3893386	+	0.418697	ORF overlap	1880	26	0.986359	0	0.151394
DDB_G0280933	chr3	3894494	3894883	-	CUFF_2643_1	chr3	3894255	3894733	+	0.633155	ORF overlap	6878	27	0.99609	0	0.0709812
DDB_G0280951	chr3	3901597	3901980	-	CUFF_2645_1	chr3	3901433	3901808	+	0.642669	ORF overlap	1578	18	0.988722	0	0.178191
DDB_G0280953	chr3	3902909	3903326	-	CUFF_2646_1	chr3	3902672	3903369	+	0.529367	intronic_overlap	2697	28	0.989725	0	0.39255
DDB_G0280991	chr3	3918547	3920423	-	CUFF_2648_1	chr3	3920282	3921132	+	0.218393	ORF overlap	2687	52	0.981015	0	1
DDB_G0280999	chr3	3928566	3928902	+	CUFF_2649_1	chr3	3928618	3929161	-	-0.317451	intronic_overlap	576	1	0.998267	0.0551471	0.742647
DDB_G0281001	chr3	3929799	3930159	+	CUFF_2650_1	chr3	3930011	3930454	-	0.737866	ORF overlap	421	17	0.961187	0.13964	0.283784
DDB_G0281003	chr3	3930956	3931315	+	CUFF_2651_1	chr3	3931207	3931539	-	0.469767	ORF overlap	1769	23	0.987165	0	0.543544
DDB_G0281005	chr3	3932248	3932628	+	CUFF_2652_1	chr3	3932408	3932743	-	0.396814	ORF overlap	445	3	0.993304	0	0.595238
DDB_G0281013	chr3	3936625	3936988	+	CUFF_2654_1	chr3	3936831	3937280	-	0.806776	ORF overlap	737	18	0.976159	0	0.471111
DDB_G0281015	chr3	3937648	3938030	+	CUFF_2655_1	chr3	3937932	3938188	-	0.612829	ORF overlap	82	15	0.845361	0	0.307393
DDB_G0281017	chr3	3938819	3939189	+	CUFF_2656_1	chr3	3938934	3939584	-	0.673372	ORF overlap	1217	9	0.992659	0	0.625192
DDB_G0281027	chr3	3947337	3947903	-	CUFF_2658_1	chr3	3947138	3947606	+	-0.234006	intronic_overlap	590	15	0.975207	0	0.0127932
DDB_G0281033	chr3	3956014	3956307	-	CUFF_2659_1	chr3	3955824	3956320	+	0.392998	intronic_overlap	329	10	0.970501	0.0160966	0.470825
DDB_G0281047	chr3	3973435	3975824	-	CUFF_2661_1	chr3	3975810	3976572	+	-0.124257	intronic_overlap	5157	60	0.988499	0	0.610747
DDB_G0281295	chr3	3996913	3997278	+	CUFF_2664_1	chr3	3996810	3998210	-	0.847971	intronic_overlap	6256	16	0.997449	0.00999286	0.668094
DDB_G0281087	chr3	4034404	4035320	-	CUFF_2670_1	chr3	4034149	4034502	+	0.235864	ORF overlap	902	3	0.996685	0	0.968927
DDB_G0281303	chr3	4057156	4057419	-	CUFF_2674_1	chr3	4054228	4057236	+	-0.161063	ORF overlap	60	0	1	0.0259222	0.724826
DDB_G0281103	chr3	4064325	4065641	+	CUFF_2675_1	chr3	4064007	4064486	-	0.635489	ORF overlap	12398	64	0.994864	0	0.297917
DDB_G0281103	chr3	4064325	4065641	+	CUFF_2676_1	chr3	4065382	4065955	-	-0.15975	ORF overlap	12398	64	0.994864	0	0.0905923
DDB_G0281143	chr3	4098849	4099499	-	CUFF_2680_1	chr3	4098588	4099261	+	0.297014	intronic_overlap	496	2	0.995984	0.0163205	0.762611
DDB_G0281161	chr3	4123947	4124664	-	CUFF_2681_1	chr3	4123514	4123998	+	0.0897207	ORF overlap	671	6	0.991137	0	0.465979
DDB_G0281169	chr3	4146807	4147062	+	CUFF_2684_1	chr3	4146840	4147226	-	-0.155207	intronic_overlap	1067	2	0.998129	0	0.576227
DDB_G0280969	chr3	4147505	4148552	-	CUFF_2685_1	chr3	4147240	4147902	+	0.23122	intronic_overlap	6288	29	0.995409	0	0.268477
DDB_G0281173	chr3	4159819	4160163	+	CUFF_2687_1	chr3	4159987	4160257	-	0.513692	ORF overlap	2986	18	0.994008	0.0295203	0.173432
DDB_G0281177	chr3	4165613	4166323	-	CUFF_2688_1	chr3	4166058	4166517	+	-0.0508678	ORF overlap	1310	12	0.990923	0	0.0695652
DDB_G0281203	chr3	4198488	4199620	-	CUFF_2695_1	chr3	4197757	4198560	+	-0.248942	ORF overlap	494	3	0.993964	0.00870647	0.794776
DDB_G0281209	chr3	4207203	4209040	+	CUFF_2698_1	chr3	4206181	4207683	-	0.836242	intronic_overlap	1729	98	0.94636	0.0332668	0.475715
DDB_G0268634	chr1	2130761	2132526	-	CUFF_270_1	chr1	2132246	2133216	+	-0.325937	intronic_overlap	1947	66	0.967213	0.0854789	0.580844
DDB_G0281233	chr3	4253054	4253503	+	CUFF_2704_1	chr3	4253008	4253608	-	0.404995	ORF overlap	3206	11	0.996581	0	0.171381
DDB_G0281235	chr3	4255795	4257140	-	CUFF_2705_1	chr3	4255545	4255904	+	0.236264	ORF overlap	3162	43	0.986583	0	0.113889
DDB_G0269088	chr1	2134088	2134666	-	CUFF_271_1	chr1	2134046	2134370	+	0.633155	intronic_overlap	590	28	0.954693	0	0
DDB_G0269088	chr1	2134088	2134666	-	CUFF_272_1	chr1	2134576	2136436	+	0.476369	ORF overlap	590	28	0.954693	0	0.779151
DDB_G0281287	chr3	4345792	4346996	+	CUFF_2720_1	chr3	4346826	4347359	-	-0.235864	ORF overlap	319	19	0.943787	0.116105	0.505618
DDB_G0280975	chr3	4354163	4355462	-	CUFF_2723_1	chr3	4353968	4354258	+	0.686813	ORF overlap	7897	55	0.993084	0	0.0103093
DDB_G0281341	chr3	4370112	4370426	+	CUFF_2729_1	chr3	4369931	4370636	-	-0.254339	ORF overlap	642	10	0.984663	0.0679887	0.192635
DDB_G0281371	chr3	4372875	4374176	-	CUFF_2730_1	chr3	4373890	4374357	+	-0.0722423	ORF overlap	1642	23	0.986186	0	0.391026
DDB_G0281337	chr3	4383385	4384571	-	CUFF_2732_1	chr3	4383012	4383832	+	0.373626	intronic_overlap	3169	21	0.993417	0	0.394641
DDB_G0281393	chr3	4421049	4422099	+	CUFF_2742_1	chr3	4421000	4422401	-	0.796703	intronic_overlap	2438	13	0.994696	0.00927247	0.644793
DDB_G0281387	chr3	4494019	4495275	+	CUFF_2756_1	chr3	4490943	4496023	-	0.972527	ORF overlap	32866	551	0.983511	0.017713	0.309388
DDB_G0281433	chr3	4495953	4497167	+	CUFF_2756_1	chr3	4490943	4496023	-	0.0549451	ORF overlap	890	58	0.938819	0.017713	0.309388
DDB_G0281385	chr3	4519070	4520084	+	CUFF_2760_1	chr3	4518773	4520129	-	0.0687759	intronic_overlap	6312	66	0.989652	0	0.419307
DDB_G0281533	chr3	4571394	4572542	+	CUFF_2768_1	chr3	4570381	4571487	-	-0.0640731	ORF overlap	80	0	1	0.0126468	0.463415
DDB_G0281535	chr3	4572825	4576826	+	CUFF_2769_1	chr3	4576728	4577526	-	0.154303	ORF overlap	270	1	0.99631	0	0.798498
DDB_G0281493	chr3	4612258	4612782	-	CUFF_2774_1	chr3	4611865	4612825	+	0.815004	intronic_overlap	1908	7	0.996345	0	0.470343
DDB_G0281499	chr3	4621318	4626772	+	CUFF_2778_1	chr3	4626552	4627494	-	0.434066	ORF overlap	60427	252	0.995847	0.0392365	0.392365
DDB_G0281575	chr3	4657789	4658469	+	CUFF_2780_1	chr3	4657405	4657882	-	0.385758	ORF overlap	96	0	1	0.0460251	0.702929
DDB_G0281583	chr3	4664590	4664956	+	CUFF_2782_1	chr3	4664729	4665026	-	0.107535	ORF overlap	942	6	0.993671	0.0302013	0.0469799
DDB_G0281587	chr3	4675155	4676185	+	CUFF_2784_1	chr3	4674659	4675233	-	-0.137552	ORF overlap	3476	21	0.993995	0	0.561739
DDB_G0281591	chr3	4683892	4684014	+	CUFF_2787_1	chr3	4683467	4685148	-	0.510989	ORF overlap	230	30	0.884615	0	0.0445898
DDB_G0281597	chr3	4693112	4693231	+	CUFF_2791_1	chr3	4692860	4693569	-	0.627182	ORF overlap	597	2	0.996661	0.0267606	0.370423
DDB_G0281611	chr3	4707985	4708341	+	CUFF_2793_1	chr3	4707933	4708427	-	0.0436785	intronic_overlap	47	0	1	0	1
DDB_G0281635	chr3	4739504	4740253	-	CUFF_2795_1	chr3	4739391	4740054	+	0.331957	ORF overlap	216	2	0.990826	0	0.573795
DDB_G0281645	chr3	4754331	4756005	-	CUFF_2796_1	chr3	4755880	4756463	+	0.419314	ORF overlap	379	8	0.979328	0	0.756849
DDB_G0281647	chr3	4756403	4757036	-	CUFF_2796_1	chr3	4755880	4756463	+	0.349428	ORF overlap	141	1	0.992958	0	0.756849
DDB_G0281649	chr3	4757942	4760392	+	CUFF_2797_1	chr3	4757478	4758351	-	0.72709	ORF overlap	6082	78	0.987338	0	0.0686499
DDB_G0281659	chr3	4774706	4775113	+	CUFF_2799_1	chr3	4774964	4776296	-	-0.167147	intronic_overlap	229	12	0.950207	0.0322581	0.256564
DDB_G0268266	chr1	233800	236723	+	CUFF_28_1	chr1	233570	233898	-	0.510989	ORF overlap	7908	141	0.982482	0	0
DDB_G0281661	chr3	4784467	4786077	+	CUFF_2801_1	chr3	4785821	4786412	-	0.483516	ORF overlap	31333	156	0.995046	0	0.027027
DDB_G0281677	chr3	4801949	4802463	-	CUFF_2804_1	chr3	4801763	4802987	+	0.762443	intronic_overlap	17783	62	0.996526	0.0163265	0.577143
DDB_G0281701	chr3	4851537	4851880	-	CUFF_2812_1	chr3	4851464	4851990	+	0.785996	intronic_overlap	598	7	0.98843	0.0170778	0.679317
DDB_G0281811	chr3	4857991	4858413	-	CUFF_2813_1	chr3	4857355	4858897	+	-0.288251	ORF overlap	3211	15	0.99535	0	0.639015
DDB_G0281713	chr3	4869216	4869587	-	CUFF_2815_1	chr3	4869104	4869627	+	-0.00371555	intronic_overlap	181	1	0.994505	0	0.671756
DDB_G0281719	chr3	4874420	4877744	-	CUFF_2817_1	chr3	4877649	4879316	+	0.49587	ORF overlap	7341	131	0.982468	0	0.584532
DDB_G0281723	chr3	4880176	4881555	-	CUFF_2818_1	chr3	4879431	4880499	+	0.275793	ORF overlap	9739	153	0.984533	0.0505145	0.447147
DDB_G0269010	chr1	2195578	2196135	+	CUFF_282_1	chr1	2196075	2196389	-	0.0530028	ORF overlap	81	53	0.604478	0	0
DDB_G0269012	chr1	2196293	2196562	+	CUFF_282_1	chr1	2196075	2196389	-	-0.0419582	ORF overlap	142	74	0.657407	0	0
DDB_G0281725	chr3	4883727	4884819	+	CUFF_2820_1	chr3	4883502	4883970	-	0.508295	ORF overlap	5576	62	0.989003	0	0.0639659
DDB_G0281725	chr3	4883727	4884819	+	CUFF_2821_1	chr3	4884666	4884982	-	0.543228	intronic_overlap	5576	62	0.989003	0	0.129338
DDB_G0281729	chr3	4886865	4888149	-	CUFF_2822_1	chr3	4886559	4887065	+	0.232953	ORF overlap	5249	35	0.993376	0.0157791	0.378698
DDB_G0281735	chr3	4892895	4894703	-	CUFF_2824_1	chr3	4892557	4892988	+	0.115182	ORF overlap	884	12	0.986607	0	0.0925926
DDB_G0281753	chr3	4920824	4921042	+	CUFF_2827_1	chr3	4920618	4921120	-	0.46291	ORF overlap	208	1	0.995215	0.101392	0.745527
DDB_G0268834	chr1	2196631	2196777	+	CUFF_283_1	chr1	2196523	2196894	-	0.0802514	ORF overlap	31	20	0.607843	0	0.120968
DDB_G0269012	chr1	2196293	2196562	+	CUFF_283_1	chr1	2196523	2196894	-	0.106808	ORF overlap	142	74	0.657407	0	0.120968
DDB_G0281759	chr3	4924793	4925983	-	CUFF_2830_1	chr3	4925929	4926244	+	-0.494168	ORF overlap	315	5	0.984375	0	0.363924
DDB_G0281761	chr3	4926150	4927037	-	CUFF_2830_1	chr3	4925929	4926244	+	-0.260088	ORF overlap	191	1	0.994792	0	0.363924
DDB_G0281769	chr3	4934294	4934544	+	CUFF_2834_1	chr3	4933978	4934654	-	0.047851	intronic_overlap	444	2	0.995516	0.0694239	0.717873
DDB_G0281777	chr3	4951421	4952644	-	CUFF_2835_1	chr3	4952472	4953270	+	0.337022	ORF overlap	1944	25	0.987303	0	0.245307
DDB_G0281779	chr3	4953475	4954320	+	CUFF_2837_1	chr3	4954183	4954484	-	0.0693526	ORF overlap	470	18	0.963115	0	0.0264901
DDB_G0281785	chr3	4971939	4974761	-	CUFF_2839_1	chr3	4971676	4972084	+	0.338094	ORF overlap	5097	48	0.990671	0	0.312958
DDB_G0281875	chr3	5056031	5056821	+	CUFF_2842_1	chr3	5056564	5056907	-	0.355681	intronic_overlap	946	8	0.991614	0	0.145349
DDB_G0281945	chr3	5071587	5072946	+	CUFF_2844_1	chr3	5072848	5073254	-	-0.66302	ORF overlap	399	2	0.995012	0	0.385749
DDB_G0281899	chr3	5088116	5090879	-	CUFF_2847_1	chr3	5087863	5088380	+	0.300706	ORF overlap	3735	37	0.990191	0	0.264479
DDB_G0281925	chr3	5132437	5134280	-	CUFF_2851_1	chr3	5132228	5132711	+	0.456345	ORF overlap	6179	19	0.996934	0	0.192149
DDB_G0281961	chr3	5172400	5172787	+	CUFF_2855_1	chr3	5172379	5172887	-	0.717801	intronic_overlap	1504	10	0.993395	0.176817	0.45776
DDB_G0281965	chr3	5175300	5175752	+	CUFF_2856_1	chr3	5175656	5176225	-	-0.399971	ORF overlap	126	0	1	0.00526316	0.768421
DDB_G0281979	chr3	5208875	5210138	-	CUFF_2862_1	chr3	5208621	5209181	+	0.456044	ORF overlap	3354	76	0.977843	0.0998217	0.14795
DDB_G0281997	chr3	5227597	5227892	-	CUFF_2864_1	chr3	5227447	5227694	+	0.154516	ORF overlap	541	2	0.996317	0	0.649194
DDB_G0282005	chr3	5234911	5235930	+	CUFF_2866_1	chr3	5235785	5236088	-	0.776823	ORF overlap	1224	9	0.992701	0	0.246711
DDB_G0282037	chr3	5318807	5319082	+	CUFF_2876_1	chr3	5318052	5319217	-	0.698523	intronic_overlap	521	6	0.988615	0.109777	0.782161
DDB_G0282063	chr3	5360341	5362074	-	CUFF_2886_1	chr3	5361709	5362216	+	0.200921	ORF overlap	1402	5	0.996446	0.00393701	0.722441
DDB_G0282065	chr3	5362723	5363052	+	CUFF_2887_1	chr3	5362598	5363145	-	0.489799	ORF overlap	1248	18	0.985782	0	0.341241
DDB_G0282097	chr3	5368452	5368825	-	CUFF_2889_1	chr3	5368310	5368839	+	0.718243	intronic_overlap	1728	12	0.993103	0.00188679	0.220755
DDB_G0282107	chr3	5384175	5384618	-	CUFF_2891_1	chr3	5384046	5384716	+	0.756534	ORF overlap	6912	31	0.995535	0	0.117735
DDB_G0282141	chr3	5481850	5482307	+	CUFF_2897_1	chr3	5481867	5482740	-	0.917141	intronic_overlap	20450	43	0.997902	0.0469108	0.418764
DDB_G0282143	chr3	5482925	5483386	+	CUFF_2898_1	chr3	5483074	5483549	-	0.839065	ORF overlap	13407	67	0.995027	0	0.207983
DDB_G0267508	chr1	254497	255225	-	CUFF_29_1	chr1	254165	254798	+	-0.171273	intronic_overlap	420	10	0.976744	0	0.12776
DDB_G0282171	chr3	5485189	5486044	-	CUFF_2900_1	chr3	5485935	5486149	+	0.576557	ORF overlap	7296	21	0.99713	0.00930233	0.395349
DDB_G0282177	chr3	5490516	5491077	+	CUFF_2902_1	chr3	5490507	5491247	-	0.385145	intronic_overlap	3726	21	0.994396	0	0.188934
DDB_G0282179	chr3	5491825	5492262	+	CUFF_2903_1	chr3	5492072	5492441	-	0.271631	ORF overlap	1292	20	0.984756	0	0.318919
DDB_G0282195	chr3	5506037	5506499	-	CUFF_2907_1	chr3	5505978	5506603	+	0.259991	intronic_overlap	767	6	0.992238	0	0.528754
DDB_G0282285	chr3	5511594	5513276	-	CUFF_2909_1	chr3	5511429	5511829	+	0.0520177	intronic_overlap	944	40	0.95935	0	0.441397
DDB_G0282225	chr3	5540643	5542909	+	CUFF_2914_1	chr3	5541508	5541830	-	0.0668798	intronic_overlap	1933	13	0.99332	0	0.427245
DDB_G0282287	chr3	5546265	5548140	-	CUFF_2916_1	chr3	5547853	5548472	+	0.394228	ORF overlap	3155	26	0.991826	0.00322581	0.595161
DDB_G0282243	chr3	5564223	5564709	+	CUFF_2918_1	chr3	5564374	5564948	-	-0.640991	ORF overlap	2119	345	0.859984	0.00869565	0.255652
DDB_G0282281	chr3	5601674	5602159	-	CUFF_2924_1	chr3	5601478	5602330	+	0.31758	ORF overlap	1845	25	0.986631	0	0.181712
DDB_G0282351	chr3	5602431	5603475	-	CUFF_2925_1	chr3	5602468	5602933	+	0.0621717	intronic_overlap	2108	22	0.989671	0	0.0579399
DDB_G0282307	chr3	5618181	5618719	-	CUFF_2930_1	chr3	5618066	5618290	+	0.688166	ORF overlap	189	178	0.514986	0	0
DDB_G0282317	chr3	5628480	5628840	+	CUFF_2932_1	chr3	5628746	5628986	-	0.422048	ORF overlap	45	5	0.9	0	0.526971
DDB_G0282319	chr3	5629614	5629961	+	CUFF_2933_1	chr3	5629864	5630096	-	0.566687	ORF overlap	239	3	0.987603	0	0.7897
DDB_G0282289	chr3	5632424	5637271	-	CUFF_2934_1	chr3	5637175	5637667	+	0.214775	ORF overlap	14058	90	0.993639	0	0.010142
DDB_G0282325	chr3	5645911	5646187	+	CUFF_2936_1	chr3	5646087	5646459	-	-0.18345	ORF overlap	759	3	0.996063	0	0.426273
DDB_G0282333	chr3	5651269	5651940	-	CUFF_2937_1	chr3	5650741	5651344	+	0.0262432	ORF overlap	102	1	0.990291	0	0.630795
DDB_G0268884	chr1	2309454	2310009	+	CUFF_294_1	chr1	2309911	2310157	-	0.254148	ORF overlap	6186	195	0.969441	0.0161943	0.230769
DDB_G0282753	chr3	5677651	5682185	-	CUFF_2941_1	chr3	5680300	5680871	+	0.390132	intronic_overlap	182	4	0.978495	0.134615	0.515734
DDB_G0282359	chr3	5684660	5685426	+	CUFF_2943_1	chr3	5684551	5685516	-	0.164835	intronic_overlap	18235	52	0.997156	0	0.15528
DDB_G0282395	chr3	5696610	5698400	-	CUFF_2945_1	chr3	5698129	5699416	+	0.406942	ORF overlap	10310	108	0.989633	0	0.524845
DDB_G0282399	chr3	5704423	5704681	-	CUFF_2946_1	chr3	5704162	5704521	+	0.542129	ORF overlap	2008	1	0.999502	0	0.366667
DDB_G0282401	chr3	5705279	5705529	+	CUFF_2947_1	chr3	5705409	5706137	-	0.422677	ORF overlap	1283	1	0.999221	0.0219479	0.567901
DDB_G0282403	chr3	5705899	5706096	+	CUFF_2947_1	chr3	5705409	5706137	-	0.682863	ORF overlap	70	1	0.985915	0.0219479	0.567901
DDB_G0282423	chr3	5750022	5750468	-	CUFF_2954_1	chr3	5749951	5750533	+	0.692308	ORF overlap	9899	32	0.996778	0	0.0240137
DDB_G0282429	chr3	5758659	5759806	-	CUFF_2956_1	chr3	5758496	5760173	+	0.32967	intronic_overlap	6328	26	0.995908	0	0.337306
DDB_G0282757	chr3	5762312	5762476	+	CUFF_2957_1	chr3	5761877	5762590	-	0.288969	ORF overlap	871	4	0.995429	0	0.439776
DDB_G0282443	chr3	5770557	5770946	-	CUFF_2959_1	chr3	5770452	5771038	+	1	intronic_overlap	39	0	1	0	1
DDB_G0282465	chr3	5800686	5801114	+	CUFF_2963_1	chr3	5800857	5801514	-	0.386289	ORF overlap	412	1	0.997579	0.0319149	0.779635
DDB_G0282763	chr3	5822824	5823706	-	CUFF_2967_1	chr3	5823642	5823995	+	0.42279	ORF overlap	498	8	0.98419	0.0254237	0.573446
DDB_G0282479	chr3	5826574	5827634	-	CUFF_2968_1	chr3	5826534	5826752	+	0.250873	ORF overlap	1813	16	0.991252	0	0.0136986
DDB_G0282523	chr3	5885598	5885872	+	CUFF_2973_1	chr3	5885775	5886038	-	0.389365	ORF overlap	67	1	0.985294	0	0.931818
DDB_G0282779	chr3	5911075	5913939	-	CUFF_2979_1	chr3	5913846	5916001	+	-0.479689	ORF overlap	783	16	0.979975	0.00324675	0.687848
DDB_G0282581	chr3	5969861	5971133	+	CUFF_2986_1	chr3	5969283	5970348	-	0.67416	intronic_overlap	12176	114	0.990724	0	0.298311
DDB_G0282581	chr3	5969861	5971133	+	CUFF_2987_1	chr3	5970876	5971536	-	-0.521978	intronic_overlap	12176	114	0.990724	0	0.119516
DDB_G0282583	chr3	5972121	5972733	-	CUFF_2988_1	chr3	5971674	5973488	+	0.461538	intronic_overlap	9639	116	0.988109	0.0110193	0.307989
DDB_G0282585	chr3	5975167	5975485	-	CUFF_2989_1	chr3	5974915	5975265	+	0.317229	ORF overlap	98	0	1	0.00854701	0.663818
DDB_G0282601	chr3	5991308	5992503	+	CUFF_2994_1	chr3	5992124	5992833	-	0.961538	ORF overlap	43955	300	0.993221	0	0.159155
DDB_G0282607	chr3	5996864	5998409	-	CUFF_2995_1	chr3	5997908	5999887	+	0.56044	intronic_overlap	4801	34	0.992968	0	0.372727
DDB_G0282609	chr3	5999479	5999766	-	CUFF_2995_1	chr3	5997908	5999887	+	0.714286	ORF overlap	1098	43	0.962314	0	0.372727
DDB_G0282635	chr3	6034361	6035654	-	CUFF_2999_1	chr3	6034528	6035734	+	0.278481	intronic_overlap	603	67	0.9	0.096106	0.048053
DDB_G0282637	chr3	6035957	6036376	+	CUFF_3000_1	chr3	6036250	6036851	-	-0.416413	intronic_overlap	55	5	0.916667	0.0863787	0.400332
DDB_G0282365	chr3	6045140	6045859	-	CUFF_3002_1	chr3	6044976	6045527	+	0.891451	ORF overlap	3960	18	0.995475	0	0.0344203
DDB_G0282379	chr3	6061184	6061582	-	CUFF_3005_1	chr3	6061131	6061514	+	0.923077	ORF overlap	23129	124	0.994667	0	0.015625
DDB_G0282681	chr3	6115266	6115950	+	CUFF_3011_1	chr3	6115857	6116420	-	-0.188465	ORF overlap	9	1	0.9	0.235816	0.765957
DDB_G0282683	chr3	6123377	6123829	+	CUFF_3014_1	chr3	6123588	6123921	-	-0.0891731	ORF overlap	1905	7	0.996339	0	0.416168
DDB_G0282809	chr3	6165919	6166431	-	CUFF_3023_1	chr3	6166420	6167915	+	0.308607	ORF overlap	84	3	0.965517	0	0.906417
DDB_G0282739	chr3	6226742	6227440	-	CUFF_3027_1	chr3	6226547	6226900	+	-0.156053	ORF overlap	254	2	0.992188	0	0.322034
DDB_G0282897	chr3	6256774	6256941	+	CUFF_3030_1	chr3	6256846	6257048	-	-0.436785	ORF overlap	104	1	0.990476	0	0.187192
DDB_G0282825	chr3	6266209	6267258	-	CUFF_3033_1	chr3	6265905	6266629	+	0.115897	intronic_overlap	494	4	0.991968	0.00137931	0.809655
DDB_G0282829	chr3	6269969	6270781	-	CUFF_3034_1	chr3	6270451	6270946	+	0.231455	intronic_overlap	171	7	0.960674	0	0.596774
DDB_G0282835	chr3	6278818	6280318	+	CUFF_3035_1	chr3	6277952	6279193	-	0.703297	intronic_overlap	6725	120	0.982469	0.0225443	0.392915
DDB_G0282847	chr3	6292039	6292775	+	CUFF_3038_1	chr3	6291583	6293083	-	-0.269601	intronic_overlap	3791	25	0.993449	0.0339773	0.22052
DDB_G0282819	chr3	6335773	6337539	+	CUFF_3044_1	chr3	6337445	6337774	-	-0.557558	ORF overlap	6580	200	0.970501	0	0.418182
DDB_G0282903	chr3	6342424	6344481	+	CUFF_3046_1	chr3	6342048	6342558	-	-0.200921	ORF overlap	1140	12	0.989583	0	0.706458
DDB_G0282917	chr4	3257	3631	-	CUFF_3051_1	chr4	2259	4315	+	-0.0384615	ORF overlap	701	18	0.974965	0.0476422	0.271755
DDB_G0282937	chr4	19492	20019	-	CUFF_3054_1	chr4	19139	20082	+	-0.0606835	intronic_overlap	342	10	0.971591	0.153602	0.227754
DDB_G0282941	chr4	24418	26871	+	CUFF_3057_1	chr4	26689	27147	-	-0.525633	ORF overlap	1492	23	0.984818	0	0.108932
DDB_G0282957	chr4	50957	51163	-	CUFF_3060_1	chr4	50680	51214	+	0.543262	ORF overlap	530	15	0.972477	0	0.328972
DDB_G0283067	chr4	138075	139277	+	CUFF_3068_1	chr4	136354	138284	-	0.0742779	ORF overlap	13112	120	0.990931	0.0491973	0.454687
DDB_G0283067	chr4	138075	139277	+	CUFF_3069_1	chr4	139183	139652	-	0.468012	ORF overlap	13112	120	0.990931	0.00851064	0.161702
DDB_G0283001	chr4	139924	140950	-	CUFF_3070_1	chr4	140171	141048	+	0.532967	intronic_overlap	1231	42	0.967007	0	0.198178
DDB_G0283003	chr4	141272	141856	+	CUFF_3071_1	chr4	141212	141948	-	0.406942	ORF overlap	3149	15	0.995259	0	0.107191
DDB_G0283007	chr4	147313	148900	+	CUFF_3073_1	chr4	146623	147524	-	0.472527	ORF overlap	39075	412	0.989566	0	0.288248
DDB_G0283011	chr4	151994	152491	-	CUFF_3074_1	chr4	151716	152295	+	0.163484	intronic_overlap	317	4	0.987539	0	0.555172
DDB_G0283035	chr4	184491	186870	-	CUFF_3077_1	chr4	184247	184826	+	0.78022	intronic_overlap	9323	69	0.992653	0	0.00862069
DDB_G0283095	chr4	210212	212062	-	CUFF_3080_1	chr4	209933	212118	+	0.895604	ORF overlap	88914	463	0.99482	0	0.0224154
DDB_G0283135	chr4	223712	224049	-	CUFF_3081_1	chr4	223615	224518	+	0.614113	intronic_overlap	3902	17	0.995662	0.0165929	0.326327
DDB_G0283107	chr4	255521	256804	-	CUFF_3084_1	chr4	256520	257593	+	0.0612873	intronic_overlap	2540	54	0.979183	0.121043	0.510242
DDB_G0283083	chr4	279295	279959	-	CUFF_3086_1	chr4	278873	279836	+	0.696415	intronic_overlap	1744	8	0.995434	0.0228216	0.357884
DDB_G0283259	chr4	295136	296249	-	CUFF_3089_1	chr4	296128	296531	+	0.216727	ORF overlap	1476	82	0.947368	0	0.440594
DDB_G0283213	chr4	309059	310909	-	CUFF_3091_1	chr4	308515	309401	+	-0.10729	intronic_overlap	69	6	0.92	0	0.366404
DDB_G0283247	chr4	344914	346711	-	CUFF_3096_1	chr4	344021	344989	+	0.143054	ORF overlap	19019	45	0.99764	0.00103199	0.287926
DDB_G0283165	chr4	353826	354212	-	CUFF_3098_1	chr4	352467	354002	+	-0.081677	ORF overlap	35	0	1	0	0.58138
DDB_G0283187	chr4	381819	383085	+	CUFF_3102_1	chr4	381528	381966	-	-0.228173	ORF overlap	2148	28	0.987132	0	0.236902
DDB_G0283187	chr4	381819	383085	+	CUFF_3103_1	chr4	382864	383706	-	0.802198	ORF overlap	2148	28	0.987132	0.0201661	0.112693
DDB_G0283195	chr4	400645	403732	+	CUFF_3107_1	chr4	403664	404351	-	-0.588882	ORF overlap	1100	6	0.994575	0	0.704942
DDB_G0283199	chr4	409273	410244	-	CUFF_3110_1	chr4	409783	410561	+	0.0339118	intronic_overlap	1293	5	0.996148	0.0012837	0.786906
DDB_G0283267	chr4	438511	441126	+	CUFF_3115_1	chr4	441028	441669	-	0.767539	ORF overlap	6023	38	0.99373	0.0436137	0.339564
DDB_G0283299	chr4	477960	479776	-	CUFF_3119_1	chr4	477642	478473	+	0.106697	intronic_overlap	26	4	0.866667	0	0.710337
DDB_G0283337	chr4	491931	495564	-	CUFF_3121_1	chr4	491663	492029	+	0.401843	ORF overlap	2112	10	0.995287	0	0.53951
DDB_G0283337	chr4	491931	495564	-	CUFF_3122_1	chr4	495467	495974	+	-0.154303	ORF overlap	2112	10	0.995287	0	0.773622
DDB_G0283349	chr4	547836	549106	+	CUFF_3130_1	chr4	548347	550080	-	0.0274725	intronic_overlap	11870	69	0.994221	0.0230681	0.397347
DDB_G0283365	chr4	585874	586210	+	CUFF_3133_1	chr4	586072	586525	-	0.507441	intronic_overlap	10	3	0.769231	0	0.552863
DDB_G0283409	chr4	637844	638400	-	CUFF_3137_1	chr4	637235	637939	+	0.0250588	ORF overlap	259	18	0.935018	0	0.703546
DDB_G0283419	chr4	656137	657400	-	CUFF_3139_1	chr4	655815	656269	+	0.829341	ORF overlap	2334	25	0.989402	0	0.189011
DDB_G0283393	chr4	661727	662322	-	CUFF_3140_1	chr4	661111	662348	+	0.247593	intronic_overlap	44852	138	0.996933	0	0.0904685
DDB_G0283393	chr4	661727	662322	-	CUFF_3140_2	chr4	661327	662348	+	0.302614	intronic_overlap	44852	138	0.996933	0	0.0890411
DDB_G0283501	chr4	665243	665515	+	CUFF_3143_1	chr4	665343	665637	-	0.638011	intronic_overlap	430	2	0.99537	0	0.410169
DDB_G0283511	chr4	669589	669845	+	CUFF_3148_1	chr4	669747	670166	-	0.62135	ORF overlap	425	2	0.995316	0.435714	0.233333
DDB_G0283513	chr4	670441	670695	+	CUFF_3149_1	chr4	670462	670955	-	0.0775791	intronic_overlap	620	1	0.99839	0.295547	0.595142
DDB_G0283515	chr4	671329	671581	+	CUFF_3150_1	chr4	671416	671678	-	0.486997	intronic_overlap	770	1	0.998703	0.0228137	0.520913
DDB_G0283517	chr4	672171	672430	+	CUFF_3151_1	chr4	672333	672540	-	0.335491	ORF overlap	131	2	0.984962	0	0.350962
DDB_G0283519	chr4	673055	673316	+	CUFF_3152_1	chr4	673162	673469	-	0.0699819	ORF overlap	653	2	0.996947	0	0.168831
DDB_G0283437	chr4	697659	698518	+	CUFF_3154_1	chr4	697376	699016	-	0.258242	intronic_overlap	3119	19	0.993945	0.0268129	0.345521
DDB_G0283455	chr4	724620	725186	-	CUFF_3159_1	chr4	724478	725095	+	0.565197	intronic_overlap	554	8	0.985765	0.15534	0.477346
DDB_G0283525	chr4	729167	730191	+	CUFF_3161_1	chr4	728883	730238	-	-0.0939705	intronic_overlap	380	2	0.994764	0	0.832596
DDB_G0283467	chr4	735396	735856	-	CUFF_3162_1	chr4	735353	736107	+	0.291309	intronic_overlap	180	18	0.909091	0	0.631788
DDB_G0283547	chr4	800136	800795	+	CUFF_3171_1	chr4	799379	800519	-	0.51433	ORF overlap	1411	10	0.992963	0.0420684	0.340053
DDB_G0283549	chr4	803052	803468	+	CUFF_3174_1	chr4	803255	803593	-	0.524142	ORF overlap	1181	10	0.991604	0	0.333333
DDB_G0283533	chr4	829856	830504	+	CUFF_3175_1	chr4	829784	830593	-	0.739394	intronic_overlap	725	5	0.993151	0.062963	0.487654
DDB_G0283571	chr4	851425	851742	-	CUFF_3176_1	chr4	851349	852628	+	0.638673	ORF overlap	3864	36	0.990769	0	0.553125
DDB_G0283579	chr4	861957	863369	+	CUFF_3180_1	chr4	861098	862054	-	0.222506	ORF overlap	2710	31	0.98869	0	0.728318
DDB_G0283745	chr4	877706	881475	-	CUFF_3184_1	chr4	881264	881691	+	0.0657047	ORF overlap	1671	22	0.987005	0	0
DDB_G0283645	chr4	897818	898626	-	CUFF_3188_1	chr4	897613	897880	+	0.454191	ORF overlap	929	4	0.995713	0	0.458955
DDB_G0283611	chr4	899345	900163	-	CUFF_3189_1	chr4	899183	899667	+	0.709767	intronic_overlap	2404	19	0.992158	0	0.00206186
DDB_G0283609	chr4	901731	902526	-	CUFF_3191_1	chr4	901469	902720	+	0.899588	intronic_overlap	9939	32	0.996791	0	0.332268
DDB_G0283613	chr4	904975	905779	-	CUFF_3195_1	chr4	904805	905022	+	0.696415	ORF overlap	3434	12	0.996518	0	0.325688
DDB_G0283647	chr4	907070	907457	-	CUFF_3196_1	chr4	906431	907585	+	-0.120879	intronic_overlap	1158	44	0.963394	0	0.0718615
DDB_G0283653	chr4	921967	924542	-	CUFF_3199_1	chr4	921780	922061	+	0.184809	ORF overlap	4986	40	0.992041	0	0.439716
DDB_G0283669	chr4	953002	953325	+	CUFF_3201_1	chr4	953215	953560	-	0.357088	intronic_overlap	905	5	0.994505	0	0.404624
DDB_G0283689	chr4	985671	986213	-	CUFF_3212_1	chr4	985558	986312	+	-0.56044	ORF overlap	3191	431	0.881005	0	0.0370861
DDB_G0283691	chr4	986987	988734	+	CUFF_3215_1	chr4	988641	988960	-	0.650963	intronic_overlap	2945	12	0.995942	0	0.628125
DDB_G0283731	chr4	1041764	1042491	-	CUFF_3219_1	chr4	1041561	1042533	+	0.0824176	intronic_overlap	2580	30	0.988506	0	0.0729702
DDB_G0283737	chr4	1046828	1047289	-	CUFF_3221_1	chr4	1046685	1046926	+	0.0334399	ORF overlap	142	3	0.97931	0.0289256	0.235537
DDB_G0283753	chr4	1050017	1052135	-	CUFF_3224_1	chr4	1051892	1052487	+	-0.163907	intronic_overlap	7370	85	0.988598	0	0.65604
DDB_G0283863	chr4	1074074	1076128	-	CUFF_3227_1	chr4	1073881	1074324	+	0.406942	ORF overlap	16552	180	0.989242	0	0.00675676
DDB_G0283863	chr4	1074074	1076128	-	CUFF_3228_1	chr4	1075773	1076589	+	0.574966	ORF overlap	16552	180	0.989242	0	0.0917993
DDB_G0283865	chr4	1077530	1078425	-	CUFF_3229_1	chr4	1078339	1078695	+	-0.170915	ORF overlap	270	4	0.985401	0	0.291317
DDB_G0283867	chr4	1092858	1094270	+	CUFF_3230_1	chr4	1092571	1094509	-	0.844093	intronic_overlap	35293	65	0.998162	0.00773595	0.408974
DDB_G0283805	chr4	1124176	1125432	-	CUFF_3234_1	chr4	1123938	1124429	+	0.598901	ORF overlap	2110	16	0.992474	0	0
DDB_G0283809	chr4	1130422	1130955	-	CUFF_3236_1	chr4	1130256	1131620	+	0.220077	intronic_overlap	732	17	0.977303	0.18022	0.486447
DDB_G0283755	chr4	1135639	1137330	-	CUFF_3237_1	chr4	1135422	1136129	+	0.89011	ORF overlap	35293	99	0.997203	0	0.161017
DDB_G0283889	chr4	1174977	1176878	-	CUFF_3245_1	chr4	1174794	1175161	+	-0.247253	intronic_overlap	386	97	0.799172	0	0.0788043
DDB_G0283843	chr4	1223477	1224134	-	CUFF_3247_1	chr4	1223278	1224206	+	0.425421	intronic_overlap	1595	28	0.982748	0	0.0279871
DDB_G0283845	chr4	1227055	1227727	+	CUFF_3248_1	chr4	1226522	1227425	-	0.191141	intronic_overlap	1651	6	0.996379	0	0.566372
DDB_G0283849	chr4	1239874	1240653	-	CUFF_3251_1	chr4	1239751	1240115	+	0.0873571	intronic_overlap	346	5	0.985755	0	0.19726
DDB_G0283757	chr4	1241175	1242406	-	CUFF_3252_1	chr4	1240810	1242197	+	0.467033	intronic_overlap	16512	82	0.995058	0.0432277	0.430836
DDB_G0283901	chr4	1254332	1256100	-	CUFF_3256_1	chr4	1255876	1256633	+	0.193609	intronic_overlap	1604	67	0.959904	0.00659631	0.844327
DDB_G0283905	chr4	1423354	1425584	-	CUFF_3269_1	chr4	1422778	1424040	+	0.571429	ORF overlap	16407	133	0.991959	0.00554236	0.174188
DDB_G0269336	chr1	2560862	2561113	+	CUFF_327_1	chr1	2561019	2561331	-	-0.308607	ORF overlap	158	1	0.993711	0	0.658147
DDB_G0284011	chr4	1429547	1430576	-	CUFF_3272_1	chr4	1430107	1431028	+	0.485468	intronic_overlap	1468	29	0.980628	0	0.290672
DDB_G0284019	chr4	1444241	1446775	-	CUFF_3276_1	chr4	1446715	1446970	+	0.137383	ORF overlap	8427	34	0.995982	0	0.253906
DDB_G0269342	chr1	2567416	2567916	+	CUFF_328_1	chr1	2567676	2568050	-	-0.424094	intronic_overlap	292	7	0.976589	0.064	0.416
DDB_G0284057	chr4	1478033	1478404	+	CUFF_3282_1	chr4	1477520	1478585	-	0.621208	ORF overlap	2269	9	0.996049	0.136023	0.523452
DDB_G0284065	chr4	1493285	1494732	-	CUFF_3284_1	chr4	1494323	1495362	+	0.368639	intronic_overlap	12446	62	0.995043	0.172115	0.491346
DDB_G0284065	chr4	1493285	1494732	-	CUFF_3284_2	chr4	1494323	1495362	+	0.368639	intronic_overlap	12446	62	0.995043	0.172115	0.491346
DDB_G0284149	chr4	1533705	1535576	-	CUFF_3288_1	chr4	1533660	1534211	+	-0.0371555	intronic_overlap	581	30	0.9509	0	0.413043
DDB_G0269352	chr1	2576335	2577600	-	CUFF_329_1	chr1	2577200	2577929	+	-0.196924	intronic_overlap	697	2	0.997139	0.171233	1
DDB_G0284035	chr4	1535647	1536451	+	CUFF_3290_1	chr4	1535681	1536576	-	0.807692	intronic_overlap	27559	104	0.99624	0	0.0457589
DDB_G0284079	chr4	1538387	1539423	+	CUFF_3291_1	chr4	1538286	1538539	-	0.141191	ORF overlap	682	8	0.988406	0	0.830709
DDB_G0284091	chr4	1556685	1557407	-	CUFF_3292_1	chr4	1556493	1557016	+	0.546014	ORF overlap	5497	22	0.996014	0	0.156489
DDB_G0284093	chr4	1558362	1559293	+	CUFF_3294_1	chr4	1558690	1559481	-	0.950549	intronic_overlap	38405	178	0.995387	0	0.383838
DDB_G0284101	chr4	1571395	1572487	+	CUFF_3297_1	chr4	1571015	1571492	-	0.312087	ORF overlap	702	13	0.981818	0.0041841	0.301255
DDB_G0284103	chr4	1573183	1575363	-	CUFF_3298_1	chr4	1572648	1573491	+	0.879121	ORF overlap	18977	353	0.981738	0.00118483	0.122038
DDB_G0284109	chr4	1599639	1600013	+	CUFF_3304_1	chr4	1599478	1600458	-	0.768668	ORF overlap	2527	23	0.99098	0.019368	0.372069
DDB_G0284129	chr4	1622284	1624946	+	CUFF_3308_1	chr4	1624863	1625316	-	0.209061	ORF overlap	4360	136	0.969751	0	0.174009
DDB_G0284189	chr4	1669261	1670304	+	CUFF_3323_1	chr4	1669855	1670388	-	0.142857	ORF overlap	868	75	0.920467	0	0.17603
DDB_G0284213	chr4	1693957	1696537	-	CUFF_3328_1	chr4	1696415	1696914	+	0.0565197	ORF overlap	2352	50	0.979184	0	0.236
DDB_G0284217	chr4	1700271	1701885	-	CUFF_3329_1	chr4	1699898	1700493	+	0.0247593	ORF overlap	4312	42	0.990354	0	0.15604
DDB_G0269372	chr1	2632261	2632988	+	CUFF_333_1	chr1	2632890	2633290	-	0.75132	ORF overlap	1516	13	0.991498	0.0548628	0.438903
DDB_G0284217	chr4	1700271	1701885	-	CUFF_3330_1	chr4	1701686	1702342	+	0.378682	ORF overlap	4312	42	0.990354	0	0.223744
DDB_G0284221	chr4	1705613	1706032	-	CUFF_3332_1	chr4	1705226	1706086	+	0.137823	intronic_overlap	1168	4	0.996587	0	0.634146
DDB_G0284307	chr4	1707062	1708958	+	CUFF_3334_1	chr4	1708894	1709301	-	0.0375882	intronic_overlap	1764	16	0.991011	0	0.421569
DDB_G0269146	chr1	2640023	2641648	+	CUFF_334_1	chr1	2641549	2641885	-	0.39011	ORF overlap	52228	119	0.997727	0	0.0979228
DDB_G0284243	chr4	1735866	1737435	-	CUFF_3340_1	chr4	1735599	1736504	+	0.563545	intronic_overlap	8801	73	0.991774	0	0.360927
DDB_G0284245	chr4	1747466	1748910	-	CUFF_3343_1	chr4	1748837	1749110	+	0.543587	ORF overlap	3560	36	0.989989	0	0.375912
DDB_G0284321	chr4	1760065	1764027	+	CUFF_3345_1	chr4	1760258	1760800	-	0.145805	intronic_overlap	2403	233	0.911608	0	0.27256
DDB_G0284303	chr4	1792427	1792983	+	CUFF_3352_1	chr4	1792728	1793156	-	0.768221	ORF overlap	409	12	0.971496	0	0.265734
DDB_G0284267	chr4	1799493	1801319	-	CUFF_3353_1	chr4	1801125	1801717	+	0.401099	ORF overlap	13144	184	0.986194	0	0.0421585
DDB_G0284273	chr4	1806777	1808384	+	CUFF_3356_1	chr4	1808175	1808632	-	-0.331957	ORF overlap	1468	14	0.990553	0.0262009	0.50655
DDB_G0284327	chr4	1812405	1813706	+	CUFF_3357_1	chr4	1813542	1813836	-	-0.277792	ORF overlap	1224	18	0.985507	0	0.20339
DDB_G0284287	chr4	1834114	1834675	-	CUFF_3361_1	chr4	1833984	1834343	+	0.350903	ORF overlap	493	3	0.993952	0	0.186111
DDB_G0284293	chr4	1841189	1843317	+	CUFF_3364_1	chr4	1843069	1843781	-	0.0962862	ORF overlap	2428	50	0.979822	0	0.281907
DDB_G0284183	chr4	1846274	1849299	-	CUFF_3365_1	chr4	1848987	1849541	+	0.243098	ORF overlap	16342	105	0.993616	0	0.0324324
DDB_G0284339	chr4	1855900	1856883	+	CUFF_3366_1	chr4	1856513	1857045	-	-0.156004	ORF overlap	3229	20	0.993844	0	0.159475
DDB_G0284351	chr4	1869385	1870278	+	CUFF_3369_1	chr4	1869387	1870533	-	0.830073	intronic_overlap	5641	21	0.996291	0.0156931	0.277245
DDB_G0284359	chr4	1884053	1885252	-	CUFF_3372_1	chr4	1883893	1884148	+	-0.112765	ORF overlap	2333	19	0.991922	0	0.277344
DDB_G0284363	chr4	1892663	1894210	-	CUFF_3373_1	chr4	1893792	1894397	+	0.131868	intronic_overlap	8506	36	0.995786	0.00165017	0.561056
DDB_G0284365	chr4	1895020	1895769	+	CUFF_3374_1	chr4	1894713	1895124	-	-0.231794	ORF overlap	1443	16	0.989034	0.00970874	0.0558252
DDB_G0284367	chr4	1896160	1897120	-	CUFF_3375_1	chr4	1895915	1896381	+	-0.300865	intronic_overlap	1541	12	0.992273	0.012848	0.603854
DDB_G0284369	chr4	1898347	1899583	-	CUFF_3377_1	chr4	1898758	1900176	+	0.140303	intronic_overlap	2248	228	0.907916	0.0204369	0.128964
DDB_G0284377	chr4	1910380	1912062	+	CUFF_3380_1	chr4	1909687	1910675	-	0.30697	intronic_overlap	598	10	0.983553	0	0.401416
DDB_G0284403	chr4	1954324	1955003	-	CUFF_3386_1	chr4	1953951	1954413	+	0.109632	ORF overlap	39	10	0.795918	0.0151188	0.485961
DDB_G0284431	chr4	1983105	1983854	-	CUFF_3388_1	chr4	1982901	1983950	+	-0.324622	ORF overlap	3157	38	0.988106	0.027619	0.0152381
DDB_G0284433	chr4	1985042	1986076	+	CUFF_3389_1	chr4	1985978	1986196	-	0.226523	ORF overlap	4052	66	0.983973	0	0.164384
DDB_G0284547	chr4	2008237	2008455	+	CUFF_3392_1	chr4	2008205	2008612	-	0.610808	ORF overlap	1417	6	0.995784	0	0.151961
DDB_G0284511	chr4	2077506	2078422	+	CUFF_3400_1	chr4	2076245	2077581	-	-0.0698857	ORF overlap	317	8	0.975385	0.0104712	0.827225
DDB_G0284525	chr4	2111778	2113587	-	CUFF_3403_1	chr4	2111450	2111864	+	0.185777	ORF overlap	990	31	0.969638	0	0.542169
DDB_G0284537	chr4	2139831	2140908	-	CUFF_3408_1	chr4	2139480	2140112	+	-0.131868	intronic_overlap	3401	25	0.992703	0.00315956	0.57188
DDB_G0284567	chr4	2159197	2161333	+	CUFF_3411_1	chr4	2158680	2159472	-	0.274765	ORF overlap	12122	86	0.992955	0	0.412358
DDB_G0284567	chr4	2159197	2161333	+	CUFF_3412_1	chr4	2160390	2161592	-	0.0110499	intronic_overlap	12122	86	0.992955	0	0.306733
DDB_G0284571	chr4	2170033	2171619	-	CUFF_3413_1	chr4	2169887	2170129	+	0.156618	ORF overlap	1444	15	0.989719	0	0.102881
DDB_G0284597	chr4	2205667	2207051	-	CUFF_3417_1	chr4	2203619	2205829	+	-0.407153	intronic_overlap	1358	6	0.995601	0	0.36228
DDB_G0284619	chr4	2237635	2238396	-	CUFF_3422_1	chr4	2238121	2239307	+	0.690618	ORF overlap	3616	45	0.987708	0.0834035	0.381634
DDB_G0284721	chr4	2252387	2254660	+	CUFF_3423_1	chr4	2251694	2252830	-	0.758242	ORF overlap	34794	838	0.976482	0	0.153034
DDB_G0284721	chr4	2252387	2254660	+	CUFF_3424_1	chr4	2254125	2255476	-	0.884615	ORF overlap	34794	838	0.976482	0.133136	0.201923
DDB_G0284623	chr4	2255880	2256178	-	CUFF_3425_1	chr4	2255718	2256017	+	0.383051	ORF overlap	557	4	0.99287	0	0.236667
DDB_G0284629	chr4	2262832	2263274	+	CUFF_3427_1	chr4	2263066	2263348	-	0.3669	ORF overlap	820	6	0.992736	0	0.113074
DDB_G0284631	chr4	2263474	2263921	-	CUFF_3428_1	chr4	2263381	2263616	+	0.559085	ORF overlap	260	2	0.992366	0	0.5
DDB_G0284645	chr4	2281332	2282094	-	CUFF_3430_1	chr4	2281766	2282287	+	-0.10989	ORF overlap	2917	82	0.972658	0	0.331418
DDB_G0284655	chr4	2295403	2295555	-	CUFF_3434_1	chr4	2294328	2296200	+	-0.368132	ORF overlap	227	11	0.953782	0.0138815	0.0646022
DDB_G0284661	chr4	2309177	2310808	-	CUFF_3437_1	chr4	2310748	2311518	+	-0.156043	ORF overlap	4131	34	0.991837	0.22179	0.614786
DDB_G0284675	chr4	2326080	2327024	-	CUFF_3441_1	chr4	2325921	2326178	+	0.46291	ORF overlap	3331	13	0.996112	0	0.651163
DDB_G0284693	chr4	2358649	2359022	-	CUFF_3445_1	chr4	2358389	2359111	+	0.43956	intronic_overlap	576	6	0.989691	0.0262794	0.403873
DDB_G0284707	chr4	2388566	2389651	+	CUFF_3449_1	chr4	2386045	2388709	-	0.497374	ORF overlap	996	25	0.975514	0.0262664	0.800375
DDB_G0284761	chr4	2445394	2447839	-	CUFF_3454_1	chr4	2445254	2445492	+	-0.0635732	ORF overlap	2409	46	0.981263	0	0.0209205
DDB_G0284781	chr4	2477533	2477895	-	CUFF_3457_1	chr4	2477393	2477802	+	0.748632	ORF overlap	983	7	0.992929	0	0.260976
DDB_G0284839	chr4	2493584	2498100	+	CUFF_3458_1	chr4	2496961	2498301	-	0.225275	intronic_overlap	7963	100	0.987598	0	0.189411
DDB_G0269402	chr1	2711495	2713021	-	CUFF_346_1	chr1	2712932	2713655	+	0.022639	ORF overlap	49	62	0.441441	0.0234807	0.527624
DDB_G0269404	chr1	2713558	2714296	-	CUFF_346_1	chr1	2712932	2713655	+	0.0339118	ORF overlap	1626	8	0.995104	0.0234807	0.527624
DDB_G0284843	chr4	2515068	2515796	+	CUFF_3462_1	chr4	2515509	2517364	-	0.776823	ORF overlap	3113	17	0.994569	0.00161638	0.782328
DDB_G0284857	chr4	2547724	2548458	+	CUFF_3465_1	chr4	2547438	2547822	-	0.209061	ORF overlap	1602	53	0.967976	0	0.0753247
DDB_G0284865	chr4	2571519	2572240	-	CUFF_3468_1	chr4	2571310	2572392	+	-0.0824176	intronic_overlap	8613	59	0.993196	0	0.234534
DDB_G0284885	chr4	2588526	2590107	-	CUFF_3469_1	chr4	2590024	2590606	+	0.736871	ORF overlap	4136	57	0.986406	0	0.259005
DDB_G0269404	chr1	2713558	2714296	-	CUFF_347_1	chr1	2714203	2714847	+	0.543587	ORF overlap	1626	8	0.995104	0.142636	0.36124
DDB_G0284893	chr4	2604439	2605819	-	CUFF_3472_1	chr4	2604276	2604533	+	0.0786214	ORF overlap	1498	14	0.990741	0	0.403101
DDB_G0284895	chr4	2608632	2610914	+	CUFF_3473_1	chr4	2606252	2608723	-	0.397796	ORF overlap	2331	26	0.988969	0.0392395	0.548544
DDB_G0284907	chr4	2626851	2627138	-	CUFF_3476_1	chr4	2626653	2627611	+	0.690719	ORF overlap	3294	31	0.990677	0.0177268	0.561001
DDB_G0284869	chr4	2629450	2630669	-	CUFF_3477_1	chr4	2630413	2630800	+	-0.543587	intronic_overlap	1088	40	0.964539	0	0.443299
DDB_G0284911	chr4	2631200	2631555	-	CUFF_3478_1	chr4	2631064	2631367	+	0.412148	ORF overlap	467	5	0.989407	0	0.0559211
DDB_G0270508	chr1	2717192	2717475	-	CUFF_348_1	chr1	2717277	2717726	+	-0.103368	intronic_overlap	44	3	0.93617	0	0.291111
DDB_G0284929	chr4	2657638	2657886	+	CUFF_3480_1	chr4	2656972	2657735	-	0.452769	ORF overlap	29	16	0.644444	0	0
DDB_G0285043	chr4	2656766	2657147	+	CUFF_3480_1	chr4	2656972	2657735	-	0.322162	intronic_overlap	70	14	0.833333	0	0
DDB_G0284939	chr4	2667885	2668401	+	CUFF_3483_1	chr4	2667787	2668648	-	-0.198898	intronic_overlap	1036	62	0.943534	0	0.261021
DDB_G0284965	chr4	2702978	2703894	-	CUFF_3487_1	chr4	2702526	2703076	+	0.15956	ORF overlap	961	56	0.944936	0	0.0453721
DDB_G0284967	chr4	2704245	2706791	-	CUFF_3488_1	chr4	2704146	2704442	+	0.209657	ORF overlap	514	9	0.982792	0	0.232323
DDB_G0269410	chr1	2719928	2720827	+	CUFF_349_1	chr1	2720730	2720985	-	0.657047	ORF overlap	13917	41	0.997063	0	0.0820312
DDB_G0285065	chr4	2722034	2723623	-	CUFF_3492_1	chr4	2723527	2723952	+	0.528813	ORF overlap	4775	61	0.987386	0	0.34507
DDB_G0284985	chr4	2756032	2757408	-	CUFF_3495_1	chr4	2757052	2757811	+	0.419005	intronic_overlap	1772	9	0.994947	0	0.827632
DDB_G0284861	chr4	2766075	2766554	+	CUFF_3497_1	chr4	2765695	2766902	-	0.615385	ORF overlap	47761	208	0.995664	0.0372517	0.418046
DDB_G0284871	chr4	2772764	2774260	-	CUFF_3498_1	chr4	2772249	2772977	+	0.258242	ORF overlap	13515	226	0.983553	0.0274348	0.0589849
DDB_G0269424	chr1	2732721	2736502	-	CUFF_350_1	chr1	2736409	2736872	+	0.459933	ORF overlap	5624	51	0.991013	0.0107759	0.107759
DDB_G0284999	chr4	2786060	2786976	-	CUFF_3501_1	chr4	2785953	2786209	+	0.075132	ORF overlap	632	41	0.939079	0	0.14786
DDB_G0285007	chr4	2796145	2796786	-	CUFF_3506_1	chr4	2796029	2796345	+	0.0536876	intronic_overlap	862	4	0.995381	0.0883281	0.299685
DDB_G0285079	chr4	2802048	2802865	+	CUFF_3507_1	chr4	2802221	2803121	-	0.599109	intronic_overlap	3748	18	0.99522	0.00110988	0.294118
DDB_G0285095	chr4	2804851	2805754	-	CUFF_3508_1	chr4	2805541	2805881	+	0.406942	ORF overlap	2577	17	0.993446	0	0.0351906
DDB_G0285021	chr4	2830332	2830877	-	CUFF_3511_1	chr4	2830064	2830534	+	0.213	intronic_overlap	700	5	0.992908	0	0.55414
DDB_G0285103	chr4	2851187	2852364	+	CUFF_3514_1	chr4	2852218	2852581	-	0.788457	intronic_overlap	7774	28	0.996411	0	0.126374
DDB_G0285107	chr4	2855138	2855823	+	CUFF_3515_1	chr4	2855625	2856033	-	-0.00597316	ORF overlap	882	10	0.988789	0	0.171149
DDB_G0285111	chr4	2863727	2864850	-	CUFF_3516_1	chr4	2863447	2863821	+	0.645264	ORF overlap	4857	14	0.997126	0.0293333	0.0586667
DDB_G0285099	chr4	2880074	2881142	+	CUFF_3517_1	chr4	2880829	2881485	-	-0.150264	intronic_overlap	455	1	0.997807	0.00152207	0.659056
DDB_G0285203	chr4	2941521	2941979	+	CUFF_3527_1	chr4	2941572	2942081	-	0.41347	intronic_overlap	44	1	0.977778	0.135294	0.739216
DDB_G0285209	chr4	2951533	2952479	+	CUFF_3529_1	chr4	2951151	2951916	-	0.109632	intronic_overlap	1067	10	0.990715	0.101828	0.77154
DDB_G0285191	chr4	2965339	2967249	-	CUFF_3531_1	chr4	2965111	2965643	+	0.53592	ORF overlap	4886	99	0.98014	0	0.166979
DDB_G0270866	chr1	2747913	2749221	-	CUFF_354_1	chr1	2748917	2749423	+	0.31651	intronic_overlap	595	29	0.953526	0	0.319527
DDB_G0285239	chr4	2997614	2998150	-	CUFF_3541_1	chr4	2997309	2998277	+	0.0247593	ORF overlap	3316	23	0.993112	0	0.138287
DDB_G0285245	chr4	3006660	3009599	-	CUFF_3542_1	chr4	3006051	3007620	+	0.559545	intronic_overlap	4463	52	0.988483	0	0.472611
DDB_G0285261	chr4	3027528	3028793	+	CUFF_3546_1	chr4	3028695	3029192	-	0.46291	ORF overlap	295	2	0.993266	0	0.861446
DDB_G0285265	chr4	3032493	3032998	-	CUFF_3548_1	chr4	3032368	3032843	+	0.203603	intronic_overlap	774	6	0.992308	0.0609244	0.315126
DDB_G0270870	chr1	2777615	2781943	+	CUFF_355_1	chr1	2777180	2777713	-	0.541445	ORF overlap	9902	43	0.995676	0	0.191011
DDB_G0285339	chr4	3103340	3105247	+	CUFF_3561_1	chr4	3102506	3103531	-	0.269382	ORF overlap	1530	43	0.972664	0.0633528	0.638402
DDB_G0285345	chr4	3116252	3116615	-	CUFF_3564_1	chr4	3115822	3116763	+	0.120879	intronic_overlap	13905	43	0.996917	0	0.350318
DDB_G0285343	chr4	3114831	3115617	+	CUFF_3565_1	chr4	3115450	3115974	-	-0.313187	intronic_overlap	556	11	0.9806	0	0.0971429
DDB_G0285347	chr4	3118848	3119438	-	CUFF_3566_1	chr4	3118055	3118966	+	-0.172279	ORF overlap	273	3	0.98913	0.0449561	0.567982
DDB_G0285359	chr4	3166879	3167823	-	CUFF_3572_1	chr4	3167702	3168106	+	-0.0536876	ORF overlap	3975	9	0.997741	0	0.469136
DDB_G0285365	chr4	3173380	3174146	+	CUFF_3574_1	chr4	3172858	3173487	-	-0.0298658	ORF overlap	2475	19	0.992382	0.0047619	0.620635
DDB_G0285383	chr4	3210654	3210791	-	CUFF_3579_1	chr4	3210613	3210814	+	0.582611	ORF overlap	106	18	0.854839	0	0.0247525
DDB_G0285437	chr4	3223269	3224237	+	CUFF_3581_1	chr4	3224066	3224445	-	0.148507	ORF overlap	1411	19	0.986713	0	0.705263
DDB_G0285441	chr4	3227919	3228219	+	CUFF_3582_1	chr4	3228121	3228419	-	0.46291	ORF overlap	190	1	0.994764	0	0.722408
DDB_G0285737	chr4	3228708	3228993	-	CUFF_3583_1	chr4	3228525	3228873	+	0.73598	ORF overlap	149	0	1	0	0.515759
DDB_G0285453	chr4	3245052	3246717	+	CUFF_3584_1	chr4	3244888	3245355	-	-0.0473584	intronic_overlap	4562	32	0.993034	0	0.489316
DDB_G0285741	chr4	3255042	3256116	+	CUFF_3586_1	chr4	3255857	3256319	-	0.632373	intronic_overlap	6490	11	0.998308	0	0.300216
DDB_G0285463	chr4	3259648	3261800	-	CUFF_3588_1	chr4	3259127	3259754	+	0.360408	ORF overlap	3252	19	0.994191	0	0.523885
DDB_G0285469	chr4	3270785	3271141	+	CUFF_3590_1	chr4	3270929	3271272	-	0.300941	intronic_overlap	813	5	0.993888	0	0.15407
DDB_G0285487	chr4	3305672	3307876	-	CUFF_3595_1	chr4	3305270	3305753	+	0.107751	ORF overlap	3168	14	0.9956	0.0227273	0.67562
DDB_G0285513	chr4	3334165	3335058	-	CUFF_3598_1	chr4	3333396	3334318	+	0.338377	intronic_overlap	396	6	0.985075	0.0390033	0.289274
DDB_G0285517	chr4	3338968	3339690	+	CUFF_3599_1	chr4	3338630	3339380	-	0.729024	intronic_overlap	2138	29	0.986617	0.00532623	0.170439
DDB_G0285537	chr4	3352785	3354349	-	CUFF_3601_1	chr4	3352654	3352879	+	0.447926	ORF overlap	1583	11	0.993099	0	0.699115
DDB_G0285549	chr4	3370790	3371040	+	CUFF_3605_1	chr4	3370933	3371137	-	0.819864	ORF overlap	950	4	0.995807	0	0.156098
DDB_G0285551	chr4	3371635	3371898	+	CUFF_3606_1	chr4	3371800	3372017	-	-0.534042	ORF overlap	403	7	0.982927	0	0.0733945
DDB_G0285563	chr4	3385916	3386767	-	CUFF_3608_1	chr4	3386487	3387170	+	0.440154	ORF overlap	6861	65	0.990615	0	0.425439
DDB_G0285753	chr4	3388026	3390147	+	CUFF_3609_1	chr4	3387752	3388268	-	0.527046	intronic_overlap	1174	24	0.979967	0.00193424	0.589942
DDB_G0269472	chr1	2839118	2839714	+	CUFF_361_1	chr1	2839616	2839982	-	0.37277	ORF overlap	5295	16	0.996987	0.149864	0.0762943
DDB_G0285753	chr4	3388026	3390147	+	CUFF_3610_1	chr4	3388432	3390233	-	0.661317	intronic_overlap	1174	24	0.979967	0.0943396	0.495006
DDB_G0285569	chr4	3393304	3393774	+	CUFF_3613_1	chr4	3393405	3393845	-	0.565396	intronic_overlap	151	3	0.980519	0	0.605442
DDB_G0285757	chr4	3407176	3407301	+	CUFF_3614_1	chr4	3406892	3407659	-	0.204355	ORF overlap	187	2	0.989418	0	0.523438
DDB_G0285599	chr4	3430845	3432486	+	CUFF_3617_1	chr4	3430519	3431227	-	0.552958	intronic_overlap	1244	17	0.986519	0.0141044	0.351199
DDB_G0285603	chr4	3435392	3435559	+	CUFF_3618_1	chr4	3435306	3435831	-	-0.120879	ORF overlap	276	4	0.985714	0	0.186312
DDB_G0285761	chr4	3436262	3437972	-	CUFF_3621_1	chr4	3435826	3436431	+	0.220077	ORF overlap	5078	36	0.992961	0	0.414191
DDB_G0285609	chr4	3456501	3458534	-	CUFF_3623_1	chr4	3458285	3458644	+	-0.385758	ORF overlap	917	12	0.987083	0	0.669444
DDB_G0285615	chr4	3469352	3470119	+	CUFF_3624_1	chr4	3469844	3470295	-	0.734756	ORF overlap	7016	74	0.989563	0.201327	0.181416
DDB_G0285773	chr4	3482506	3484356	-	CUFF_3626_1	chr4	3482181	3482892	+	0.181076	ORF overlap	1279	25	0.980828	0	0.0379213
DDB_G0285631	chr4	3493674	3495545	-	CUFF_3627_1	chr4	3492593	3493807	+	-0.0282599	ORF overlap	2808	50	0.982505	0	0.436214
DDB_G0285779	chr4	3507070	3507243	-	CUFF_3629_1	chr4	3506628	3507471	+	-0.243706	ORF overlap	67	2	0.971014	0.0308057	0.64455
DDB_G0285423	chr4	3504616	3506448	+	CUFF_3630_1	chr4	3506349	3506778	-	-0.621208	ORF overlap	407	34	0.922902	0.0465116	0.188372
DDB_G0285781	chr4	3508114	3508581	+	CUFF_3632_1	chr4	3507836	3508671	-	0.648352	ORF overlap	7698	45	0.994188	0.0203349	0.0382775
DDB_G0285783	chr4	3508802	3509885	+	CUFF_3633_1	chr4	3508723	3509945	-	0.0664629	intronic_overlap	416	8	0.981132	0.0278005	0.475061
DDB_G0285787	chr4	3526607	3526907	-	CUFF_3636_1	chr4	3525534	3526683	+	0.417382	intronic_overlap	78	3	0.962963	0	0.492174
DDB_G0285425	chr4	3541732	3542967	+	CUFF_3641_1	chr4	3541114	3542179	-	0.0659341	intronic_overlap	32590	122	0.99627	0.128518	0.248593
DDB_G0285425	chr4	3541732	3542967	+	CUFF_3642_1	chr4	3542398	3543533	-	0.203297	ORF overlap	32590	122	0.99627	0.0774648	0.193662
DDB_G0285659	chr4	3553333	3554032	+	CUFF_3644_1	chr4	3553483	3553953	-	0.539164	intronic_overlap	497	2	0.995992	0	0.537155
DDB_G0285671	chr4	3574096	3574724	-	CUFF_3647_1	chr4	3573874	3574266	+	0.25372	ORF overlap	426	9	0.97931	0	0.437659
DDB_G0285717	chr4	3631211	3632094	-	CUFF_3652_1	chr4	3631049	3631492	+	0.519982	ORF overlap	963	9	0.990741	0	0.101351
DDB_G0285721	chr4	3632780	3632992	+	CUFF_3653_1	chr4	3632288	3633062	-	0.20702	ORF overlap	45	1	0.978261	0	0.344516
DDB_G0285833	chr4	3684831	3685211	+	CUFF_3655_1	chr4	3684773	3685593	-	0.731963	intronic_overlap	1315	12	0.990957	0.171742	0.440926
DDB_G0285811	chr4	3686858	3687620	-	CUFF_3657_1	chr4	3687316	3688029	+	0.43956	ORF overlap	1328	224	0.85567	0.012605	0.140056
DDB_G0285819	chr4	3700007	3700537	+	CUFF_3661_1	chr4	3699321	3700065	-	-0.819808	ORF overlap	164	602	0.214099	0.0295302	0.256376
DDB_G0285839	chr4	3698143	3699668	+	CUFF_3661_1	chr4	3699321	3700065	-	-0.876056	intronic_overlap	730	7	0.990502	0.0295302	0.256376
DDB_G0285819	chr4	3700007	3700537	+	CUFF_3662_1	chr4	3700523	3700878	-	-0.817057	ORF overlap	164	602	0.214099	0	0
DDB_G0285863	chr4	3736082	3736395	+	CUFF_3667_1	chr4	3736243	3736851	-	0.882569	ORF overlap	5462	16	0.997079	0.047619	0.505747
DDB_G0285845	chr4	3755842	3756930	-	CUFF_3670_1	chr4	3755599	3759152	+	0.541445	intronic_overlap	27636	125	0.995497	0.0599325	0.171919
DDB_G0285945	chr4	3759550	3759675	+	CUFF_3672_1	chr4	3759322	3759863	-	0.115702	ORF overlap	34	39	0.465753	0.252768	0
DDB_G0285909	chr4	3812938	3813739	+	CUFF_3677_1	chr4	3813166	3813923	-	-0.334294	intronic_overlap	471	11	0.977178	0	0.281003
DDB_G0270538	chr1	2869907	2872362	-	CUFF_368_1	chr1	2869746	2869999	+	0.288969	ORF overlap	1913	50	0.974529	0	0.30315
DDB_G0285969	chr4	3885433	3886050	-	CUFF_3682_1	chr4	3885342	3885627	+	0.206328	ORF overlap	1939	123	0.940349	0	0
DDB_G0285999	chr4	3918232	3919175	+	CUFF_3693_1	chr4	3918930	3919893	-	-0.261727	intronic_overlap	370	2	0.994624	0.125519	0.726141
DDB_G0286007	chr4	3939784	3940347	-	CUFF_3696_1	chr4	3940204	3940469	+	0.0418121	ORF overlap	800	16	0.980392	0	0.533835
DDB_G0267546	chr1	311255	312670	+	CUFF_37_1	chr1	312350	312938	-	0.111431	intronic_overlap	1144	41	0.965401	0	0.319185
DDB_G0286015	chr4	3951359	3952914	-	CUFF_3701_1	chr4	3950860	3951608	+	0.642132	ORF overlap	6997	55	0.992201	0	0.453939
DDB_G0286109	chr4	3983688	3984515	+	CUFF_3705_1	chr4	3983124	3983981	-	-0.385758	intronic_overlap	568	22	0.962712	0.0244755	0.856643
DDB_G0286075	chr4	4031568	4032398	+	CUFF_3712_1	chr4	4031558	4032711	-	0.945055	intronic_overlap	79976	233	0.997095	0	0.369151
DDB_G0286077	chr4	4032914	4033347	+	CUFF_3713_1	chr4	4033297	4033730	-	0.201329	intronic_overlap	26	5	0.83871	0.0138249	0.470046
DDB_G0286081	chr4	4036084	4037314	-	CUFF_3714_1	chr4	4036530	4037358	+	-0.294306	intronic_overlap	80	7	0.91954	0.00603136	0.131484
DDB_G0286169	chr4	4062977	4064214	-	CUFF_3718_1	chr4	4062834	4063210	+	0.448419	intronic_overlap	448	49	0.901408	0	0
DDB_G0269500	chr1	2887577	2888427	+	CUFF_372_1	chr1	2887063	2887781	-	-0.0220998	intronic_overlap	1820	29	0.984316	0.00278164	0.560501
DDB_G0286141	chr4	4121354	4121800	-	CUFF_3728_1	chr4	4121271	4121544	+	0.398777	intronic_overlap	3521	11	0.996886	0	0.120438
DDB_G0286143	chr4	4126891	4128029	+	CUFF_3730_1	chr4	4127802	4128166	-	0.812167	ORF overlap	12645	62	0.995121	0	0.0410959
DDB_G0286157	chr4	4145918	4147268	+	CUFF_3733_1	chr4	4145497	4146078	-	0.228173	ORF overlap	1440	140	0.911392	0	0.262887
DDB_G0286193	chr4	4160391	4160692	-	CUFF_3735_1	chr4	4160223	4160486	+	0.620235	ORF overlap	725	3	0.995879	0	0.257576
DDB_G0269174	chr1	2911005	2911890	-	CUFF_374_1	chr1	2910654	2911103	+	-0.660231	ORF overlap	4608	22	0.995248	0	0.351111
DDB_G0286227	chr4	4214477	4215805	-	CUFF_3743_1	chr4	4214294	4214595	+	0.516744	ORF overlap	7638	50	0.993496	0	0.225166
DDB_G0286189	chr4	4217038	4217552	+	CUFF_3744_1	chr4	4217135	4217929	-	-0.0552495	intronic_overlap	689	11	0.984286	0	0.579874
DDB_G0286185	chr4	4227524	4229064	+	CUFF_3746_1	chr4	4227209	4227891	-	0.644325	intronic_overlap	7501	40	0.994696	0	0.291362
DDB_G0286333	chr4	4247436	4249500	+	CUFF_3749_1	chr4	4249163	4249792	-	0.297638	intronic_overlap	874	81	0.915183	0	0.422222
DDB_G0286259	chr4	4259863	4260514	+	CUFF_3750_1	chr4	4260397	4260651	-	0	ORF overlap	2532	21	0.991774	0	0.168627
DDB_G0286187	chr4	4278216	4278708	-	CUFF_3752_1	chr4	4277755	4278829	+	0.947167	intronic_overlap	27645	79	0.99715	0.0818605	0.569302
DDB_G0286299	chr4	4324089	4325444	+	CUFF_3759_1	chr4	4323365	4325610	-	0.895604	ORF overlap	9940	215	0.978828	0.0650045	0.242208
DDB_G0270548	chr1	2920917	2921442	+	CUFF_376_1	chr1	2919708	2921168	-	0.229414	intronic_overlap	13	1	0.928571	0.00821355	0.466119
DDB_G0286353	chr4	4355028	4356796	+	CUFF_3763_1	chr4	4354025	4355760	-	0.67033	ORF overlap	10304	122	0.988298	0.016129	0.217166
DDB_G0286369	chr4	4366711	4369185	-	CUFF_3764_1	chr4	4369099	4369822	+	0.174485	ORF overlap	1368	8	0.994186	0	0.632597
DDB_G0286371	chr4	4370399	4371121	-	CUFF_3765_1	chr4	4370280	4370701	+	-0.0144485	intronic_overlap	973	11	0.988821	0	0.0402844
DDB_G0286463	chr4	4380273	4380590	+	CUFF_3768_1	chr4	4380110	4380817	-	0.321871	ORF overlap	6787	81	0.988206	0	0.367232
DDB_G0286379	chr4	4386579	4387703	+	CUFF_3769_1	chr4	4387367	4387902	-	0.120797	ORF overlap	1565	25	0.984277	0.0130597	0.214552
DDB_G0286389	chr4	4400738	4401424	-	CUFF_3773_1	chr4	4400453	4401478	+	0.71802	intronic_overlap	20325	69	0.996617	0.0292398	0.224172
DDB_G0286413	chr4	4443400	4444466	+	CUFF_3782_1	chr4	4442722	4444756	-	0.591169	intronic_overlap	5688	40	0.993017	0.017199	0.211794
DDB_G0286455	chr4	4446182	4449348	+	CUFF_3784_1	chr4	4446667	4447952	-	0.173222	intronic_overlap	2887	14	0.995174	0	0.367807
DDB_G0286475	chr4	4504352	4504591	-	CUFF_3789_1	chr4	4503928	4504711	+	0.278707	intronic_overlap	667	2	0.99701	0.0165816	0.635204
DDB_G0286443	chr4	4513273	4513947	-	CUFF_3793_1	chr4	4513123	4513643	+	0.270807	ORF overlap	1273	5	0.996088	0	0.412668
DDB_G0270882	chr1	2940068	2941175	-	CUFF_380_1	chr1	2940984	2942001	+	0.214286	intronic_overlap	684	27	0.962025	0.279961	0.275049
DDB_G0270884	chr1	2941556	2941915	-	CUFF_380_1	chr1	2940984	2942001	+	0.769231	intronic_overlap	5191	57	0.989139	0.279961	0.275049
DDB_G0286485	chr4	4551311	4552764	+	CUFF_3805_1	chr4	4550818	4551613	-	0.824593	ORF overlap	13866	172	0.987748	0	0.267588
DDB_G0286509	chr4	4575107	4575571	+	CUFF_3807_1	chr4	4574929	4575829	-	0.785714	ORF overlap	187170	802	0.995733	0.0521643	0.0865705
DDB_G0286515	chr4	4579041	4582076	-	CUFF_3808_1	chr4	4581984	4583070	+	0.174485	ORF overlap	2999	56	0.981669	0	0.579577
DDB_G0286521	chr4	4587626	4588190	-	CUFF_3809_1	chr4	4587339	4587673	+	0.409368	ORF overlap	185	7	0.963542	0.373134	0.456716
DDB_G0269518	chr1	2942536	2942924	-	CUFF_381_1	chr1	2942407	2943030	+	0.785624	intronic_overlap	5556	19	0.996592	0	0.344551
DDB_G0286541	chr4	4635713	4636207	-	CUFF_3813_1	chr4	4636085	4636423	+	0.524142	ORF overlap	659	4	0.993967	0	0.486726
DDB_G0286569	chr4	4644643	4644987	-	CUFF_3814_1	chr4	4644578	4645093	+	0.717137	ORF overlap	332	3	0.991045	0	0.534884
DDB_G0286571	chr4	4645438	4645722	+	CUFF_3815_1	chr4	4645350	4645864	-	0.629515	ORF overlap	229	2	0.991342	0	0.526214
DDB_G0286573	chr4	4646321	4647014	+	CUFF_3816_1	chr4	4646229	4647231	-	0.863594	intronic_overlap	17207	162	0.990673	0	0.122632
DDB_G0286585	chr4	4657116	4657529	+	CUFF_3818_1	chr4	4656974	4658136	-	-0.286712	ORF overlap	288	4	0.986301	0	0.433362
DDB_G0286789	chr4	4662033	4667190	+	CUFF_3819_1	chr4	4661883	4662786	-	0.181676	intronic_overlap	9588	48	0.995019	0.0165929	0.304204
DDB_G0269520	chr1	2943585	2943988	+	CUFF_382_1	chr1	2943536	2944167	-	0.74843	intronic_overlap	6054	14	0.997693	0.00791139	0.436709
DDB_G0286789	chr4	4662033	4667190	+	CUFF_3820_1	chr4	4666748	4667960	-	-0.175211	intronic_overlap	9588	48	0.995019	0	0.515251
DDB_G0286611	chr4	4704484	4708242	-	CUFF_3828_1	chr4	4704248	4704570	+	0.170492	ORF overlap	4030	38	0.990659	0	0.164087
DDB_G0286799	chr4	4720383	4720657	-	CUFF_3829_1	chr4	4719318	4720656	+	0.752162	intronic_overlap	607	11	0.982201	0.0492905	0.0507842
DDB_G0286615	chr4	4721350	4721912	-	CUFF_3831_1	chr4	4721178	4721748	+	0.786706	intronic_overlap	1018	14	0.986434	0.00525394	0.141856
DDB_G0286617	chr4	4722525	4724281	-	CUFF_3833_1	chr4	4723794	4724862	+	0.113039	intronic_overlap	2906	49	0.983418	0.0121609	0.437792
DDB_G0286557	chr4	4733890	4735609	-	CUFF_3835_1	chr4	4733655	4734107	+	0.47868	ORF overlap	11871	85	0.992891	0	0.0154525
DDB_G0286657	chr4	4800131	4800509	-	CUFF_3845_1	chr4	4799814	4800316	+	0.525633	ORF overlap	783	10	0.98739	0	0.415507
DDB_G0286675	chr4	4825895	4826186	-	CUFF_3848_1	chr4	4825634	4826096	+	-0.42623	ORF overlap	159	5	0.969512	0.0431965	0.410367
DDB_G0286815	chr4	4826533	4826818	+	CUFF_3849_1	chr4	4826580	4827206	-	0.527799	intronic_overlap	91	0	1	0	0.46571
DDB_G0286689	chr4	4852457	4852748	+	CUFF_3855_1	chr4	4852658	4852864	-	-0.0802627	ORF overlap	180	5	0.972973	0	0.405797
DDB_G0286691	chr4	4852997	4853404	+	CUFF_3856_1	chr4	4853249	4853474	-	0.338094	ORF overlap	852	10	0.988399	0	0
DDB_G0286699	chr4	4862450	4863567	+	CUFF_3857_1	chr4	4863414	4863660	-	0.385758	ORF overlap	1558	7	0.995527	0	1
DDB_G0286729	chr4	4902848	4903802	+	CUFF_3860_1	chr4	4902741	4903447	-	0.730769	intronic_overlap	23347	113	0.995183	0	0.292786
DDB_G0286757	chr4	4933318	4934654	+	CUFF_3862_1	chr4	4932660	4933416	-	0.34897	ORF overlap	2388	39	0.983931	0.00264201	0.7107
DDB_G0286759	chr4	4935044	4935605	-	CUFF_3863_1	chr4	4934953	4935232	+	0.162882	ORF overlap	476	9	0.981443	0	0.0107143
DDB_G0286767	chr4	4943773	4944222	+	CUFF_3864_1	chr4	4943116	4943922	-	0.34183	intronic_overlap	948	6	0.993711	0.00991326	0.795539
DDB_G0286767	chr4	4943773	4944222	+	CUFF_3865_1	chr4	4944027	4944969	-	0.465906	intronic_overlap	948	6	0.993711	0	0.693531
DDB_G0286827	chr4	4953534	4953725	-	CUFF_3866_1	chr4	4952983	4953623	+	0.209061	ORF overlap	28	2	0.933333	0	0.0358814
DDB_G0286837	chr4	4960352	4961950	+	CUFF_3868_1	chr4	4959431	4960405	-	-0.231455	ORF overlap	1939	29	0.985264	0.0205128	0.808205
DDB_G0286841	chr4	4966020	4967675	-	CUFF_3869_1	chr4	4965745	4966529	+	0.375635	ORF overlap	957	4	0.995838	0	0.647134
DDB_G0286851	chr4	4982216	4985142	-	CUFF_3872_1	chr4	4981968	4982313	+	-0.384615	ORF overlap	9120	236	0.974776	0	0.210983
DDB_G0286853	chr4	4990193	4990906	+	CUFF_3873_1	chr4	4990792	4991011	-	0.385758	ORF overlap	952	8	0.991667	0	0.0227273
DDB_G0286865	chr4	5001179	5001412	-	CUFF_3875_1	chr4	5000793	5001374	+	0.572982	intronic_overlap	352	3	0.991549	0.0171821	0.627148
DDB_G0286887	chr4	5026472	5026974	-	CUFF_3878_1	chr4	5026419	5027251	+	0.210819	intronic_overlap	374	2	0.994681	0.0828331	0.65066
DDB_G0286921	chr4	5081040	5082644	-	CUFF_3884_1	chr4	5082551	5082888	+	-0.460455	ORF overlap	5019	166	0.967985	0	0.440828
DDB_G0286943	chr4	5123987	5124142	+	CUFF_3889_1	chr4	5123955	5124267	-	0.781046	ORF overlap	524	14	0.973978	0	0
DDB_G0286961	chr4	5132945	5134730	-	CUFF_3890_1	chr4	5134270	5135277	+	0.615385	intronic_overlap	20732	164	0.992152	0.00595238	0.257937
DDB_G0286957	chr4	5147352	5147778	-	CUFF_3891_1	chr4	5147112	5147612	+	-0.0467676	intronic_overlap	220	8	0.964912	0	0
DDB_G0286977	chr4	5148727	5149869	-	CUFF_3892_1	chr4	5148096	5148891	+	0.204355	ORF overlap	1400	12	0.991501	0.224874	0.638191
DDB_G0286979	chr4	5150412	5152907	-	CUFF_3894_1	chr4	5152657	5153606	+	-0.0724304	ORF overlap	3657	147	0.961356	0	0.402105
DDB_G0267552	chr1	324845	325596	-	CUFF_39_1	chr1	324713	325137	+	-0.0501176	intronic_overlap	1184	7	0.994123	0	0.0729412
DDB_G0286995	chr4	5179444	5181688	+	CUFF_3900_1	chr4	5181272	5181761	-	0.364101	intronic_overlap	2636	61	0.977382	0	0.0591837
DDB_G0269566	chr1	3015026	3015487	-	CUFF_391_1	chr1	3014782	3015124	+	0.531611	ORF overlap	6624	37	0.994445	0	0.466472
DDB_G0287047	chr4	5227447	5227876	-	CUFF_3914_1	chr4	5227172	5227829	+	0.553617	intronic_overlap	455	2	0.995624	0.0471125	0.806991
DDB_G0287053	chr4	5235945	5236851	-	CUFF_3916_1	chr4	5235519	5236124	+	0.293903	ORF overlap	716	11	0.984869	0	0.29868
DDB_G0287057	chr4	5258336	5261281	-	CUFF_3918_1	chr4	5261166	5261938	+	0.538754	ORF overlap	16715	616	0.964457	0.252264	0.668823
DDB_G0287031	chr4	5297647	5299535	+	CUFF_3923_1	chr4	5297512	5297712	-	0.538754	ORF overlap	2160	11	0.994933	0	0.129353
DDB_G0287089	chr4	5311879	5312367	-	CUFF_3925_1	chr4	5311711	5312159	+	0.856636	ORF overlap	1189	39	0.968241	0	0.0200445
DDB_G0287091	chr4	5313189	5313680	-	CUFF_3926_1	chr4	5312825	5313461	+	0.843039	ORF overlap	546	13	0.976744	0	0.128728
DDB_G0287131	chr4	5353824	5354760	-	CUFF_3932_1	chr4	5353502	5354242	+	0.298347	intronic_overlap	1331	14	0.989591	0	0.469636
DDB_G0287191	chr4	5366531	5366749	+	CUFF_3933_1	chr4	5365828	5366580	-	0.299657	ORF overlap	37	29	0.560606	0	0.754316
DDB_G0287203	chr4	5404659	5405023	-	CUFF_3935_1	chr4	5404538	5405089	+	-0.259672	intronic_overlap	859	12	0.986223	0.0199275	0.275362
DDB_G0287183	chr4	5447371	5447931	+	CUFF_3940_1	chr4	5446795	5448294	-	0.0891451	intronic_overlap	1267	11	0.991393	0.0526667	0.468667
DDB_G0287185	chr4	5448496	5448951	-	CUFF_3941_1	chr4	5448348	5448559	+	0.140546	ORF overlap	591	5	0.991611	0	0.372642
DDB_G0287227	chr5	23737	24143	+	CUFF_3945_1	chr5	23689	24177	-	0.423077	intronic_overlap	2162	65	0.970813	0	0.0470348
DDB_G0287239	chr5	52532	53749	-	CUFF_3948_1	chr5	53322	53989	+	-0.519665	intronic_overlap	1117	42	0.963762	0.103293	0.353293
DDB_G0287273	chr5	72820	74155	+	CUFF_3952_1	chr5	72634	73181	-	0.0358389	intronic_overlap	405	22	0.948478	0.0164234	0.260949
DDB_G0287317	chr5	125370	127208	-	CUFF_3957_1	chr5	126304	127944	+	0.835165	ORF overlap	22937	169	0.992686	0	0.0920171
DDB_G0287319	chr5	129877	130923	+	CUFF_3959_1	chr5	129501	129973	-	0.616065	ORF overlap	9174	60	0.993502	0	0.346723
DDB_G0287389	chr5	243540	245846	+	CUFF_3973_1	chr5	245454	246158	-	0.613065	ORF overlap	744	6	0.992	0	0.499291
DDB_G0287477	chr5	314532	316475	-	CUFF_3982_1	chr5	314144	314627	+	0	ORF overlap	756	42	0.947368	0	0.743802
DDB_G0287517	chr5	360366	360944	-	CUFF_3987_1	chr5	359604	360500	+	-0.0924701	intronic_overlap	111	14	0.888	0.0657748	0.651059
DDB_G0287571	chr5	367808	369553	+	CUFF_3990_1	chr5	368418	369376	-	0.549901	intronic_overlap	801	14	0.982822	0	0.342023
DDB_G0287543	chr5	400560	401147	+	CUFF_3991_1	chr5	401053	401275	-	0.366991	ORF overlap	9685	19	0.998042	0	0.0941704
DDB_G0287555	chr5	412142	413043	+	CUFF_3994_1	chr5	411695	412413	-	0.854161	ORF overlap	2650	17	0.993626	0.0458971	0.399166
DDB_G0287583	chr5	460750	461133	+	CUFF_4000_1	chr5	460571	461329	-	-0.237383	ORF overlap	1756	66	0.963776	0	0.0395257
DDB_G0287587	chr5	461888	462739	+	CUFF_4001_1	chr5	461851	463122	-	0.888666	ORF overlap	26883	71	0.997366	0.0149371	0.29717
DDB_G0287607	chr5	463300	464157	-	CUFF_4003_1	chr5	463136	463658	+	0.244842	ORF overlap	7438	37	0.99505	0	0.179732
DDB_G0287663	chr5	477935	478456	-	CUFF_4004_1	chr5	477888	478559	+	-0.182323	ORF overlap	2846	20	0.993022	0	0.0803571
DDB_G0287625	chr5	489912	492994	-	CUFF_4005_1	chr5	488886	489991	+	-0.247253	ORF overlap	8646	216	0.975626	0.00180832	0.287523
DDB_G0287629	chr5	496993	497681	+	CUFF_4007_1	chr5	496922	497559	-	-0.0441996	intronic_overlap	180	14	0.927835	0	0.355799
DDB_G0287697	chr5	569375	572151	+	CUFF_4013_1	chr5	572055	572770	-	0.453046	ORF overlap	10874	137	0.987558	0	0.0307263
DDB_G0287701	chr5	575637	576617	+	CUFF_4015_1	chr5	576288	576832	-	0.219217	ORF overlap	4906	13	0.997357	0	0
DDB_G0287869	chr5	591245	592192	-	CUFF_4020_1	chr5	591787	593352	+	0.0962862	ORF overlap	7208	57	0.992154	0	0.341635
DDB_G0287719	chr5	598885	599170	-	CUFF_4021_1	chr5	598824	599088	+	0.416337	intronic_overlap	148	2	0.986667	0	0.316981
DDB_G0287733	chr5	617723	619024	+	CUFF_4025_1	chr5	618874	619485	-	0.423659	ORF overlap	6000	65	0.989283	0	0.00653595
DDB_G0287737	chr5	635143	635948	-	CUFF_4030_1	chr5	635867	636323	+	-0.107517	ORF overlap	221	6	0.973568	0	0.514223
DDB_G0287749	chr5	647248	648026	-	CUFF_4031_1	chr5	647053	647417	+	-0.0469767	intronic_overlap	331	2	0.993994	0	0.638356
DDB_G0287783	chr5	687490	687987	+	CUFF_4039_1	chr5	686763	687583	-	-0.131409	ORF overlap	1501	23	0.984908	0.0304507	0.366626
DDB_G0287693	chr5	688286	689217	-	CUFF_4040_1	chr5	688087	689320	+	0.259991	intronic_overlap	568	4	0.993007	0.0356564	0.675041
DDB_G0287787	chr5	699621	703319	-	CUFF_4042_1	chr5	701160	701556	+	-0.187907	intronic_overlap	274	202	0.57563	0	0.788413
DDB_G0287687	chr5	706104	706487	-	CUFF_4043_1	chr5	705914	706276	+	0.419314	ORF overlap	650	4	0.993884	0	0.391185
DDB_G0287811	chr5	748966	749441	+	CUFF_4048_1	chr5	749131	749586	-	0.385758	intronic_overlap	500	2	0.996016	0	1
DDB_G0287893	chr5	784589	785242	-	CUFF_4051_1	chr5	784461	785664	+	0.764788	intronic_overlap	1847	21	0.988758	0.0440199	0.366279
DDB_G0287843	chr5	806278	808319	-	CUFF_4054_1	chr5	808179	809030	+	-0.167774	ORF overlap	4679	28	0.994051	0	0.719484
DDB_G0287943	chr5	852371	855943	-	CUFF_4060_1	chr5	851421	852534	+	0.271631	intronic_overlap	2102	172	0.924362	0	0.668761
DDB_G0287943	chr5	852371	855943	-	CUFF_4061_1	chr5	854632	854931	+	0.395638	intronic_overlap	2102	172	0.924362	0	0
DDB_G0287959	chr5	893285	894013	+	CUFF_4064_1	chr5	893721	894356	-	-0.434583	ORF overlap	1721	7	0.995949	0	0.242138
DDB_G0287967	chr5	902212	904687	+	CUFF_4065_1	chr5	903419	903874	-	-0.628971	intronic_overlap	1088	300	0.783862	0.0350877	0.629386
DDB_G0287967	chr5	902212	904687	+	CUFF_4066_1	chr5	904354	905202	-	0.54697	intronic_overlap	1088	300	0.783862	0.106007	0.471143
DDB_G0269620	chr1	3159757	3161048	-	CUFF_407_1	chr1	3160952	3161382	+	0.0698857	ORF overlap	578	33	0.94599	0	0.832947
DDB_G0287985	chr5	933669	934580	+	CUFF_4074_1	chr5	933316	934600	-	0.576923	ORF overlap	14328	96	0.993344	0.00233463	0.172763
DDB_G0288033	chr5	1003620	1004488	-	CUFF_4079_1	chr5	1004147	1005121	+	0.442269	ORF overlap	1715	12	0.993052	0.00615385	0.247179
DDB_G0270584	chr1	3164918	3165853	-	CUFF_408_1	chr1	3164792	3165014	+	0.469767	ORF overlap	437	21	0.954148	0	0.210762
DDB_G0288037	chr5	1008144	1008590	-	CUFF_4080_1	chr5	1007634	1008329	+	0.300959	ORF overlap	685	2	0.997089	0	0.186782
DDB_G0288045	chr5	1024941	1026749	+	CUFF_4082_1	chr5	1024713	1025027	-	0.200921	ORF overlap	1058	25	0.976916	0	0.2
DDB_G0288063	chr5	1037957	1039510	-	CUFF_4084_1	chr5	1037548	1038295	+	-0.368639	ORF overlap	3042	50	0.983829	0	0.100267
DDB_G0288063	chr5	1037957	1039510	-	CUFF_4085_1	chr5	1038835	1040048	+	0.139289	intronic_overlap	3042	50	0.983829	0.0222405	0.521417
DDB_G0288113	chr5	1061950	1062494	+	CUFF_4089_1	chr5	1061997	1062966	-	0.135815	intronic_overlap	171	6	0.966102	0.0463918	0.396907
DDB_G0288119	chr5	1067907	1068657	-	CUFF_4090_1	chr5	1065987	1068004	+	-0.194444	ORF overlap	78	0	1	0	0.496036
DDB_G0288087	chr5	1082632	1083264	-	CUFF_4094_1	chr5	1082252	1083619	+	0.423077	ORF overlap	8046	81	0.990033	0.00657895	0.124269
DDB_G0288101	chr5	1106395	1107007	-	CUFF_4096_1	chr5	1106098	1106851	+	0.671252	intronic_overlap	8754	26	0.997039	0.0212202	0.240053
DDB_G0267560	chr1	336383	337455	+	CUFF_41_1	chr1	337358	337840	-	-0.378867	ORF overlap	915	14	0.98493	0	0.0186335
DDB_G0288151	chr5	1156915	1158618	-	CUFF_4105_1	chr5	1158562	1159325	+	-0.172279	ORF overlap	467	5	0.989407	0.0327225	0.852094
DDB_G0288153	chr5	1158956	1159536	-	CUFF_4105_1	chr5	1158562	1159325	+	0.751764	intronic_overlap	704	1	0.998582	0.0327225	0.852094
DDB_G0288155	chr5	1159975	1160987	-	CUFF_4106_1	chr5	1159690	1160450	+	-0.445726	ORF overlap	4298	67	0.984651	0	0.0959264
DDB_G0288131	chr5	1162843	1164430	-	CUFF_4109_1	chr5	1163680	1164761	+	0.395946	intronic_overlap	2688	15	0.994451	0.0462107	0.770795
DDB_G0288159	chr5	1166139	1166413	+	CUFF_4110_1	chr5	1166063	1166599	-	0.0339118	intronic_overlap	94	0	1	0	0.973929
DDB_G0288163	chr5	1170444	1171348	-	CUFF_4111_1	chr5	1169980	1171001	+	-0.395604	intronic_overlap	1520	76	0.952381	0.0195695	0.279843
DDB_G0288167	chr5	1174416	1174719	+	CUFF_4112_1	chr5	1173799	1174945	-	0.453297	intronic_overlap	241	1	0.995868	0	0.890148
DDB_G0288199	chr5	1217412	1219101	+	CUFF_4118_1	chr5	1217905	1218158	-	0.308607	intronic_overlap	569	4	0.993019	0	0.307087
DDB_G0288213	chr5	1254786	1255073	-	CUFF_4121_1	chr5	1254552	1255195	+	-0.559085	ORF overlap	379	1	0.997368	0	0.798137
DDB_G0288259	chr5	1302980	1305635	+	CUFF_4131_1	chr5	1302898	1303304	-	0.0268438	ORF overlap	7863	83	0.989554	0	0.297297
DDB_G0288265	chr5	1314543	1315018	+	CUFF_4133_1	chr5	1314922	1315147	-	0.314485	ORF overlap	358	2	0.994444	0	0.225664
DDB_G0288281	chr5	1341246	1341541	+	CUFF_4137_1	chr5	1341354	1342601	-	0.43956	intronic_overlap	1930	41	0.979198	0.00240385	0.387821
DDB_G0288301	chr5	1364968	1369698	+	CUFF_4139_1	chr5	1364803	1365130	-	-0.364124	intronic_overlap	832	7	0.991657	0	0.801829
DDB_G0269638	chr1	3204015	3204688	-	CUFF_414_1	chr1	3204598	3204860	+	0.791893	ORF overlap	1149	36	0.96962	0	0.418251
DDB_G0288331	chr5	1399818	1401479	+	CUFF_4145_1	chr5	1398902	1399910	-	0.469853	ORF overlap	20651	115	0.994462	0.012884	0.783944
DDB_G0288349	chr5	1418812	1419513	-	CUFF_4148_1	chr5	1418598	1419514	+	0.406593	intronic_overlap	32276	140	0.995681	0.0218103	0.159215
DDB_G0270590	chr1	3209615	3211648	+	CUFF_415_1	chr1	3209183	3209711	-	0.536452	ORF overlap	8676	161	0.981781	0	0.162571
DDB_G0288371	chr5	1426752	1427722	-	CUFF_4150_1	chr5	1427247	1428235	+	0.842201	intronic_overlap	4286	29	0.993279	0	0.521739
DDB_G0288379	chr5	1459573	1460213	-	CUFF_4154_1	chr5	1459393	1459791	+	0.0226079	intronic_overlap	315	10	0.969231	0	0.265664
DDB_G0288391	chr5	1486880	1487969	-	CUFF_4159_1	chr5	1487894	1488202	+	-0.435397	ORF overlap	820	14	0.983213	0.0938511	0.530744
DDB_G0270592	chr1	3212380	3212770	+	CUFF_416_1	chr1	3211693	3212406	-	0.379014	ORF overlap	194	3	0.984772	0	0.530812
DDB_G0288397	chr5	1490397	1490663	-	CUFF_4160_1	chr5	1490210	1490707	+	0.465475	ORF overlap	316	1	0.996845	0	0.670683
DDB_G0288405	chr5	1502693	1505171	+	CUFF_4161_1	chr5	1502048	1502791	-	0.119029	ORF overlap	6293	58	0.990868	0	0.737903
DDB_G0288417	chr5	1511045	1511428	-	CUFF_4162_1	chr5	1509886	1511469	+	-0.373626	ORF overlap	3691	19	0.994879	0.0189394	0.152146
DDB_G0288419	chr5	1511818	1513272	+	CUFF_4164_1	chr5	1512941	1513967	-	0.598166	ORF overlap	48122	83	0.998278	0.00194742	0.425511
DDB_G0288451	chr5	1513617	1514830	+	CUFF_4164_1	chr5	1512941	1513967	-	0.392092	intronic_overlap	203	3	0.985437	0.00194742	0.425511
DDB_G0288435	chr5	1530778	1532414	+	CUFF_4169_1	chr5	1530299	1530999	-	0.202278	ORF overlap	3435	19	0.994499	0	0.383738
DDB_G0288467	chr5	1559882	1560412	-	CUFF_4173_1	chr5	1559881	1561781	+	0.818681	ORF overlap	2549	65	0.975134	0.000526039	0.543924
DDB_G0288573	chr5	1700402	1701204	+	CUFF_4183_1	chr5	1700103	1701799	-	0.021978	intronic_overlap	5781	38	0.99347	0	0.452563
DDB_G0288575	chr5	1706213	1706703	+	CUFF_4186_1	chr5	1705631	1706736	-	0.67033	intronic_overlap	3507	22	0.993766	0.0352622	0.417722
DDB_G0288615	chr5	1744822	1745106	+	CUFF_4193_1	chr5	1744540	1745335	-	0.0769231	ORF overlap	3927	28	0.99292	0.0904523	0.473618
DDB_G0288613	chr5	1753244	1754781	-	CUFF_4194_1	chr5	1752655	1753494	+	0.165062	ORF overlap	6660	11	0.998351	0	0.141667
DDB_G0288637	chr5	1772745	1773449	+	CUFF_4196_1	chr5	1771784	1772842	-	0.299222	ORF overlap	165	10	0.942857	0.0207743	0.723324
DDB_G0288651	chr5	1782938	1784507	-	CUFF_4199_1	chr5	1783458	1784851	+	0.423659	intronic_overlap	12386	57	0.995419	0	0.365854
DDB_G0269648	chr1	3218681	3219264	+	CUFF_420_1	chr1	3218972	3219338	-	0.864415	intronic_overlap	854	13	0.985006	0	0.316076
DDB_G0288663	chr5	1793780	1794624	+	CUFF_4203_1	chr5	1794328	1795344	-	-0.140303	ORF overlap	546	58	0.903974	0	0.40413
DDB_G0288665	chr5	1795019	1795722	+	CUFF_4203_1	chr5	1794328	1795344	-	-0.327373	intronic_overlap	874	10	0.988688	0	0.40413
DDB_G0288665	chr5	1795019	1795722	+	CUFF_4204_1	chr5	1795663	1796094	-	-0.156004	ORF overlap	874	10	0.988688	0	0.224537
DDB_G0288699	chr5	1842289	1843500	-	CUFF_4211_1	chr5	1843033	1843722	+	0.434066	ORF overlap	3652	35	0.990507	0	0.201449
DDB_G0288701	chr5	1844809	1846008	+	CUFF_4212_1	chr5	1845426	1846232	-	0.220998	ORF overlap	10174	35	0.996572	0.00247831	0.00619579
DDB_G0288713	chr5	1863605	1864336	+	CUFF_4215_1	chr5	1864130	1864744	-	0.589217	ORF overlap	931	18	0.981033	0	0.0276423
DDB_G0288727	chr5	1883551	1884195	+	CUFF_4218_1	chr5	1884074	1884528	-	0.382147	ORF overlap	238	2	0.991667	0	0.507692
DDB_G0288677	chr5	1885785	1886770	+	CUFF_4219_1	chr5	1885597	1885968	-	0.379121	ORF overlap	14104	61	0.995694	0	0.00806452
DDB_G0288745	chr5	1892916	1893557	+	CUFF_4220_1	chr5	1892947	1893710	-	0.851648	ORF overlap	59193	490	0.99179	0	0.0903141
DDB_G0288763	chr5	1933766	1934884	+	CUFF_4227_1	chr5	1932700	1933969	-	0.520942	ORF overlap	2959	84	0.972396	0	0.313386
DDB_G0288863	chr5	1956943	1958527	-	CUFF_4229_1	chr5	1958430	1958701	+	-0.356693	ORF overlap	1647	12	0.992767	0	0.547794
DDB_G0288785	chr5	1964055	1964845	+	CUFF_4230_1	chr5	1964677	1965004	-	0.637541	ORF overlap	1342	4	0.997028	0	0.347561
DDB_G0288787	chr5	1965193	1966338	-	CUFF_4231_1	chr5	1965006	1965291	+	0.0657047	ORF overlap	950	5	0.994764	0	0.27972
DDB_G0288795	chr5	1975761	1977992	-	CUFF_4233_1	chr5	1977743	1978539	+	0.678237	ORF overlap	3188	17	0.994696	0.0928482	0.687578
DDB_G0288821	chr5	2033361	2034446	-	CUFF_4239_1	chr5	2034275	2034556	+	0.193609	ORF overlap	2518	41	0.983978	0	0.0780142
DDB_G0269652	chr1	3231014	3232274	-	CUFF_424_1	chr1	3231764	3232395	+	0.193373	intronic_overlap	272	30	0.900662	0	0.0363924
DDB_G0288827	chr5	2040745	2043732	+	CUFF_4240_1	chr5	2040082	2040859	-	0.274765	ORF overlap	1778	25	0.986134	0	0.442159
DDB_G0288831	chr5	2045007	2045189	-	CUFF_4242_1	chr5	2044791	2045235	+	-0.0452158	ORF overlap	265	9	0.967153	0.00224719	0.0898876
DDB_G0288833	chr5	2045678	2046507	-	CUFF_4243_1	chr5	2046417	2046638	+	0.154303	ORF overlap	3807	13	0.996597	0	0.563063
DDB_G0288839	chr5	2050230	2050742	+	CUFF_4244_1	chr5	2050649	2051865	-	-0.44176	ORF overlap	53	0	1	0	0.541495
DDB_G0288841	chr5	2053563	2053863	+	CUFF_4245_1	chr5	2053768	2053988	-	0.0838727	ORF overlap	119	0	1	0	0.624434
DDB_G0288853	chr5	2063858	2065333	+	CUFF_4248_1	chr5	2063615	2064466	-	0.387896	intronic_overlap	271	2	0.992674	0.0258216	0.872066
DDB_G0288925	chr5	2134650	2135356	-	CUFF_4258_1	chr5	2134509	2134800	+	0.395946	ORF overlap	645	5	0.992308	0	0.383562
DDB_G0270594	chr1	3247124	3247418	-	CUFF_426_1	chr1	3246951	3247222	+	0.565396	ORF overlap	141	8	0.946309	0	0.536765
DDB_G0288933	chr5	2144804	2145603	-	CUFF_4263_1	chr5	2145120	2145674	+	0.603986	intronic_overlap	1103	5	0.995487	0	0.313514
DDB_G0288941	chr5	2158460	2159002	+	CUFF_4264_1	chr5	2158921	2159224	-	-0.231455	ORF overlap	206	1	0.995169	0	1
DDB_G0288877	chr5	2168858	2171217	-	CUFF_4265_1	chr5	2171062	2172143	+	0.441661	ORF overlap	7727	51	0.993443	0	0.4122
DDB_G0289019	chr5	2243747	2246494	-	CUFF_4282_1	chr5	2246216	2247967	+	0.368132	ORF overlap	19658	266	0.986649	0.00342466	0.428653
DDB_G0289027	chr5	2254543	2255591	-	CUFF_4285_1	chr5	2254237	2255184	+	0.456044	intronic_overlap	3598	30	0.991731	0.0274262	0.466245
DDB_G0269664	chr1	3265296	3266203	+	CUFF_429_1	chr1	3265076	3265394	-	0.359366	ORF overlap	3258	48	0.985481	0	0.109718
DDB_G0289057	chr5	2307545	2308570	+	CUFF_4290_1	chr5	2306852	2307682	-	0.704727	ORF overlap	477	1	0.997908	0	0.413959
DDB_G0289069	chr5	2306273	2307050	+	CUFF_4290_1	chr5	2306852	2307682	-	0.809345	ORF overlap	4045	43	0.989481	0	0.413959
DDB_G0289061	chr5	2310384	2311522	+	CUFF_4291_1	chr5	2311163	2311658	-	0.437414	ORF overlap	1928	40	0.979675	0	0
DDB_G0289067	chr5	2315722	2319653	-	CUFF_4292_1	chr5	2319479	2320283	+	0.275103	ORF overlap	7112	55	0.992326	0	0.381366
DDB_G0289109	chr5	2325208	2326112	-	CUFF_4296_1	chr5	2325773	2326274	+	0.0720441	ORF overlap	2030	49	0.976431	0	0.639442
DDB_G0289093	chr5	2345850	2347224	+	CUFF_4298_1	chr5	2345477	2346313	-	-0.363353	intronic_overlap	347	6	0.983003	0	0.451613
DDB_G0267562	chr1	339546	341341	+	CUFF_43_1	chr1	339103	339640	-	0.523892	ORF overlap	1077	15	0.986264	0	0.680297
DDB_G0289101	chr5	2361177	2361437	+	CUFF_4301_1	chr5	2360679	2361485	-	0.781769	ORF overlap	203	102	0.665574	0	0.254027
DDB_G0289115	chr5	2375954	2378600	+	CUFF_4303_1	chr5	2375333	2376114	-	0.436471	ORF overlap	8888	52	0.994183	0	0.515345
DDB_G0289149	chr5	2419396	2420128	+	CUFF_4306_1	chr5	2418923	2419813	-	0.379121	intronic_overlap	2663	63	0.976889	0.143659	0.580247
DDB_G0289157	chr5	2432359	2434043	+	CUFF_4311_1	chr5	2433781	2434331	-	0.43956	ORF overlap	19695	611	0.96991	0	0.31216
DDB_G0289163	chr5	2437452	2437748	-	CUFF_4313_1	chr5	2437416	2437920	+	0.543587	ORF overlap	407	7	0.983092	0	0.247525
DDB_G0289171	chr5	2439587	2440889	-	CUFF_4315_1	chr5	2439269	2439992	+	-0.774725	ORF overlap	2704	281	0.905863	0	0
DDB_G0289227	chr5	2500724	2503156	-	CUFF_4321_1	chr5	2503132	2503682	+	-0.225529	ORF overlap	214	9	0.959641	0	0.689655
DDB_G0289179	chr5	2508266	2509160	-	CUFF_4323_1	chr5	2507976	2509407	+	0.697802	intronic_overlap	31751	123	0.996141	0.0537709	0.376397
DDB_G0289173	chr5	2516577	2517682	+	CUFF_4324_1	chr5	2516099	2517978	-	0.214286	intronic_overlap	41388	94	0.997734	0	0.633511
DDB_G0289245	chr5	2518176	2518340	-	CUFF_4326_1	chr5	2518119	2518440	+	0.27905	ORF overlap	279	3	0.989362	0	0.372671
DDB_G0289255	chr5	2550795	2550926	+	CUFF_4328_1	chr5	2550724	2551116	-	-0.0895974	ORF overlap	55	13	0.808824	0	0.21883
DDB_G0269668	chr1	3278152	3278565	-	CUFF_433_1	chr1	3278472	3278967	+	0.618444	ORF overlap	3067	78	0.975199	0	0.241935
DDB_G0289277	chr5	2561379	2563106	-	CUFF_4330_1	chr5	2562838	2564116	+	0.0082531	ORF overlap	1471	13	0.99124	0.0476935	0.385457
DDB_G0289267	chr5	2568808	2569158	+	CUFF_4331_1	chr5	2568168	2569437	-	0.740408	intronic_overlap	1373	21	0.984935	0.103937	0.461417
DDB_G0289269	chr5	2569964	2570826	+	CUFF_4332_1	chr5	2570371	2571032	-	0.292822	intronic_overlap	1232	13	0.989558	0	0
DDB_G0269672	chr1	3282508	3282723	+	CUFF_434_1	chr1	3282416	3282855	-	0.782585	ORF overlap	1995	37	0.981791	0	0.322727
DDB_G0269674	chr1	3283385	3283606	+	CUFF_435_1	chr1	3283308	3283769	-	0.782784	ORF overlap	1150	7	0.99395	0.0021645	0.380952
DDB_G0289341	chr5	2662531	2663623	+	CUFF_4350_1	chr5	2662296	2663160	-	0.273007	intronic_overlap	1544	11	0.992926	0	0.487861
DDB_G0289359	chr5	2687826	2687990	-	CUFF_4355_1	chr5	2687688	2688308	+	0.372074	ORF overlap	64	4	0.941176	0.0692432	0.399356
DDB_G0289397	chr5	2739034	2740700	-	CUFF_4361_1	chr5	2740602	2740836	+	-0.228286	ORF overlap	5792	38	0.993482	0	1
DDB_G0289433	chr5	2741007	2743503	+	CUFF_4362_1	chr5	2743250	2743716	-	0.252657	intronic_overlap	266	9	0.967273	0.100642	0.668094
DDB_G0289435	chr5	2746763	2747556	+	CUFF_4363_1	chr5	2747178	2748164	-	0.521978	ORF overlap	2417	23	0.990574	0	0.0658561
DDB_G0289403	chr5	2749137	2750290	-	CUFF_4365_1	chr5	2750075	2750663	+	-0.473178	intronic_overlap	506	45	0.91833	0	0
DDB_G0289437	chr5	2750374	2750968	-	CUFF_4365_1	chr5	2750075	2750663	+	-0.415406	intronic_overlap	86	15	0.851485	0	0
DDB_G0289411	chr5	2771756	2772199	-	CUFF_4368_1	chr5	2771690	2772319	+	0.315415	ORF overlap	773	5	0.993573	0	0.444444
DDB_G0270912	chr1	3297321	3297636	-	CUFF_437_1	chr1	3297020	3297536	+	0.692043	intronic_overlap	678	5	0.992679	0	0.243714
DDB_G0289391	chr5	2783089	2783551	+	CUFF_4372_1	chr5	2782832	2784468	-	0.461538	intronic_overlap	86236	380	0.995613	0.0256567	0.409896
DDB_G0289391	chr5	2783089	2783551	+	CUFF_4372_2	chr5	2782832	2784141	-	0.461538	intronic_overlap	86236	380	0.995613	0	0.427481
DDB_G0289443	chr5	2802474	2802784	-	CUFF_4376_1	chr5	2801230	2802701	+	0.39814	ORF overlap	1067	1	0.999064	0.13587	0.463995
DDB_G0289451	chr5	2806080	2806391	+	CUFF_4379_1	chr5	2806130	2806852	-	0.116024	intronic_overlap	443	8	0.982262	0	0.24758
DDB_G0270610	chr1	3299624	3300197	-	CUFF_439_1	chr1	3299384	3299722	+	0.864018	ORF overlap	1427	22	0.984817	0.0383481	0.463127
DDB_G0270614	chr1	3326879	3327586	-	CUFF_445_1	chr1	3326706	3326976	+	0.317451	ORF overlap	574	2	0.996528	0	0.715867
DDB_G0289811	chr5	3337403	3338533	+	CUFF_4456_1	chr5	3337376	3338873	-	0.791163	ORF overlap	17600	90	0.994912	0	0.157543
DDB_G0289837	chr5	3338795	3340114	+	CUFF_4456_1	chr5	3337376	3338873	-	0.62069	ORF overlap	104	1	0.990476	0	0.157543
DDB_G0270918	chr1	3332298	3336672	+	CUFF_446_1	chr1	3331565	3332394	-	0.453297	ORF overlap	7920	253	0.969044	0	0.820482
DDB_G0269120	chr1	3371521	3372496	-	CUFF_449_1	chr1	3371337	3371620	+	0.598279	intronic_overlap	1469	8	0.994584	0.0140845	0.323944
DDB_G0269708	chr1	3379646	3380666	+	CUFF_450_1	chr1	3379257	3379975	-	0.569464	intronic_overlap	5022	44	0.991315	0	0.496523
DDB_G0270622	chr1	3391069	3391491	+	CUFF_453_1	chr1	3390852	3391371	-	0.181196	intronic_overlap	192	4	0.979592	0	0.363462
DDB_G0270928	chr1	3398987	3400602	+	CUFF_454_1	chr1	3398710	3399058	-	-0.0357634	ORF overlap	7384	56	0.992473	0.00573066	0.487106
DDB_G0270928	chr1	3398987	3400602	+	CUFF_455_1	chr1	3400504	3401605	-	0.31651	ORF overlap	7384	56	0.992473	0	0.450091
DDB_G0269730	chr1	3429232	3429774	-	CUFF_458_1	chr1	3429101	3429329	+	0.760584	ORF overlap	2981	27	0.991024	0.0218341	0
DDB_G0290911	chr5	4739761	4739993	-	CUFF_4658_1	chr5	4739486	4739834	+	-0.118898	ORF overlap	14	2	0.875	0	0.541547
DDB_G0269750	chr1	3480476	3481471	+	CUFF_471_1	chr1	3481373	3482122	-	0.310103	ORF overlap	3781	12	0.996836	0	0.369333
DDB_G0270934	chr1	3485944	3487242	-	CUFF_472_1	chr1	3485708	3486224	+	0.0734756	intronic_overlap	518	9	0.982922	0	0.0522244
DDB_G0270938	chr1	3495913	3496197	+	CUFF_474_1	chr1	3495292	3496004	-	-0.308607	ORF overlap	62	0	1	0.088359	0.851332
DDB_G0269772	chr1	3525818	3526839	+	CUFF_485_1	chr1	3525579	3525916	-	-0.110499	ORF overlap	1948	18	0.990844	0	0.491124
DDB_G0270634	chr1	3530459	3532109	+	CUFF_487_1	chr1	3530192	3530696	-	0.507013	intronic_overlap	7549	45	0.994074	0	0.457426
DDB_G0269778	chr1	3547267	3548768	+	CUFF_488_1	chr1	3546833	3547482	-	-0.386746	intronic_overlap	1853	16	0.991439	0.00307692	0.296923
DDB_G0269788	chr1	3558146	3559074	+	CUFF_489_1	chr1	3558976	3559366	-	0.308607	ORF overlap	1819	8	0.995621	0	0.705882
DDB_G0267580	chr1	369407	370211	+	CUFF_49_1	chr1	370049	370414	-	0.419314	intronic_overlap	335	7	0.979532	0	0.70765
DDB_G0270658	chr1	3673860	3674359	+	CUFF_498_1	chr1	3673882	3674753	-	0.784542	intronic_overlap	5038	14	0.997229	0	0.420872
DDB_G0270972	chr1	3691172	3692200	-	CUFF_501_1	chr1	3690818	3691270	+	0.626374	ORF overlap	8860	59	0.993385	0	0.18543
DDB_G0270660	chr1	3695166	3695738	-	CUFF_503_1	chr1	3695602	3696187	+	0.1143	intronic_overlap	23	88	0.207207	0	0
DDB_G0293022	chr6	2342209	2342358	-	CUFF_5033_1	chr6	2342119	2343705	+	-0.120879	ORF overlap	45	2	0.957447	0.0283554	0.335224
DDB_G0293024	chr6	2342564	2342773	-	CUFF_5033_1	chr6	2342119	2343705	+	-0.0165062	ORF overlap	42	1	0.976744	0.0283554	0.335224
DDB_G0293026	chr6	2343104	2343601	-	CUFF_5033_1	chr6	2342119	2343705	+	-0.142857	ORF overlap	2974	29	0.990343	0.0283554	0.335224
DDB_G0269178	chr1	3735334	3735939	-	CUFF_508_1	chr1	3734993	3735426	+	0.250065	ORF overlap	557	11	0.980634	0	0.112903
DDB_G0270976	chr1	3754830	3755270	-	CUFF_510_1	chr1	3754636	3758904	+	-0.0880331	intronic_overlap	37	4	0.902439	0.0463809	0.580698
DDB_G0270978	chr1	3757657	3758811	-	CUFF_510_1	chr1	3754636	3758904	+	0.032967	intronic_overlap	311	5	0.984177	0.0463809	0.580698
DDB_G0269864	chr1	3763159	3765064	-	CUFF_511_1	chr1	3764717	3765627	+	0.265643	intronic_overlap	2795	21	0.992543	0.0768386	0.597146
DDB_G0270980	chr1	3766207	3766797	+	CUFF_512_1	chr1	3766700	3766959	-	0.355681	ORF overlap	2062	16	0.9923	0	0.6
DDB_G0270982	chr1	3771006	3771407	+	CUFF_513_1	chr1	3770798	3771607	-	0.419896	intronic_overlap	258	50	0.837662	0.0888889	0.138272
DDB_G0270984	chr1	3772004	3772650	+	CUFF_514_1	chr1	3771980	3772965	-	0.521978	intronic_overlap	12064	67	0.994477	0	0
DDB_G0269874	chr1	3773813	3775000	+	CUFF_515_1	chr1	3773495	3773911	-	-0.293903	ORF overlap	4036	42	0.989701	0	0.760192
DDB_G0270988	chr1	3791042	3792819	-	CUFF_518_1	chr1	3792440	3794702	+	-0.0720441	intronic_overlap	616	20	0.968553	0.0110473	0.657976
DDB_G0293796	chr6	3323921	3324064	+	CUFF_5187_1	chr6	3323808	3324273	-	-0.406572	ORF overlap	74	6	0.925	0	0.493562
DDB_G0293798	chr6	3324262	3324756	+	CUFF_5187_1	chr6	3323808	3324273	-	-0.268438	ORF overlap	259	0	1	0	0.493562
DDB_G0267622	chr1	438237	438607	-	CUFF_52_1	chr1	437995	438333	+	-0.472985	ORF overlap	177	18	0.907692	0	0.492625
DDB_G0269890	chr1	3803772	3804667	+	CUFF_520_1	chr1	3804569	3804771	-	0.244323	ORF overlap	1856	10	0.994641	0	0.137931
DDB_G0270990	chr1	3834760	3836838	+	CUFF_523_1	chr1	3836740	3837080	-	-0.0111431	ORF overlap	12839	60	0.995348	0	0.454545
DDB_G0270690	chr1	3883017	3883583	-	CUFF_532_1	chr1	3882497	3883304	+	0.209123	intronic_overlap	966	10	0.989754	0.0309406	0.602723
DDB_G0269932	chr1	3893359	3895841	-	CUFF_534_1	chr1	3894587	3896173	+	-0.143356	intronic_overlap	9106	37	0.995953	0.139256	0.409578
DDB_G0270694	chr1	3908437	3909660	-	CUFF_536_1	chr1	3909568	3910021	+	-0.445521	ORF overlap	1848	18	0.990354	0.092511	0.92511
DDB_G0269118	chr1	3937103	3937960	+	CUFF_540_1	chr1	3937085	3938294	-	0.196499	intronic_overlap	2674	26	0.99037	0.0198347	0.309091
DDB_G0270698	chr1	3944438	3944996	+	CUFF_542_1	chr1	3944695	3945278	-	0.0330124	intronic_overlap	573	5	0.991349	0.0513699	0.294521
DDB_G0269988	chr1	3985001	3985504	+	CUFF_549_1	chr1	3985316	3986014	-	0.416141	intronic_overlap	185	2	0.989305	0	0.67525
DDB_G0269992	chr1	3988412	3989286	+	CUFF_550_1	chr1	3989188	3989643	-	-0.0552495	ORF overlap	4195	36	0.991491	0	0.625
DDB_G0269230	chr1	3989908	3990396	-	CUFF_551_1	chr1	3990302	3990523	+	0.438529	ORF overlap	9739	40	0.99591	0	0
DDB_G0269994	chr1	3990838	3992071	+	CUFF_552_1	chr1	3991973	3992253	-	0.252747	ORF overlap	1409	135	0.912565	0	0.412811
DDB_G0270008	chr1	4022273	4022909	+	CUFF_555_1	chr1	4022431	4023049	-	0.596974	intronic_overlap	3442	19	0.99451	0	0.38126
DDB_G0270012	chr1	4024276	4024998	+	CUFF_557_1	chr1	4024779	4025127	-	0.155302	intronic_overlap	680	5	0.992701	0	0.309456
DDB_G0270014	chr1	4026325	4027243	+	CUFF_558_1	chr1	4025737	4026622	-	0.0603986	intronic_overlap	1922	38	0.980612	0.023702	0.764108
DDB_G0270014	chr1	4026325	4027243	+	CUFF_559_1	chr1	4027146	4027823	-	-0.216727	ORF overlap	1922	38	0.980612	0	0.734513
DDB_G0269170	chr1	4028749	4029268	+	CUFF_560_1	chr1	4028096	4028847	-	0.370509	ORF overlap	3623	33	0.990974	0	0.369681
DDB_G0270056	chr1	4130694	4135261	-	CUFF_572_1	chr1	4130148	4130880	+	0.0169559	intronic_overlap	4910	426	0.920165	0	0.683492
DDB_G0271030	chr1	4200165	4202439	-	CUFF_581_1	chr1	4200381	4201697	+	0.181676	intronic_overlap	1290	13	0.990023	0.159453	0.587699
DDB_G0270118	chr1	4271883	4272478	-	CUFF_591_1	chr1	4272381	4272700	+	0.555504	ORF overlap	1156	11	0.990574	0.128125	0.334375
DDB_G0270122	chr1	4277085	4277826	-	CUFF_593_1	chr1	4276887	4277183	+	0.30575	ORF overlap	2346	46	0.980769	0.0538721	0.13468
DDB_G0270122	chr1	4277085	4277826	-	CUFF_594_1	chr1	4277779	4278568	+	0.698523	ORF overlap	2346	46	0.980769	0.0227848	0.797468
DDB_G0270124	chr1	4281896	4282537	-	CUFF_595_1	chr1	4281527	4281990	+	0.0563823	ORF overlap	943	7	0.992632	0	0.387931
DDB_G0269168	chr1	4319399	4321235	-	CUFF_602_1	chr1	4319188	4319496	+	-0.0282599	ORF overlap	6702	37	0.99451	0	0.148867
DDB_G0270154	chr1	4327219	4328630	+	CUFF_604_1	chr1	4326196	4327317	-	0.757734	ORF overlap	6886	28	0.99595	0.0588235	0.432264
DDB_G0270164	chr1	4350714	4350986	+	CUFF_607_1	chr1	4350889	4351179	-	-0.158255	ORF overlap	195	33	0.855263	0	0
DDB_G0270752	chr1	4392160	4393069	+	CUFF_615_1	chr1	4392789	4393207	-	0.208058	intronic_overlap	710	15	0.97931	0.00477327	0.396181
DDB_G0270220	chr1	4432689	4435367	+	CUFF_617_1	chr1	4431546	4432754	-	0.607301	ORF overlap	9208	82	0.991173	0.044665	0.561621
DDB_G0270234	chr1	4466006	4466164	-	CUFF_621_1	chr1	4465938	4466558	+	0.233333	ORF overlap	70	23	0.752688	0	0.127214
DDB_G0270248	chr1	4516591	4517262	+	CUFF_629_1	chr1	4517198	4517431	-	0.587056	ORF overlap	300	4	0.986842	0	1
DDB_G0270260	chr1	4527247	4527672	+	CUFF_633_1	chr1	4527574	4528140	-	0.478022	ORF overlap	15338	137	0.991147	0.00529101	0.0299824
DDB_G0270266	chr1	4534905	4537648	-	CUFF_636_1	chr1	4537550	4538102	+	0.331497	ORF overlap	15937	383	0.976532	0	0.164557
DDB_G0270276	chr1	4552978	4553462	-	CUFF_640_1	chr1	4552523	4553167	+	0.178346	intronic_overlap	795	6	0.992509	0.0139535	0.781395
DDB_G0270302	chr1	4605944	4606819	-	CUFF_649_1	chr1	4606671	4607400	+	-0.234244	intronic_overlap	51	7	0.87931	0	0.382192
DDB_G0270304	chr1	4607306	4608218	-	CUFF_649_1	chr1	4606671	4607400	+	-0.155302	ORF overlap	466	2	0.995726	0	0.382192
DDB_G0270310	chr1	4614754	4615947	+	CUFF_650_1	chr1	4615855	4616639	-	-0.114217	ORF overlap	2100	70	0.967742	0.229299	0.834395
DDB_G0270314	chr1	4620271	4621128	+	CUFF_654_1	chr1	4621071	4621634	-	0.621208	intronic_overlap	107	2	0.981651	0	0.900709
DDB_G0271068	chr1	4633487	4634149	+	CUFF_656_1	chr1	4634051	4634708	-	0.640894	ORF overlap	1558	14	0.991094	0.00151976	0.142857
DDB_G0270324	chr1	4644690	4646184	+	CUFF_658_1	chr1	4644548	4644780	-	0.152603	ORF overlap	1564	18	0.988622	0	0.467811
DDB_G0270340	chr1	4670322	4671453	+	CUFF_662_1	chr1	4671358	4671900	-	-0.276947	ORF overlap	797	10	0.987608	0	0.176796
DDB_G0270362	chr1	4713592	4714219	+	CUFF_670_1	chr1	4714121	4714469	-	0.114086	ORF overlap	3612	19	0.994767	0	0.418338
DDB_G0270386	chr1	4735593	4737533	+	CUFF_673_1	chr1	4735057	4735628	-	0.416603	ORF overlap	582	13	0.978151	0	0.763986
DDB_G0270800	chr1	4734866	4735241	+	CUFF_673_1	chr1	4735057	4735628	-	0.444794	intronic_overlap	74	1	0.986667	0	0.763986
DDB_G0271080	chr1	4771263	4771496	-	CUFF_675_1	chr1	4771184	4771640	+	0.386501	ORF overlap	536	2	0.996283	0.0568928	0.743982
DDB_G0270400	chr1	4773468	4775096	-	CUFF_676_1	chr1	4772725	4773566	+	-0.228286	ORF overlap	1384	84	0.942779	0	0.472684
DDB_G0270402	chr1	4784022	4784931	+	CUFF_678_1	chr1	4783717	4784229	-	0.485514	intronic_overlap	1068	16	0.98524	0	0.660819
DDB_G0269184	chr1	4793277	4794092	-	CUFF_680_1	chr1	4792987	4793367	+	0.514365	ORF overlap	6588	88	0.986818	0	0.15748
DDB_G0271086	chr1	4808484	4809557	+	CUFF_681_1	chr1	4809459	4809773	-	0.537657	ORF overlap	13225	61	0.995409	0	0.0507937
DDB_G0270424	chr1	4849685	4850344	+	CUFF_687_1	chr1	4849912	4850608	-	0.456044	intronic_overlap	10929	46	0.995809	0	0.12769
DDB_G0270438	chr1	4881217	4881761	+	CUFF_696_1	chr1	4881578	4881924	-	0.70465	intronic_overlap	379	2	0.994751	0	1
DDB_G0269114	chr1	4888904	4889926	+	CUFF_697_1	chr1	4887370	4889002	-	0.021978	ORF overlap	3053	27	0.991234	0.0416412	0.278016
DDB_G0271340	chr2	76522	78883	+	CUFF_710_1	chr2	78683	79056	-	0.138124	ORF overlap	9787	89	0.990988	0	0
DDB_G0271328	chr2	100020	100909	-	CUFF_712_1	chr2	100467	101022	+	0.308607	intronic_overlap	321	2	0.993808	0	0.640288
DDB_G0271326	chr2	102030	102452	+	CUFF_713_1	chr2	102004	102709	-	0.841902	intronic_overlap	270	12	0.957447	0	0.0609065
DDB_G0271324	chr2	104273	105468	-	CUFF_714_1	chr2	103749	104573	+	0.154303	intronic_overlap	270	1	0.99631	0	0.757576
DDB_G0271366	chr2	111179	111790	-	CUFF_715_1	chr2	110808	111274	+	-0.317451	ORF overlap	97	4	0.960396	0	0.571734
DDB_G0271310	chr2	125735	126918	-	CUFF_718_1	chr2	125470	125869	+	-0.200921	ORF overlap	260	1	0.996169	0	0.68
DDB_G0271300	chr2	139580	140112	+	CUFF_719_1	chr2	139358	139689	-	0.323253	ORF overlap	417	21	0.952055	0.0301205	0.412651
DDB_G0271260	chr2	192510	192719	-	CUFF_723_1	chr2	192405	192766	+	0.752554	ORF overlap	157	16	0.907514	0	0.270718
DDB_G0271388	chr2	199855	202858	-	CUFF_724_1	chr2	199799	200258	+	0.424785	intronic_overlap	1542	61	0.961946	0	0.378261
DDB_G0271222	chr2	267349	274201	+	CUFF_734_1	chr2	273360	273997	-	0.385758	intronic_overlap	1951	10	0.994901	0	1
DDB_G0271406	chr2	279448	281436	+	CUFF_735_1	chr2	281341	282285	-	0.173381	ORF overlap	242	1	0.995885	0	0.4
DDB_G0271204	chr2	292886	293273	-	CUFF_736_1	chr2	292460	294444	+	0.472985	intronic_overlap	103	8	0.927928	0	0.590932
DDB_G0267696	chr1	622339	622954	-	CUFF_74_1	chr1	622586	623057	+	0.37275	intronic_overlap	498	4	0.992032	0	0.322034
DDB_G0271178	chr2	341330	341751	-	CUFF_744_1	chr2	340803	341874	+	0.894015	intronic_overlap	452	4	0.991228	0.0494403	0.601679
DDB_G0271176	chr2	344591	345424	+	CUFF_745_1	chr2	343588	344688	-	0.0782338	ORF overlap	171	0	1	0	0.858311
DDB_G0271154	chr2	373067	373492	-	CUFF_750_1	chr2	373445	373780	+	0.445521	ORF overlap	95	5	0.95	0.00297619	0.47619
DDB_G0271518	chr2	497131	498157	-	CUFF_758_1	chr2	496837	498288	+	0.313187	intronic_overlap	750	192	0.796178	0.000688705	0
DDB_G0271526	chr2	517604	518599	-	CUFF_760_1	chr2	517085	518026	+	0.391544	intronic_overlap	542	8	0.985455	0	0.579618
DDB_G0271526	chr2	517604	518599	-	CUFF_761_1	chr2	518204	518630	+	0.410578	intronic_overlap	542	8	0.985455	0	0.545667
DDB_G0271544	chr2	605879	607078	-	CUFF_775_1	chr2	605460	606206	+	0.462351	ORF overlap	8201	26	0.99684	0.0174029	0.373494
DDB_G0271642	chr2	614231	614775	+	CUFF_778_1	chr2	614461	614936	-	0.382282	intronic_overlap	69	3	0.958333	0	0.476891
DDB_G0271550	chr2	634463	636022	+	CUFF_781_1	chr2	634146	634877	-	0.47559	intronic_overlap	940	9	0.990516	0.0068306	0.403005
DDB_G0271578	chr2	640693	640960	-	CUFF_782_1	chr2	640531	640897	+	0.662433	intronic_overlap	132	4	0.970588	0.0790191	0.0926431
DDB_G0271582	chr2	643141	643496	+	CUFF_783_1	chr2	642622	643882	-	0.272514	intronic_overlap	1120	4	0.996441	0.0301348	0.558287
DDB_G0271556	chr2	644311	647239	-	CUFF_784_1	chr2	643933	644604	+	-0.734756	intronic_overlap	309	234	0.569061	0	0.236607
DDB_G0271588	chr2	666617	666877	-	CUFF_786_1	chr2	666386	666713	+	0.527799	ORF overlap	67	2	0.971014	0.0457317	0.615854
DDB_G0271736	chr2	718547	719569	+	CUFF_794_1	chr2	718827	720134	-	0.409904	intronic_overlap	2792	12	0.99572	0	0.493884
DDB_G0271668	chr2	733224	733804	-	CUFF_795_1	chr2	732130	733892	+	-0.252747	intronic_overlap	7830	117	0.985277	0.0181509	0.369257
DDB_G0271800	chr2	770369	770655	+	CUFF_799_1	chr2	770356	770877	-	0.194618	intronic_overlap	205	0	1	0	0.934866
DDB_G0268506	chr1	663020	666459	-	CUFF_80_1	chr1	666364	667140	+	0.813449	ORF overlap	3076	136	0.957659	0	0.0707851
DDB_G0271804	chr2	785458	785736	+	CUFF_801_1	chr2	785190	785588	-	0.261727	ORF overlap	365	7	0.981183	0	0.12782
DDB_G0271810	chr2	803219	803502	-	CUFF_805_1	chr2	803096	803358	+	0.158726	ORF overlap	87	1	0.988636	0	0.577947
DDB_G0271712	chr2	835390	835739	+	CUFF_810_1	chr2	835635	835848	-	0.395219	ORF overlap	1751	8	0.995452	0	0.0560748
DDB_G0271714	chr2	836349	836688	-	CUFF_811_1	chr2	836141	836548	+	0.515407	ORF overlap	1272	3	0.997647	0	0.159314
DDB_G0271822	chr2	839761	840107	-	CUFF_812_1	chr2	839657	839859	+	0.587088	ORF overlap	1485	6	0.995976	0	0.0738916
DDB_G0271824	chr2	840762	841112	+	CUFF_813_1	chr2	840923	841185	-	0.520589	ORF overlap	838	2	0.997619	0	0.634981
DDB_G0271716	chr2	841529	841870	-	CUFF_814_1	chr2	841216	841713	+	0.721073	ORF overlap	1299	6	0.995402	0	0.467871
DDB_G0271718	chr2	842563	842912	+	CUFF_815_1	chr2	842722	842993	-	-0.327373	ORF overlap	1421	11	0.992318	0	0.128676
DDB_G0271768	chr2	865763	866039	-	CUFF_818_1	chr2	865515	866120	+	0.231455	intronic_overlap	145	1	0.993151	0	0.788779
DDB_G0271742	chr2	910931	911581	-	CUFF_830_1	chr2	911127	911921	+	0.533701	ORF overlap	3285	38	0.988565	0	0.166038
DDB_G0271878	chr2	925396	925833	-	CUFF_832_1	chr2	924932	925880	+	0.620879	ORF overlap	2825	56	0.980562	0	0.150685
DDB_G0271880	chr2	930648	932648	+	CUFF_834_1	chr2	930402	930805	-	-0.125436	intronic_overlap	2084	7	0.996652	0	0.633663
DDB_G0271860	chr2	939689	941371	+	CUFF_839_1	chr2	939095	939887	-	0.465226	ORF overlap	6746	89	0.986979	0	0.0895334
DDB_G0271882	chr2	942083	942818	-	CUFF_840_1	chr2	941957	943266	+	0.233838	intronic_overlap	1938	19	0.990291	0.0450382	0.21374
DDB_G0271862	chr2	944209	945663	+	CUFF_842_1	chr2	945310	945799	-	0.0331497	intronic_overlap	3981	33	0.991779	0	0.0836735
DDB_G0271848	chr2	946406	947600	+	CUFF_844_1	chr2	946962	947831	-	0.851648	ORF overlap	30194	200	0.99342	0	0.0528736
DDB_G0271852	chr2	965144	966313	-	CUFF_848_1	chr2	964976	965239	+	0.483826	ORF overlap	389	7	0.982323	0	0.484848
DDB_G0271912	chr2	1004091	1005698	+	CUFF_851_1	chr2	1005387	1005842	-	0.77176	ORF overlap	1507	10	0.993408	0	0.298246
DDB_G0271946	chr2	1009716	1013813	+	CUFF_853_1	chr2	1008968	1009939	-	0.467033	ORF overlap	9345	274	0.971515	0	0.0596708
DDB_G0271948	chr2	1006829	1009301	+	CUFF_853_1	chr2	1008968	1009939	-	0.598901	ORF overlap	2774	141	0.95163	0	0.0596708
DDB_G0271942	chr2	1019381	1020471	-	CUFF_855_1	chr2	1019933	1020682	+	0.134219	intronic_overlap	912	9	0.990228	0	0.357333
DDB_G0271938	chr2	1025934	1027238	-	CUFF_857_1	chr2	1025604	1026114	+	0.524142	ORF overlap	441	3	0.993243	0.00391389	0.426614
DDB_G0271896	chr2	1041429	1041803	-	CUFF_859_1	chr2	1041012	1041636	+	-0.0269582	ORF overlap	281	1	0.996454	0.1264	1
DDB_G0271898	chr2	1042985	1043533	-	CUFF_860_1	chr2	1041805	1043507	+	0.661317	ORF overlap	1699	8	0.995313	0.0023488	0.541985
DDB_G0271958	chr2	1074422	1075280	-	CUFF_864_1	chr2	1074286	1074627	+	0.358164	ORF overlap	538	3	0.994455	0	0.152047
DDB_G0271972	chr2	1092100	1092318	+	CUFF_866_1	chr2	1092015	1092953	-	0.303279	ORF overlap	871	10	0.988649	0.0756124	0.553781
DDB_G0271984	chr2	1113320	1114208	+	CUFF_869_1	chr2	1113088	1114614	-	0.252747	intronic_overlap	4765	40	0.991675	0.0176817	0.267845
DDB_G0272038	chr2	1119945	1122212	+	CUFF_870_1	chr2	1121953	1122427	-	0.322162	ORF overlap	3542	132	0.964072	0	0.170526
DDB_G0271992	chr2	1142461	1142977	+	CUFF_872_1	chr2	1141946	1143112	-	0.37303	intronic_overlap	2308	31	0.986746	0	0.195373
DDB_G0271990	chr2	1143353	1144285	+	CUFF_874_1	chr2	1143948	1144455	-	0.576557	ORF overlap	1847	42	0.977766	0	0
DDB_G0272042	chr2	1162280	1163790	-	CUFF_877_1	chr2	1162141	1162402	+	0.397796	ORF overlap	3162	52	0.983821	0	0.21374
DDB_G0272002	chr2	1164190	1165207	-	CUFF_878_1	chr2	1163795	1164449	+	-0.339866	ORF overlap	934	107	0.897214	0.059542	0.615267
DDB_G0272016	chr2	1175168	1176445	+	CUFF_880_1	chr2	1174764	1175706	-	0.077029	intronic_overlap	388	7	0.982278	0	0.35631
DDB_G0272026	chr2	1185842	1186168	-	CUFF_881_1	chr2	1185428	1186468	+	0.274725	ORF overlap	1077	24	0.978202	0	0.260327
DDB_G0272094	chr2	1197926	1198808	-	CUFF_885_1	chr2	1197090	1199151	+	0.891335	intronic_overlap	2511	12	0.995244	0.00242483	0.546072
DDB_G0268512	chr1	769229	772726	-	CUFF_89_1	chr1	772634	772959	+	0.617073	ORF overlap	2319	42	0.982211	0	0.349693
DDB_G0272308	chr2	1258878	1259135	+	CUFF_894_1	chr2	1258329	1259174	-	0.70759	intronic_overlap	428	2	0.995349	0.0319149	0.421986
DDB_G0272316	chr2	1270771	1271085	+	CUFF_896_1	chr2	1270991	1271239	-	0.391392	ORF overlap	505	4	0.992141	0	0.200803
DDB_G0272318	chr2	1278811	1280712	+	CUFF_898_1	chr2	1280384	1281161	-	0.335165	ORF overlap	19958	64	0.996804	0	0.0269923
DDB_G0272326	chr2	1288191	1289623	-	CUFF_900_1	chr2	1289379	1290165	+	-0.141595	intronic_overlap	953	24	0.975435	0.129606	0.39263
DDB_G0272328	chr2	1298775	1299620	+	CUFF_903_1	chr2	1299530	1300196	-	0.551294	ORF overlap	2102	13	0.993853	0.227886	0.637181
DDB_G0272342	chr2	1338747	1340380	+	CUFF_907_1	chr2	1338358	1339290	-	0.378682	intronic_overlap	2640	11	0.995851	0	0.446945
DDB_G0272130	chr2	1366581	1367288	+	CUFF_910_1	chr2	1367009	1367419	-	0.647291	ORF overlap	734	13	0.982597	0	0.0705596
DDB_G0272128	chr2	1375029	1375823	+	CUFF_913_1	chr2	1375732	1375967	-	-0.401843	ORF overlap	1818	28	0.984832	0	0.631356
DDB_G0272126	chr2	1376138	1376356	+	CUFF_914_1	chr2	1376315	1376671	-	-0.385758	ORF overlap	10	1	0.909091	0	0.686275
DDB_G0272252	chr2	1388787	1389458	+	CUFF_916_1	chr2	1388987	1390089	-	0.310604	intronic_overlap	793	8	0.990012	0	0.287398
DDB_G0272376	chr2	1389998	1391041	+	CUFF_916_1	chr2	1388987	1390089	-	-0.185168	ORF overlap	199	25	0.888393	0	0.287398
DDB_G0272254	chr2	1396081	1400076	-	CUFF_917_1	chr2	1399559	1400654	+	0.713754	ORF overlap	8698	95	0.989196	0	0.135949
DDB_G0272190	chr2	1409267	1411283	-	CUFF_918_1	chr2	1409106	1409661	+	0.425421	intronic_overlap	3604	16	0.99558	0	0.491007
DDB_G0272192	chr2	1412468	1413964	+	CUFF_919_1	chr2	1413877	1414241	-	-0.536937	ORF overlap	2267	258	0.897822	0	0
DDB_G0272394	chr2	1434465	1434818	+	CUFF_921_1	chr2	1434391	1434934	-	0.591343	ORF overlap	1362	15	0.989107	0	0.220588
DDB_G0272196	chr2	1467056	1468117	-	CUFF_924_1	chr2	1466813	1467748	+	0.418246	intronic_overlap	5994	14	0.99767	0	0.688034
DDB_G0272196	chr2	1467056	1468117	-	CUFF_925_1	chr2	1468020	1468254	+	0.107517	ORF overlap	5994	14	0.99767	0	0.144681
DDB_G0272146	chr2	1475387	1476202	-	CUFF_926_1	chr2	1475287	1475560	+	0.545029	ORF overlap	7074	44	0.993818	0	0.0145985
DDB_G0272140	chr2	1481911	1482437	-	CUFF_927_1	chr2	1481753	1481997	+	-0.0520177	ORF overlap	351	1	0.997159	0	0.126531
DDB_G0272134	chr2	1489722	1492225	-	CUFF_929_1	chr2	1490420	1490891	+	0.231455	intronic_overlap	562	9	0.984238	0.00635593	0.739407
DDB_G0272426	chr2	1535421	1537020	+	CUFF_934_1	chr2	1536896	1542333	-	0.248305	ORF overlap	525	2	0.996205	0.00147113	0.875322
DDB_G0272428	chr2	1548946	1553529	+	CUFF_937_1	chr2	1546392	1549040	-	0.46291	ORF overlap	1263	7	0.994488	0.00755002	0.860325
DDB_G0272104	chr2	1562720	1564080	+	CUFF_938_1	chr2	1563814	1564227	-	0.840659	intronic_overlap	6562	79	0.988104	0	0.13285
DDB_G0272156	chr2	1588042	1589780	-	CUFF_943_1	chr2	1587912	1588301	+	0.0537584	ORF overlap	707	8	0.988811	0	0.146154
DDB_G0272152	chr2	1595785	1596308	+	CUFF_944_1	chr2	1596115	1596436	-	0.214775	ORF overlap	765	9	0.988372	0	0.0372671
DDB_G0272296	chr2	1644732	1645727	-	CUFF_949_1	chr2	1644668	1645021	+	0.104029	ORF overlap	5749	19	0.996706	0	0.019774
DDB_G0272208	chr2	1670009	1671569	+	CUFF_955_1	chr2	1671418	1671763	-	0.573872	intronic_overlap	13091	39	0.99703	0	0.222543
DDB_G0272300	chr2	1684996	1687060	-	CUFF_956_1	chr2	1686864	1688320	+	0.590564	intronic_overlap	7611	19	0.99751	0.0308854	0.732327
DDB_G0272464	chr2	1705340	1705846	+	CUFF_961_1	chr2	1705548	1705987	-	0.821491	ORF overlap	546	15	0.973262	0.0227273	0.220455
DDB_G0272222	chr2	1710917	1711411	-	CUFF_962_1	chr2	1710609	1711119	+	-0.510033	ORF overlap	519	25	0.954044	0	0.547945
DDB_G0272232	chr2	1717674	1718162	-	CUFF_963_1	chr2	1717310	1717715	+	0.27495	intronic_overlap	569	2	0.996497	0.0147783	1
DDB_G0272476	chr2	1747963	1748470	-	CUFF_965_1	chr2	1747000	1748992	+	0.232048	intronic_overlap	2024	14	0.993131	0	0.583542
DDB_G0272480	chr2	1751987	1756272	-	CUFF_967_1	chr2	1752313	1753115	+	-0.0715269	intronic_overlap	1907	127	0.937561	0.0684932	0.587796
DDB_G0272516	chr2	1766680	1768077	+	CUFF_969_1	chr2	1767793	1768329	-	0.80258	ORF overlap	1690	85	0.952113	0	0.00372439
DDB_G0272534	chr2	1768175	1770133	+	CUFF_969_1	chr2	1767793	1768329	-	0.808232	ORF overlap	3963	208	0.950132	0	0.00372439
DDB_G0272536	chr2	1777162	1778747	-	CUFF_972_1	chr2	1777499	1778378	+	0.46291	intronic_overlap	385	3	0.992268	0	0.821591
DDB_G0272490	chr2	1783066	1784115	+	CUFF_974_1	chr2	1781132	1783218	-	0.505495	ORF overlap	172	1	0.99422	0	0.315285
DDB_G0272520	chr2	1781191	1782321	+	CUFF_974_1	chr2	1781132	1783218	-	0.873626	ORF overlap	255420	1018	0.99603	0	0.315285
DDB_G0267788	chr1	854978	855903	-	CUFF_98_1	chr1	854383	855060	+	0.579396	ORF overlap	5460	46	0.991645	0	0.637168
DDB_G0272514	chr2	1849663	1849824	-	CUFF_984_1	chr2	1849515	1850003	+	0.267519	ORF overlap	2416	3	0.99876	0	0.364008
DDB_G0272558	chr2	1851656	1855069	+	CUFF_986_1	chr2	1854637	1856167	-	0.824176	ORF overlap	7600	938	0.890138	0	0.348792
DDB_G0272911	chr2	1864276	1864901	+	CUFF_988_1	chr2	1863794	1864986	-	0.760726	intronic_overlap	433	36	0.923241	0.0276614	0.359598
DDB_G0272933	chr2	1863483	1864072	+	CUFF_988_1	chr2	1863794	1864986	-	0.0662994	intronic_overlap	387	17	0.957921	0.0276614	0.359598
DDB_G0272724	chr2	1875234	1875548	-	CUFF_989_1	chr2	1874999	1875646	+	0.82967	ORF overlap	9931	31	0.996888	0.0277778	0.251543
DDB_G0267788	chr1	854978	855903	-	CUFF_99_1	chr1	855609	856214	+	0.0904316	intronic_overlap	5460	46	0.991645	0	0.338284
DDB_G0272817	chr2	1879307	1880475	+	CUFF_990_1	chr2	1880426	1881229	-	0.324622	ORF overlap	85	15	0.85	0.0136816	0
DDB_G0272718	chr2	1887722	1887991	-	CUFF_992_1	chr2	1886803	1888375	+	0.802198	ORF overlap	4446	13	0.997085	0.0451367	0.557533
DDB_G0272720	chr2	1886873	1887127	-	CUFF_992_1	chr2	1886803	1888375	+	0.708791	ORF overlap	3426	23	0.993331	0.0451367	0.557533
DDB_G0272949	chr2	1889671	1893522	-	CUFF_995_1	chr2	1893437	1893856	+	0.0657047	ORF overlap	18688	127	0.99325	0	0.102381
DDB_G0305150	chrM	25937	26077	+	CUFF_5242_1	chrM	25527	27521	-	0.142857	ORF overlap	47136	12575	0.789402	0	0.0260652
DDB_G0294016	chrM	29682	29948	+	CUFF_5243_1	chrM	28965	30249	-	0.857143	ORF overlap	191782	1330	0.993113	0	0
DDB_G0267178	chr1	1890	3287	+	NA	NA	NA	NA	NA	NA	NA	5801	8426	0.407746	NA	NA
DDB_G0267180	chr1	3848	4855	+	NA	NA	NA	NA	NA	NA	NA	17620	87	0.995087	NA	NA
DDB_G0267182	chr1	5505	7769	+	NA	NA	NA	NA	NA	NA	NA	5213	1749	0.748779	NA	NA
DDB_G0267184	chr1	8308	9522	-	NA	NA	NA	NA	NA	NA	NA	4535	5010	0.475118	NA	NA
DDB_G0267186	chr1	9635	9889	-	NA	NA	NA	NA	NA	NA	NA	347	0	1	NA	NA
DDB_G0267188	chr1	10033	12183	+	NA	NA	NA	NA	NA	NA	NA	3074	1871	0.621638	NA	NA
DDB_G0267190	chr1	12436	13044	-	NA	NA	NA	NA	NA	NA	NA	4	4	0.5	NA	NA
DDB_G0267194	chr1	17379	17833	+	NA	NA	NA	NA	NA	NA	NA	1	23	0.0416667	NA	NA
DDB_G0267196	chr1	17928	18299	+	NA	NA	NA	NA	NA	NA	NA	2	18	0.1	NA	NA
DDB_G0267202	chr1	20869	21249	+	NA	NA	NA	NA	NA	NA	NA	1	0	1	NA	NA
DDB_G0267206	chr1	23929	26416	+	NA	NA	NA	NA	NA	NA	NA	991	119	0.892793	NA	NA
DDB_G0267208	chr1	28333	28920	+	NA	NA	NA	NA	NA	NA	NA	20961	86	0.995914	NA	NA
DDB_G0267210	chr1	29137	32238	+	NA	NA	NA	NA	NA	NA	NA	11493	4034	0.740194	NA	NA
DDB_G0267216	chr1	36170	36667	-	NA	NA	NA	NA	NA	NA	NA	1	2	0.333333	NA	NA
DDB_G0267218	chr1	36858	37064	-	NA	NA	NA	NA	NA	NA	NA	15	71	0.174419	NA	NA
DDB_G0267224	chr1	38714	39010	-	NA	NA	NA	NA	NA	NA	NA	1	0	1	NA	NA
DDB_G0267228	chr1	39890	42049	+	NA	NA	NA	NA	NA	NA	NA	52	5	0.912281	NA	NA
DDB_G0267230	chr1	42193	43179	+	NA	NA	NA	NA	NA	NA	NA	34	23	0.596491	NA	NA
DDB_G0267236	chr1	46105	48369	-	NA	NA	NA	NA	NA	NA	NA	3332	1236	0.729422	NA	NA
DDB_G0267238	chr1	49019	50026	-	NA	NA	NA	NA	NA	NA	NA	9077	45	0.995067	NA	NA
DDB_G0267240	chr1	52425	54982	-	NA	NA	NA	NA	NA	NA	NA	3595	356	0.909896	NA	NA
DDB_G0267242	chr1	55333	56177	-	NA	NA	NA	NA	NA	NA	NA	18673	81	0.995681	NA	NA
DDB_G0267244	chr1	57242	59413	-	NA	NA	NA	NA	NA	NA	NA	1074	858	0.555901	NA	NA
DDB_G0267246	chr1	60063	61070	-	NA	NA	NA	NA	NA	NA	NA	211	1	0.995283	NA	NA
DDB_G0267248	chr1	61559	62221	-	NA	NA	NA	NA	NA	NA	NA	1299	19	0.985584	NA	NA
DDB_G0267252	chr1	66189	67191	+	NA	NA	NA	NA	NA	NA	NA	30	7	0.810811	NA	NA
DDB_G0267254	chr1	68992	71289	+	NA	NA	NA	NA	NA	NA	NA	144	68	0.679245	NA	NA
DDB_G0267258	chr1	74542	76806	-	NA	NA	NA	NA	NA	NA	NA	1131	537	0.678058	NA	NA
DDB_G0267260	chr1	77456	78463	-	NA	NA	NA	NA	NA	NA	NA	107	0	1	NA	NA
DDB_G0267262	chr1	79066	79773	-	NA	NA	NA	NA	NA	NA	NA	99	1	0.99	NA	NA
DDB_G0267264	chr1	56374	56811	-	NA	NA	NA	NA	NA	NA	NA	3949	16	0.995965	NA	NA
DDB_G0267270	chr1	88569	88844	-	NA	NA	NA	NA	NA	NA	NA	1	0	1	NA	NA
DDB_G0267272	chr1	89316	90391	+	NA	NA	NA	NA	NA	NA	NA	28	0	1	NA	NA
DDB_G0267274	chr1	90719	92580	+	NA	NA	NA	NA	NA	NA	NA	8	32	0.2	NA	NA
DDB_G0267278	chr1	94094	94636	-	NA	NA	NA	NA	NA	NA	NA	3	1	0.75	NA	NA
DDB_G0267280	chr1	94704	96086	-	NA	NA	NA	NA	NA	NA	NA	27	12	0.692308	NA	NA
DDB_G0267282	chr1	97144	98073	-	NA	NA	NA	NA	NA	NA	NA	3	0	1	NA	NA
DDB_G0267286	chr1	100754	101026	-	NA	NA	NA	NA	NA	NA	NA	2	0	1	NA	NA
DDB_G0267292	chr1	104223	105230	+	NA	NA	NA	NA	NA	NA	NA	2067	12	0.994228	NA	NA
DDB_G0267300	chr1	110783	112804	+	NA	NA	NA	NA	NA	NA	NA	31	8	0.794872	NA	NA
DDB_G0267304	chr1	114394	116973	+	NA	NA	NA	NA	NA	NA	NA	402	6	0.985294	NA	NA
DDB_G0267306	chr1	117148	121209	-	NA	NA	NA	NA	NA	NA	NA	5079	20	0.996078	NA	NA
DDB_G0267308	chr1	121433	121843	-	NA	NA	NA	NA	NA	NA	NA	6609	37	0.994433	NA	NA
DDB_G0267310	chr1	121880	122398	-	NA	NA	NA	NA	NA	NA	NA	171	2	0.988439	NA	NA
DDB_G0267314	chr1	123714	124664	-	NA	NA	NA	NA	NA	NA	NA	7547	21	0.997225	NA	NA
DDB_G0267322	chr1	127571	128086	-	NA	NA	NA	NA	NA	NA	NA	37	6	0.860465	NA	NA
DDB_G0267324	chr1	128570	129577	+	NA	NA	NA	NA	NA	NA	NA	19	0	1	NA	NA
DDB_G0267328	chr1	132940	134658	-	NA	NA	NA	NA	NA	NA	NA	6	2	0.75	NA	NA
DDB_G0267330	chr1	135308	136312	-	NA	NA	NA	NA	NA	NA	NA	20	0	1	NA	NA
DDB_G0267344	chr1	149314	151160	+	NA	NA	NA	NA	NA	NA	NA	2	1	0.666667	NA	NA
DDB_G0267348	chr1	153529	154134	-	NA	NA	NA	NA	NA	NA	NA	1	0	1	NA	NA
DDB_G0267350	chr1	154265	154810	-	NA	NA	NA	NA	NA	NA	NA	1	4	0.2	NA	NA
DDB_G0267352	chr1	158583	161024	+	NA	NA	NA	NA	NA	NA	NA	204	85	0.705882	NA	NA
DDB_G0267354	chr1	161143	162112	+	NA	NA	NA	NA	NA	NA	NA	212	56	0.791045	NA	NA
DDB_G0267356	chr1	162941	166942	-	NA	NA	NA	NA	NA	NA	NA	141188	592	0.995825	NA	NA
DDB_G0267370	chr1	191815	192624	-	NA	NA	NA	NA	NA	NA	NA	18	21	0.461538	NA	NA
DDB_G0267374	chr1	1647348	1648410	+	NA	NA	NA	NA	NA	NA	NA	10789	142	0.987009	NA	NA
DDB_G0267376	chr1	1738891	1745341	+	NA	NA	NA	NA	NA	NA	NA	25100	838	0.967692	NA	NA
DDB_G0267378	chr1	1385036	1385981	+	NA	NA	NA	NA	NA	NA	NA	39062	64	0.998364	NA	NA
DDB_G0267380	chr1	414980	416538	+	NA	NA	NA	NA	NA	NA	NA	38852	216	0.994471	NA	NA
DDB_G0267382	chr1	943374	944711	-	NA	NA	NA	NA	NA	NA	NA	122827	569	0.995389	NA	NA
DDB_G0267384	chr1	551012	554227	-	NA	NA	NA	NA	NA	NA	NA	3515	20	0.994342	NA	NA
DDB_G0267386	chr1	1329298	1331157	+	NA	NA	NA	NA	NA	NA	NA	17191	55	0.996811	NA	NA
DDB_G0267388	chr1	286362	287906	-	NA	NA	NA	NA	NA	NA	NA	1102	14	0.987455	NA	NA
DDB_G0267390	chr1	487456	488497	-	NA	NA	NA	NA	NA	NA	NA	4038	13	0.996791	NA	NA
DDB_G0267392	chr1	1331239	1333035	-	NA	NA	NA	NA	NA	NA	NA	2423	82	0.967265	NA	NA
DDB_G0267394	chr1	1659361	1660037	-	NA	NA	NA	NA	NA	NA	NA	4115	18	0.995645	NA	NA
DDB_G0267396	chr1	351991	354465	-	NA	NA	NA	NA	NA	NA	NA	2233	15	0.993327	NA	NA
DDB_G0267398	chr1	1607815	1609553	-	NA	NA	NA	NA	NA	NA	NA	13376	166	0.987742	NA	NA
DDB_G0267400	chr1	1280990	1283391	-	NA	NA	NA	NA	NA	NA	NA	133258	421	0.996851	NA	NA
DDB_G0267402	chr1	1520754	1521173	+	NA	NA	NA	NA	NA	NA	NA	29146	158	0.994608	NA	NA
DDB_G0267404	chr1	1747506	1750802	-	NA	NA	NA	NA	NA	NA	NA	4218	108	0.975035	NA	NA
DDB_G0267406	chr1	1250161	1252599	-	NA	NA	NA	NA	NA	NA	NA	6837	28	0.995921	NA	NA
DDB_G0267408	chr1	277655	278789	-	NA	NA	NA	NA	NA	NA	NA	2511	19	0.99249	NA	NA
DDB_G0267410	chr1	1603473	1607291	-	NA	NA	NA	NA	NA	NA	NA	6468	35	0.994618	NA	NA
DDB_G0267412	chr1	1093913	1094419	-	NA	NA	NA	NA	NA	NA	NA	104511	888	0.991575	NA	NA
DDB_G0267414	chr1	833130	835460	-	NA	NA	NA	NA	NA	NA	NA	1118	234	0.826923	NA	NA
DDB_G0267416	chr1	950030	952882	-	NA	NA	NA	NA	NA	NA	NA	2059	22	0.989428	NA	NA
DDB_G0267418	chr1	1662307	1663602	+	NA	NA	NA	NA	NA	NA	NA	60816	276	0.995482	NA	NA
DDB_G0267420	chr1	338107	338878	+	NA	NA	NA	NA	NA	NA	NA	12698	89	0.99304	NA	NA
DDB_G0267422	chr1	1494431	1506056	+	NA	NA	NA	NA	NA	NA	NA	26392	214	0.991957	NA	NA
DDB_G0267424	chr1	1034624	1036114	+	NA	NA	NA	NA	NA	NA	NA	2829	15	0.994726	NA	NA
DDB_G0267426	chr1	1569279	1571100	-	NA	NA	NA	NA	NA	NA	NA	15875	33	0.997926	NA	NA
DDB_G0267428	chr1	1443157	1444962	+	NA	NA	NA	NA	NA	NA	NA	2091	24	0.988652	NA	NA
DDB_G0267430	chr1	609146	611416	+	NA	NA	NA	NA	NA	NA	NA	1495	13	0.991379	NA	NA
DDB_G0267432	chr1	752355	756877	+	NA	NA	NA	NA	NA	NA	NA	8040	122	0.985053	NA	NA
DDB_G0267434	chr1	1260113	1262650	+	NA	NA	NA	NA	NA	NA	NA	115	1	0.991379	NA	NA
DDB_G0267436	chr1	1263019	1266447	+	NA	NA	NA	NA	NA	NA	NA	11557	491	0.959246	NA	NA
DDB_G0267438	chr1	758875	763979	+	NA	NA	NA	NA	NA	NA	NA	15347	164	0.989427	NA	NA
DDB_G0267440	chr1	1257306	1259874	-	NA	NA	NA	NA	NA	NA	NA	902	28	0.969892	NA	NA
DDB_G0267442	chr1	1582311	1583530	-	NA	NA	NA	NA	NA	NA	NA	1430	49	0.96687	NA	NA
DDB_G0267444	chr1	1310839	1313118	+	NA	NA	NA	NA	NA	NA	NA	14470	48	0.996694	NA	NA
DDB_G0267446	chr1	816934	817967	-	NA	NA	NA	NA	NA	NA	NA	785	3	0.996193	NA	NA
DDB_G0267448	chr1	481685	483244	-	NA	NA	NA	NA	NA	NA	NA	1385	8	0.994257	NA	NA
DDB_G0267450	chr1	229145	230944	-	NA	NA	NA	NA	NA	NA	NA	6990	34	0.995159	NA	NA
DDB_G0267452	chr1	1168646	1170444	-	NA	NA	NA	NA	NA	NA	NA	13335	65	0.995149	NA	NA
DDB_G0267454	chr1	424007	425518	+	NA	NA	NA	NA	NA	NA	NA	89603	185	0.99794	NA	NA
DDB_G0267456	chr1	872490	873185	-	NA	NA	NA	NA	NA	NA	NA	24040	80	0.996683	NA	NA
DDB_G0267458	chr1	201217	203254	+	NA	NA	NA	NA	NA	NA	NA	10391	63	0.993974	NA	NA
DDB_G0267460	chr1	364761	365278	-	NA	NA	NA	NA	NA	NA	NA	774	3	0.996139	NA	NA
DDB_G0267462	chr1	1752059	1754689	+	NA	NA	NA	NA	NA	NA	NA	3752	40	0.989451	NA	NA
DDB_G0267464	chr1	1469084	1473264	-	NA	NA	NA	NA	NA	NA	NA	1477	156	0.90447	NA	NA
DDB_G0267466	chr1	1122624	1123895	+	NA	NA	NA	NA	NA	NA	NA	2221	45	0.980141	NA	NA
DDB_G0267468	chr1	243053	245068	+	NA	NA	NA	NA	NA	NA	NA	2770	21	0.992476	NA	NA
DDB_G0267470	chr1	298527	300350	+	NA	NA	NA	NA	NA	NA	NA	35907	112	0.996891	NA	NA
DDB_G0267472	chr1	628403	636330	-	NA	NA	NA	NA	NA	NA	NA	14387	80	0.99447	NA	NA
DDB_G0267474	chr1	1199961	1201386	+	NA	NA	NA	NA	NA	NA	NA	9155	97	0.989516	NA	NA
DDB_G0267476	chr1	1084166	1085446	+	NA	NA	NA	NA	NA	NA	NA	15915	77	0.995185	NA	NA
DDB_G0267480	chr1	203419	206582	-	NA	NA	NA	NA	NA	NA	NA	8083	77	0.990564	NA	NA
DDB_G0267482	chr1	206837	207171	+	NA	NA	NA	NA	NA	NA	NA	118	0	1	NA	NA
DDB_G0267484	chr1	208100	208842	+	NA	NA	NA	NA	NA	NA	NA	403	3	0.992611	NA	NA
DDB_G0267486	chr1	208945	209681	-	NA	NA	NA	NA	NA	NA	NA	83	1	0.988095	NA	NA
DDB_G0267488	chr1	210356	212554	+	NA	NA	NA	NA	NA	NA	NA	375	17	0.956633	NA	NA
DDB_G0267490	chr1	212712	214898	-	NA	NA	NA	NA	NA	NA	NA	3929	13	0.996702	NA	NA
DDB_G0267492	chr1	215251	217562	-	NA	NA	NA	NA	NA	NA	NA	4096	21	0.994899	NA	NA
DDB_G0267494	chr1	217763	218365	+	NA	NA	NA	NA	NA	NA	NA	167	0	1	NA	NA
DDB_G0267496	chr1	218913	225973	+	NA	NA	NA	NA	NA	NA	NA	11827	179	0.985091	NA	NA
DDB_G0267498	chr1	226283	227085	+	NA	NA	NA	NA	NA	NA	NA	284	11	0.962712	NA	NA
DDB_G0267500	chr1	227165	228343	-	NA	NA	NA	NA	NA	NA	NA	1984	50	0.975418	NA	NA
DDB_G0267502	chr1	236992	238491	-	NA	NA	NA	NA	NA	NA	NA	1776	6	0.996633	NA	NA
DDB_G0267504	chr1	245416	247229	-	NA	NA	NA	NA	NA	NA	NA	1980	26	0.987039	NA	NA
DDB_G0267506	chr1	248894	251043	+	NA	NA	NA	NA	NA	NA	NA	284	6	0.97931	NA	NA
DDB_G0267510	chr1	256535	257366	-	NA	NA	NA	NA	NA	NA	NA	186	26	0.877358	NA	NA
DDB_G0267512	chr1	257711	258721	-	NA	NA	NA	NA	NA	NA	NA	540	4	0.992647	NA	NA
DDB_G0267514	chr1	259066	261816	-	NA	NA	NA	NA	NA	NA	NA	17551	181	0.989792	NA	NA
DDB_G0267516	chr1	263217	267660	-	NA	NA	NA	NA	NA	NA	NA	3283	109	0.967866	NA	NA
DDB_G0267522	chr1	269690	270571	-	NA	NA	NA	NA	NA	NA	NA	370	9	0.976253	NA	NA
DDB_G0267524	chr1	271374	272197	-	NA	NA	NA	NA	NA	NA	NA	1715	11	0.993627	NA	NA
DDB_G0267526	chr1	272779	273967	+	NA	NA	NA	NA	NA	NA	NA	1397	13	0.99078	NA	NA
DDB_G0267528	chr1	274124	275255	-	NA	NA	NA	NA	NA	NA	NA	3933	22	0.994437	NA	NA
DDB_G0267530	chr1	276695	277327	+	NA	NA	NA	NA	NA	NA	NA	8466	112	0.986943	NA	NA
DDB_G0267532	chr1	283495	286152	+	NA	NA	NA	NA	NA	NA	NA	2506	17	0.993262	NA	NA
DDB_G0267534	chr1	288484	289302	-	NA	NA	NA	NA	NA	NA	NA	891	38	0.959096	NA	NA
DDB_G0267536	chr1	289882	291134	+	NA	NA	NA	NA	NA	NA	NA	2958	31	0.989629	NA	NA
DDB_G0267538	chr1	291771	293820	+	NA	NA	NA	NA	NA	NA	NA	8238	118	0.985878	NA	NA
DDB_G0267540	chr1	300608	303232	-	NA	NA	NA	NA	NA	NA	NA	4418	43	0.990361	NA	NA
DDB_G0267542	chr1	303809	304036	+	NA	NA	NA	NA	NA	NA	NA	6	0	1	NA	NA
DDB_G0267544	chr1	307708	309784	-	NA	NA	NA	NA	NA	NA	NA	2275	10	0.995624	NA	NA
DDB_G0267548	chr1	313115	316757	-	NA	NA	NA	NA	NA	NA	NA	2651	25	0.990658	NA	NA
DDB_G0267550	chr1	323194	324597	+	NA	NA	NA	NA	NA	NA	NA	1928	13	0.993302	NA	NA
DDB_G0267554	chr1	325873	326929	+	NA	NA	NA	NA	NA	NA	NA	219	11	0.952174	NA	NA
DDB_G0267556	chr1	327145	330624	-	NA	NA	NA	NA	NA	NA	NA	2713	55	0.98013	NA	NA
DDB_G0267564	chr1	341837	343496	+	NA	NA	NA	NA	NA	NA	NA	3924	83	0.979286	NA	NA
DDB_G0267566	chr1	343868	346712	-	NA	NA	NA	NA	NA	NA	NA	1548	62	0.961491	NA	NA
DDB_G0267568	chr1	355159	357213	-	NA	NA	NA	NA	NA	NA	NA	8168	181	0.978321	NA	NA
DDB_G0267570	chr1	358932	360995	-	NA	NA	NA	NA	NA	NA	NA	8350	35	0.995826	NA	NA
DDB_G0267572	chr1	361555	362932	-	NA	NA	NA	NA	NA	NA	NA	456	5	0.989154	NA	NA
DDB_G0267574	chr1	365942	366747	+	NA	NA	NA	NA	NA	NA	NA	687	7	0.989914	NA	NA
DDB_G0267576	chr1	366936	367540	+	NA	NA	NA	NA	NA	NA	NA	111	3	0.973684	NA	NA
DDB_G0267578	chr1	368155	368942	+	NA	NA	NA	NA	NA	NA	NA	45	1	0.978261	NA	NA
DDB_G0267582	chr1	371018	373018	+	NA	NA	NA	NA	NA	NA	NA	2148	15	0.993065	NA	NA
DDB_G0267584	chr1	373253	374947	-	NA	NA	NA	NA	NA	NA	NA	5494	59	0.989375	NA	NA
DDB_G0267586	chr1	375348	376736	+	NA	NA	NA	NA	NA	NA	NA	704	19	0.973721	NA	NA
DDB_G0267588	chr1	376992	379294	-	NA	NA	NA	NA	NA	NA	NA	11713	63	0.99465	NA	NA
DDB_G0267590	chr1	381029	382632	-	NA	NA	NA	NA	NA	NA	NA	3185	107	0.967497	NA	NA
DDB_G0267592	chr1	383616	385211	+	NA	NA	NA	NA	NA	NA	NA	1521	4	0.997377	NA	NA
DDB_G0267594	chr1	385503	385941	+	NA	NA	NA	NA	NA	NA	NA	134	1	0.992593	NA	NA
DDB_G0267596	chr1	390446	395584	-	NA	NA	NA	NA	NA	NA	NA	1625	61	0.96382	NA	NA
DDB_G0267598	chr1	395715	397024	-	NA	NA	NA	NA	NA	NA	NA	395	2	0.994962	NA	NA
DDB_G0267600	chr1	398417	399505	-	NA	NA	NA	NA	NA	NA	NA	2	2	0.5	NA	NA
DDB_G0267602	chr1	400350	405975	-	NA	NA	NA	NA	NA	NA	NA	2721	15	0.994518	NA	NA
DDB_G0267604	chr1	406648	408225	-	NA	NA	NA	NA	NA	NA	NA	554	8	0.985765	NA	NA
DDB_G0267606	chr1	408722	409582	+	NA	NA	NA	NA	NA	NA	NA	106	0	1	NA	NA
DDB_G0267608	chr1	409670	410341	-	NA	NA	NA	NA	NA	NA	NA	219	1	0.995455	NA	NA
DDB_G0267610	chr1	411512	412435	-	NA	NA	NA	NA	NA	NA	NA	20	0	1	NA	NA
DDB_G0267612	chr1	413651	414280	+	NA	NA	NA	NA	NA	NA	NA	96	21	0.820513	NA	NA
DDB_G0267614	chr1	420108	421374	-	NA	NA	NA	NA	NA	NA	NA	1143	42	0.964557	NA	NA
DDB_G0267616	chr1	427853	430458	+	NA	NA	NA	NA	NA	NA	NA	883	12	0.986592	NA	NA
DDB_G0267618	chr1	434296	435920	+	NA	NA	NA	NA	NA	NA	NA	3	0	1	NA	NA
DDB_G0267620	chr1	436026	437354	-	NA	NA	NA	NA	NA	NA	NA	4373	16	0.996355	NA	NA
DDB_G0267624	chr1	439137	440790	+	NA	NA	NA	NA	NA	NA	NA	2812	11	0.996103	NA	NA
DDB_G0267630	chr1	443514	444929	+	NA	NA	NA	NA	NA	NA	NA	1932	13	0.993316	NA	NA
DDB_G0267632	chr1	445092	446321	-	NA	NA	NA	NA	NA	NA	NA	227	1	0.995614	NA	NA
DDB_G0267634	chr1	448892	451792	+	NA	NA	NA	NA	NA	NA	NA	22	3	0.88	NA	NA
DDB_G0267636	chr1	451992	454102	-	NA	NA	NA	NA	NA	NA	NA	12865	333	0.974769	NA	NA
DDB_G0267638	chr1	464992	474506	+	NA	NA	NA	NA	NA	NA	NA	51001	3285	0.939487	NA	NA
DDB_G0267640	chr1	476398	479414	-	NA	NA	NA	NA	NA	NA	NA	4786	150	0.969611	NA	NA
DDB_G0267642	chr1	484012	485684	+	NA	NA	NA	NA	NA	NA	NA	324	14	0.95858	NA	NA
DDB_G0267644	chr1	488923	490112	-	NA	NA	NA	NA	NA	NA	NA	824	18	0.978622	NA	NA
DDB_G0267646	chr1	490625	491661	+	NA	NA	NA	NA	NA	NA	NA	154	1	0.993548	NA	NA
DDB_G0267648	chr1	491895	494666	+	NA	NA	NA	NA	NA	NA	NA	5266	113	0.978992	NA	NA
DDB_G0267650	chr1	495110	498317	+	NA	NA	NA	NA	NA	NA	NA	4447	39	0.991306	NA	NA
DDB_G0267654	chr1	511341	514098	+	NA	NA	NA	NA	NA	NA	NA	1760	17	0.990433	NA	NA
DDB_G0267656	chr1	518710	520050	+	NA	NA	NA	NA	NA	NA	NA	288	11	0.963211	NA	NA
DDB_G0267658	chr1	523164	526205	+	NA	NA	NA	NA	NA	NA	NA	366	1	0.997275	NA	NA
DDB_G0267660	chr1	526607	527617	-	NA	NA	NA	NA	NA	NA	NA	114	2	0.982759	NA	NA
DDB_G0267662	chr1	527773	528777	+	NA	NA	NA	NA	NA	NA	NA	134	19	0.875817	NA	NA
DDB_G0267666	chr1	533108	536707	+	NA	NA	NA	NA	NA	NA	NA	2518	17	0.993294	NA	NA
DDB_G0267668	chr1	537016	537560	+	NA	NA	NA	NA	NA	NA	NA	559	2	0.996435	NA	NA
DDB_G0267670	chr1	537622	538492	-	NA	NA	NA	NA	NA	NA	NA	323	20	0.941691	NA	NA
DDB_G0267672	chr1	539176	541233	+	NA	NA	NA	NA	NA	NA	NA	58	1	0.983051	NA	NA
DDB_G0267674	chr1	545194	548149	+	NA	NA	NA	NA	NA	NA	NA	5142	47	0.990942	NA	NA
DDB_G0267676	chr1	548246	550335	-	NA	NA	NA	NA	NA	NA	NA	507	4	0.992172	NA	NA
DDB_G0267678	chr1	556942	557274	+	NA	NA	NA	NA	NA	NA	NA	5	9	0.357143	NA	NA
DDB_G0267680	chr1	557566	558286	+	NA	NA	NA	NA	NA	NA	NA	103	6	0.944954	NA	NA
DDB_G0267682	chr1	559492	561036	+	NA	NA	NA	NA	NA	NA	NA	578	12	0.979661	NA	NA
DDB_G0267684	chr1	561516	564086	+	NA	NA	NA	NA	NA	NA	NA	72	374	0.161435	NA	NA
DDB_G0267686	chr1	564277	571070	-	NA	NA	NA	NA	NA	NA	NA	29099	473	0.984005	NA	NA
DDB_G0267688	chr1	578409	580066	-	NA	NA	NA	NA	NA	NA	NA	1457	193	0.88303	NA	NA
DDB_G0267690	chr1	581198	585318	+	NA	NA	NA	NA	NA	NA	NA	8405	149	0.982581	NA	NA
DDB_G0267692	chr1	600250	604291	+	NA	NA	NA	NA	NA	NA	NA	3024	14	0.995392	NA	NA
DDB_G0267694	chr1	611485	613188	-	NA	NA	NA	NA	NA	NA	NA	167	8	0.954286	NA	NA
DDB_G0267698	chr1	623530	624219	-	NA	NA	NA	NA	NA	NA	NA	300	2	0.993377	NA	NA
DDB_G0267700	chr1	624602	625684	-	NA	NA	NA	NA	NA	NA	NA	92	0	1	NA	NA
DDB_G0267702	chr1	625985	626830	-	NA	NA	NA	NA	NA	NA	NA	1255	3	0.997615	NA	NA
DDB_G0267704	chr1	661668	662715	+	NA	NA	NA	NA	NA	NA	NA	3655	16	0.995642	NA	NA
DDB_G0267706	chr1	670002	670854	+	NA	NA	NA	NA	NA	NA	NA	374	6	0.984211	NA	NA
DDB_G0267708	chr1	670930	671606	-	NA	NA	NA	NA	NA	NA	NA	353	5	0.986034	NA	NA
DDB_G0267710	chr1	673242	674981	+	NA	NA	NA	NA	NA	NA	NA	5788	261	0.956852	NA	NA
DDB_G0267712	chr1	675419	675964	+	NA	NA	NA	NA	NA	NA	NA	1200	7	0.9942	NA	NA
DDB_G0267714	chr1	676187	677352	-	NA	NA	NA	NA	NA	NA	NA	1202	55	0.956245	NA	NA
DDB_G0267716	chr1	678047	679663	-	NA	NA	NA	NA	NA	NA	NA	312	15	0.954128	NA	NA
DDB_G0267718	chr1	695658	697436	+	NA	NA	NA	NA	NA	NA	NA	1776	37	0.979592	NA	NA
DDB_G0267720	chr1	698211	699346	+	NA	NA	NA	NA	NA	NA	NA	226	3	0.9869	NA	NA
DDB_G0267722	chr1	699431	700187	-	NA	NA	NA	NA	NA	NA	NA	785	5	0.993671	NA	NA
DDB_G0267724	chr1	700627	703356	+	NA	NA	NA	NA	NA	NA	NA	264	1	0.996226	NA	NA
DDB_G0267726	chr1	711088	711951	+	NA	NA	NA	NA	NA	NA	NA	201	0	1	NA	NA
DDB_G0267728	chr1	713027	713821	+	NA	NA	NA	NA	NA	NA	NA	1064	11	0.989767	NA	NA
DDB_G0267730	chr1	719427	722987	+	NA	NA	NA	NA	NA	NA	NA	52319	427	0.991905	NA	NA
DDB_G0267732	chr1	723287	729518	-	NA	NA	NA	NA	NA	NA	NA	6382	94	0.985485	NA	NA
DDB_G0267734	chr1	730241	731113	+	NA	NA	NA	NA	NA	NA	NA	8675	78	0.991089	NA	NA
DDB_G0267736	chr1	734616	735299	-	NA	NA	NA	NA	NA	NA	NA	178	10	0.946809	NA	NA
DDB_G0267740	chr1	746953	749568	-	NA	NA	NA	NA	NA	NA	NA	51	2	0.962264	NA	NA
DDB_G0267742	chr1	764516	767051	+	NA	NA	NA	NA	NA	NA	NA	572	7	0.98791	NA	NA
DDB_G0267744	chr1	767152	768575	-	NA	NA	NA	NA	NA	NA	NA	1205	8	0.993405	NA	NA
DDB_G0267746	chr1	774330	775937	+	NA	NA	NA	NA	NA	NA	NA	14049	82	0.994197	NA	NA
DDB_G0267748	chr1	776324	778499	-	NA	NA	NA	NA	NA	NA	NA	2809	145	0.950914	NA	NA
DDB_G0267750	chr1	780178	783237	+	NA	NA	NA	NA	NA	NA	NA	441	8	0.982183	NA	NA
DDB_G0267752	chr1	783552	786233	+	NA	NA	NA	NA	NA	NA	NA	446	118	0.79078	NA	NA
DDB_G0267754	chr1	786322	788000	-	NA	NA	NA	NA	NA	NA	NA	1053	12	0.988732	NA	NA
DDB_G0267756	chr1	788307	788933	-	NA	NA	NA	NA	NA	NA	NA	134	5	0.964029	NA	NA
DDB_G0267758	chr1	789209	791845	-	NA	NA	NA	NA	NA	NA	NA	290	31	0.903427	NA	NA
DDB_G0267760	chr1	792299	795646	+	NA	NA	NA	NA	NA	NA	NA	2320	28	0.988075	NA	NA
DDB_G0267762	chr1	795721	797355	-	NA	NA	NA	NA	NA	NA	NA	159	8	0.952096	NA	NA
DDB_G0267764	chr1	799346	800788	-	NA	NA	NA	NA	NA	NA	NA	2759	28	0.989953	NA	NA
DDB_G0267766	chr1	806804	809101	-	NA	NA	NA	NA	NA	NA	NA	341	7	0.979885	NA	NA
DDB_G0267768	chr1	809267	810455	+	NA	NA	NA	NA	NA	NA	NA	419	3	0.992891	NA	NA
DDB_G0267770	chr1	820114	821706	+	NA	NA	NA	NA	NA	NA	NA	253	0	1	NA	NA
DDB_G0267772	chr1	824718	825057	+	NA	NA	NA	NA	NA	NA	NA	87	1	0.988636	NA	NA
DDB_G0267774	chr1	825289	827478	-	NA	NA	NA	NA	NA	NA	NA	1356	16	0.988338	NA	NA
DDB_G0267776	chr1	827764	832445	-	NA	NA	NA	NA	NA	NA	NA	25321	106	0.995831	NA	NA
DDB_G0267778	chr1	835920	836792	+	NA	NA	NA	NA	NA	NA	NA	46	34	0.575	NA	NA
DDB_G0267780	chr1	836942	840235	+	NA	NA	NA	NA	NA	NA	NA	1895	339	0.848254	NA	NA
DDB_G0267784	chr1	849532	851483	-	NA	NA	NA	NA	NA	NA	NA	3054	41	0.986753	NA	NA
DDB_G0267786	chr1	852021	853903	-	NA	NA	NA	NA	NA	NA	NA	1932	157	0.924844	NA	NA
DDB_G0267790	chr1	857737	858188	+	NA	NA	NA	NA	NA	NA	NA	28	5	0.848485	NA	NA
DDB_G0267792	chr1	858290	859778	-	NA	NA	NA	NA	NA	NA	NA	6124	53	0.99142	NA	NA
DDB_G0267794	chr1	860671	862593	-	NA	NA	NA	NA	NA	NA	NA	509	87	0.854027	NA	NA
DDB_G0267796	chr1	863148	865925	+	NA	NA	NA	NA	NA	NA	NA	4683	122	0.97461	NA	NA
DDB_G0267798	chr1	877260	880427	+	NA	NA	NA	NA	NA	NA	NA	5326	148	0.972963	NA	NA
DDB_G0267800	chr1	889672	891537	+	NA	NA	NA	NA	NA	NA	NA	1195	41	0.966828	NA	NA
DDB_G0267802	chr1	897809	898549	-	NA	NA	NA	NA	NA	NA	NA	3	46	0.0612245	NA	NA
DDB_G0267804	chr1	899153	902230	+	NA	NA	NA	NA	NA	NA	NA	2579	130	0.952012	NA	NA
DDB_G0267806	chr1	902462	902590	-	NA	NA	NA	NA	NA	NA	NA	0	1	0	NA	NA
DDB_G0267808	chr1	903471	905468	+	NA	NA	NA	NA	NA	NA	NA	629	36	0.945865	NA	NA
DDB_G0267810	chr1	905813	908316	-	NA	NA	NA	NA	NA	NA	NA	1115	152	0.880032	NA	NA
DDB_G0267812	chr1	909280	910089	+	NA	NA	NA	NA	NA	NA	NA	91	9	0.91	NA	NA
DDB_G0267814	chr1	910680	912284	+	NA	NA	NA	NA	NA	NA	NA	665	48	0.932679	NA	NA
DDB_G0267816	chr1	913536	914612	+	NA	NA	NA	NA	NA	NA	NA	1263	20	0.984412	NA	NA
DDB_G0267818	chr1	914771	918553	-	NA	NA	NA	NA	NA	NA	NA	2097	178	0.921758	NA	NA
DDB_G0267820	chr1	919584	920681	-	NA	NA	NA	NA	NA	NA	NA	196	17	0.920188	NA	NA
DDB_G0267822	chr1	920878	922078	+	NA	NA	NA	NA	NA	NA	NA	449	22	0.953291	NA	NA
DDB_G0267824	chr1	922136	923726	-	NA	NA	NA	NA	NA	NA	NA	467	3	0.993617	NA	NA
DDB_G0267826	chr1	924216	925787	-	NA	NA	NA	NA	NA	NA	NA	1463	14	0.990521	NA	NA
DDB_G0267828	chr1	926752	929405	+	NA	NA	NA	NA	NA	NA	NA	2186	57	0.974588	NA	NA
DDB_G0267830	chr1	929880	932237	-	NA	NA	NA	NA	NA	NA	NA	1448	3	0.997932	NA	NA
DDB_G0267832	chr1	932664	934661	-	NA	NA	NA	NA	NA	NA	NA	1444	40	0.973046	NA	NA
DDB_G0267834	chr1	939089	940508	+	NA	NA	NA	NA	NA	NA	NA	838	38	0.956621	NA	NA
DDB_G0267836	chr1	940974	942790	+	NA	NA	NA	NA	NA	NA	NA	1051	12	0.988711	NA	NA
DDB_G0267838	chr1	949001	949753	+	NA	NA	NA	NA	NA	NA	NA	1895	37	0.980849	NA	NA
DDB_G0267840	chr1	954390	958768	+	NA	NA	NA	NA	NA	NA	NA	15431	224	0.985691	NA	NA
DDB_G0267842	chr1	959377	960403	+	NA	NA	NA	NA	NA	NA	NA	45	64	0.412844	NA	NA
DDB_G0267844	chr1	961152	962309	+	NA	NA	NA	NA	NA	NA	NA	2193	28	0.987393	NA	NA
DDB_G0267846	chr1	962846	963926	+	NA	NA	NA	NA	NA	NA	NA	2622	11	0.995822	NA	NA
DDB_G0267848	chr1	964384	965467	+	NA	NA	NA	NA	NA	NA	NA	1130	7	0.993843	NA	NA
DDB_G0267850	chr1	965758	967822	+	NA	NA	NA	NA	NA	NA	NA	1115	100	0.917695	NA	NA
DDB_G0267852	chr1	968117	968896	-	NA	NA	NA	NA	NA	NA	NA	359	6	0.983562	NA	NA
DDB_G0267856	chr1	974099	976591	+	NA	NA	NA	NA	NA	NA	NA	618	4	0.993569	NA	NA
DDB_G0267860	chr1	983481	984122	-	NA	NA	NA	NA	NA	NA	NA	385	8	0.979644	NA	NA
DDB_G0267862	chr1	984537	985406	+	NA	NA	NA	NA	NA	NA	NA	913	6	0.993471	NA	NA
DDB_G0267864	chr1	985707	986657	-	NA	NA	NA	NA	NA	NA	NA	113	4	0.965812	NA	NA
DDB_G0267866	chr1	991453	992043	-	NA	NA	NA	NA	NA	NA	NA	1232	5	0.995958	NA	NA
DDB_G0267868	chr1	992499	994469	-	NA	NA	NA	NA	NA	NA	NA	257	19	0.931159	NA	NA
DDB_G0267870	chr1	995736	996910	+	NA	NA	NA	NA	NA	NA	NA	816	19	0.977246	NA	NA
DDB_G0267872	chr1	1012281	1014423	-	NA	NA	NA	NA	NA	NA	NA	313	4	0.987382	NA	NA
DDB_G0267874	chr1	1016994	1019162	+	NA	NA	NA	NA	NA	NA	NA	316	72	0.814433	NA	NA
DDB_G0267876	chr1	1024145	1024917	-	NA	NA	NA	NA	NA	NA	NA	16	0	1	NA	NA
DDB_G0267878	chr1	1025189	1028129	+	NA	NA	NA	NA	NA	NA	NA	827	7	0.991607	NA	NA
DDB_G0267880	chr1	1028328	1028897	+	NA	NA	NA	NA	NA	NA	NA	67	3	0.957143	NA	NA
DDB_G0267882	chr1	1029261	1031066	-	NA	NA	NA	NA	NA	NA	NA	3599	80	0.978255	NA	NA
DDB_G0267884	chr1	1032061	1034001	-	NA	NA	NA	NA	NA	NA	NA	2152	44	0.979964	NA	NA
DDB_G0267886	chr1	1036314	1038005	-	NA	NA	NA	NA	NA	NA	NA	408	43	0.904656	NA	NA
DDB_G0267888	chr1	1038511	1042005	-	NA	NA	NA	NA	NA	NA	NA	4397	132	0.970854	NA	NA
DDB_G0267890	chr1	1042896	1044435	-	NA	NA	NA	NA	NA	NA	NA	1992	115	0.94542	NA	NA
DDB_G0267892	chr1	1045342	1047918	-	NA	NA	NA	NA	NA	NA	NA	5697	87	0.984959	NA	NA
DDB_G0267894	chr1	1051356	1052030	-	NA	NA	NA	NA	NA	NA	NA	2748	264	0.912351	NA	NA
DDB_G0267896	chr1	1052627	1053253	-	NA	NA	NA	NA	NA	NA	NA	41	38	0.518987	NA	NA
DDB_G0267898	chr1	1053842	1055149	-	NA	NA	NA	NA	NA	NA	NA	4819	28	0.994223	NA	NA
DDB_G0267904	chr1	1077141	1080667	-	NA	NA	NA	NA	NA	NA	NA	3316	16	0.995198	NA	NA
DDB_G0267906	chr1	1080926	1082242	-	NA	NA	NA	NA	NA	NA	NA	1314	26	0.980597	NA	NA
DDB_G0267908	chr1	1083269	1083568	+	NA	NA	NA	NA	NA	NA	NA	281	22	0.927393	NA	NA
DDB_G0267910	chr1	1106720	1108333	-	NA	NA	NA	NA	NA	NA	NA	576	8	0.986301	NA	NA
DDB_G0267914	chr1	1112700	1114253	-	NA	NA	NA	NA	NA	NA	NA	1163	3	0.997427	NA	NA
DDB_G0267916	chr1	1114621	1117968	-	NA	NA	NA	NA	NA	NA	NA	1301	26	0.980407	NA	NA
DDB_G0267918	chr1	1118591	1121104	+	NA	NA	NA	NA	NA	NA	NA	2761	92	0.967753	NA	NA
DDB_G0267920	chr1	1121667	1122038	+	NA	NA	NA	NA	NA	NA	NA	2	11	0.153846	NA	NA
DDB_G0267928	chr1	1141518	1142703	+	NA	NA	NA	NA	NA	NA	NA	1514	41	0.973633	NA	NA
DDB_G0267932	chr1	1145056	1145211	+	NA	NA	NA	NA	NA	NA	NA	6	0	1	NA	NA
DDB_G0267934	chr1	1147906	1149691	-	NA	NA	NA	NA	NA	NA	NA	3970	16	0.995986	NA	NA
DDB_G0267936	chr1	1152289	1152619	+	NA	NA	NA	NA	NA	NA	NA	19	1	0.95	NA	NA
DDB_G0267938	chr1	1153178	1156723	+	NA	NA	NA	NA	NA	NA	NA	1300	28	0.978916	NA	NA
DDB_G0267940	chr1	1159902	1161696	+	NA	NA	NA	NA	NA	NA	NA	2483	25	0.990032	NA	NA
DDB_G0267942	chr1	1161933	1165193	-	NA	NA	NA	NA	NA	NA	NA	8172	88	0.989346	NA	NA
DDB_G0267948	chr1	1170991	1172151	-	NA	NA	NA	NA	NA	NA	NA	1147	45	0.962248	NA	NA
DDB_G0267950	chr1	1172814	1173875	+	NA	NA	NA	NA	NA	NA	NA	1657	7	0.995793	NA	NA
DDB_G0267952	chr1	1173990	1175066	-	NA	NA	NA	NA	NA	NA	NA	902	7	0.992299	NA	NA
DDB_G0267954	chr1	1175758	1177189	+	NA	NA	NA	NA	NA	NA	NA	162	5	0.97006	NA	NA
DDB_G0267956	chr1	1177308	1178404	-	NA	NA	NA	NA	NA	NA	NA	3913	25	0.993652	NA	NA
DDB_G0267960	chr1	1187972	1190807	-	NA	NA	NA	NA	NA	NA	NA	2669	57	0.97909	NA	NA
DDB_G0267962	chr1	1191800	1198906	+	NA	NA	NA	NA	NA	NA	NA	18519	600	0.968618	NA	NA
DDB_G0267964	chr1	1199077	1199454	-	NA	NA	NA	NA	NA	NA	NA	483	7	0.985714	NA	NA
DDB_G0267966	chr1	1202711	1205883	+	NA	NA	NA	NA	NA	NA	NA	20933	124	0.994111	NA	NA
DDB_G0267968	chr1	1207158	1209051	+	NA	NA	NA	NA	NA	NA	NA	268	2	0.992593	NA	NA
DDB_G0267970	chr1	1209177	1209413	-	NA	NA	NA	NA	NA	NA	NA	5	41	0.108696	NA	NA
DDB_G0267974	chr1	1214003	1217095	-	NA	NA	NA	NA	NA	NA	NA	2202	20	0.990999	NA	NA
DDB_G0267978	chr1	1220851	1224573	+	NA	NA	NA	NA	NA	NA	NA	22086	123	0.994462	NA	NA
DDB_G0267980	chr1	1230144	1231512	-	NA	NA	NA	NA	NA	NA	NA	404	4	0.990196	NA	NA
DDB_G0267982	chr1	1232234	1235989	+	NA	NA	NA	NA	NA	NA	NA	16698	47	0.997193	NA	NA
DDB_G0267984	chr1	1236115	1237782	-	NA	NA	NA	NA	NA	NA	NA	2579	17	0.993451	NA	NA
DDB_G0267986	chr1	1238363	1240237	+	NA	NA	NA	NA	NA	NA	NA	22	11	0.666667	NA	NA
DDB_G0267988	chr1	1240356	1241711	-	NA	NA	NA	NA	NA	NA	NA	392	12	0.970297	NA	NA
DDB_G0267994	chr1	1246116	1247617	-	NA	NA	NA	NA	NA	NA	NA	5602	58	0.989753	NA	NA
DDB_G0267996	chr1	1248279	1249587	+	NA	NA	NA	NA	NA	NA	NA	1868	6	0.996798	NA	NA
DDB_G0268000	chr1	1276791	1278869	+	NA	NA	NA	NA	NA	NA	NA	3841	18	0.995336	NA	NA
DDB_G0268002	chr1	1280439	1280558	+	NA	NA	NA	NA	NA	NA	NA	0	11	0	NA	NA
DDB_G0268004	chr1	1286207	1287863	+	NA	NA	NA	NA	NA	NA	NA	2452	69	0.97263	NA	NA
DDB_G0268006	chr1	1288689	1289290	-	NA	NA	NA	NA	NA	NA	NA	617	33	0.949231	NA	NA
DDB_G0268008	chr1	1290599	1291894	-	NA	NA	NA	NA	NA	NA	NA	632	14	0.978328	NA	NA
DDB_G0268014	chr1	1308296	1310389	+	NA	NA	NA	NA	NA	NA	NA	2376	25	0.989588	NA	NA
DDB_G0268018	chr1	1314808	1316513	+	NA	NA	NA	NA	NA	NA	NA	1723	15	0.991369	NA	NA
DDB_G0268020	chr1	1317002	1318564	+	NA	NA	NA	NA	NA	NA	NA	3768	16	0.995772	NA	NA
DDB_G0268022	chr1	1318763	1319387	-	NA	NA	NA	NA	NA	NA	NA	52	4	0.928571	NA	NA
DDB_G0268024	chr1	1320084	1322172	-	NA	NA	NA	NA	NA	NA	NA	3604	15	0.995855	NA	NA
DDB_G0268026	chr1	1322688	1323508	-	NA	NA	NA	NA	NA	NA	NA	10924	54	0.995081	NA	NA
DDB_G0268028	chr1	1325279	1327600	-	NA	NA	NA	NA	NA	NA	NA	195991	839	0.995737	NA	NA
DDB_G0268030	chr1	1334449	1338114	-	NA	NA	NA	NA	NA	NA	NA	930	138	0.870787	NA	NA
DDB_G0268034	chr1	1340557	1342081	+	NA	NA	NA	NA	NA	NA	NA	36865	188	0.994926	NA	NA
DDB_G0268036	chr1	1342458	1343261	+	NA	NA	NA	NA	NA	NA	NA	2176	168	0.928328	NA	NA
DDB_G0268040	chr1	1345125	1346305	+	NA	NA	NA	NA	NA	NA	NA	1002	10	0.990119	NA	NA
DDB_G0268044	chr1	1347890	1350468	-	NA	NA	NA	NA	NA	NA	NA	15715	102	0.993551	NA	NA
DDB_G0268046	chr1	1352853	1352990	+	NA	NA	NA	NA	NA	NA	NA	40	8	0.833333	NA	NA
DDB_G0268048	chr1	1353351	1354182	-	NA	NA	NA	NA	NA	NA	NA	141	4	0.972414	NA	NA
DDB_G0268050	chr1	1354807	1355529	-	NA	NA	NA	NA	NA	NA	NA	15	0	1	NA	NA
DDB_G0268052	chr1	1359896	1363000	-	NA	NA	NA	NA	NA	NA	NA	23120	641	0.973023	NA	NA
DDB_G0268056	chr1	1366267	1368004	-	NA	NA	NA	NA	NA	NA	NA	1928	16	0.99177	NA	NA
DDB_G0268058	chr1	1371493	1372547	-	NA	NA	NA	NA	NA	NA	NA	65	9	0.878378	NA	NA
DDB_G0268060	chr1	1380972	1383578	-	NA	NA	NA	NA	NA	NA	NA	6466	27	0.995842	NA	NA
DDB_G0268062	chr1	1391482	1393242	+	NA	NA	NA	NA	NA	NA	NA	392	11	0.972705	NA	NA
DDB_G0268064	chr1	1393387	1394274	-	NA	NA	NA	NA	NA	NA	NA	1999	18	0.991076	NA	NA
DDB_G0268066	chr1	1394864	1397458	+	NA	NA	NA	NA	NA	NA	NA	897	1053	0.46	NA	NA
DDB_G0268068	chr1	1398472	1399280	+	NA	NA	NA	NA	NA	NA	NA	3133	21	0.993342	NA	NA
DDB_G0268070	chr1	1399546	1400979	-	NA	NA	NA	NA	NA	NA	NA	2239	40	0.982448	NA	NA
DDB_G0268072	chr1	1404967	1408062	+	NA	NA	NA	NA	NA	NA	NA	1674	7	0.995836	NA	NA
DDB_G0268074	chr1	1408319	1411401	-	NA	NA	NA	NA	NA	NA	NA	966	2	0.997934	NA	NA
DDB_G0268076	chr1	1414125	1415255	-	NA	NA	NA	NA	NA	NA	NA	5977	28	0.995337	NA	NA
DDB_G0268078	chr1	1417972	1419590	+	NA	NA	NA	NA	NA	NA	NA	2576	42	0.983957	NA	NA
DDB_G0268080	chr1	1420168	1422262	+	NA	NA	NA	NA	NA	NA	NA	4688	16	0.996599	NA	NA
DDB_G0268082	chr1	1428341	1428634	+	NA	NA	NA	NA	NA	NA	NA	4	15	0.210526	NA	NA
DDB_G0268084	chr1	1428913	1431383	-	NA	NA	NA	NA	NA	NA	NA	2401	12	0.995027	NA	NA
DDB_G0268086	chr1	1432461	1432727	+	NA	NA	NA	NA	NA	NA	NA	10	0	1	NA	NA
DDB_G0268088	chr1	1432947	1439629	-	NA	NA	NA	NA	NA	NA	NA	6765	88	0.987159	NA	NA
DDB_G0268094	chr1	1446577	1447961	+	NA	NA	NA	NA	NA	NA	NA	897	11	0.987885	NA	NA
DDB_G0268096	chr1	1448032	1449683	-	NA	NA	NA	NA	NA	NA	NA	154	17	0.900585	NA	NA
DDB_G0268098	chr1	1450677	1452718	-	NA	NA	NA	NA	NA	NA	NA	5797	100	0.983042	NA	NA
DDB_G0268100	chr1	1453036	1454418	-	NA	NA	NA	NA	NA	NA	NA	732	3	0.995918	NA	NA
DDB_G0268102	chr1	1455102	1460921	+	NA	NA	NA	NA	NA	NA	NA	17731	1609	0.916805	NA	NA
DDB_G0268104	chr1	1461475	1463206	+	NA	NA	NA	NA	NA	NA	NA	12104	69	0.994332	NA	NA
DDB_G0268106	chr1	1463479	1463865	-	NA	NA	NA	NA	NA	NA	NA	81	1	0.987805	NA	NA
DDB_G0268108	chr1	1465335	1466195	+	NA	NA	NA	NA	NA	NA	NA	30	10	0.75	NA	NA
DDB_G0268110	chr1	1466318	1468006	-	NA	NA	NA	NA	NA	NA	NA	923	6	0.993541	NA	NA
DDB_G0268112	chr1	1468365	1468964	+	NA	NA	NA	NA	NA	NA	NA	547	23	0.959649	NA	NA
DDB_G0268116	chr1	1479679	1480888	-	NA	NA	NA	NA	NA	NA	NA	581	4	0.993162	NA	NA
DDB_G0268118	chr1	1481369	1483750	+	NA	NA	NA	NA	NA	NA	NA	4134	14	0.996625	NA	NA
DDB_G0268120	chr1	1484124	1484396	-	NA	NA	NA	NA	NA	NA	NA	28	0	1	NA	NA
DDB_G0268122	chr1	1487041	1487541	-	NA	NA	NA	NA	NA	NA	NA	385	21	0.948276	NA	NA
DDB_G0268124	chr1	1488240	1488596	-	NA	NA	NA	NA	NA	NA	NA	14	16	0.466667	NA	NA
DDB_G0268126	chr1	1489512	1491326	-	NA	NA	NA	NA	NA	NA	NA	969	15	0.984756	NA	NA
DDB_G0268130	chr1	1512409	1514206	+	NA	NA	NA	NA	NA	NA	NA	1126	66	0.944631	NA	NA
DDB_G0268132	chr1	1516724	1519586	+	NA	NA	NA	NA	NA	NA	NA	4222	112	0.974158	NA	NA
DDB_G0268134	chr1	1521691	1526501	+	NA	NA	NA	NA	NA	NA	NA	8805	446	0.951789	NA	NA
DDB_G0268136	chr1	1527025	1528102	+	NA	NA	NA	NA	NA	NA	NA	309	0	1	NA	NA
DDB_G0268138	chr1	1528262	1528973	+	NA	NA	NA	NA	NA	NA	NA	452	4	0.991228	NA	NA
DDB_G0268140	chr1	1529143	1531470	-	NA	NA	NA	NA	NA	NA	NA	5685	27	0.995273	NA	NA
DDB_G0268142	chr1	1532259	1533436	+	NA	NA	NA	NA	NA	NA	NA	2763	12	0.995676	NA	NA
DDB_G0268144	chr1	1533586	1535463	-	NA	NA	NA	NA	NA	NA	NA	8535	34	0.996032	NA	NA
DDB_G0268146	chr1	1536630	1537772	+	NA	NA	NA	NA	NA	NA	NA	116	6	0.95082	NA	NA
DDB_G0268148	chr1	1538303	1539435	+	NA	NA	NA	NA	NA	NA	NA	131	1	0.992424	NA	NA
DDB_G0268152	chr1	1542257	1544719	-	NA	NA	NA	NA	NA	NA	NA	286	2	0.993056	NA	NA
DDB_G0268154	chr1	1545975	1546631	+	NA	NA	NA	NA	NA	NA	NA	4058	34	0.991691	NA	NA
DDB_G0268156	chr1	1548695	1550155	-	NA	NA	NA	NA	NA	NA	NA	1678	13	0.992312	NA	NA
DDB_G0268160	chr1	1577150	1578881	-	NA	NA	NA	NA	NA	NA	NA	376	9	0.976623	NA	NA
DDB_G0268164	chr1	1584255	1586243	+	NA	NA	NA	NA	NA	NA	NA	1782	13	0.992758	NA	NA
DDB_G0268166	chr1	1590745	1591284	+	NA	NA	NA	NA	NA	NA	NA	71	39	0.645455	NA	NA
DDB_G0268168	chr1	1591385	1593342	-	NA	NA	NA	NA	NA	NA	NA	3077	16	0.994827	NA	NA
DDB_G0268170	chr1	1593660	1594019	-	NA	NA	NA	NA	NA	NA	NA	20	5	0.8	NA	NA
DDB_G0268172	chr1	1596761	1597122	-	NA	NA	NA	NA	NA	NA	NA	2	0	1	NA	NA
DDB_G0268174	chr1	1597570	1597918	-	NA	NA	NA	NA	NA	NA	NA	33	1	0.970588	NA	NA
DDB_G0268176	chr1	1600589	1602124	-	NA	NA	NA	NA	NA	NA	NA	104	2	0.981132	NA	NA
DDB_G0268178	chr1	1602467	1603407	+	NA	NA	NA	NA	NA	NA	NA	54	6	0.9	NA	NA
DDB_G0268180	chr1	1615735	1617831	-	NA	NA	NA	NA	NA	NA	NA	995	15	0.985149	NA	NA
DDB_G0268184	chr1	1619582	1621263	-	NA	NA	NA	NA	NA	NA	NA	1267	15	0.9883	NA	NA
DDB_G0268186	chr1	1622398	1626997	-	NA	NA	NA	NA	NA	NA	NA	2692	16	0.994092	NA	NA
DDB_G0268188	chr1	1633311	1636454	+	NA	NA	NA	NA	NA	NA	NA	318	4	0.987578	NA	NA
DDB_G0268190	chr1	1637375	1639913	+	NA	NA	NA	NA	NA	NA	NA	4880	26	0.9947	NA	NA
DDB_G0268192	chr1	1640028	1640576	-	NA	NA	NA	NA	NA	NA	NA	18	2	0.9	NA	NA
DDB_G0268194	chr1	1641107	1641971	-	NA	NA	NA	NA	NA	NA	NA	586	1	0.998296	NA	NA
DDB_G0268196	chr1	1642718	1645146	+	NA	NA	NA	NA	NA	NA	NA	883	1	0.998869	NA	NA
DDB_G0268198	chr1	1645550	1646794	+	NA	NA	NA	NA	NA	NA	NA	287	33	0.896875	NA	NA
DDB_G0268200	chr1	1653352	1653765	-	NA	NA	NA	NA	NA	NA	NA	258	8	0.969925	NA	NA
DDB_G0268202	chr1	1682484	1683162	-	NA	NA	NA	NA	NA	NA	NA	107	6	0.946903	NA	NA
DDB_G0268204	chr1	1683897	1685943	+	NA	NA	NA	NA	NA	NA	NA	4080	26	0.993668	NA	NA
DDB_G0268206	chr1	1686758	1687651	+	NA	NA	NA	NA	NA	NA	NA	56	0	1	NA	NA
DDB_G0268208	chr1	1693320	1693952	+	NA	NA	NA	NA	NA	NA	NA	223	0	1	NA	NA
DDB_G0268210	chr1	1694068	1695156	-	NA	NA	NA	NA	NA	NA	NA	132	3	0.977778	NA	NA
DDB_G0268212	chr1	1695570	1696937	-	NA	NA	NA	NA	NA	NA	NA	238	2	0.991667	NA	NA
DDB_G0268214	chr1	1697493	1698824	-	NA	NA	NA	NA	NA	NA	NA	8862	47	0.994724	NA	NA
DDB_G0268216	chr1	1702484	1708162	-	NA	NA	NA	NA	NA	NA	NA	5636	59	0.98964	NA	NA
DDB_G0268218	chr1	1708888	1711434	+	NA	NA	NA	NA	NA	NA	NA	8273	71	0.991491	NA	NA
DDB_G0268222	chr1	1715767	1717245	-	NA	NA	NA	NA	NA	NA	NA	16324	66	0.995973	NA	NA
DDB_G0268228	chr1	1723392	1725922	-	NA	NA	NA	NA	NA	NA	NA	2842	117	0.96046	NA	NA
DDB_G0268230	chr1	1727069	1728832	+	NA	NA	NA	NA	NA	NA	NA	674	84	0.889182	NA	NA
DDB_G0268232	chr1	1728957	1732034	-	NA	NA	NA	NA	NA	NA	NA	7808	281	0.965261	NA	NA
DDB_G0268234	chr1	1732577	1733416	-	NA	NA	NA	NA	NA	NA	NA	37	5	0.880952	NA	NA
DDB_G0268236	chr1	1733949	1735538	-	NA	NA	NA	NA	NA	NA	NA	15760	82	0.994824	NA	NA
DDB_G0268238	chr1	1736097	1737900	-	NA	NA	NA	NA	NA	NA	NA	978	16	0.983903	NA	NA
DDB_G0268240	chr1	1754914	1755359	-	NA	NA	NA	NA	NA	NA	NA	281	1	0.996454	NA	NA
DDB_G0268244	chr1	1761068	1763956	+	NA	NA	NA	NA	NA	NA	NA	11654	189	0.984041	NA	NA
DDB_G0268246	chr1	1764265	1766742	+	NA	NA	NA	NA	NA	NA	NA	607	26	0.958926	NA	NA
DDB_G0268248	chr1	1766831	1768018	-	NA	NA	NA	NA	NA	NA	NA	10270	83	0.991983	NA	NA
DDB_G0268250	chr1	1768454	1769626	-	NA	NA	NA	NA	NA	NA	NA	4515	295	0.938669	NA	NA
DDB_G0268252	chr1	1771285	1772395	-	NA	NA	NA	NA	NA	NA	NA	440	35	0.926316	NA	NA
DDB_G0268254	chr1	1784155	1785979	-	NA	NA	NA	NA	NA	NA	NA	18	0	1	NA	NA
DDB_G0268258	chr1	1654404	1659091	+	NA	NA	NA	NA	NA	NA	NA	7614	84	0.989088	NA	NA
DDB_G0268268	chr1	251537	252874	-	NA	NA	NA	NA	NA	NA	NA	2567	42	0.983902	NA	NA
DDB_G0268270	chr1	279600	281837	-	NA	NA	NA	NA	NA	NA	NA	4031	6	0.998514	NA	NA
DDB_G0268272	chr1	304919	306988	-	NA	NA	NA	NA	NA	NA	NA	3464	12	0.996548	NA	NA
DDB_G0268274	chr1	320689	321165	+	NA	NA	NA	NA	NA	NA	NA	99	49	0.668919	NA	NA
DDB_G0268278	chr1	322112	322810	+	NA	NA	NA	NA	NA	NA	NA	4212	67	0.984342	NA	NA
DDB_G0268280	chr1	331477	336050	+	NA	NA	NA	NA	NA	NA	NA	914	26	0.97234	NA	NA
DDB_G0268284	chr1	348371	351563	+	NA	NA	NA	NA	NA	NA	NA	7385	74	0.990079	NA	NA
DDB_G0268286	chr1	363410	364574	+	NA	NA	NA	NA	NA	NA	NA	1044	22	0.979362	NA	NA
DDB_G0268288	chr1	386296	390186	-	NA	NA	NA	NA	NA	NA	NA	1137	20	0.982714	NA	NA
DDB_G0268292	chr1	416596	417778	-	NA	NA	NA	NA	NA	NA	NA	273	494	0.355932	NA	NA
DDB_G0268294	chr1	426692	427642	-	NA	NA	NA	NA	NA	NA	NA	1	3	0.25	NA	NA
DDB_G0268298	chr1	447485	447880	-	NA	NA	NA	NA	NA	NA	NA	2	0	1	NA	NA
DDB_G0268300	chr1	475634	475923	+	NA	NA	NA	NA	NA	NA	NA	6	0	1	NA	NA
DDB_G0268302	chr1	485945	486391	-	NA	NA	NA	NA	NA	NA	NA	4968	34	0.993203	NA	NA
DDB_G0268304	chr1	515177	518377	+	NA	NA	NA	NA	NA	NA	NA	6157	25	0.995956	NA	NA
DDB_G0268306	chr1	558538	559011	-	NA	NA	NA	NA	NA	NA	NA	233	1	0.995726	NA	NA
DDB_G0268310	chr1	577816	578337	+	NA	NA	NA	NA	NA	NA	NA	280	35	0.888889	NA	NA
DDB_G0268312	chr1	580421	580716	-	NA	NA	NA	NA	NA	NA	NA	1	0	1	NA	NA
DDB_G0268314	chr1	604725	608840	+	NA	NA	NA	NA	NA	NA	NA	182	1	0.994536	NA	NA
DDB_G0268316	chr1	613392	617600	-	NA	NA	NA	NA	NA	NA	NA	18247	158	0.991415	NA	NA
DDB_G0268318	chr1	627395	628219	+	NA	NA	NA	NA	NA	NA	NA	4241	6	0.998587	NA	NA
DDB_G0268320	chr1	637945	640745	-	NA	NA	NA	NA	NA	NA	NA	26189	167	0.993664	NA	NA
DDB_G0268322	chr1	659396	660693	-	NA	NA	NA	NA	NA	NA	NA	16	3	0.842105	NA	NA
DDB_G0268324	chr1	679845	681131	-	NA	NA	NA	NA	NA	NA	NA	74	1	0.986667	NA	NA
DDB_G0268326	chr1	682072	682953	-	NA	NA	NA	NA	NA	NA	NA	49	0	1	NA	NA
DDB_G0268328	chr1	683499	695010	-	NA	NA	NA	NA	NA	NA	NA	17107	146	0.991538	NA	NA
DDB_G0268330	chr1	704053	705840	-	NA	NA	NA	NA	NA	NA	NA	2080	167	0.925679	NA	NA
DDB_G0268332	chr1	708045	708883	+	NA	NA	NA	NA	NA	NA	NA	215	0	1	NA	NA
DDB_G0268334	chr1	714031	716367	-	NA	NA	NA	NA	NA	NA	NA	2201	44	0.980401	NA	NA
DDB_G0268336	chr1	731136	731927	-	NA	NA	NA	NA	NA	NA	NA	220	33	0.869565	NA	NA
DDB_G0268338	chr1	733269	733982	+	NA	NA	NA	NA	NA	NA	NA	254	3	0.988327	NA	NA
DDB_G0268340	chr1	743291	746469	+	NA	NA	NA	NA	NA	NA	NA	1711	752	0.694681	NA	NA
DDB_G0268342	chr1	778920	779964	+	NA	NA	NA	NA	NA	NA	NA	11	0	1	NA	NA
DDB_G0268344	chr1	798097	799005	+	NA	NA	NA	NA	NA	NA	NA	174	69	0.716049	NA	NA
DDB_G0268346	chr1	866636	867904	+	NA	NA	NA	NA	NA	NA	NA	4751	36	0.99248	NA	NA
DDB_G0268348	chr1	868196	872344	+	NA	NA	NA	NA	NA	NA	NA	1057	59	0.947133	NA	NA
DDB_G0268350	chr1	881664	884690	+	NA	NA	NA	NA	NA	NA	NA	12144	122	0.990054	NA	NA
DDB_G0268352	chr1	885149	889039	+	NA	NA	NA	NA	NA	NA	NA	702	10	0.985955	NA	NA
DDB_G0268354	chr1	891838	894228	-	NA	NA	NA	NA	NA	NA	NA	10815	106	0.990294	NA	NA
DDB_G0268358	chr1	936052	938060	+	NA	NA	NA	NA	NA	NA	NA	1575	343	0.821168	NA	NA
DDB_G0268362	chr1	980835	983272	+	NA	NA	NA	NA	NA	NA	NA	1841	14	0.992453	NA	NA
DDB_G0268364	chr1	986994	989265	+	NA	NA	NA	NA	NA	NA	NA	2060	736	0.736767	NA	NA
DDB_G0268366	chr1	989851	991118	+	NA	NA	NA	NA	NA	NA	NA	252	11	0.958175	NA	NA
DDB_G0268368	chr1	1003245	1006160	+	NA	NA	NA	NA	NA	NA	NA	33312	1145	0.96677	NA	NA
DDB_G0268370	chr1	1000903	1001043	-	NA	NA	NA	NA	NA	NA	NA	5	21	0.192308	NA	NA
DDB_G0268374	chr1	1007048	1009918	+	NA	NA	NA	NA	NA	NA	NA	6164	34	0.994514	NA	NA
DDB_G0268376	chr1	1015824	1016551	+	NA	NA	NA	NA	NA	NA	NA	33	5	0.868421	NA	NA
DDB_G0268384	chr1	1085918	1089019	+	NA	NA	NA	NA	NA	NA	NA	3129	17	0.994596	NA	NA
DDB_G0268386	chr1	1104198	1106228	-	NA	NA	NA	NA	NA	NA	NA	2561	19	0.992636	NA	NA
DDB_G0268388	chr1	1108930	1110561	-	NA	NA	NA	NA	NA	NA	NA	213	13	0.942478	NA	NA
DDB_G0268394	chr1	1135912	1139439	+	NA	NA	NA	NA	NA	NA	NA	7947	122	0.98488	NA	NA
DDB_G0268398	chr1	1150368	1150689	-	NA	NA	NA	NA	NA	NA	NA	35	0	1	NA	NA
DDB_G0268400	chr1	1151178	1151529	-	NA	NA	NA	NA	NA	NA	NA	26	1	0.962963	NA	NA
DDB_G0268402	chr1	1157427	1158481	-	NA	NA	NA	NA	NA	NA	NA	2618	6	0.997713	NA	NA
DDB_G0268404	chr1	1184694	1187746	+	NA	NA	NA	NA	NA	NA	NA	4084	102	0.975633	NA	NA
DDB_G0268406	chr1	1206080	1206733	-	NA	NA	NA	NA	NA	NA	NA	12	10	0.545455	NA	NA
DDB_G0268408	chr1	1213138	1213880	+	NA	NA	NA	NA	NA	NA	NA	1	2	0.333333	NA	NA
DDB_G0268410	chr1	1225333	1229934	+	NA	NA	NA	NA	NA	NA	NA	955	37	0.962702	NA	NA
DDB_G0268412	chr1	1253447	1257146	+	NA	NA	NA	NA	NA	NA	NA	1043	28	0.973856	NA	NA
DDB_G0268420	chr1	1295307	1299499	-	NA	NA	NA	NA	NA	NA	NA	8605	44	0.994913	NA	NA
DDB_G0268422	chr1	1339034	1339901	+	NA	NA	NA	NA	NA	NA	NA	41	1	0.97619	NA	NA
DDB_G0268424	chr1	1368763	1370695	-	NA	NA	NA	NA	NA	NA	NA	1208	20	0.983713	NA	NA
DDB_G0268426	chr1	1375259	1376890	+	NA	NA	NA	NA	NA	NA	NA	1745	19	0.989229	NA	NA
DDB_G0268428	chr1	1402456	1404546	+	NA	NA	NA	NA	NA	NA	NA	197	2	0.98995	NA	NA
DDB_G0268430	chr1	1423638	1426439	+	NA	NA	NA	NA	NA	NA	NA	1225	18	0.985519	NA	NA
DDB_G0268432	chr1	1475254	1478148	-	NA	NA	NA	NA	NA	NA	NA	796	3	0.996245	NA	NA
DDB_G0268434	chr1	1485131	1485859	-	NA	NA	NA	NA	NA	NA	NA	13997	46	0.996724	NA	NA
DDB_G0268438	chr1	1491471	1491797	+	NA	NA	NA	NA	NA	NA	NA	1	17	0.0555556	NA	NA
DDB_G0268440	chr1	1506583	1507224	-	NA	NA	NA	NA	NA	NA	NA	133	21	0.863636	NA	NA
DDB_G0268444	chr1	1514264	1515878	-	NA	NA	NA	NA	NA	NA	NA	1195	8	0.99335	NA	NA
DDB_G0268446	chr1	1540789	1542162	+	NA	NA	NA	NA	NA	NA	NA	239	6	0.97551	NA	NA
DDB_G0268448	chr1	1546946	1548173	-	NA	NA	NA	NA	NA	NA	NA	749	8	0.989432	NA	NA
DDB_G0268450	chr1	1586565	1588451	+	NA	NA	NA	NA	NA	NA	NA	105	84	0.555556	NA	NA
DDB_G0268452	chr1	1588545	1589537	-	NA	NA	NA	NA	NA	NA	NA	950	11	0.988554	NA	NA
DDB_G0268454	chr1	1594682	1595023	-	NA	NA	NA	NA	NA	NA	NA	86	0	1	NA	NA
DDB_G0268456	chr1	1595915	1596310	-	NA	NA	NA	NA	NA	NA	NA	12	5	0.705882	NA	NA
DDB_G0268458	chr1	1598476	1598890	-	NA	NA	NA	NA	NA	NA	NA	36	0	1	NA	NA
DDB_G0268460	chr1	1599584	1600147	-	NA	NA	NA	NA	NA	NA	NA	342	21	0.942149	NA	NA
DDB_G0268462	chr1	1630091	1632271	+	NA	NA	NA	NA	NA	NA	NA	799	5	0.993781	NA	NA
DDB_G0268464	chr1	1691546	1692523	+	NA	NA	NA	NA	NA	NA	NA	98	13	0.882883	NA	NA
DDB_G0268466	chr1	1756054	1756317	-	NA	NA	NA	NA	NA	NA	NA	1	0	1	NA	NA
DDB_G0268470	chr1	1791230	1792357	-	NA	NA	NA	NA	NA	NA	NA	8300	592	0.933423	NA	NA
DDB_G0268472	chr1	1010098	1012044	-	NA	NA	NA	NA	NA	NA	NA	2493	10	0.996005	NA	NA
DDB_G0268476	chr1	195959	196984	-	NA	NA	NA	NA	NA	NA	NA	3	0	1	NA	NA
DDB_G0268478	chr1	255654	256271	+	NA	NA	NA	NA	NA	NA	NA	597	2	0.996661	NA	NA
DDB_G0268480	chr1	294048	295439	-	NA	NA	NA	NA	NA	NA	NA	822	8	0.990361	NA	NA
DDB_G0268482	chr1	316889	320193	+	NA	NA	NA	NA	NA	NA	NA	41	20	0.672131	NA	NA
DDB_G0268484	chr1	431176	433575	-	NA	NA	NA	NA	NA	NA	NA	60	39	0.606061	NA	NA
DDB_G0268486	chr1	498516	501561	-	NA	NA	NA	NA	NA	NA	NA	7196	44	0.993923	NA	NA
DDB_G0268488	chr1	504172	506744	+	NA	NA	NA	NA	NA	NA	NA	682	8	0.988406	NA	NA
DDB_G0268490	chr1	507666	510414	+	NA	NA	NA	NA	NA	NA	NA	1893	10	0.994745	NA	NA
DDB_G0268492	chr1	520101	522397	-	NA	NA	NA	NA	NA	NA	NA	2178	69	0.969292	NA	NA
DDB_G0268494	chr1	542006	544264	+	NA	NA	NA	NA	NA	NA	NA	207	3	0.985714	NA	NA
DDB_G0268496	chr1	554652	556085	-	NA	NA	NA	NA	NA	NA	NA	1034	19	0.981956	NA	NA
DDB_G0268498	chr1	573341	576172	-	NA	NA	NA	NA	NA	NA	NA	5585	40	0.992889	NA	NA
DDB_G0268500	chr1	590684	595168	-	NA	NA	NA	NA	NA	NA	NA	10731	161	0.985219	NA	NA
DDB_G0268502	chr1	595744	598501	-	NA	NA	NA	NA	NA	NA	NA	1442	110	0.929124	NA	NA
DDB_G0268504	chr1	642853	659065	+	NA	NA	NA	NA	NA	NA	NA	182315	1224	0.993331	NA	NA
DDB_G0268508	chr1	735632	741152	+	NA	NA	NA	NA	NA	NA	NA	944	681	0.580923	NA	NA
DDB_G0268510	chr1	741690	742766	+	NA	NA	NA	NA	NA	NA	NA	646	759	0.459786	NA	NA
DDB_G0268516	chr1	802089	806703	+	NA	NA	NA	NA	NA	NA	NA	2385	13	0.994579	NA	NA
DDB_G0268518	chr1	810583	811472	-	NA	NA	NA	NA	NA	NA	NA	450	1	0.997783	NA	NA
DDB_G0268520	chr1	811678	815598	-	NA	NA	NA	NA	NA	NA	NA	4999	32	0.993639	NA	NA
DDB_G0268522	chr1	816236	816791	+	NA	NA	NA	NA	NA	NA	NA	593	11	0.981788	NA	NA
DDB_G0268524	chr1	842918	848447	+	NA	NA	NA	NA	NA	NA	NA	752	646	0.537911	NA	NA
DDB_G0268534	chr1	1014659	1015216	-	NA	NA	NA	NA	NA	NA	NA	772	3	0.996129	NA	NA
DDB_G0268536	chr1	1020423	1022453	+	NA	NA	NA	NA	NA	NA	NA	1694	31	0.982029	NA	NA
DDB_G0268538	chr1	1022895	1023978	+	NA	NA	NA	NA	NA	NA	NA	4460	20	0.995536	NA	NA
DDB_G0268540	chr1	1089190	1090568	-	NA	NA	NA	NA	NA	NA	NA	15	7	0.681818	NA	NA
DDB_G0268542	chr1	1091218	1091622	+	NA	NA	NA	NA	NA	NA	NA	7	53	0.116667	NA	NA
DDB_G0268544	chr1	1091709	1093085	-	NA	NA	NA	NA	NA	NA	NA	163	14	0.920904	NA	NA
DDB_G0268546	chr1	1095713	1096937	-	NA	NA	NA	NA	NA	NA	NA	1821	9	0.995082	NA	NA
DDB_G0268550	chr1	1145507	1147336	-	NA	NA	NA	NA	NA	NA	NA	294	30	0.907407	NA	NA
DDB_G0268552	chr1	1182084	1184169	+	NA	NA	NA	NA	NA	NA	NA	652	16	0.976048	NA	NA
DDB_G0268554	chr1	1209766	1211808	+	NA	NA	NA	NA	NA	NA	NA	553	26	0.955095	NA	NA
DDB_G0268556	chr1	1271527	1273446	+	NA	NA	NA	NA	NA	NA	NA	3745	11	0.997071	NA	NA
DDB_G0268558	chr1	1292814	1294391	+	NA	NA	NA	NA	NA	NA	NA	1230	11	0.991136	NA	NA
DDB_G0268560	chr1	1355835	1359552	-	NA	NA	NA	NA	NA	NA	NA	982	44	0.957115	NA	NA
DDB_G0268562	chr1	1374090	1374822	-	NA	NA	NA	NA	NA	NA	NA	38	2	0.95	NA	NA
DDB_G0268564	chr1	1377494	1378332	+	NA	NA	NA	NA	NA	NA	NA	344	42	0.891192	NA	NA
DDB_G0268566	chr1	1378934	1380740	+	NA	NA	NA	NA	NA	NA	NA	549	11	0.980357	NA	NA
DDB_G0268568	chr1	1387575	1390501	+	NA	NA	NA	NA	NA	NA	NA	83	10	0.892473	NA	NA
DDB_G0268570	chr1	1492031	1493941	+	NA	NA	NA	NA	NA	NA	NA	469	15	0.969008	NA	NA
DDB_G0268572	chr1	1551637	1554960	+	NA	NA	NA	NA	NA	NA	NA	564	4	0.992958	NA	NA
DDB_G0268574	chr1	1556730	1557482	+	NA	NA	NA	NA	NA	NA	NA	3741	19	0.994947	NA	NA
DDB_G0268576	chr1	1558253	1561540	+	NA	NA	NA	NA	NA	NA	NA	4006	66	0.983792	NA	NA
DDB_G0268578	chr1	1563062	1569010	+	NA	NA	NA	NA	NA	NA	NA	15615	183	0.988416	NA	NA
DDB_G0268580	chr1	1611083	1614376	-	NA	NA	NA	NA	NA	NA	NA	1290	374	0.77524	NA	NA
DDB_G0268582	chr1	1614526	1615398	-	NA	NA	NA	NA	NA	NA	NA	364	102	0.781116	NA	NA
DDB_G0268584	chr1	1649497	1653049	+	NA	NA	NA	NA	NA	NA	NA	5097	73	0.98588	NA	NA
DDB_G0268586	chr1	1666540	1667807	-	NA	NA	NA	NA	NA	NA	NA	2041	13	0.993671	NA	NA
DDB_G0268588	chr1	1668764	1671736	-	NA	NA	NA	NA	NA	NA	NA	639	11	0.983077	NA	NA
DDB_G0268590	chr1	1672557	1674578	-	NA	NA	NA	NA	NA	NA	NA	1504	84	0.947103	NA	NA
DDB_G0268592	chr1	1676402	1680165	+	NA	NA	NA	NA	NA	NA	NA	30849	754	0.976142	NA	NA
DDB_G0268594	chr1	1680932	1682389	+	NA	NA	NA	NA	NA	NA	NA	11407	72	0.993728	NA	NA
DDB_G0268596	chr1	1688502	1689200	+	NA	NA	NA	NA	NA	NA	NA	8	36	0.181818	NA	NA
DDB_G0268598	chr1	1690396	1690910	+	NA	NA	NA	NA	NA	NA	NA	31	88	0.260504	NA	NA
[truncated: 7,885 more rows]
