# Supplementary material for: The Long Noncoding RNA Transcriptome of Dictyostelium discoideum Development
Source: G3 (Bethesda). 2016 Dec 6;7(2):387–98. doi: 10.1534/g3.116.037150 (PMC5295588; doi:10.1534/g3.116.037150)
Supplement: Supplementary file 23 [file 387FileS8.xlsx]

## Sheet: REMI mutants tested
Mutant barcode	Insertion site	Library ID	REMI Plasmid ID	Transcript model	Gene model	Hit	NOTES
BCN161309	Chr5:1932807	p24DdBBC718.A4	34D05	CUFF.5932.1	DDB_G3966088	asRNA
BCN218379	Chr5:562454	p24DdBBC706.A1	01C08	CUFF.5618.1	DDB_G3947148	asRNA	Misannotated in output file
BCN119591	Chr6:1278582	p24DdBBC707.B2	46G07	CUFF.6848.1	DDB_G3967440	asRNA
BCN242420	Chr2:2188516	p24DdBBC029.B2	03G06	CUFF.1428.1	DDB_G3950730	lncRNA	opposite a pseudogene
BCN209086	Chr3:2868877	p24DdBBC713.A1	40E11	CUFF.3414.1	DDB_G3968432	lncRNA
BCN187066	Chr3:2990659	p24DdBBC026.A3	27C01	CUFF.3444.1	DDB_G3959386	lncRNA
BCN230400	Chr4:1576538	p24DdBBC030.A5	15D06	CUFF.4600.1	DDB_G3962228	lncRNA
BCN196258	Chr4:1576777	p24DdBBC030.B2	41H07	CUFF.4600.1	DDB_G3962228	lncRNA
BCN189591	Chr4:1757168	p24DdBBC019.A1	01G02	CUFF.4649.1	DDB_G3951340	lncRNA
BCN223127	Chr5:1615634	p24DdBBC710.A1	33G11	CUFF.5865.1	DDB_G3961818	lncRNA
BCN231410	Chr5:325467	p24DdBBC717.B2	46H01	CUFF.5577.1	DDB_G3947842	lncRNA
BCN102925	Chr2:4830859	p24DdBBC016.A4	06D12			near asRNA DDB_G3954076
BCN110400	Chr5:2632148	p24DdBBC720.A2	02C07			near asRNA DDB_G3967130
BCN146561	Chr3:1492541	p24DdBBC725.B1	11F12			near lncRNA DDB_G3961376
BCN114642	Chr3:1492630	p24DdBBC017.B4	12C09			near lncRNA DDB_G3961376
