# Supplementary material for: The Long Noncoding RNA Transcriptome of Dictyostelium discoideum Development
Source: G3 (Bethesda). 2016 Dec 6;7(2):387–98. doi: 10.1534/g3.116.037150 (PMC5295588; doi:10.1534/g3.116.037150)
Supplement: Supplementary file 25 [file 387FileS9.xls]

## Sheet: tRNA varscan output
unique_tRNAs	length_tRNA	Position	anticodon_start	Ref	Cons	Reads1	Reads2	VarFreq	Strands1	Strands2	Qual1	Qual2	Pvalue	MapQual1	MapQual2	Reads1Plus	Reads1Minus	Reads2Plus	Reads2Minus	VarAllele	tRNAScane_anticodon_coordinates	sequence_tRNA
tRNA-Gln-UUG_var_1	73	10	35	G	R	54	3	5.26	2	1	32	37	0.121681	1	1	52	2	3	0	A	35-37	ggttttatagtgtaattggttagcacccaggactttgaatcctgtaatctgagttcgagtctcagtagaacca
tRNA-Gln-UUG_var_1	73	15	35	A	W	125	2	1.57	2	1	35	37	0.249012	1	1	121	4	2	0	T	35-37	ggttttatagtgtaattggttagcacccaggactttgaatcctgtaatctgagttcgagtctcagtagaacca
tRNA-Gly-UCC_var_1	71	19	33	T	Y	27	2	6.9	2	1	43	51	0.245614	1	1	20	7	2	0	C	33-35	gcgtatgtggtctagtggtatgatagctgccttccaagcagttgaaccgggttcgattcccggcatacgca
tRNA-Glu-UUC_var_1	72	20	34	T	W	39	2	4.88	2	1	38	20	0.246914	1	1	35	4	0	2	A	34-36	tcctcattggtgtagtcggtaacactctagtctttcacactggtacctcgggttcgattcccgaatggggag
tRNA-Gln-CUG_var_1	72	21	34	A	R	10	2	16.67	2	1	45	19	0.23913	1	1	8	2	2	0	G	34-36	ggttctatggtgtaacggttagcacatcagactctgaatctgagaatctgagttcgaatctcagtaggacca
tRNA-Ser-GCU_var_1	81	24	34	G	R	55	2	3.51	2	2	38	48	0.247788	1	1	50	5	1	1	A	34-36	gacaccttagcaaagtggttaatgcggcgccctgctaaggcgttctcttcggaggcgcaggttcgaaccctgcaggtgtcg
tRNA-Arg-UCU_var_1	73	26	34	G	K	23	6	20.69	2	2	44	48	0.011736	1	1	22	1	5	1	T	34-36	gcccgtttagcaaagttggaattgcggcagccttctaagctgcaggtcgtgggatcgagacccacaatgggtg
tRNA-Ser-CGA_var_1	81	26	34	G	K	2	7	70	2	1	34	39	0.00113122	1	1	1	1	7	0	T	34-36	gacgctttgtcagagtggttaatgagttggactcgaaattcaatcccttcgggggcgcaggttcaaatcctgcaggcgtcg
tRNA-Ser-GCU_var_1	81	26	34	G	K	35	19	34.55	2	2	38	40	2.78407e-07	1	1	29	6	18	1	T	34-36	gacaccttagcaaagtggttaatgcggcgccctgctaaggcgttctcttcggaggcgcaggttcgaaccctgcaggtgtcg
tRNA-Leu-CAA_var_1	81	27	35	G	R	5	3	23.08	1	1	38	39	0.1	1	1	5	0	3	0	A	35-37	ggtaaagtaccagagtggtcaaatgggtaagactcaagttcttatgcttcggcttcgcgagttcgaatctcgcctttatca
tRNA-Leu-CAA_var_1	81	27	35	G	K	5	3	23.08	1	2	38	32	0.1	1	1	5	0	2	1	A	35-37	ggtaaagtaccagagtggtcaaatgggtaagactcaagttcttatgcttcggcttcgcgagttcgaatctcgcctttatca
tRNA-Ser-AGA_var_1	82	27	35	G	R	12	7	18.92	2	1	38	36	0.00399263	1	1	11	1	7	0	A	35-37	gacatcgtagcaaagtggtctaatgcgtctgactagaaatcagatcccttcgggggcgcaggttcgaaccctgccgatgtcg
tRNA-Ser-AGA_var_1	82	27	35	G	K	12	18	48.65	2	1	38	37	9.35032e-08	1	1	11	1	18	0	T	35-37	gacatcgtagcaaagtggtctaatgcgtctgactagaaatcagatcccttcgggggcgcaggttcgaaccctgccgatgtcg
tRNA-Ser-UGA_var_1	82	27	35	G	T	37	148	79.57	2	2	42	40	1.98094e-68	1	1	36	1	136	12	T	35-37	gacatcgtagcgaagtggtctaacgcgtttgacttgaaatcaaatctcctaggaggcgcaggttcgaaccctgccgatgtcg
tRNA-Val-UAC_var_1	74	27	35	G	K	57	2	3.39	2	1	40	38	0.247863	1	1	48	9	2	0	T	35-37	ggtttgatggtgtagttggttatcacggttgctttacacgcaacaggtctcgagttcgatcctcggtcggatca
tRNA-Val-UAC_var_2	74	27	35	G	R	105	3	2.78	2	1	38	33	0.123256	1	1	97	8	3	0	A	35-37	ggtcggatggtgtagtcggttatcacggttgctttacacgcaacaggtctcgagttcgatcctcggtcggatca
tRNA-Leu-AAG_var_1	82	28	36	G	K	14	24	63.16	1	1	38	34	2.56646e-10	1	1	14	0	24	0	T	36-38	gtaagcttgcccgagctggtctaaggggttgcattaaggctgcaatatcattgatacaagggttcgaatcccttagcttaca
tRNA-Val-UAC_var_2	74	28	35	G	K	108	2	1.82	2	1	38	35	0.248858	1	1	100	8	2	0	T	35-37	ggtcggatggtgtagtcggttatcacggttgctttacacgcaacaggtctcgagttcgatcctcggtcggatca
tRNA-Leu-UAA_var_1	83	29	37	G	K	134	15	10.07	2	2	41	50	2.10684e-05	1	1	124	10	13	2	T	37-39	gcaagggtaggaaagtctggttaaatccgtgtgacttaagatctcatccattcggttcgcgagttcgaatctcgcctcttgca
tRNA-Ser-CGA_var_1	81	32	34	C	M	2	2	14.29	2	2	61	50	0.214286	1	1	1	1	1	1	A	34-36	gacgctttgtcagagtggttaatgagttggactcgaaattcaatcccttcgggggcgcaggttcaaatcctgcaggcgtcg
tRNA-Ser-CGA_var_1	81	32	34	C	Y	2	9	64.29	2	2	61	60	0.000110571	1	1	1	1	7	2	T	34-36	gacgctttgtcagagtggttaatgagttggactcgaaattcaatcccttcgggggcgcaggttcaaatcctgcaggcgtcg
tRNA-Ser-GCU_var_1	81	32	34	C	M	44	5	6.67	2	2	40	30	0.0280792	1	1	36	8	3	2	A	34-36	gacaccttagcaaagtggttaatgcggcgccctgctaaggcgttctcttcggaggcgcaggttcgaaccctgcaggtgtcg
tRNA-Ser-GCU_var_1	81	32	34	C	Y	44	25	33.33	2	2	40	41	2.07624e-09	1	1	36	8	15	10	T	34-36	gacaccttagcaaagtggttaatgcggcgccctgctaaggcgttctcttcggaggcgcaggttcgaaccctgcaggtgtcg
tRNA-Thr-UGU_var_1	73	32	34	C	Y	42	3	6.52	2	1	40	38	0.120787	1	1	41	1	3	0	T	34-36	gcccgtgtcgtatagtggttattatatctgtcttgtaaacagagggtcctcagttcgattctgagctcgggca
tRNA-Ser-AGA_var_1	82	33	35	C	M	21	2	2.82	2	2	49	45	0.244444	1	1	17	4	1	1	A	35-37	gacatcgtagcaaagtggtctaatgcgtctgactagaaatcagatcccttcgggggcgcaggttcgaaccctgccgatgtcg
tRNA-Ser-AGA_var_1	82	33	35	C	Y	21	47	66.2	2	2	49	47	2.18998e-20	1	1	17	4	33	14	T	35-37	gacatcgtagcaaagtggtctaatgcgtctgactagaaatcagatcccttcgggggcgcaggttcgaaccctgccgatgtcg
tRNA-Ser-UGA_var_1	82	33	35	C	Y	75	218	73.65	2	2	47	57	3.99179e-96	1	1	65	10	131	87	T	35-37	gacatcgtagcgaagtggtctaacgcgtttgacttgaaatcaaatctcctaggaggcgcaggttcgaaccctgccgatgtcg
tRNA-Ile-AAU_var_1	73	34	34	A	R	10	2	16.67	1	1	39	40	0.23913	1	1	10	0	2	0	G	34-36	gctcgattagctcagtcggcagagcgtggtgctaataacgccacggtcgcaggttcgatccctgcatcgagca
tRNA-Ser-AGA_var_1	82	35	35	A	G	15	57	79.17	2	2	40	50	1.77828e-26	1	1	13	2	40	17	G	35-37	gacatcgtagcaaagtggtctaatgcgtctgactagaaatcagatcccttcgggggcgcaggttcgaaccctgccgatgtcg
tRNA-Val-AAC_var_1	74	35	35	A	R	66	184	73.6	2	2	40	40	1.00095e-80	1	1	57	9	161	23	G	35-37	gttcggatggtgtagtcggttatcacgaatccttaacacggattaggtcgtgggttcgattcccgctctgaata
tRNA-His-GUG_var_1	71	36	33	G	S	92	3	3.16	2	1	44	61	0.123016	1	1	69	23	3	0	C	33-35	gccgtgatagtatagtggtagtacatcagattgtggctctgttgaccctggttcgattccaggtcgcggca
tRNA-Leu-AAG_var_1	82	36	36	A	R	15	33	68.75	1	2	44	53	1.89791e-14	1	1	15	0	30	3	G	36-38	gtaagcttgcccgagctggtctaaggggttgcattaaggctgcaatatcattgatacaagggttcgaatcccttagcttaca
tRNA-Leu-AAG_var_2	82	36	36	A	R	5	14	73.68	2	2	37	37	1.20254e-06	1	1	3	2	8	6	G	36-38	gtaagcttgcccgagctggtttaaggggttgcattaaggctgcaatatcattgatacaagggttcgaatcccttagcttaca
tRNA-Pro-UGG_var_1	71	36	33	G	K	82	7	7.78	2	1	37	37	0.00691192	1	1	76	6	7	0	T	33-35	gggagattagttaagtggtataatgctacctttgggtggtagcgtcctgagttcgattctcggatctcccc
tRNA-Ala-AGC_var_1	73	37	34	A	R	10	2	16.67	2	1	44	59	0.23913	1	1	9	1	2	0	G	34-36	ggggatgtagctcagatggtagagcgctcgcttagcatgcgagaggtaaagggatcgatacccttcttctcca
tRNA-Val-CAC_var_1	73	37	34	A	W	31	2	5.88	2	1	42	36	0.246154	1	1	18	13	2	0	T	34-36	gggaaagtagtgtagtggttatcacgagcccttcacacgggttaggtcgtgggttcgatccccatctatctca
tRNA-Val-AAC_var_1	74	38	35	A	W	346	6	1.69	2	2	42	37	0.015293	1	1	282	64	5	1	T	35-37	gttcggatggtgtagtcggttatcacgaatccttaacacggattaggtcgtgggttcgattcccgctctgaata
tRNA-Val-UAC_var_1	74	38	35	A	W	96	4	4	2	2	49	49	0.0606204	1	1	52	44	3	1	T	35-37	ggtttgatggtgtagttggttatcacggttgctttacacgcaacaggtctcgagttcgatcctcggtcggatca
tRNA-Val-UAC_var_2	74	38	35	A	W	125	8	5.97	2	2	53	57	0.00350519	1	1	95	30	7	1	T	35-37	ggtcggatggtgtagtcggttatcacggttgctttacacgcaacaggtctcgagttcgatcctcggtcggatca
tRNA-Val-UAC_var_3	74	38	35	A	W	47	4	7.69	2	2	44	34	0.0588059	1	1	33	14	1	3	T	35-37	ggtcagatggtgtagtcggttatcacggttgctttacacgcaacaggtctcgagttcgatcctcggtcagatca
tRNA-Lys-UUU_var_1	73	39	34	C	Y	74	2	2.63	2	1	38	30	0.248344	1	1	73	1	2	0	T	34-36	gcccagatagctcagtcggtagagcgcaaggcttttaaccttgtggtcgggggttcgagcccccctttgggcg
tRNA-Thr-UGU_var_1	73	40	34	C	M	53	3	5.36	2	1	39	23	0.121622	1	1	14	39	0	3	A	34-36	gcccgtgtcgtatagtggttattatatctgtcttgtaaacagagggtcctcagttcgattctgagctcgggca
tRNA-Gly-UCC_var_1	71	48	33	C	M	101	2	1.92	2	1	39	23	0.24878	1	1	69	32	0	2	A	33-35	gcgtatgtggtctagtggtatgatagctgccttccaagcagttgaaccgggttcgattcccggcatacgca
tRNA-Gly-GCC_var_1	71	56	33	A	W	110	13	10.57	2	2	43	41	8.7391e-05	1	1	30	80	12	1	T	33-35	gcgtatgtggtctagtggtatgatgcatccctgccacggatgcgaactgggttcgattcccagcatacgca
tRNA-Gly-UCC_var_1	71	56	33	A	W	29	42	59.15	2	1	44	38	3.33051e-17	1	1	13	16	42	0	T	33-35	gcgtatgtggtctagtggtatgatagctgccttccaagcagttgaaccgggttcgattcccggcatacgca
tRNA-His-GUG_var_1	71	56	33	A	W	5	5	50	2	1	38	38	0.0162539	1	1	2	3	5	0	T	33-35	gccgtgatagtatagtggtagtacatcagattgtggctctgttgaccctggttcgattccaggtcgcggca
tRNA-Leu-UAG_var_1	79	56	34	C	M	251	4	1.55	2	1	35	25	0.061764	1	1	38	213	0	4	A	34-36	gggagattggtcgagtggttaagacaatagatttaggctctatcctccggggtcgcgggttcgaaccccgcatctctca
tRNA-Pro-UGG_var_1	71	56	33	A	W	49	44	47.31	2	1	48	40	6.68476e-17	1	1	30	19	44	0	T	33-35	gggagattagttaagtggtataatgctacctttgggtggtagcgtcctgagttcgattctcggatctcccc
tRNA-Val-UAC_var_1	74	56	35	T	Y	92	2	2.13	2	1	45	32	0.248663	1	1	27	65	0	2	C	35-37	ggtttgatggtgtagttggttatcacggttgctttacacgcaacaggtctcgagttcgatcctcggtcggatca
tRNA-Asp-GUC_var_1	72	57	34	A	W	440	479	51.62	2	2	42	33	2.75619e-182	1	1	258	182	341	138	T	34-36	tccttgttggtctagtggtgaggattttcgcctgtcacgcgaaaggcccgggttcaattcccggacagggag
tRNA-Glu-CUC_var_1	72	57	34	A	T	5	18	78.26	2	2	44	43	1.19367e-08	1	1	3	2	15	3	T	34-36	tcctctttggtgtagtcggtaacactctagtctctcacactggtaccccgggttcgattcccggaaggggag
tRNA-Glu-CUC_var_2	72	57	34	A	T	1	7	87.5	1	2	25	36	0.000699301	1	1	0	1	6	1	T	34-36	tcctcattggtgtagtcggtaacactctagtctctcacactggtaccccgggttcgattcccggatggggag
tRNA-Glu-UUC_var_1	72	57	34	A	W	121	343	73.45	2	2	44	43	2.19e-150	1	1	67	54	290	53	T	34-36	tcctcattggtgtagtcggtaacactctagtctttcacactggtacctcgggttcgattcccgaatggggag
tRNA-Gln-UUG_var_1	73	58	35	A	W	560	20	3.33	2	2	49	52	8.0732e-07	1	1	299	261	18	2	G	35-37	ggttttatagtgtaattggttagcacccaggactttgaatcctgtaatctgagttcgagtctcagtagaacca
tRNA-Gln-UUG_var_1	73	58	35	A	R	560	21	3.49	2	2	49	48	3.96707e-07	1	1	299	261	20	1	G	35-37	ggttttatagtgtaattggttagcacccaggactttgaatcctgtaatctgagttcgagtctcagtagaacca
tRNA-Lys-CUU_var_1	73	58	34	A	R	17	3	15	2	1	48	40	0.115385	1	1	13	4	3	0	G	34-36	gcccggctagctcagtcggtagagcgccagactcttaatctggtggtcgggggttcgagccccccgttgggcg
tRNA-Lys-UUU_var_1	73	58	34	A	W	23	2	7.69	2	1	42	39	0.244898	1	1	18	5	2	0	T	34-36	gcccagatagctcagtcggtagagcgcaaggcttttaaccttgtggtcgggggttcgagcccccctttgggcg
tRNA-Ser-UGA_var_1	82	58	35	G	R	236	3	1.26	2	1	38	33	0.124214	1	1	35	201	0	3	A	35-37	gacatcgtagcgaagtggtctaacgcgtttgacttgaaatcaaatctcctaggaggcgcaggttcgaaccctgccgatgtcg
tRNA-Thr-UGU_var_1	73	58	34	A	W	41	3	6.82	1	1	38	39	0.12069	1	1	0	41	0	3	T	34-36	gcccgtgtcgtatagtggttattatatctgtcttgtaaacagagggtcctcagttcgattctgagctcgggca
tRNA-Val-CAC_var_1	73	58	34	A	W	19	2	9.52	2	2	41	31	0.243902	1	1	6	13	1	1	T	34-36	gggaaagtagtgtagtggttatcacgagcccttcacacgggttaggtcgtgggttcgatccccatctatctca
tRNA-Val-AAC_var_1	74	59	35	A	W	118	115	49.36	2	2	41	42	1.35795e-43	1	1	80	38	83	32	T	35-37	gttcggatggtgtagtcggttatcacgaatccttaacacggattaggtcgtgggttcgattcccgctctgaata
tRNA-Val-UAC_var_1	74	59	35	A	W	84	2	2.33	2	2	44	36	0.248538	1	1	21	63	1	1	T	35-37	ggtttgatggtgtagttggttatcacggttgctttacacgcaacaggtctcgagttcgatcctcggtcggatca
tRNA-Ser-UGA_var_1	82	64	35	T	Y	78	5	6.02	2	1	32	18	0.0293735	1	1	6	72	0	5	C	35-37	gacatcgtagcgaagtggtctaacgcgtttgacttgaaatcaaatctcctaggaggcgcaggttcgaaccctgccgatgtcg
tRNA-Asp-GUC_var_1	72	70	34	G	R	198	2	1	2	1	32	17	0.249373	1	1	27	171	0	2	A	34-36	tccttgttggtctagtggtgaggattttcgcctgtcacgcgaaaggcccgggttcaattcccggacagggag
